# Supplementary material for: Endohedrally Functionalized Heteroleptic Coordination Cages for Phosphate Ester Binding
Source: Angew Chem Int Ed Engl. 2022 Oct 19;61(47):e202209305. doi: 10.1002/anie.202209305 (PMC9828229; doi:10.1002/anie.202209305)
Supplement: Supplementary file 1 — Supporting Information [file ANIE-61-0-s004.cif]

data_ap136d
# start Validation Reply Form
_vrf_PLAT029_ap136d
;
PROBLEM: _diffrn_measured_fraction_theta_full value Low .      0.845 Why?  
RESPONSE: To achieve the highest possible resolution, the measurement has been
performed at the macromolecular beamline P11@DESY, which is equipped single
axis goniometer. Based on the given orientation of the crystal in the loop it
was not possible to reach higher completeness in triclinic spacegroup P-1 in a
single 360° phi scan.
;
_vrf_PLAT094_ap136d
;
PROBLEM: Ratio of Maximum / Minimum Residual Density ....       4.20 Report
RESPONSE: Maxima of residual density are located near Platinum ions and were
not fully absorbed by refinement of anisotropic displacement parameters. They
might originate from higher order harmonics, which we cannot refine at the
experimental resolution reached. 
;
_vrf_PLAT250_ap136d
;
PROBLEM: Large U3/U1 Ratio for Average U(i,j) Tensor ....        4.2 Note  
RESPONSE: The crystals are extremely volatile due to loss of solvent. Although
the solvent loss was avoided by fast flash cooling of the mounted crystals in
liquid nitrogen, a partial loss of solvent is reflected by a predominant
direction of the ADPs. 
;
_vrf_PLAT260_ap136d
;
PROBLEM: Large Average Ueq of Residue Including    C1_24F      0.337 Check 
RESPONSE: Structural flexibility in this supramolecular assembly is quite
high, especially for highly volatile and co-crystallized Toluene solvent
molecules in residue 24 and 25. Great care has therefore been taken during
structural modelling and the final model was verified using the experimentally
observed electron density, which supports the constructed model including
those highly flexible residues. 
;
# end Validation Reply Form


_publ_section_references
;
Sheldrick, G.M. (2015). Acta Cryst. A71, 3-8.
Sheldrick, G.M. (2015). Acta Cryst. C71, 3-8.
;
_audit_contact_author_address
;
Faculty of Chemistry and Chemical Biology
TU Dortmund University
Otto-Hahn-Str. 6
44227 Dortmund
Germany
;
_audit_contact_author_email       julian.holstein@tu-dortmund.de
_audit_contact_author_name        'Julian J. Holstein'
_audit_contact_author_phone       '+49 231 755 3426'
_publ_contact_author_id_orcid     0000-0002-8385-7805
_audit_creation_method
;
FinalCif by Daniel Kratzert, Freiburg 2019,
https://github.com/dkratzert/FinalCif
;
_shelx_SHELXL_version_number      '2014/7'
_chemical_name_systematic         ?
_chemical_name_common             ?
_chemical_formula_sum             'C176 H140 B4 F16 N12 O6 Pd2'
_chemical_formula_moiety          ?
_chemical_formula_weight          3079.03
_chemical_melting_point           ?
_space_group_crystal_system       triclinic
_space_group_IT_number            2
_space_group_name_H-M_alt         'P -1'
_space_group_name_Hall            '-P 1'
_shelx_space_group_comment
;
The symmetry employed for this shelxl refinement is uniquely defined
by the following loop, which should always be used as a source of
symmetry information in preference to the above space-group names.
They are only intended as comments.
;

loop_
_space_group_symop_operation_xyz
'x, y, z'
'-x, -y, -z'

_cell_length_a                    17.287(4)
_cell_length_b                    20.596(4)
_cell_length_c                    22.355(5)
_cell_angle_alpha                 78.53(3)
_cell_angle_beta                  76.99(3)
_cell_angle_gamma                 85.78(3)
_cell_volume                      7597(3)
_cell_formula_units_Z             2
_cell_measurement_temperature     100(2)
_cell_measurement_reflns_used     93015
_cell_measurement_theta_min       0.922
_cell_measurement_theta_max       27.688
_exptl_crystal_description        plate
_exptl_crystal_colour             colourless
_exptl_crystal_recrystallization_method ?
_exptl_crystal_density_meas       ?
_exptl_crystal_density_method     ?
_exptl_crystal_density_diffrn     1.346
_exptl_crystal_F_000              3168
_exptl_crystal_size_max           0.060
_exptl_crystal_size_mid           0.020
_exptl_crystal_size_min           0.010
_exptl_absorpt_coefficient_mu     0.291
_exptl_absorpt_correction_type    none
_exptl_absorpt_correction_T_min   ?
_exptl_absorpt_correction_T_max   ?
_exptl_absorpt_process_details    ?
_exptl_absorpt_special_details    ?
_shelx_estimated_absorpt_T_min    0.983
_shelx_estimated_absorpt_T_max    0.997
_exptl_transmission_factor_min    ?
_exptl_transmission_factor_max    ?
_exptl_special_details            ?
_diffrn_ambient_temperature       100(2)
_diffrn_ambient_environment       ?
_diffrn_radiation_type            synchrotron
_diffrn_radiation_wavelength      0.6888
_diffrn_radiation_monochromator   'double crystal monochromator (Si-111 and Si-113 reflections)'
_olex2_diffrn_ambient_temperature_device ?
_diffrn_radiation_probe           ?
_diffrn_source                    'P11@PETRA III, DESY, Hamburg, Germany'
_diffrn_source_type               ?
_diffrn_source_voltage            ?
_diffrn_source_current            ?
_diffrn_detector                  ?
_diffrn_detector_type             ?
_diffrn_detector_area_resol_mean  ?
_diffrn_measurement_device        ?
_diffrn_measurement_device_type
;
Eiger 2X 16M, High Precision 1-Axis Goniostat with Sta\"ubli sample changing
robot
;
_diffrn_measurement_method        '360\deg \p scan'
_diffrn_measurement_specimen_support ?
_diffrn_reflns_number             93015
_diffrn_reflns_av_unetI/netI      0.0236
_diffrn_reflns_av_R_equivalents   0.0260
_diffrn_reflns_theta_min          0.922
_diffrn_reflns_theta_max          27.688
_diffrn_reflns_theta_full         24.411
_diffrn_reflns_limit_h_min        -20
_diffrn_reflns_limit_h_max        20
_diffrn_reflns_limit_k_min        -26
_diffrn_reflns_limit_k_max        26
_diffrn_reflns_limit_l_min        -29
_diffrn_reflns_limit_l_max        29
_diffrn_measured_fraction_theta_max 0.661
_diffrn_measured_fraction_theta_full 0.845
_diffrn_reflns_Laue_measured_fraction_max 0.661
_diffrn_reflns_Laue_measured_fraction_full 0.845
_diffrn_reflns_point_group_measured_fraction_max 0.661
_diffrn_reflns_point_group_measured_fraction_full 0.845
_reflns_number_total              25824
_reflns_number_gt                 22616
_reflns_threshold_expression      'I > 2\s(I)'
_reflns_Friedel_coverage          0.000
_reflns_Friedel_fraction_max      .
_reflns_Friedel_fraction_full     .
_reflns_special_details
;
 Reflections were merged by SHELXL according to the crystal
 class for the calculation of statistics and refinement.
 
 _reflns_Friedel_fraction is defined as the number of unique
 Friedel pairs measured divided by the number that would be
 possible theoretically, ignoring centric projections and
 systematic absences.
;
_computing_data_collection        'costum designed P11 GUI'
_computing_cell_refinement        'XDS (Kabsch, 2010)'
_computing_data_reduction         'XDS (Kabsch, 2010)'
_computing_structure_solution     'SHELXT 2018/2 (Sheldrick, 2018)'
_computing_structure_refinement   'SHELXL-2014/7 (Sheldrick, 2014)'
_computing_molecular_graphics     ?
_computing_publication_material   ?
_refine_special_details           ?
_refine_ls_structure_factor_coef  Fsqd
_refine_ls_matrix_type            full
_refine_ls_weighting_scheme       calc
_refine_ls_weighting_details      'w=1/[\s^2^(Fo^2^)+(0.1805P)^2^+16.5040P] where P=(Fo^2^+2Fc^2^)/3'
_atom_sites_solution_primary      direct
_atom_sites_solution_secondary    ?
_atom_sites_solution_hydrogens    geom
_refine_ls_hydrogen_treatment     constr
_refine_ls_number_reflns          25824
_refine_ls_number_parameters      2336
_refine_ls_number_restraints      4462
_refine_ls_R_factor_all           0.0844
_refine_ls_R_factor_gt            0.0794
_refine_ls_wR_factor_ref          0.2733
_refine_ls_wR_factor_gt           0.2675
_refine_ls_goodness_of_fit_ref    1.008
_refine_ls_restrained_S_all       0.954
_refine_ls_shift/su_max           0.004
_refine_ls_shift/su_mean          0.000
_refine_diff_density_max          4.129
_refine_diff_density_min          -0.980
_refine_diff_density_rms          0.110
_refine_ls_extinction_method      none
_refine_ls_extinction_coef        .

loop_
_atom_type_symbol
_atom_type_description
_atom_type_scat_dispersion_real
_atom_type_scat_dispersion_imag
_atom_type_scat_source
'C' 'C' 0.0032 0.0016 'International Tables Vol C Tables 4.2.6.8 and 6.1.1.4'
'H' 'H' 0.0000 0.0000 'International Tables Vol C Tables 4.2.6.8 and 6.1.1.4'
'N' 'N' 0.0061 0.0032 'International Tables Vol C Tables 4.2.6.8 and 6.1.1.4'
'O' 'O' 0.0106 0.0058 'International Tables Vol C Tables 4.2.6.8 and 6.1.1.4'
'Pd' 'Pd' -1.0621 0.9682 'International Tables Vol C Tables 4.2.6.8 and 6.1.1.4'
'B' 'B' 0.0013 0.0007 'International Tables Vol C Tables 4.2.6.8 and 6.1.1.4'
'F' 'F' 0.0168 0.0099 'International Tables Vol C Tables 4.2.6.8 and 6.1.1.4'

_geom_special_details
;
 All esds (except the esd in the dihedral angle between two l.s. planes)
 are estimated using the full covariance matrix.  The cell esds are taken
 into account individually in the estimation of esds in distances, angles
 and torsion angles; correlations between esds in cell parameters are only
 used when they are defined by crystal symmetry.  An approximate (isotropic)
 treatment of cell esds is used for estimating esds involving l.s. planes.
;

loop_
_atom_site_label
_atom_site_type_symbol
_atom_site_fract_x
_atom_site_fract_y
_atom_site_fract_z
_atom_site_U_iso_or_equiv
_atom_site_adp_type
_atom_site_occupancy
_atom_site_site_symmetry_order
_atom_site_calc_flag
_atom_site_refinement_flags_posn
_atom_site_refinement_flags_adp
_atom_site_refinement_flags_occupancy
_atom_site_disorder_assembly
_atom_site_disorder_group
Pd1_1 Pd 0.52523(2) 0.10288(2) 0.78733(2) 0.04378(13) Uani 1 1 d . . . . .
Pd2_1 Pd 0.78231(3) 0.44335(2) 0.15153(2) 0.05292(14) Uani 1 1 d . . . . .
O1_2 O 1.1493(2) -0.16352(19) 0.30099(19) 0.0627(10) Uani 1 1 d D U . . .
O2_2 O 1.1255(2) -0.21770(18) 0.4287(2) 0.0657(10) Uani 1 1 d D U . . .
N1_2 N 0.8294(3) 0.3537(2) 0.1832(2) 0.0556(10) Uani 1 1 d D U . . .
N2_2 N 0.6163(2) 0.06049(18) 0.73398(17) 0.0459(8) Uani 1 1 d D U . . .
C1_2 C 0.8922(4) 0.3297(3) 0.1472(3) 0.0650(14) Uani 1 1 d D U . . .
H1_2 H 0.9144 0.3554 0.1076 0.078 Uiso 1 1 calc R U . . .
C2_2 C 0.9264(4) 0.2682(3) 0.1659(3) 0.0679(15) Uani 1 1 d D U . . .
H2_2 H 0.9713 0.2520 0.1392 0.082 Uiso 1 1 calc R U . . .
C3_2 C 0.8945(3) 0.2308(2) 0.2236(2) 0.0586(12) Uani 1 1 d D U . . .
C4_2 C 0.8291(3) 0.2562(2) 0.2609(3) 0.0626(13) Uani 1 1 d D U . . .
H4_2 H 0.8059 0.2317 0.3009 0.075 Uiso 1 1 calc R U . . .
C5_2 C 0.7984(4) 0.3176(2) 0.2389(3) 0.0624(13) Uani 1 1 d D U . . .
H5_2 H 0.7534 0.3351 0.2645 0.075 Uiso 1 1 calc R U . . .
C6_2 C 0.9293(4) 0.1670(2) 0.2442(3) 0.0642(14) Uani 1 1 d D U . . .
C7_2 C 0.9573(3) 0.1138(2) 0.2610(3) 0.0613(13) Uani 1 1 d D U . . .
C8_2 C 0.9917(3) 0.0501(2) 0.2821(2) 0.0589(12) Uani 1 1 d D U . . .
C9_2 C 1.0460(4) 0.0178(3) 0.2398(3) 0.0677(15) Uani 1 1 d D U . . .
H9_2 H 1.0586 0.0375 0.1967 0.081 Uiso 1 1 calc R U . . .
C10_2 C 1.0805(3) -0.0415(3) 0.2603(3) 0.0646(14) Uani 1 1 d D U . . .
H10_2 H 1.1166 -0.0633 0.2313 0.078 Uiso 1 1 calc R U . . .
C11_2 C 1.0632(3) -0.0708(2) 0.3240(2) 0.0536(11) Uani 1 1 d D U . . .
C12_2 C 1.1011(3) -0.1320(2) 0.3458(2) 0.0548(11) Uani 1 1 d D U . . .
C13_2 C 1.0901(3) -0.1583(2) 0.4074(2) 0.0551(11) Uani 1 1 d D U . . .
C14_2 C 1.0361(3) -0.1276(2) 0.4528(2) 0.0517(11) Uani 1 1 d D U . . .
C15_2 C 1.0249(3) -0.1555(3) 0.5173(2) 0.0584(12) Uani 1 1 d D U . . .
H15_2 H 1.0558 -0.1933 0.5309 0.070 Uiso 1 1 calc R U . . .
C16_2 C 0.9696(3) -0.1280(3) 0.5603(2) 0.0590(12) Uani 1 1 d D U . . .
H16_2 H 0.9627 -0.1467 0.6035 0.071 Uiso 1 1 calc R U . . .
C17_2 C 0.9231(3) -0.0724(2) 0.5407(2) 0.0538(11) Uani 1 1 d D U . . .
C18_2 C 0.9350(3) -0.0438(2) 0.4783(2) 0.0525(11) Uani 1 1 d D U . . .
H18_2 H 0.9038 -0.0057 0.4659 0.063 Uiso 1 1 calc R U . . .
C19_2 C 0.9920(3) -0.0694(2) 0.4325(2) 0.0500(10) Uani 1 1 d D U . . .
C20_2 C 1.0079(3) -0.0397(2) 0.3676(2) 0.0510(11) Uani 1 1 d D U . . .
C21_2 C 0.9725(3) 0.0217(2) 0.3449(2) 0.0545(11) Uani 1 1 d D U . . .
H21_2 H 0.9351 0.0437 0.3730 0.065 Uiso 1 1 calc R U . . .
C22_2 C 0.8633(3) -0.0451(3) 0.5850(2) 0.0555(12) Uani 1 1 d D U . . .
C23_2 C 0.8115(3) -0.0219(3) 0.6203(2) 0.0556(12) Uani 1 1 d D U . . .
C24_2 C 0.7458(3) 0.0061(2) 0.6594(2) 0.0522(11) Uani 1 1 d D U . . .
C25_2 C 0.7337(3) -0.0087(3) 0.7243(2) 0.0554(12) Uani 1 1 d D U . . .
H25_2 H 0.7699 -0.0377 0.7439 0.066 Uiso 1 1 calc R U . . .
C26_2 C 0.6690(3) 0.0189(2) 0.7599(2) 0.0532(11) Uani 1 1 d D U . . .
H26_2 H 0.6611 0.0083 0.8041 0.064 Uiso 1 1 calc R U . . .
C27_2 C 0.6274(3) 0.0746(2) 0.6718(2) 0.0534(11) Uani 1 1 d D U . . .
H27_2 H 0.5900 0.1034 0.6535 0.064 Uiso 1 1 calc R U . . .
C28_2 C 0.6909(3) 0.0488(2) 0.6329(2) 0.0537(11) Uani 1 1 d D U . . .
H28_2 H 0.6972 0.0601 0.5888 0.064 Uiso 1 1 calc R U . . .
C29_2 C 1.1129(5) -0.2194(4) 0.2925(5) 0.112(3) Uani 1 1 d D U . . .
H29A_2 H 1.1487 -0.2403 0.2606 0.169 Uiso 1 1 calc R U . . .
H29B_2 H 1.1016 -0.2513 0.3320 0.169 Uiso 1 1 calc R U . . .
H29C_2 H 1.0631 -0.2054 0.2790 0.169 Uiso 1 1 calc R U . . .
C30_2 C 1.2100(3) -0.2163(4) 0.4217(4) 0.0772(18) Uani 1 1 d D U . . .
H30A_2 H 1.2303 -0.2605 0.4380 0.116 Uiso 1 1 calc R U . . .
H30B_2 H 1.2350 -0.2033 0.3774 0.116 Uiso 1 1 calc R U . . .
H30C_2 H 1.2225 -0.1843 0.4450 0.116 Uiso 1 1 calc R U . . .
N1_3 N 0.7569(3) 0.4044(2) 0.08177(19) 0.0565(10) Uani 1 1 d D U . . .
N2_3 N 0.5360(2) 0.1268(2) 0.41005(18) 0.0559(10) Uani 1 1 d D U . . .
H2_3 H 0.5819 0.1326 0.4189 0.067 Uiso 1 1 calc R U . . .
N3_3 N 0.4611(3) 0.02067(19) 0.80449(18) 0.0493(9) Uani 1 1 d D U . . .
C1_3 C 0.7935(4) 0.4248(3) 0.0218(3) 0.0722(16) Uani 1 1 d D U . . .
H1_3 H 0.8306 0.4591 0.0122 0.087 Uiso 1 1 calc R U . . .
C2_3 C 0.7794(5) 0.3983(3) -0.0257(3) 0.0827(19) Uani 1 1 d D U . . .
H2A_3 H 0.8060 0.4146 -0.0676 0.099 Uiso 1 1 calc R U . . .
C3_3 C 0.7253(4) 0.3466(3) -0.0128(2) 0.0754(17) Uani 1 1 d D U . . .
C4_3 C 0.7064(5) 0.3157(4) -0.0587(3) 0.095(2) Uani 1 1 d D U . . .
H4_3 H 0.7303 0.3303 -0.1015 0.114 Uiso 1 1 calc R U . . .
C5_3 C 0.6547(5) 0.2657(4) -0.0424(3) 0.094(2) Uani 1 1 d D U . . .
H5_3 H 0.6426 0.2460 -0.0740 0.113 Uiso 1 1 calc R U . . .
C6_3 C 0.6187(4) 0.2425(3) 0.0204(2) 0.0788(18) Uani 1 1 d D U . . .
H6_3 H 0.5830 0.2070 0.0308 0.095 Uiso 1 1 calc R U . . .
C7_3 C 0.6349(4) 0.2707(3) 0.0667(2) 0.0636(13) Uani 1 1 d D U . . .
C8_3 C 0.6884(3) 0.3239(2) 0.0508(2) 0.0602(12) Uani 1 1 d D U . . .
C9_3 C 0.7060(3) 0.3561(2) 0.0960(2) 0.0553(12) Uani 1 1 d D U . . .
H9_3 H 0.6801 0.3424 0.1385 0.066 Uiso 1 1 calc R U . . .
C10_3 C 0.5989(4) 0.2467(3) 0.1306(2) 0.0636(14) Uani 1 1 d D U . . .
C11_3 C 0.5705(4) 0.2219(3) 0.1834(2) 0.0663(14) Uani 1 1 d D U . . .
C12_3 C 0.5285(3) 0.1894(3) 0.2436(2) 0.0634(13) Uani 1 1 d D U . . .
C13_3 C 0.4510(4) 0.1706(3) 0.2479(2) 0.0748(16) Uani 1 1 d D U . . .
H13_3 H 0.4295 0.1787 0.2115 0.090 Uiso 1 1 calc R U . . .
C14_3 C 0.4055(4) 0.1409(3) 0.3037(2) 0.0733(17) Uani 1 1 d D U . . .
H14_3 H 0.3524 0.1293 0.3064 0.088 Uiso 1 1 calc R U . . .
C15_3 C 0.4386(3) 0.1279(3) 0.3566(2) 0.0598(12) Uani 1 1 d D U . . .
C16_3 C 0.4078(3) 0.0992(2) 0.4204(2) 0.0572(12) Uani 1 1 d D U . . .
C17_3 C 0.3337(3) 0.0751(3) 0.4526(2) 0.0665(14) Uani 1 1 d D U . . .
H17_3 H 0.2917 0.0757 0.4314 0.080 Uiso 1 1 calc R U . . .
C18_3 C 0.3227(4) 0.0503(3) 0.5159(2) 0.0645(14) Uani 1 1 d D U . . .
H18_3 H 0.2722 0.0345 0.5387 0.077 Uiso 1 1 calc R U . . .
C19_3 C 0.3854(3) 0.0481(2) 0.5471(2) 0.0550(11) Uani 1 1 d D U . . .
C20_3 C 0.4599(3) 0.0719(2) 0.5159(2) 0.0534(11) Uani 1 1 d D U . . .
H20_3 H 0.5020 0.0704 0.5371 0.064 Uiso 1 1 calc R U . . .
C21_3 C 0.4700(3) 0.0981(2) 0.45227(19) 0.0528(11) Uani 1 1 d D U . . .
C22_3 C 0.5175(3) 0.1449(2) 0.35175(19) 0.0553(11) Uani 1 1 d D U . . .
C23_3 C 0.5635(3) 0.1763(3) 0.2956(2) 0.0589(12) Uani 1 1 d D U . . .
H23_3 H 0.6164 0.1885 0.2926 0.071 Uiso 1 1 calc R U . . .
C24_3 C 0.3687(4) 0.0198(2) 0.6122(2) 0.0562(12) Uani 1 1 d D U . . .
C25_3 C 0.3441(3) -0.0058(2) 0.6658(2) 0.0549(12) Uani 1 1 d D U . . .
C26_3 C 0.3178(3) -0.0397(2) 0.72854(19) 0.0535(11) Uani 1 1 d D U . . .
C27_3 C 0.2538(3) -0.0801(3) 0.7459(2) 0.0635(13) Uani 1 1 d D U . . .
H27_3 H 0.2243 -0.0844 0.7159 0.076 Uiso 1 1 calc R U . . .
C28_3 C 0.2314(4) -0.1150(3) 0.8072(2) 0.0706(16) Uani 1 1 d D U . . .
H28_3 H 0.1861 -0.1418 0.8183 0.085 Uiso 1 1 calc R U . . .
C29_3 C 0.2732(4) -0.1114(3) 0.8513(3) 0.0707(16) Uani 1 1 d D U . . .
H29_3 H 0.2574 -0.1363 0.8925 0.085 Uiso 1 1 calc R U . . .
C30_3 C 0.3401(3) -0.0706(2) 0.8359(2) 0.0587(12) Uani 1 1 d D U . . .
C31_3 C 0.3863(4) -0.0639(3) 0.8791(2) 0.0612(13) Uani 1 1 d D U . . .
H31_3 H 0.3764 -0.0904 0.9198 0.073 Uiso 1 1 calc R U . . .
C32_3 C 0.4448(3) -0.0191(2) 0.8617(2) 0.0546(12) Uani 1 1 d D U . . .
H32_3 H 0.4758 -0.0154 0.8909 0.065 Uiso 1 1 calc R U . . .
C33_3 C 0.4212(3) 0.0134(2) 0.7621(2) 0.0499(10) Uani 1 1 d D U . . .
H33_3 H 0.4338 0.0405 0.7217 0.060 Uiso 1 1 calc R U . . .
C34_3 C 0.3611(3) -0.0330(2) 0.7746(2) 0.0516(11) Uani 1 1 d D U . . .
O1_4 O 1.0026(3) 0.6327(2) 0.71206(19) 0.0666(10) Uani 1 1 d D U . . .
O2_4 O 1.0607(2) 0.69220(18) 0.5877(2) 0.0633(10) Uani 1 1 d D U . . .
N1_4 N 0.5901(2) 0.18480(18) 0.76966(17) 0.0443(8) Uani 1 1 d D U . . .
N2_4 N 0.8110(3) 0.4799(2) 0.22070(19) 0.0535(10) Uani 1 1 d D U . . .
C1_4 C 0.6413(3) 0.1877(2) 0.8062(2) 0.0482(10) Uani 1 1 d D U . . .
H1_4 H 0.6438 0.1522 0.8402 0.058 Uiso 1 1 calc R U . . .
C2_4 C 0.6905(3) 0.2403(2) 0.7958(2) 0.0480(10) Uani 1 1 d D U . . .
H2_4 H 0.7261 0.2411 0.8224 0.058 Uiso 1 1 calc R U . . .
C3_4 C 0.6873(3) 0.2924(2) 0.7458(2) 0.0481(10) Uani 1 1 d D U . . .
C4_4 C 0.6353(3) 0.2887(2) 0.7074(2) 0.0494(10) Uani 1 1 d D U . . .
H4_4 H 0.6326 0.3229 0.6724 0.059 Uiso 1 1 calc R U . . .
C5_4 C 0.5878(3) 0.2346(2) 0.7209(2) 0.0469(10) Uani 1 1 d D U . . .
H5_4 H 0.5520 0.2323 0.6949 0.056 Uiso 1 1 calc R U . . .
C6_4 C 0.7383(3) 0.3472(2) 0.7344(2) 0.0538(11) Uani 1 1 d D U . . .
C7_4 C 0.7822(3) 0.3920(2) 0.7250(3) 0.0554(12) Uani 1 1 d D U . . .
C8_4 C 0.8334(3) 0.4476(2) 0.7102(2) 0.0546(11) Uani 1 1 d D U . . .
C9_4 C 0.8556(3) 0.4729(3) 0.7573(2) 0.0597(13) Uani 1 1 d D U . . .
H9_4 H 0.8373 0.4529 0.7998 0.072 Uiso 1 1 calc R U . . .
C10_4 C 0.9034(3) 0.5261(3) 0.7423(2) 0.0608(13) Uani 1 1 d D U . . .
H10_4 H 0.9181 0.5430 0.7746 0.073 Uiso 1 1 calc R U . . .
C11_4 C 0.9312(3) 0.5563(2) 0.6793(2) 0.0541(11) Uani 1 1 d D U . . .
C12_4 C 0.9829(3) 0.6110(2) 0.6632(2) 0.0556(11) Uani 1 1 d D U . . .
C13_4 C 1.0120(3) 0.6388(2) 0.6031(2) 0.0544(11) Uani 1 1 d D U . . .
C14_4 C 0.9903(3) 0.6160(2) 0.5529(2) 0.0542(11) Uani 1 1 d D U . . .
C15_4 C 1.0202(3) 0.6457(2) 0.4901(2) 0.0589(12) Uani 1 1 d D U . . .
H15_4 H 1.0565 0.6806 0.4808 0.071 Uiso 1 1 calc R U . . .
C16_4 C 0.9977(3) 0.6251(2) 0.4427(2) 0.0582(12) Uani 1 1 d D U . . .
H16_4 H 1.0189 0.6452 0.4006 0.070 Uiso 1 1 calc R U . . .
C17_4 C 0.9432(3) 0.5742(2) 0.4557(2) 0.0544(11) Uani 1 1 d D U . . .
C18_4 C 0.9136(3) 0.5440(2) 0.5166(2) 0.0512(11) Uani 1 1 d D U . . .
H18_4 H 0.8769 0.5095 0.5249 0.061 Uiso 1 1 calc R U . . .
C19_4 C 0.9368(3) 0.5632(2) 0.5667(2) 0.0498(10) Uani 1 1 d D U . . .
C20_4 C 0.9087(3) 0.5314(2) 0.6311(2) 0.0507(10) Uani 1 1 d D U . . .
C21_4 C 0.8590(3) 0.4767(2) 0.6483(2) 0.0516(11) Uani 1 1 d D U . . .
H21_4 H 0.8429 0.4594 0.6168 0.062 Uiso 1 1 calc R U . . .
C22_4 C 0.9176(3) 0.5535(3) 0.4058(2) 0.0565(12) Uani 1 1 d D U . . .
C23_4 C 0.8923(3) 0.5378(3) 0.3653(2) 0.0575(12) Uani 1 1 d D U . . .
C24_4 C 0.8633(3) 0.5191(2) 0.3163(2) 0.0557(11) Uani 1 1 d D U . . .
C25_4 C 0.9075(3) 0.5313(3) 0.2556(2) 0.0630(13) Uani 1 1 d D U . . .
H25_4 H 0.9561 0.5538 0.2460 0.076 Uiso 1 1 calc R U . . .
C26_4 C 0.8802(3) 0.5104(3) 0.2091(3) 0.0619(13) Uani 1 1 d D U . . .
H26_4 H 0.9115 0.5178 0.1677 0.074 Uiso 1 1 calc R U . . .
C27_4 C 0.7664(3) 0.4704(3) 0.2795(2) 0.0596(12) Uani 1 1 d D U . . .
H27_4 H 0.7166 0.4501 0.2875 0.071 Uiso 1 1 calc R U . . .
C28_4 C 0.7901(3) 0.4890(3) 0.3284(3) 0.0596(12) Uani 1 1 d D U . . .
H28_4 H 0.7574 0.4816 0.3693 0.072 Uiso 1 1 calc R U . . .
C29_4 C 0.9665(6) 0.6952(4) 0.7221(5) 0.104(3) Uani 1 1 d D U . . .
H29A_4 H 0.9828 0.7078 0.7573 0.157 Uiso 1 1 calc R U . . .
H29B_4 H 0.9832 0.7288 0.6844 0.157 Uiso 1 1 calc R U . . .
H29C_4 H 0.9086 0.6919 0.7314 0.157 Uiso 1 1 calc R U . . .
C30_4 C 1.1400(4) 0.6751(3) 0.5937(4) 0.0748(17) Uani 1 1 d D U . . .
H30A_4 H 1.1714 0.7151 0.5820 0.112 Uiso 1 1 calc R U . . .
H30B_4 H 1.1402 0.6543 0.6371 0.112 Uiso 1 1 calc R U . . .
H30C_4 H 1.1631 0.6440 0.5660 0.112 Uiso 1 1 calc R U . . .
N1_5 N 0.7348(3) 0.5328(2) 0.11961(19) 0.0557(10) Uani 1 1 d D U . . .
N2_5 N 0.4798(3) 0.4283(2) 0.48860(19) 0.0599(11) Uani 1 1 d D U . . .
H2_5 H 0.5290 0.4265 0.4936 0.072 Uiso 1 1 calc R U . . .
N3_5 N 0.4311(2) 0.14552(19) 0.83951(17) 0.0478(9) Uani 1 1 d D U . . .
C1_5 C 0.7701(4) 0.5717(3) 0.0655(3) 0.0662(14) Uani 1 1 d D U . . .
H1_5 H 0.8211 0.5586 0.0443 0.079 Uiso 1 1 calc R U . . .
C2_5 C 0.7353(4) 0.6290(3) 0.0401(3) 0.0694(15) Uani 1 1 d D U . . .
H2A_5 H 0.7616 0.6549 0.0018 0.083 Uiso 1 1 calc R U . . .
C3_5 C 0.6599(3) 0.6496(2) 0.0711(2) 0.0616(13) Uani 1 1 d D U . . .
C4_5 C 0.6169(4) 0.7067(3) 0.0474(3) 0.0682(15) Uani 1 1 d D U . . .
H4_5 H 0.6386 0.7330 0.0079 0.082 Uiso 1 1 calc R U . . .
C5_5 C 0.5446(4) 0.7240(3) 0.0807(2) 0.0654(14) Uani 1 1 d D U . . .
H5_5 H 0.5160 0.7618 0.0640 0.078 Uiso 1 1 calc R U . . .
C6_5 C 0.5124(3) 0.6866(2) 0.1390(2) 0.0618(13) Uani 1 1 d D U . . .
H6_5 H 0.4626 0.7000 0.1619 0.074 Uiso 1 1 calc R U . . .
C7_5 C 0.5513(3) 0.6305(2) 0.1643(2) 0.0570(12) Uani 1 1 d D U . . .
C8_5 C 0.6254(3) 0.6107(2) 0.1294(2) 0.0555(12) Uani 1 1 d D U . . .
C9_5 C 0.6664(3) 0.5518(2) 0.1507(2) 0.0542(11) Uani 1 1 d D U . . .
H9_5 H 0.6432 0.5249 0.1894 0.065 Uiso 1 1 calc R U . . .
C10_5 C 0.5184(3) 0.5915(2) 0.2238(2) 0.0570(12) Uani 1 1 d D U . . .
C11_5 C 0.4943(3) 0.5563(2) 0.2737(2) 0.0572(12) Uani 1 1 d D U . . .
C12_5 C 0.4563(3) 0.5167(2) 0.3323(2) 0.0589(12) Uani 1 1 d D U . . .
C13_5 C 0.3744(3) 0.5072(3) 0.3410(2) 0.0635(13) Uani 1 1 d D U . . .
H13_5 H 0.3481 0.5240 0.3079 0.076 Uiso 1 1 calc R U . . .
C14_5 C 0.3321(3) 0.4737(3) 0.3970(2) 0.0625(13) Uani 1 1 d D U . . .
H14_5 H 0.2766 0.4680 0.4033 0.075 Uiso 1 1 calc R U . . .
C15_5 C 0.3729(3) 0.4481(2) 0.4443(2) 0.0576(12) Uani 1 1 d D U . . .
C16_5 C 0.3477(3) 0.4139(2) 0.5074(2) 0.0566(11) Uani 1 1 d D U . . .
C17_5 C 0.2741(3) 0.3929(3) 0.5435(2) 0.0628(13) Uani 1 1 d D U . . .
H17_5 H 0.2282 0.3986 0.5260 0.075 Uiso 1 1 calc R U . . .
C18_5 C 0.2692(3) 0.3636(3) 0.6053(2) 0.0643(14) Uani 1 1 d D U . . .
H18_5 H 0.2194 0.3491 0.6306 0.077 Uiso 1 1 calc R U . . .
C19_5 C 0.3374(3) 0.3549(2) 0.6316(2) 0.0606(12) Uani 1 1 d D U . . .
C20_5 C 0.4112(3) 0.3737(2) 0.5959(2) 0.0595(12) Uani 1 1 d D U . . .
H20_5 H 0.4572 0.3665 0.6132 0.071 Uiso 1 1 calc R U . . .
C21_5 C 0.4157(3) 0.4038(2) 0.5336(2) 0.0561(11) Uani 1 1 d D U . . .
C22_5 C 0.4554(3) 0.4563(2) 0.4342(2) 0.0569(11) Uani 1 1 d D U . . .
C23_5 C 0.4980(3) 0.4904(2) 0.3779(2) 0.0615(13) Uani 1 1 d D U . . .
H23_5 H 0.5537 0.4955 0.3710 0.074 Uiso 1 1 calc R U . . .
C24_5 C 0.3237(3) 0.3269(3) 0.6971(2) 0.0583(12) Uani 1 1 d D U . . .
C25_5 C 0.3019(3) 0.3028(3) 0.7509(2) 0.0589(13) Uani 1 1 d D U . . .
C26_5 C 0.2726(3) 0.2727(3) 0.8144(2) 0.0601(13) Uani 1 1 d D U . . .
C27_5 C 0.2015(3) 0.2930(3) 0.8484(3) 0.0730(16) Uani 1 1 d D U . . .
H27_5 H 0.1719 0.3289 0.8295 0.088 Uiso 1 1 calc R U . . .
C28_5 C 0.1719(4) 0.2622(4) 0.9098(3) 0.084(2) Uani 1 1 d D U . . .
H28_5 H 0.1219 0.2766 0.9316 0.100 Uiso 1 1 calc R U . . .
C29_5 C 0.2132(4) 0.2117(3) 0.9395(3) 0.0786(18) Uani 1 1 d D U . . .
H29_5 H 0.1922 0.1916 0.9816 0.094 Uiso 1 1 calc R U . . .
C30_5 C 0.2871(3) 0.1893(3) 0.9075(2) 0.0624(13) Uani 1 1 d D U . . .
C31_5 C 0.3345(3) 0.1385(3) 0.9351(2) 0.0629(14) Uani 1 1 d D U . . .
H31_5 H 0.3170 0.1179 0.9776 0.075 Uiso 1 1 calc R U . . .
C32_5 C 0.4046(3) 0.1190(2) 0.9017(2) 0.0537(11) Uani 1 1 d D U . . .
H32_5 H 0.4365 0.0860 0.9218 0.064 Uiso 1 1 calc R U . . .
C33_5 C 0.3893(3) 0.1942(2) 0.8124(2) 0.0484(10) Uani 1 1 d D U . . .
H33_5 H 0.4089 0.2131 0.7697 0.058 Uiso 1 1 calc R U . . .
C34_5 C 0.3170(3) 0.2192(2) 0.8441(2) 0.0546(11) Uani 1 1 d D U . . .
F2_6 F 0.7887(5) 0.1745(3) 0.4364(4) 0.151(3) Uani 1 1 d D U . . .
F3_6 F 0.6815(4) 0.1079(2) 0.4782(2) 0.1139(16) Uani 1 1 d D U . . .
F4_6 F 0.7102(3) 0.1546(3) 0.3793(2) 0.0974(13) Uani 1 1 d D U . . .
F5_6 F 0.7927(3) 0.0735(2) 0.4082(3) 0.1080(16) Uani 1 1 d D U . . .
B1_6 B 0.7460(5) 0.1260(3) 0.4283(4) 0.0768(18) Uani 1 1 d D U . . .
F2_7 F 0.6833(3) 0.3240(2) 0.4963(2) 0.1017(14) Uani 1 1 d D U . . .
F3_7 F 0.7399(3) 0.3995(3) 0.5323(2) 0.1013(14) Uani 1 1 d D U . . .
F4_7 F 0.6529(3) 0.4315(2) 0.4693(2) 0.0855(11) Uani 1 1 d D U . . .
F5_7 F 0.6091(3) 0.3782(2) 0.5671(2) 0.0898(12) Uani 1 1 d D U . . .
B1_7 B 0.6725(5) 0.3840(4) 0.5174(4) 0.0752(18) Uani 1 1 d D U . . .
F2_7c F 0.400(2) -0.1162(12) 0.0392(12) 0.110(9) Uani 0.227(15) 1 d D U P A 3
F3_7c F 0.355(3) -0.010(2) 0.0055(18) 0.139(12) Uani 0.227(15) 1 d D U P A 3
F4_7c F 0.410(3) -0.038(2) 0.093(2) 0.110(11) Uani 0.227(15) 1 d D U P A 3
F5_7c F 0.2886(19) -0.0658(18) 0.0930(14) 0.147(10) Uani 0.227(15) 1 d D U P A 3
B1_7c B 0.365(2) -0.0571(15) 0.0565(16) 0.124(9) Uani 0.227(15) 1 d D U P A 3
F2_8d F 0.4535(6) -0.1067(4) 0.0156(4) 0.101(3) Uani 0.773(15) 1 d D U P A 4
F3_8d F 0.3796(6) -0.0098(4) 0.0044(4) 0.084(2) Uani 0.773(15) 1 d D U P A 4
F4_8d F 0.3263(5) -0.1049(3) 0.0635(3) 0.096(3) Uani 0.773(15) 1 d D U P A 4
F5_8d F 0.4141(5) -0.0521(4) 0.0967(4) 0.0583(16) Uani 0.773(15) 1 d D U P A 4
B1_8d B 0.3937(6) -0.0671(4) 0.0450(4) 0.064(2) Uani 0.773(15) 1 d D U P A 4
F2_9e F 1.0430(9) 0.5229(8) -0.0694(8) 0.199(7) Uani 0.537(7) 1 d D U P B 5
F3_9e F 0.9158(11) 0.5505(11) -0.0351(9) 0.215(7) Uani 0.537(7) 1 d D U P B 5
F4_9e F 0.9549(19) 0.6007(14) -0.1275(13) 0.296(11) Uani 0.537(7) 1 d D U P B 5
F5_9e F 0.9334(12) 0.4918(12) -0.1065(9) 0.252(8) Uani 0.537(7) 1 d D U P B 5
B1_9e B 0.9696(14) 0.5399(14) -0.0870(12) 0.234(8) Uani 0.537(7) 1 d D U P B 5
F2_10f F 0.9718(10) 0.5868(9) -0.1453(5) 0.144(6) Uani 0.463(7) 1 d D U P B 6
F3_10f F 0.8684(14) 0.5366(10) -0.0753(11) 0.214(8) Uani 0.463(7) 1 d D U P B 6
F4_10f F 0.9302(12) 0.6206(12) -0.0530(8) 0.198(7) Uani 0.463(7) 1 d D U P B 6
F5_10f F 0.8545(14) 0.6361(12) -0.1253(11) 0.233(8) Uani 0.463(7) 1 d D U P B 6
B1_10f B 0.9073(13) 0.5934(12) -0.0974(9) 0.175(7) Uani 0.463(7) 1 d D U P B 6
O1_11g O 0.5353(8) 0.8351(7) 0.3341(4) 0.054(2) Uani 0.780(11) 1 d D U P C 7
N1_11g N 0.5665(4) 0.7898(3) 0.4273(3) 0.0558(16) Uani 0.780(11) 1 d D U P C 7
C1_11g C 0.5841(5) 0.8202(4) 0.3667(3) 0.0541(18) Uani 0.780(11) 1 d D U P C 7
H1_11g H 0.6379 0.8307 0.3483 0.065 Uiso 0.780(11) 1 calc R U P C 7
C2_11g C 0.6275(7) 0.7742(5) 0.4632(4) 0.069(3) Uani 0.780(11) 1 d D U P C 7
H2A_11g H 0.6037 0.7523 0.5059 0.103 Uiso 0.780(11) 1 calc R U P C 7
H2B_11g H 0.6680 0.7445 0.4437 0.103 Uiso 0.780(11) 1 calc R U P C 7
H2C_11g H 0.6521 0.8151 0.4645 0.103 Uiso 0.780(11) 1 calc R U P C 7
C3_11g C 0.4870(5) 0.7711(4) 0.4573(4) 0.066(2) Uani 0.780(11) 1 d D U P C 7
H3A_11g H 0.4854 0.7498 0.5009 0.100 Uiso 0.780(11) 1 calc R U P C 7
H3B_11g H 0.4519 0.8107 0.4562 0.100 Uiso 0.780(11) 1 calc R U P C 7
H3C_11g H 0.4693 0.7401 0.4355 0.100 Uiso 0.780(11) 1 calc R U P C 7
O1_12h O 0.549(4) 0.834(3) 0.326(2) 0.080(13) Uani 0.220(11) 1 d D U P C 8
N1_12h N 0.6194(16) 0.8003(11) 0.4014(12) 0.084(7) Uani 0.220(11) 1 d D U P C 8
C1_12h C 0.5504(19) 0.8105(16) 0.3794(16) 0.077(8) Uani 0.220(11) 1 d D U P C 8
H1_12h H 0.5016 0.7987 0.4078 0.092 Uiso 0.220(11) 1 calc R U P C 8
C2_12h C 0.617(3) 0.773(3) 0.4673(14) 0.114(15) Uani 0.220(11) 1 d D U P C 8
H2A_12h H 0.6716 0.7687 0.4745 0.172 Uiso 0.220(11) 1 calc R U P C 8
H2B_12h H 0.5850 0.8017 0.4935 0.172 Uiso 0.220(11) 1 calc R U P C 8
H2C_12h H 0.5944 0.7285 0.4780 0.172 Uiso 0.220(11) 1 calc R U P C 8
C3_12h C 0.6957(17) 0.8184(15) 0.3611(15) 0.083(8) Uani 0.220(11) 1 d D U P C 8
H3A_12h H 0.7374 0.8073 0.3851 0.124 Uiso 0.220(11) 1 calc R U P C 8
H3B_12h H 0.7062 0.7940 0.3265 0.124 Uiso 0.220(11) 1 calc R U P C 8
H3C_12h H 0.6951 0.8661 0.3443 0.124 Uiso 0.220(11) 1 calc R U P C 8
O1_13 O 0.6253(3) 0.4008(2) 0.2353(2) 0.0743(11) Uani 1 1 d D U . . .
N1_13 N 0.5065(4) 0.3560(3) 0.2836(3) 0.0785(14) Uani 1 1 d D U . . .
C1_13 C 0.5784(4) 0.3708(3) 0.2788(3) 0.0699(15) Uani 1 1 d D U . . .
H1_13 H 0.5985 0.3558 0.3155 0.084 Uiso 1 1 calc R U . . .
C2_13 C 0.4582(4) 0.3205(3) 0.3422(4) 0.0808(19) Uani 1 1 d D U . . .
H2A_13 H 0.4051 0.3140 0.3360 0.121 Uiso 1 1 calc R U . . .
H2B_13 H 0.4836 0.2773 0.3545 0.121 Uiso 1 1 calc R U . . .
H2C_13 H 0.4536 0.3466 0.3751 0.121 Uiso 1 1 calc R U . . .
C3_13 C 0.4680(6) 0.3800(6) 0.2317(4) 0.111(3) Uani 1 1 d D U . . .
H3A_13 H 0.4135 0.3644 0.2427 0.166 Uiso 1 1 calc R U . . .
H3B_13 H 0.4670 0.4285 0.2227 0.166 Uiso 1 1 calc R U . . .
H3C_13 H 0.4974 0.3632 0.1947 0.166 Uiso 1 1 calc R U . . .
C1_20e C 1.0330(8) 1.0321(8) 0.0647(7) 0.131(5) Uani 0.537(7) 1 d D U P B 5
C2_20e C 1.0703(10) 0.9768(8) 0.0938(8) 0.136(6) Uani 0.537(7) 1 d D U P B 5
H2_20e H 1.0439 0.9534 0.1334 0.164 Uiso 0.537(7) 1 calc R U P B 5
C3_20e C 1.1449(10) 0.9548(9) 0.0665(9) 0.149(6) Uani 0.537(7) 1 d D U P B 5
H3_20e H 1.1691 0.9163 0.0867 0.179 Uiso 0.537(7) 1 calc R U P B 5
C4_20e C 1.1841(10) 0.9892(10) 0.0097(9) 0.143(6) Uani 0.537(7) 1 d D U P B 5
H4_20e H 1.2360 0.9751 -0.0090 0.172 Uiso 0.537(7) 1 calc R U P B 5
C5_20e C 1.1481(9) 1.0436(9) -0.0196(8) 0.126(5) Uani 0.537(7) 1 d D U P B 5
H5_20e H 1.1748 1.0664 -0.0593 0.151 Uiso 0.537(7) 1 calc R U P B 5
C6_20e C 1.0732(9) 1.0663(8) 0.0073(8) 0.132(6) Uani 0.537(7) 1 d D U P B 5
H6_20e H 1.0496 1.1049 -0.0133 0.158 Uiso 0.537(7) 1 calc R U P B 5
C7_20e C 0.9505(10) 1.0550(12) 0.0934(11) 0.153(8) Uani 0.537(7) 1 d D U P B 5
H7A_20e H 0.9346 1.0947 0.0660 0.229 Uiso 0.537(7) 1 calc R U P B 5
H7B_20e H 0.9132 1.0198 0.0985 0.229 Uiso 0.537(7) 1 calc R U P B 5
H7C_20e H 0.9502 1.0656 0.1343 0.229 Uiso 0.537(7) 1 calc R U P B 5
C1_21b C 0.3296(15) 0.1575(11) 0.1076(8) 0.116(9) Uani 0.328(19) 1 d D U P D 2
C2_21b C 0.2908(18) 0.2153(11) 0.1214(12) 0.123(10) Uani 0.328(19) 1 d D U P D 2
H2_21b H 0.3203 0.2514 0.1240 0.147 Uiso 0.328(19) 1 calc R U P D 2
C3_21b C 0.2086(18) 0.2208(12) 0.1314(11) 0.133(10) Uani 0.328(19) 1 d D U P D 2
H3_21b H 0.1820 0.2612 0.1397 0.159 Uiso 0.328(19) 1 calc R U P D 2
C4_21b C 0.1655(17) 0.1678(14) 0.1294(12) 0.136(10) Uani 0.328(19) 1 d D U P D 2
H4_21b H 0.1092 0.1715 0.1372 0.163 Uiso 0.328(19) 1 calc R U P D 2
C5_21b C 0.2037(17) 0.1099(12) 0.1163(10) 0.123(9) Uani 0.328(19) 1 d D U P D 2
H5_21b H 0.1738 0.0735 0.1150 0.148 Uiso 0.328(19) 1 calc R U P D 2
C6_21b C 0.2858(17) 0.1043(10) 0.1048(10) 0.118(9) Uani 0.328(19) 1 d D U P D 2
H6_21b H 0.3122 0.0644 0.0950 0.141 Uiso 0.328(19) 1 calc R U P D 2
C7_21b C 0.4190(15) 0.1502(18) 0.092(2) 0.146(13) Uani 0.328(19) 1 d D U P D 2
H7A_21b H 0.4346 0.1056 0.0841 0.219 Uiso 0.328(19) 1 calc R U P D 2
H7B_21b H 0.4407 0.1832 0.0554 0.219 Uiso 0.328(19) 1 calc R U P D 2
H7C_21b H 0.4398 0.1571 0.1279 0.219 Uiso 0.328(19) 1 calc R U P D 2
C1_22a C 0.2259(7) 0.1818(6) 0.1233(6) 0.116(4) Uani 0.672(19) 1 d D U P D 1
C2_22a C 0.2606(8) 0.1223(6) 0.1096(7) 0.119(4) Uani 0.672(19) 1 d D U P D 1
H2_22a H 0.2279 0.0875 0.1088 0.142 Uiso 0.672(19) 1 calc R U P D 1
C3_22a C 0.3434(8) 0.1128(6) 0.0967(5) 0.101(4) Uani 0.672(19) 1 d D U P D 1
H3_22a H 0.3667 0.0721 0.0864 0.121 Uiso 0.672(19) 1 calc R U P D 1
C4_22a C 0.3905(9) 0.1625(7) 0.0990(6) 0.108(4) Uani 0.672(19) 1 d D U P D 1
H4_22a H 0.4467 0.1562 0.0902 0.129 Uiso 0.672(19) 1 calc R U P D 1
C5_22a C 0.3569(9) 0.2216(7) 0.1139(6) 0.119(4) Uani 0.672(19) 1 d D U P D 1
H5_22a H 0.3895 0.2556 0.1166 0.143 Uiso 0.672(19) 1 calc R U P D 1
C6_22a C 0.2757(8) 0.2309(7) 0.1250(7) 0.114(5) Uani 0.672(19) 1 d D U P D 1
H6_22a H 0.2530 0.2722 0.1340 0.137 Uiso 0.672(19) 1 calc R U P D 1
C7_22a C 0.1374(7) 0.1956(9) 0.1333(11) 0.154(7) Uani 0.672(19) 1 d D U P D 1
H7A_22a H 0.1252 0.2403 0.1425 0.231 Uiso 0.672(19) 1 calc R U P D 1
H7B_22a H 0.1195 0.1925 0.0954 0.231 Uiso 0.672(19) 1 calc R U P D 1
H7C_22a H 0.1100 0.1631 0.1684 0.231 Uiso 0.672(19) 1 calc R U P D 1
C1_24f C 1.119(2) 0.817(2) 0.0870(18) 0.357(19) Uani 0.463(7) 1 d D U P B 6
C2_24f C 1.145(3) 0.819(2) 0.0234(18) 0.353(19) Uani 0.463(7) 1 d D U P B 6
H2_24f H 1.1765 0.8553 -0.0014 0.424 Uiso 0.463(7) 1 calc R U P B 6
C3_24f C 1.127(3) 0.770(3) -0.0045(18) 0.352(19) Uani 0.463(7) 1 d D U P B 6
H3_24f H 1.1445 0.7725 -0.0484 0.423 Uiso 0.463(7) 1 calc R U P B 6
C4_24f C 1.084(3) 0.716(2) 0.032(3) 0.353(19) Uani 0.463(7) 1 d D U P B 6
H4_24f H 1.0722 0.6823 0.0125 0.424 Uiso 0.463(7) 1 calc R U P B 6
C5_24f C 1.059(3) 0.713(2) 0.096(3) 0.354(19) Uani 0.463(7) 1 d D U P B 6
H5_24f H 1.0305 0.6755 0.1207 0.424 Uiso 0.463(7) 1 calc R U P B 6
C6_24f C 1.077(3) 0.763(2) 0.1227(17) 0.354(19) Uani 0.463(7) 1 d D U P B 6
H6_24f H 1.0593 0.7605 0.1665 0.425 Uiso 0.463(7) 1 calc R U P B 6
C7_24f C 1.130(4) 0.875(3) 0.116(3) 0.37(2) Uani 0.463(7) 1 d D U P B 6
H7A_24f H 1.1610 0.9089 0.0840 0.559 Uiso 0.463(7) 1 calc R U P B 6
H7B_24f H 1.0781 0.8945 0.1328 0.559 Uiso 0.463(7) 1 calc R U P B 6
H7C_24f H 1.1585 0.8600 0.1497 0.559 Uiso 0.463(7) 1 calc R U P B 6
C1_25e C 1.0554(12) 0.6953(11) 0.1084(9) 0.198(8) Uani 0.537(7) 1 d D U P B 5
C2_25e C 1.0634(15) 0.7440(10) 0.0545(11) 0.198(8) Uani 0.537(7) 1 d D U P B 5
H2_25e H 1.0857 0.7852 0.0533 0.238 Uiso 0.537(7) 1 calc R U P B 5
C3_25e C 1.0393(14) 0.7326(12) 0.0026(9) 0.194(8) Uani 0.537(7) 1 d D U P B 5
H3_25e H 1.0439 0.7662 -0.0337 0.233 Uiso 0.537(7) 1 calc R U P B 5
C4_25e C 1.0083(13) 0.6718(14) 0.0038(10) 0.186(8) Uani 0.537(7) 1 d D U P B 5
H4_25e H 0.9914 0.6641 -0.0317 0.224 Uiso 0.537(7) 1 calc R U P B 5
C5_25e C 1.0020(12) 0.6227(11) 0.0566(12) 0.190(8) Uani 0.537(7) 1 d D U P B 5
H5_25e H 0.9826 0.5806 0.0570 0.228 Uiso 0.537(7) 1 calc R U P B 5
C6_25e C 1.0241(13) 0.6354(11) 0.1090(10) 0.188(8) Uani 0.537(7) 1 d D U P B 5
H6_25e H 1.0177 0.6022 0.1458 0.226 Uiso 0.537(7) 1 calc R U P B 5
C7_25e C 1.0848(19) 0.7075(17) 0.1635(12) 0.218(11) Uani 0.537(7) 1 d D U P B 5
H7A_25e H 1.1047 0.7525 0.1545 0.327 Uiso 0.537(7) 1 calc R U P B 5
H7B_25e H 1.0412 0.7024 0.2005 0.327 Uiso 0.537(7) 1 calc R U P B 5
H7C_25e H 1.1278 0.6754 0.1713 0.327 Uiso 0.537(7) 1 calc R U P B 5
C1_26 C 0.4715(8) 0.4682(8) 0.0839(7) 0.226(6) Uani 1 1 d D U . . .
C2_26 C 0.4260(9) 0.5113(8) 0.1183(8) 0.228(6) Uani 1 1 d D U . . .
H2_26 H 0.4517 0.5460 0.1278 0.274 Uiso 1 1 calc R U . . .
C3_26 C 0.3451(9) 0.5063(9) 0.1397(8) 0.230(6) Uani 1 1 d D U . . .
H3_26 H 0.3162 0.5355 0.1653 0.276 Uiso 1 1 calc R U . . .
C4_26 C 0.3065(9) 0.4581(10) 0.1231(8) 0.234(7) Uani 1 1 d D U . . .
H4_26 H 0.2505 0.4543 0.1360 0.281 Uiso 1 1 calc R U . . .
C5_26 C 0.3510(10) 0.4163(8) 0.0876(8) 0.229(6) Uani 1 1 d D U . . .
H5_26 H 0.3243 0.3837 0.0760 0.274 Uiso 1 1 calc R U . . .
C6_26 C 0.4323(10) 0.4187(8) 0.0677(8) 0.232(6) Uani 1 1 d D U . . .
H6_26 H 0.4611 0.3879 0.0438 0.279 Uiso 1 1 calc R U . . .
C7_26 C 0.5599(8) 0.4716(11) 0.0616(11) 0.262(9) Uani 1 1 d D U . . .
H7A_26 H 0.5793 0.4361 0.0382 0.393 Uiso 1 1 calc R U . . .
H7B_26 H 0.5733 0.5146 0.0345 0.393 Uiso 1 1 calc R U . . .
H7C_26 H 0.5848 0.4664 0.0977 0.393 Uiso 1 1 calc R U . . .
C1_27 C 0.7911(4) 0.7361(3) 0.6023(3) 0.0825(17) Uani 1 1 d D U . . .
C2_27 C 0.7732(4) 0.6700(3) 0.6237(3) 0.0883(19) Uani 1 1 d D U . . .
H2_27 H 0.7767 0.6414 0.5946 0.106 Uiso 1 1 calc R U . . .
C3_27 C 0.7505(4) 0.6454(4) 0.6864(4) 0.092(2) Uani 1 1 d D U . . .
H3_27 H 0.7401 0.5996 0.7005 0.111 Uiso 1 1 calc R U . . .
C4_27 C 0.7425(5) 0.6867(3) 0.7295(4) 0.093(2) Uani 1 1 d D U . . .
H4_27 H 0.7263 0.6698 0.7730 0.111 Uiso 1 1 calc R U . . .
C5_27 C 0.7587(5) 0.7527(4) 0.7079(3) 0.094(2) Uani 1 1 d D U . . .
H5_27 H 0.7524 0.7820 0.7367 0.113 Uiso 1 1 calc R U . . .
C6_27 C 0.7840(5) 0.7767(3) 0.6448(3) 0.0866(19) Uani 1 1 d D U . . .
H6_27 H 0.7966 0.8221 0.6307 0.104 Uiso 1 1 calc R U . . .
C7_27 C 0.8192(6) 0.7621(5) 0.5332(3) 0.103(2) Uani 1 1 d D U . . .
H7A_27 H 0.8206 0.7261 0.5102 0.154 Uiso 1 1 calc R U . . .
H7B_27 H 0.7828 0.7976 0.5193 0.154 Uiso 1 1 calc R U . . .
H7C_27 H 0.8726 0.7794 0.5253 0.154 Uiso 1 1 calc R U . . .
C1_28e C 0.8863(16) 0.7760(10) 0.2894(10) 0.203(9) Uani 0.537(7) 1 d D U P B 5
C2_28e C 0.859(2) 0.8272(11) 0.2480(10) 0.210(9) Uani 0.537(7) 1 d D U P B 5
H2_28e H 0.8565 0.8207 0.2076 0.252 Uiso 0.537(7) 1 calc R U P B 5
C3_28e C 0.835(2) 0.8877(11) 0.2654(12) 0.217(10) Uani 0.537(7) 1 d D U P B 5
H3_28e H 0.8157 0.9225 0.2371 0.260 Uiso 0.537(7) 1 calc R U P B 5
C4_28e C 0.839(2) 0.8970(12) 0.3237(13) 0.211(10) Uani 0.537(7) 1 d D U P B 5
H4_28e H 0.8225 0.9386 0.3355 0.254 Uiso 0.537(7) 1 calc R U P B 5
C5_28e C 0.866(2) 0.8468(14) 0.3653(11) 0.207(10) Uani 0.537(7) 1 d D U P B 5
H5_28e H 0.8696 0.8540 0.4053 0.249 Uiso 0.537(7) 1 calc R U P B 5
C6_28e C 0.889(2) 0.7857(12) 0.3486(10) 0.207(9) Uani 0.537(7) 1 d D U P B 5
H6_28e H 0.9060 0.7506 0.3776 0.248 Uiso 0.537(7) 1 calc R U P B 5
C7_28e C 0.9191(18) 0.7128(10) 0.2682(13) 0.193(10) Uani 0.537(7) 1 d D U P B 5
H7A_28e H 0.9125 0.7143 0.2256 0.290 Uiso 0.537(7) 1 calc R U P B 5
H7B_28e H 0.9757 0.7075 0.2691 0.290 Uiso 0.537(7) 1 calc R U P B 5
H7C_28e H 0.8906 0.6751 0.2963 0.290 Uiso 0.537(7) 1 calc R U P B 5
C1_29f C 0.8336(11) 0.8520(7) 0.2685(7) 0.116(5) Uani 0.463(7) 1 d D U P B 6
C2_29f C 0.8687(11) 0.7891(7) 0.2687(7) 0.103(5) Uani 0.463(7) 1 d D U P B 6
H2_29f H 0.8732 0.7693 0.2331 0.124 Uiso 0.463(7) 1 calc R U P B 6
C3_29f C 0.8975(9) 0.7546(6) 0.3194(7) 0.094(4) Uani 0.463(7) 1 d D U P B 6
H3_29f H 0.9204 0.7113 0.3190 0.113 Uiso 0.463(7) 1 calc R U P B 6
C4_29f C 0.8922(9) 0.7842(7) 0.3704(7) 0.091(4) Uani 0.463(7) 1 d D U P B 6
H4_29f H 0.9126 0.7615 0.4052 0.109 Uiso 0.463(7) 1 calc R U P B 6
C5_29f C 0.8573(10) 0.8469(7) 0.3712(7) 0.087(4) Uani 0.463(7) 1 d D U P B 6
H5_29f H 0.8541 0.8671 0.4064 0.104 Uiso 0.463(7) 1 calc R U P B 6
C6_29f C 0.8269(11) 0.8802(7) 0.3208(8) 0.100(5) Uani 0.463(7) 1 d D U P B 6
H6_29f H 0.8014 0.9225 0.3222 0.120 Uiso 0.463(7) 1 calc R U P B 6
C7_29f C 0.8079(19) 0.8903(10) 0.2106(9) 0.149(9) Uani 0.463(7) 1 d D U P B 6
H7A_29f H 0.8170 0.8626 0.1786 0.224 Uiso 0.463(7) 1 calc R U P B 6
H7B_29f H 0.7513 0.9025 0.2212 0.224 Uiso 0.463(7) 1 calc R U P B 6
H7C_29f H 0.8389 0.9304 0.1945 0.224 Uiso 0.463(7) 1 calc R U P B 6
C2_19f C 1.128(4) 1.037(3) 0.028(2) 0.47(3) Uani 0.463(7) 1 d D U P B 6
H2_19f H 1.1722 1.0124 0.0408 0.560 Uiso 0.463(7) 1 calc R U P B 6
C1_19f C 1.118(3) 1.040(2) -0.0324(18) 0.47(3) Uani 0.463(7) 1 d D U P B 6
C3_19f C 1.075(4) 1.069(3) 0.0695(18) 0.47(3) Uani 0.463(7) 1 d D U P B 6
H3_19f H 1.0838 1.0673 0.1104 0.560 Uiso 0.463(7) 1 calc R U P B 6
C4_19f C 1.010(4) 1.104(3) 0.052(2) 0.47(3) Uani 0.463(7) 1 d D U P B 6
H4_19f H 0.9737 1.1264 0.0801 0.566 Uiso 0.463(7) 1 calc R U P B 6
C5_19f C 0.999(3) 1.107(3) -0.008(3) 0.47(3) Uani 0.463(7) 1 d D U P B 6
H5_19f H 0.9543 1.1309 -0.0205 0.567 Uiso 0.463(7) 1 calc R U P B 6
C6_19f C 1.053(3) 1.075(3) -0.0501(19) 0.47(3) Uani 0.463(7) 1 d D U P B 6
H6_19f H 1.0449 1.0783 -0.0912 0.564 Uiso 0.463(7) 1 calc R U P B 6
C7_19f C 1.177(4) 1.006(4) -0.078(3) 0.47(3) Uani 0.463(7) 1 d D U P B 6
H7A_19f H 1.2187 0.9833 -0.0574 0.707 Uiso 0.463(7) 1 calc R U P B 6
H7B_19f H 1.1499 0.9734 -0.0919 0.707 Uiso 0.463(7) 1 calc R U P B 6
H7C_19f H 1.2010 1.0390 -0.1141 0.707 Uiso 0.463(7) 1 calc R U P B 6

loop_
_atom_site_aniso_label
_atom_site_aniso_U_11
_atom_site_aniso_U_22
_atom_site_aniso_U_33
_atom_site_aniso_U_23
_atom_site_aniso_U_13
_atom_site_aniso_U_12
Pd1_1 0.0535(2) 0.0373(2) 0.0417(2) -0.00703(14) -0.01218(16) -0.00349(15)
Pd2_1 0.0651(3) 0.0418(2) 0.0550(2) -0.01067(17) -0.01996(19) 0.00476(17)
O1_2 0.061(2) 0.053(2) 0.070(2) -0.0148(17) -0.0062(18) 0.0120(17)
O2_2 0.058(2) 0.0459(19) 0.079(3) 0.0016(17) -0.0019(18) 0.0121(16)
N1_2 0.064(3) 0.046(2) 0.063(2) -0.0129(18) -0.026(2) 0.0038(18)
N2_2 0.054(2) 0.0397(19) 0.0472(19) -0.0090(15) -0.0157(16) -0.0033(16)
C1_2 0.076(3) 0.053(3) 0.067(3) -0.005(2) -0.026(3) 0.007(2)
C2_2 0.067(3) 0.055(3) 0.082(3) -0.009(2) -0.025(3) 0.012(2)
C3_2 0.065(3) 0.046(2) 0.075(3) -0.012(2) -0.035(2) -0.002(2)
C4_2 0.066(3) 0.047(3) 0.079(3) -0.007(2) -0.028(3) -0.004(2)
C5_2 0.068(3) 0.048(3) 0.074(3) -0.010(2) -0.022(3) -0.002(2)
C6_2 0.064(3) 0.049(2) 0.087(4) -0.010(2) -0.033(3) -0.002(2)
C7_2 0.061(3) 0.051(2) 0.076(3) -0.008(2) -0.026(3) 0.001(2)
C8_2 0.058(3) 0.047(2) 0.074(3) -0.007(2) -0.023(2) 0.003(2)
C9_2 0.071(3) 0.057(3) 0.069(3) -0.003(2) -0.015(3) 0.008(3)
C10_2 0.063(3) 0.061(3) 0.067(3) -0.013(2) -0.010(2) 0.008(2)
C11_2 0.049(3) 0.045(2) 0.068(3) -0.012(2) -0.016(2) 0.0041(19)
C12_2 0.050(3) 0.045(2) 0.068(3) -0.012(2) -0.010(2) 0.0063(19)
C13_2 0.051(3) 0.040(2) 0.071(3) -0.0084(19) -0.011(2) 0.0045(19)
C14_2 0.047(2) 0.040(2) 0.066(3) -0.0096(19) -0.012(2) 0.0040(18)
C15_2 0.054(3) 0.049(3) 0.068(3) -0.004(2) -0.011(2) 0.005(2)
C16_2 0.057(3) 0.056(3) 0.063(3) -0.009(2) -0.011(2) 0.000(2)
C17_2 0.049(3) 0.052(2) 0.065(3) -0.017(2) -0.014(2) -0.003(2)
C18_2 0.047(3) 0.045(2) 0.072(3) -0.019(2) -0.019(2) 0.0023(19)
C19_2 0.046(2) 0.041(2) 0.066(3) -0.0123(19) -0.016(2) -0.0007(18)
C20_2 0.048(2) 0.043(2) 0.067(3) -0.0139(19) -0.020(2) 0.0026(19)
C21_2 0.051(3) 0.044(2) 0.072(3) -0.012(2) -0.020(2) 0.003(2)
C22_2 0.054(3) 0.054(3) 0.064(3) -0.018(2) -0.016(2) -0.004(2)
C23_2 0.056(3) 0.055(3) 0.060(3) -0.018(2) -0.015(2) -0.004(2)
C24_2 0.055(3) 0.046(2) 0.060(3) -0.017(2) -0.015(2) -0.0026(19)
C25_2 0.057(3) 0.057(3) 0.057(3) -0.016(2) -0.018(2) 0.004(2)
C26_2 0.060(3) 0.054(3) 0.050(2) -0.010(2) -0.020(2) 0.003(2)
C27_2 0.061(3) 0.051(3) 0.051(2) -0.010(2) -0.017(2) 0.003(2)
C28_2 0.059(3) 0.054(3) 0.049(2) -0.014(2) -0.013(2) 0.002(2)
C29_2 0.083(5) 0.108(6) 0.152(8) -0.081(6) 0.014(5) -0.010(4)
C30_2 0.060(3) 0.074(4) 0.085(4) 0.003(3) -0.013(3) 0.017(3)
N1_3 0.071(3) 0.048(2) 0.052(2) -0.0112(17) -0.0166(19) 0.0040(19)
N2_3 0.061(2) 0.058(2) 0.053(2) -0.0171(18) -0.0165(18) 0.0021(19)
N3_3 0.062(3) 0.042(2) 0.047(2) -0.0084(16) -0.0162(17) -0.0058(17)
C1_3 0.090(4) 0.069(3) 0.057(3) -0.014(2) -0.009(3) -0.015(3)
C2_3 0.107(5) 0.083(4) 0.056(3) -0.015(3) -0.006(3) -0.024(4)
C3_3 0.101(4) 0.076(3) 0.050(3) -0.015(2) -0.009(3) -0.018(3)
C4_3 0.133(6) 0.103(5) 0.052(3) -0.020(3) -0.009(3) -0.042(4)
C5_3 0.140(6) 0.098(5) 0.051(3) -0.022(3) -0.014(3) -0.042(5)
C6_3 0.109(5) 0.079(4) 0.054(3) -0.014(3) -0.020(3) -0.024(4)
C7_3 0.084(4) 0.061(3) 0.048(2) -0.011(2) -0.016(2) -0.006(3)
C8_3 0.076(3) 0.059(3) 0.049(2) -0.012(2) -0.018(2) -0.001(2)
C9_3 0.070(3) 0.049(3) 0.049(2) -0.010(2) -0.017(2) 0.004(2)
C10_3 0.081(4) 0.062(3) 0.052(2) -0.014(2) -0.018(2) -0.007(3)
C11_3 0.086(4) 0.066(3) 0.052(3) -0.016(2) -0.017(2) -0.011(3)
C12_3 0.083(3) 0.058(3) 0.053(3) -0.017(2) -0.016(2) -0.006(3)
C13_3 0.093(4) 0.084(4) 0.053(3) -0.010(3) -0.026(3) -0.021(3)
C14_3 0.084(4) 0.087(4) 0.054(3) -0.005(3) -0.026(3) -0.027(3)
C15_3 0.075(3) 0.056(3) 0.055(2) -0.014(2) -0.023(2) -0.008(2)
C16_3 0.074(3) 0.049(3) 0.055(2) -0.013(2) -0.024(2) -0.009(2)
C17_3 0.080(4) 0.068(3) 0.059(3) -0.007(2) -0.029(2) -0.020(3)
C18_3 0.081(4) 0.060(3) 0.058(3) -0.009(2) -0.021(2) -0.022(3)
C19_3 0.076(3) 0.042(2) 0.053(2) -0.0139(19) -0.021(2) -0.003(2)
C20_3 0.069(3) 0.047(3) 0.051(2) -0.0166(19) -0.020(2) 0.004(2)
C21_3 0.066(3) 0.045(2) 0.053(2) -0.0167(19) -0.017(2) 0.000(2)
C22_3 0.070(3) 0.051(3) 0.051(2) -0.0179(19) -0.017(2) -0.003(2)
C23_3 0.071(3) 0.056(3) 0.054(2) -0.019(2) -0.015(2) 0.001(2)
C24_3 0.072(3) 0.047(2) 0.057(2) -0.0166(19) -0.022(2) -0.002(2)
C25_3 0.067(3) 0.050(3) 0.055(2) -0.0159(19) -0.022(2) -0.004(2)
C26_3 0.063(3) 0.049(2) 0.052(2) -0.0133(19) -0.016(2) -0.004(2)
C27_3 0.071(3) 0.064(3) 0.062(3) -0.015(2) -0.022(2) -0.014(3)
C28_3 0.077(4) 0.073(4) 0.066(3) -0.011(3) -0.018(3) -0.027(3)
C29_3 0.085(4) 0.069(3) 0.058(3) -0.004(3) -0.015(3) -0.031(3)
C30_3 0.076(3) 0.051(3) 0.051(2) -0.004(2) -0.019(2) -0.017(2)
C31_3 0.084(4) 0.053(3) 0.049(3) -0.001(2) -0.021(2) -0.017(3)
C32_3 0.071(3) 0.046(2) 0.050(2) -0.0041(19) -0.022(2) -0.008(2)
C33_3 0.061(3) 0.043(2) 0.047(2) -0.0095(18) -0.014(2) -0.003(2)
C34_3 0.066(3) 0.043(2) 0.048(2) -0.0104(18) -0.014(2) -0.005(2)
O1_4 0.077(3) 0.062(2) 0.071(2) -0.0161(18) -0.029(2) -0.0148(19)
O2_4 0.066(2) 0.0431(18) 0.087(3) -0.0049(17) -0.032(2) -0.0122(16)
N1_4 0.051(2) 0.0403(18) 0.0438(19) -0.0104(15) -0.0117(16) -0.0012(16)
N2_4 0.065(3) 0.042(2) 0.057(2) -0.0071(17) -0.0213(19) 0.0002(18)
C1_4 0.061(3) 0.042(2) 0.042(2) -0.0063(18) -0.015(2) -0.0014(19)
C2_4 0.055(3) 0.044(2) 0.045(2) -0.0077(18) -0.0138(19) -0.0011(19)
C3_4 0.053(3) 0.041(2) 0.050(2) -0.0078(18) -0.0104(19) -0.0003(18)
C4_4 0.057(3) 0.043(2) 0.048(2) -0.0052(18) -0.013(2) 0.0005(19)
C5_4 0.054(3) 0.044(2) 0.044(2) -0.0079(17) -0.0133(19) 0.0000(19)
C6_4 0.060(3) 0.046(2) 0.057(3) -0.008(2) -0.016(2) -0.002(2)
C7_4 0.060(3) 0.046(2) 0.062(3) -0.006(2) -0.021(2) -0.002(2)
C8_4 0.059(3) 0.044(2) 0.063(3) -0.007(2) -0.021(2) -0.004(2)
C9_4 0.068(3) 0.056(3) 0.058(3) -0.007(2) -0.021(2) -0.010(2)
C10_4 0.067(3) 0.059(3) 0.064(3) -0.014(2) -0.026(2) -0.009(2)
C11_4 0.059(3) 0.045(2) 0.064(3) -0.0090(19) -0.025(2) -0.004(2)
C12_4 0.059(3) 0.046(2) 0.069(3) -0.014(2) -0.027(2) -0.004(2)
C13_4 0.056(3) 0.040(2) 0.072(3) -0.0092(19) -0.025(2) -0.0046(19)
C14_4 0.056(3) 0.041(2) 0.070(3) -0.0080(19) -0.024(2) -0.004(2)
C15_4 0.060(3) 0.047(3) 0.072(3) 0.000(2) -0.025(2) -0.009(2)
C16_4 0.061(3) 0.050(3) 0.064(3) -0.002(2) -0.020(2) -0.002(2)
C17_4 0.056(3) 0.047(2) 0.063(3) -0.009(2) -0.021(2) 0.004(2)
C18_4 0.054(3) 0.041(2) 0.062(3) -0.0077(19) -0.022(2) 0.0002(19)
C19_4 0.050(3) 0.038(2) 0.065(3) -0.0090(18) -0.021(2) -0.0003(18)
C20_4 0.054(3) 0.039(2) 0.063(3) -0.0080(18) -0.023(2) -0.0012(19)
C21_4 0.055(3) 0.042(2) 0.062(3) -0.0101(19) -0.024(2) -0.0011(19)
C22_4 0.059(3) 0.050(3) 0.063(3) -0.006(2) -0.022(2) 0.003(2)
C23_4 0.060(3) 0.053(3) 0.061(3) -0.008(2) -0.020(2) 0.003(2)
C24_4 0.064(3) 0.045(2) 0.062(3) -0.010(2) -0.023(2) 0.005(2)
C25_4 0.065(3) 0.062(3) 0.065(3) -0.009(2) -0.021(2) -0.006(2)
C26_4 0.070(3) 0.059(3) 0.059(3) -0.008(2) -0.021(2) -0.002(2)
C27_4 0.070(3) 0.050(3) 0.062(3) -0.012(2) -0.019(2) -0.002(2)
C28_4 0.067(3) 0.052(3) 0.063(3) -0.012(2) -0.020(2) 0.000(2)
C29_4 0.112(7) 0.095(5) 0.142(7) -0.069(5) -0.070(6) 0.025(4)
C30_4 0.063(3) 0.064(3) 0.101(5) -0.003(3) -0.030(3) -0.014(3)
N1_5 0.069(3) 0.046(2) 0.051(2) -0.0081(17) -0.0148(19) 0.0064(19)
N2_5 0.062(3) 0.052(2) 0.070(3) -0.0128(19) -0.024(2) 0.0042(19)
N3_5 0.057(2) 0.046(2) 0.0418(19) -0.0069(15) -0.0130(16) -0.0052(17)
C1_5 0.080(4) 0.054(3) 0.058(3) -0.009(2) -0.006(3) 0.007(3)
C2_5 0.093(4) 0.055(3) 0.050(3) -0.004(2) -0.005(3) 0.008(3)
C3_5 0.084(3) 0.051(3) 0.048(2) -0.006(2) -0.014(2) 0.007(2)
C4_5 0.090(4) 0.057(3) 0.054(3) -0.003(2) -0.018(3) 0.008(3)
C5_5 0.088(4) 0.050(3) 0.060(3) -0.009(2) -0.025(3) 0.009(3)
C6_5 0.076(3) 0.050(3) 0.062(3) -0.012(2) -0.022(2) 0.010(2)
C7_5 0.071(3) 0.048(2) 0.054(2) -0.012(2) -0.017(2) 0.005(2)
C8_5 0.073(3) 0.043(2) 0.051(2) -0.0060(19) -0.019(2) 0.006(2)
C9_5 0.072(3) 0.044(2) 0.049(2) -0.0087(19) -0.019(2) 0.005(2)
C10_5 0.067(3) 0.048(3) 0.058(3) -0.012(2) -0.018(2) 0.007(2)
C11_5 0.068(3) 0.046(2) 0.058(3) -0.012(2) -0.017(2) 0.007(2)
C12_5 0.072(3) 0.046(3) 0.059(3) -0.013(2) -0.014(2) 0.007(2)
C13_5 0.071(3) 0.058(3) 0.060(3) -0.007(2) -0.019(2) 0.007(2)
C14_5 0.066(3) 0.058(3) 0.062(3) -0.007(2) -0.019(2) 0.009(2)
C15_5 0.065(3) 0.046(2) 0.064(3) -0.013(2) -0.021(2) 0.012(2)
C16_5 0.061(3) 0.046(2) 0.063(3) -0.012(2) -0.016(2) 0.009(2)
C17_5 0.065(3) 0.060(3) 0.064(3) -0.005(2) -0.023(2) 0.006(2)
C18_5 0.068(3) 0.060(3) 0.061(3) -0.005(2) -0.016(2) 0.009(3)
C19_5 0.077(3) 0.044(3) 0.060(3) -0.008(2) -0.019(2) 0.011(2)
C20_5 0.072(3) 0.046(3) 0.065(3) -0.014(2) -0.025(2) 0.007(2)
C21_5 0.068(3) 0.041(2) 0.063(3) -0.0128(19) -0.023(2) 0.005(2)
C22_5 0.069(3) 0.041(2) 0.063(3) -0.0141(19) -0.019(2) 0.004(2)
C23_5 0.067(3) 0.048(3) 0.071(3) -0.015(2) -0.017(2) 0.006(2)
C24_5 0.067(3) 0.049(3) 0.061(3) -0.010(2) -0.020(2) 0.008(2)
C25_5 0.061(3) 0.058(3) 0.060(3) -0.011(2) -0.022(2) 0.010(2)
C26_5 0.064(3) 0.060(3) 0.056(3) -0.009(2) -0.018(2) 0.008(2)
C27_5 0.068(3) 0.082(4) 0.066(3) -0.010(3) -0.015(3) 0.015(3)
C28_5 0.069(4) 0.100(5) 0.071(3) -0.012(3) -0.004(3) 0.019(3)
C29_5 0.069(3) 0.090(4) 0.063(3) -0.005(3) 0.001(3) 0.010(3)
C30_5 0.067(3) 0.064(3) 0.049(3) -0.005(2) -0.005(2) 0.004(2)
C31_5 0.071(3) 0.063(3) 0.046(3) -0.002(2) -0.004(2) 0.002(2)
C32_5 0.062(3) 0.050(3) 0.046(2) -0.0039(19) -0.011(2) 0.000(2)
C33_5 0.057(3) 0.046(2) 0.043(2) -0.0037(18) -0.0142(19) -0.0054(19)
C34_5 0.057(3) 0.054(3) 0.052(2) -0.007(2) -0.014(2) 0.000(2)
F2_6 0.197(6) 0.097(4) 0.195(6) -0.021(4) -0.110(5) -0.044(4)
F3_6 0.148(4) 0.084(3) 0.096(3) -0.006(2) -0.010(3) 0.007(3)
F4_6 0.100(3) 0.113(3) 0.085(3) -0.019(2) -0.033(2) 0.010(3)
F5_6 0.077(3) 0.076(3) 0.160(4) -0.007(3) -0.015(3) -0.005(2)
B1_6 0.101(5) 0.055(3) 0.083(4) -0.008(3) -0.040(3) -0.010(3)
F2_7 0.102(3) 0.090(3) 0.120(4) -0.035(3) -0.035(3) 0.025(2)
F3_7 0.080(3) 0.118(4) 0.120(4) -0.045(3) -0.040(2) 0.025(2)
F4_7 0.083(3) 0.082(2) 0.088(3) -0.007(2) -0.023(2) 0.004(2)
F5_7 0.088(3) 0.098(3) 0.086(3) -0.019(2) -0.026(2) 0.009(2)
B1_7 0.075(4) 0.072(4) 0.083(4) -0.016(3) -0.028(3) 0.017(3)
F2_7c 0.18(2) 0.085(12) 0.072(12) -0.014(9) -0.042(14) -0.011(13)
F3_7c 0.21(3) 0.112(16) 0.103(15) -0.012(11) -0.060(15) 0.001(16)
F4_7c 0.18(2) 0.069(16) 0.085(15) -0.017(11) -0.050(13) 0.018(13)
F5_7c 0.19(2) 0.140(18) 0.108(15) -0.010(12) -0.049(12) 0.004(13)
B1_7c 0.19(2) 0.098(14) 0.090(14) -0.022(10) -0.051(12) 0.002(13)
F2_8d 0.123(6) 0.103(5) 0.099(5) -0.051(4) -0.048(4) 0.022(4)
F3_8d 0.136(6) 0.065(3) 0.054(3) 0.009(2) -0.042(3) -0.007(3)
F4_8d 0.124(5) 0.085(4) 0.089(4) 0.014(3) -0.058(4) -0.036(4)
F5_8d 0.082(4) 0.051(3) 0.046(3) -0.003(2) -0.023(2) -0.011(3)
B1_8d 0.101(6) 0.048(4) 0.047(4) 0.001(3) -0.031(3) -0.012(3)
F2_9e 0.163(10) 0.206(13) 0.222(13) -0.116(10) 0.068(9) -0.101(9)
F3_9e 0.177(12) 0.236(15) 0.224(14) -0.102(11) 0.053(10) -0.099(11)
F4_9e 0.25(2) 0.320(17) 0.293(18) -0.063(13) 0.021(15) -0.110(14)
F5_9e 0.218(14) 0.300(17) 0.221(14) -0.100(12) 0.078(11) -0.144(12)
B1_9e 0.186(12) 0.269(16) 0.235(15) -0.101(12) 0.059(11) -0.106(11)
F2_10f 0.163(11) 0.214(13) 0.056(5) -0.042(7) 0.014(6) -0.084(9)
F3_10f 0.200(15) 0.200(14) 0.196(14) 0.002(10) 0.037(12) -0.066(11)
F4_10f 0.196(14) 0.249(17) 0.129(9) -0.069(10) 0.048(9) -0.051(12)
F5_10f 0.254(15) 0.225(15) 0.202(15) -0.029(11) -0.015(11) -0.039(12)
B1_10f 0.193(13) 0.205(14) 0.089(9) -0.024(9) 0.062(8) -0.066(10)
O1_11g 0.063(5) 0.055(4) 0.046(4) -0.006(3) -0.022(3) 0.001(3)
N1_11g 0.078(4) 0.044(3) 0.052(3) -0.013(2) -0.027(3) 0.004(3)
C1_11g 0.065(4) 0.047(4) 0.058(4) -0.011(3) -0.027(3) -0.003(3)
C2_11g 0.100(6) 0.050(4) 0.075(5) -0.026(4) -0.053(5) 0.020(4)
C3_11g 0.086(5) 0.056(4) 0.056(4) -0.009(3) -0.015(3) -0.001(3)
O1_12h 0.08(2) 0.08(2) 0.079(16) -0.023(12) -0.011(13) -0.006(15)
N1_12h 0.101(14) 0.066(12) 0.090(14) -0.027(10) -0.022(11) -0.002(10)
C1_12h 0.097(15) 0.056(14) 0.081(15) -0.027(11) -0.015(11) -0.003(11)
C2_12h 0.11(2) 0.14(3) 0.095(15) -0.008(14) -0.028(13) -0.02(2)
C3_12h 0.098(15) 0.058(15) 0.095(16) -0.023(12) -0.021(11) 0.001(11)
O1_13 0.072(3) 0.067(3) 0.083(3) -0.011(2) -0.017(2) -0.004(2)
N1_13 0.077(3) 0.072(3) 0.089(3) -0.021(3) -0.017(3) -0.001(3)
C1_13 0.075(3) 0.060(3) 0.077(4) -0.017(3) -0.019(3) 0.005(3)
C2_13 0.078(4) 0.062(4) 0.096(4) -0.021(3) -0.002(3) 0.003(3)
C3_13 0.098(6) 0.136(8) 0.103(5) -0.014(5) -0.038(5) -0.006(5)
C1_20e 0.123(9) 0.137(11) 0.144(11) -0.045(8) -0.033(8) -0.001(8)
C2_20e 0.135(10) 0.143(11) 0.143(11) -0.048(9) -0.038(8) 0.005(8)
C3_20e 0.141(11) 0.154(12) 0.155(12) -0.045(10) -0.033(9) 0.015(9)
C4_20e 0.129(10) 0.150(12) 0.157(12) -0.046(9) -0.032(9) 0.013(9)
C5_20e 0.113(9) 0.131(11) 0.148(11) -0.050(9) -0.035(8) -0.007(8)
C6_20e 0.121(10) 0.132(11) 0.148(11) -0.038(9) -0.030(8) 0.001(8)
C7_20e 0.131(11) 0.163(17) 0.166(16) -0.051(13) -0.023(10) 0.008(10)
C1_21b 0.17(2) 0.118(13) 0.038(9) 0.000(8) -0.005(10) 0.031(12)
C2_21b 0.18(2) 0.122(13) 0.048(12) -0.007(9) 0.001(11) 0.032(12)
C3_21b 0.18(2) 0.134(13) 0.063(12) -0.008(10) -0.002(12) 0.031(12)
C4_21b 0.18(2) 0.133(14) 0.073(12) -0.008(10) -0.004(12) 0.033(13)
C5_21b 0.17(2) 0.124(13) 0.051(10) 0.003(9) -0.006(11) 0.030(12)
C6_21b 0.17(2) 0.117(13) 0.042(10) 0.007(9) -0.007(11) 0.030(12)
C7_21b 0.17(2) 0.14(2) 0.10(2) -0.027(18) -0.008(12) 0.034(13)
C1_22a 0.125(9) 0.134(8) 0.076(7) -0.017(6) -0.004(6) 0.024(6)
C2_22a 0.129(9) 0.134(8) 0.082(8) -0.009(6) -0.020(7) 0.024(6)
C3_22a 0.128(9) 0.112(8) 0.056(6) -0.010(5) -0.020(6) 0.033(6)
C4_22a 0.129(10) 0.132(8) 0.057(7) 0.000(6) -0.034(6) 0.020(6)
C5_22a 0.148(10) 0.140(8) 0.063(6) -0.008(6) -0.028(6) 0.020(7)
C6_22a 0.142(10) 0.130(8) 0.061(7) -0.009(6) -0.016(6) 0.023(7)
C7_22a 0.127(10) 0.155(14) 0.152(16) -0.008(12) 0.000(8) 0.025(8)
C1_24f 0.36(3) 0.41(4) 0.28(3) -0.09(3) -0.03(3) 0.02(3)
C2_24f 0.36(3) 0.41(4) 0.28(3) -0.09(3) -0.03(3) 0.01(3)
C3_24f 0.35(3) 0.41(4) 0.28(3) -0.09(3) -0.03(3) 0.02(3)
C4_24f 0.35(3) 0.41(4) 0.29(3) -0.09(3) -0.03(3) 0.02(3)
C5_24f 0.35(3) 0.41(4) 0.29(3) -0.09(3) -0.04(3) 0.02(3)
C6_24f 0.36(3) 0.41(4) 0.28(3) -0.09(3) -0.04(3) 0.02(3)
C7_24f 0.40(4) 0.42(4) 0.29(3) -0.09(3) -0.04(3) 0.00(3)
C1_25e 0.179(15) 0.222(16) 0.177(13) -0.070(12) 0.007(12) 0.050(13)
C2_25e 0.185(15) 0.218(16) 0.176(13) -0.070(12) 0.007(12) 0.039(13)
C3_25e 0.184(15) 0.215(16) 0.168(13) -0.068(12) 0.012(12) 0.033(13)
C4_25e 0.169(15) 0.207(17) 0.163(13) -0.070(12) 0.022(12) 0.042(13)
C5_25e 0.166(14) 0.216(16) 0.167(13) -0.062(12) 0.015(12) 0.043(13)
C6_25e 0.162(14) 0.216(16) 0.166(13) -0.064(12) 0.016(11) 0.049(13)
C7_25e 0.22(2) 0.24(2) 0.178(16) -0.079(16) -0.005(15) 0.051(19)
C1_26 0.204(10) 0.271(14) 0.233(13) -0.092(10) -0.093(10) 0.072(10)
C2_26 0.190(11) 0.274(14) 0.249(13) -0.102(11) -0.086(10) 0.076(10)
C3_26 0.192(11) 0.272(15) 0.251(13) -0.093(11) -0.088(10) 0.073(11)
C4_26 0.229(12) 0.265(15) 0.231(14) -0.075(11) -0.089(10) 0.050(11)
C5_26 0.237(12) 0.255(14) 0.215(13) -0.057(10) -0.097(11) 0.049(11)
C6_26 0.237(12) 0.264(14) 0.220(13) -0.073(10) -0.092(11) 0.052(11)
C7_26 0.196(11) 0.29(2) 0.31(2) -0.055(16) -0.084(11) 0.082(12)
C1_27 0.067(4) 0.083(4) 0.100(4) -0.020(3) -0.023(3) 0.005(3)
C2_27 0.073(4) 0.077(4) 0.118(5) -0.023(3) -0.024(4) 0.003(3)
C3_27 0.074(4) 0.081(4) 0.118(5) -0.010(3) -0.022(4) 0.002(3)
C4_27 0.087(5) 0.079(4) 0.100(5) -0.002(3) -0.013(4) 0.002(3)
C5_27 0.099(5) 0.082(4) 0.096(4) -0.013(3) -0.018(4) 0.002(4)
C6_27 0.091(5) 0.072(4) 0.098(4) -0.013(3) -0.023(3) -0.007(3)
C7_27 0.107(6) 0.098(6) 0.105(5) -0.016(4) -0.028(4) -0.011(5)
C1_28e 0.30(2) 0.154(13) 0.168(14) -0.004(11) -0.088(15) -0.046(15)
C2_28e 0.32(2) 0.156(14) 0.168(14) -0.008(11) -0.094(15) -0.039(16)
C3_28e 0.33(2) 0.164(14) 0.174(15) -0.015(12) -0.105(16) -0.036(16)
C4_28e 0.33(3) 0.160(14) 0.170(15) -0.014(12) -0.101(16) -0.048(17)
C5_28e 0.31(3) 0.159(15) 0.165(15) -0.005(12) -0.090(16) -0.051(17)
C6_28e 0.30(2) 0.163(14) 0.166(14) -0.006(12) -0.085(15) -0.050(16)
C7_28e 0.26(3) 0.137(13) 0.185(19) 0.005(13) -0.069(18) -0.065(15)
C1_29f 0.136(12) 0.093(8) 0.142(9) -0.038(7) -0.068(8) 0.008(8)
C2_29f 0.100(10) 0.087(8) 0.137(10) -0.033(7) -0.044(8) -0.008(7)
C3_29f 0.072(8) 0.087(8) 0.130(9) -0.024(6) -0.028(7) -0.019(6)
C4_29f 0.056(7) 0.093(8) 0.129(9) -0.027(6) -0.023(7) -0.017(6)
C5_29f 0.065(8) 0.087(7) 0.121(9) -0.029(7) -0.034(7) -0.017(6)
C6_29f 0.094(10) 0.091(8) 0.134(9) -0.036(7) -0.050(7) 0.000(7)
C7_29f 0.21(2) 0.116(13) 0.156(12) -0.047(10) -0.098(14) 0.038(14)
C2_19f 0.74(9) 0.43(5) 0.19(3) -0.06(3) -0.05(4) 0.07(5)
C1_19f 0.75(9) 0.43(5) 0.20(3) -0.07(3) -0.06(4) 0.08(5)
C3_19f 0.75(9) 0.42(5) 0.19(3) -0.06(3) -0.05(4) 0.07(5)
C4_19f 0.75(9) 0.43(5) 0.20(3) -0.06(3) -0.06(4) 0.08(5)
C5_19f 0.75(9) 0.43(5) 0.20(3) -0.06(3) -0.06(4) 0.08(5)
C6_19f 0.75(9) 0.43(5) 0.20(3) -0.07(3) -0.06(4) 0.08(5)
C7_19f 0.75(9) 0.44(6) 0.19(3) -0.07(4) -0.06(4) 0.09(5)

loop_
_geom_bond_atom_site_label_1
_geom_bond_atom_site_label_2
_geom_bond_distance
_geom_bond_site_symmetry_2
_geom_bond_publ_flag
Pd1_1 N2_2 2.008(4) . ?
Pd1_1 N3_3 2.017(4) . ?
Pd1_1 N1_4 2.018(4) . ?
Pd1_1 N3_5 2.030(4) . ?
Pd2_1 N2_4 2.017(4) . ?
Pd2_1 N1_2 2.023(4) . ?
Pd2_1 N1_5 2.024(4) . ?
Pd2_1 N1_3 2.032(4) . ?
O1_2 C12_2 1.386(6) . ?
O1_2 C29_2 1.416(7) . ?
O2_2 C13_2 1.374(5) . ?
O2_2 C30_2 1.436(7) . ?
N1_2 C1_2 1.324(7) . ?
N1_2 C5_2 1.335(6) . ?
N2_2 C27_2 1.335(6) . ?
N2_2 C26_2 1.350(6) . ?
C1_2 C2_2 1.385(6) . ?
C1_2 H1_2 0.9500 . ?
C2_2 C3_2 1.382(7) . ?
C2_2 H2_2 0.9500 . ?
C3_2 C4_2 1.382(7) . ?
C3_2 C6_2 1.437(6) . ?
C4_2 C5_2 1.378(6) . ?
C4_2 H4_2 0.9500 . ?
C5_2 H5_2 0.9500 . ?
C6_2 C7_2 1.190(6) . ?
C7_2 C8_2 1.437(6) . ?
C8_2 C21_2 1.384(6) . ?
C8_2 C9_2 1.406(6) . ?
C9_2 C10_2 1.361(6) . ?
C9_2 H9_2 0.9500 . ?
C10_2 C11_2 1.406(6) . ?
C10_2 H10_2 0.9500 . ?
C11_2 C20_2 1.420(5) . ?
C11_2 C12_2 1.425(6) . ?
C12_2 C13_2 1.353(6) . ?
C13_2 C14_2 1.428(6) . ?
C14_2 C15_2 1.418(6) . ?
C14_2 C19_2 1.424(5) . ?
C15_2 C16_2 1.371(6) . ?
C15_2 H15_2 0.9500 . ?
C16_2 C17_2 1.404(6) . ?
C16_2 H16_2 0.9500 . ?
C17_2 C18_2 1.376(6) . ?
C17_2 C22_2 1.429(6) . ?
C18_2 C19_2 1.408(6) . ?
C18_2 H18_2 0.9500 . ?
C19_2 C20_2 1.431(6) . ?
C20_2 C21_2 1.416(6) . ?
C21_2 H21_2 0.9500 . ?
C22_2 C23_2 1.192(6) . ?
C23_2 C24_2 1.430(6) . ?
C24_2 C25_2 1.392(6) . ?
C24_2 C28_2 1.395(6) . ?
C25_2 C26_2 1.376(6) . ?
C25_2 H25_2 0.9500 . ?
C26_2 H26_2 0.9500 . ?
C27_2 C28_2 1.383(6) . ?
C27_2 H27_2 0.9500 . ?
C28_2 H28_2 0.9500 . ?
C29_2 H29A_2 0.9800 . ?
C29_2 H29B_2 0.9800 . ?
C29_2 H29C_2 0.9800 . ?
C30_2 H30A_2 0.9800 . ?
C30_2 H30B_2 0.9800 . ?
C30_2 H30C_2 0.9800 . ?
N1_3 C9_3 1.320(6) . ?
N1_3 C1_3 1.345(6) . ?
N2_3 C22_3 1.385(5) . ?
N2_3 C21_3 1.391(5) . ?
N2_3 H2_3 0.8800 . ?
N3_3 C33_3 1.328(6) . ?
N3_3 C32_3 1.357(6) . ?
C1_3 C2_3 1.359(7) . ?
C1_3 H1_3 0.9500 . ?
C2_3 C3_3 1.413(7) . ?
C2_3 H2A_3 0.9500 . ?
C3_3 C4_3 1.416(7) . ?
C3_3 C8_3 1.420(6) . ?
C4_3 C5_3 1.353(8) . ?
C4_3 H4_3 0.9500 . ?
C5_3 C6_3 1.402(6) . ?
C5_3 H5_3 0.9500 . ?
C6_3 C7_3 1.371(6) . ?
C6_3 H6_3 0.9500 . ?
C7_3 C8_3 1.425(6) . ?
C7_3 C10_3 1.428(5) . ?
C8_3 C9_3 1.409(6) . ?
C9_3 H9_3 0.9500 . ?
C10_3 C11_3 1.195(6) . ?
C11_3 C12_3 1.437(6) . ?
C12_3 C23_3 1.398(6) . ?
C12_3 C13_3 1.399(7) . ?
C13_3 C14_3 1.369(6) . ?
C13_3 H13_3 0.9500 . ?
C14_3 C15_3 1.399(6) . ?
C14_3 H14_3 0.9500 . ?
C15_3 C22_3 1.408(5) . ?
C15_3 C16_3 1.427(6) . ?
C16_3 C17_3 1.393(6) . ?
C16_3 C21_3 1.414(5) . ?
C17_3 C18_3 1.380(6) . ?
C17_3 H17_3 0.9500 . ?
C18_3 C19_3 1.409(6) . ?
C18_3 H18_3 0.9500 . ?
C19_3 C20_3 1.391(6) . ?
C19_3 C24_3 1.428(6) . ?
C20_3 C21_3 1.394(5) . ?
C20_3 H20_3 0.9500 . ?
C22_3 C23_3 1.390(6) . ?
C23_3 H23_3 0.9500 . ?
C24_3 C25_3 1.204(6) . ?
C25_3 C26_3 1.425(5) . ?
C26_3 C27_3 1.370(6) . ?
C26_3 C34_3 1.436(6) . ?
C27_3 C28_3 1.397(6) . ?
C27_3 H27_3 0.9500 . ?
C28_3 C29_3 1.363(7) . ?
C28_3 H28_3 0.9500 . ?
C29_3 C30_3 1.418(6) . ?
C29_3 H29_3 0.9500 . ?
C30_3 C34_3 1.415(5) . ?
C30_3 C31_3 1.418(6) . ?
C31_3 C32_3 1.358(7) . ?
C31_3 H31_3 0.9500 . ?
C32_3 H32_3 0.9500 . ?
C33_3 C34_3 1.407(6) . ?
C33_3 H33_3 0.9500 . ?
O1_4 C12_4 1.377(6) . ?
O1_4 C29_4 1.425(7) . ?
O2_4 C13_4 1.375(5) . ?
O2_4 C30_4 1.419(7) . ?
N1_4 C5_4 1.344(5) . ?
N1_4 C1_4 1.345(6) . ?
N2_4 C26_4 1.341(6) . ?
N2_4 C27_4 1.350(6) . ?
C1_4 C2_4 1.378(6) . ?
C1_4 H1_4 0.9500 . ?
C2_4 C3_4 1.395(6) . ?
C2_4 H2_4 0.9500 . ?
C3_4 C4_4 1.391(6) . ?
C3_4 C6_4 1.431(5) . ?
C4_4 C5_4 1.377(6) . ?
C4_4 H4_4 0.9500 . ?
C5_4 H5_4 0.9500 . ?
C6_4 C7_4 1.195(6) . ?
C7_4 C8_4 1.438(6) . ?
C8_4 C21_4 1.379(6) . ?
C8_4 C9_4 1.398(6) . ?
C9_4 C10_4 1.364(6) . ?
C9_4 H9_4 0.9500 . ?
C10_4 C11_4 1.411(6) . ?
C10_4 H10_4 0.9500 . ?
C11_4 C20_4 1.419(5) . ?
C11_4 C12_4 1.428(6) . ?
C12_4 C13_4 1.348(6) . ?
C13_4 C14_4 1.430(6) . ?
C14_4 C15_4 1.412(6) . ?
C14_4 C19_4 1.421(5) . ?
C15_4 C16_4 1.357(6) . ?
C15_4 H15_4 0.9500 . ?
C16_4 C17_4 1.404(6) . ?
C16_4 H16_4 0.9500 . ?
C17_4 C18_4 1.380(6) . ?
C17_4 C22_4 1.435(6) . ?
C18_4 C19_4 1.404(6) . ?
C18_4 H18_4 0.9500 . ?
C19_4 C20_4 1.446(6) . ?
C20_4 C21_4 1.406(6) . ?
C21_4 H21_4 0.9500 . ?
C22_4 C23_4 1.198(6) . ?
C23_4 C24_4 1.429(6) . ?
C24_4 C25_4 1.382(6) . ?
C24_4 C28_4 1.398(6) . ?
C25_4 C26_4 1.385(6) . ?
C25_4 H25_4 0.9500 . ?
C26_4 H26_4 0.9500 . ?
C27_4 C28_4 1.378(6) . ?
C27_4 H27_4 0.9500 . ?
C28_4 H28_4 0.9500 . ?
C29_4 H29A_4 0.9800 . ?
C29_4 H29B_4 0.9800 . ?
C29_4 H29C_4 0.9800 . ?
C30_4 H30A_4 0.9800 . ?
C30_4 H30B_4 0.9800 . ?
C30_4 H30C_4 0.9800 . ?
N1_5 C9_5 1.306(6) . ?
N1_5 C1_5 1.353(6) . ?
N2_5 C21_5 1.368(5) . ?
N2_5 C22_5 1.380(5) . ?
N2_5 H2_5 0.8800 . ?
N3_5 C33_5 1.319(6) . ?
N3_5 C32_5 1.374(6) . ?
C1_5 C2_5 1.364(7) . ?
C1_5 H1_5 0.9500 . ?
C2_5 C3_5 1.410(7) . ?
C2_5 H2A_5 0.9500 . ?
C3_5 C8_5 1.414(6) . ?
C3_5 C4_5 1.419(6) . ?
C4_5 C5_5 1.366(7) . ?
C4_5 H4_5 0.9500 . ?
C5_5 C6_5 1.392(6) . ?
C5_5 H5_5 0.9500 . ?
C6_5 C7_5 1.380(6) . ?
C6_5 H6_5 0.9500 . ?
C7_5 C8_5 1.420(6) . ?
C7_5 C10_5 1.428(5) . ?
C8_5 C9_5 1.412(5) . ?
C9_5 H9_5 0.9500 . ?
C10_5 C11_5 1.207(6) . ?
C11_5 C12_5 1.441(6) . ?
C12_5 C23_5 1.380(6) . ?
C12_5 C13_5 1.407(7) . ?
C13_5 C14_5 1.377(6) . ?
C13_5 H13_5 0.9500 . ?
C14_5 C15_5 1.398(6) . ?
C14_5 H14_5 0.9500 . ?
C15_5 C22_5 1.410(5) . ?
C15_5 C16_5 1.431(6) . ?
C16_5 C17_5 1.392(6) . ?
C16_5 C21_5 1.412(5) . ?
C17_5 C18_5 1.380(6) . ?
C17_5 H17_5 0.9500 . ?
C18_5 C19_5 1.416(7) . ?
C18_5 H18_5 0.9500 . ?
C19_5 C20_5 1.381(6) . ?
C19_5 C24_5 1.433(6) . ?
C20_5 C21_5 1.396(6) . ?
C20_5 H20_5 0.9500 . ?
C22_5 C23_5 1.389(6) . ?
C23_5 H23_5 0.9500 . ?
C24_5 C25_5 1.192(6) . ?
C25_5 C26_5 1.426(5) . ?
C26_5 C27_5 1.376(6) . ?
C26_5 C34_5 1.435(6) . ?
C27_5 C28_5 1.391(6) . ?
C27_5 H27_5 0.9500 . ?
C28_5 C29_5 1.364(7) . ?
C28_5 H28_5 0.9500 . ?
C29_5 C30_5 1.410(7) . ?
C29_5 H29_5 0.9500 . ?
C30_5 C31_5 1.412(6) . ?
C30_5 C34_5 1.423(6) . ?
C31_5 C32_5 1.352(7) . ?
C31_5 H31_5 0.9500 . ?
C32_5 H32_5 0.9500 . ?
C33_5 C34_5 1.407(6) . ?
C33_5 H33_5 0.9500 . ?
F2_6 B1_6 1.348(8) . ?
F3_6 B1_6 1.401(9) . ?
F4_6 B1_6 1.388(8) . ?
F5_6 B1_6 1.389(9) . ?
F2_7 B1_7 1.396(9) . ?
F3_7 B1_7 1.357(9) . ?
F4_7 B1_7 1.388(8) . ?
F5_7 B1_7 1.367(9) . ?
F2_7c B1_7c 1.400(19) . ?
F3_7c B1_7c 1.382(19) . ?
F4_7c B1_7c 1.379(19) . ?
F5_7c B1_7c 1.396(19) . ?
F2_8d B1_8d 1.396(11) . ?
F3_8d B1_8d 1.380(9) . ?
F4_8d B1_8d 1.387(10) . ?
F5_8d B1_8d 1.377(9) . ?
F2_9e B1_9e 1.411(18) . ?
F3_9e B1_9e 1.359(19) . ?
F4_9e B1_9e 1.434(19) . ?
F5_9e B1_9e 1.397(18) . ?
F2_10f B1_10f 1.381(17) . ?
F3_10f B1_10f 1.341(18) . ?
F4_10f B1_10f 1.375(18) . ?
F5_10f B1_10f 1.385(19) . ?
O1_11g C1_11g 1.219(11) . ?
N1_11g C1_11g 1.351(9) . ?
N1_11g C3_11g 1.430(10) . ?
N1_11g C2_11g 1.445(10) . ?
C1_11g H1_11g 0.9500 . ?
C2_11g H2A_11g 0.9800 . ?
C2_11g H2B_11g 0.9800 . ?
C2_11g H2C_11g 0.9800 . ?
C3_11g H3A_11g 0.9800 . ?
C3_11g H3B_11g 0.9800 . ?
C3_11g H3C_11g 0.9800 . ?
O1_12h C1_12h 1.20(2) . ?
N1_12h C1_12h 1.38(2) . ?
N1_12h C3_12h 1.446(18) . ?
N1_12h C2_12h 1.464(18) . ?
C1_12h H1_12h 0.9500 . ?
C2_12h H2A_12h 0.9800 . ?
C2_12h H2B_12h 0.9800 . ?
C2_12h H2C_12h 0.9800 . ?
C3_12h H3A_12h 0.9800 . ?
C3_12h H3B_12h 0.9800 . ?
C3_12h H3C_12h 0.9800 . ?
O1_13 C1_13 1.209(8) . ?
N1_13 C1_13 1.278(9) . ?
N1_13 C3_13 1.450(9) . ?
N1_13 C2_13 1.471(8) . ?
C1_13 H1_13 0.9500 . ?
C2_13 H2A_13 0.9800 . ?
C2_13 H2B_13 0.9800 . ?
C2_13 H2C_13 0.9800 . ?
C3_13 H3A_13 0.9800 . ?
C3_13 H3B_13 0.9800 . ?
C3_13 H3C_13 0.9800 . ?
C1_20e C2_20e 1.387(9) . ?
C1_20e C6_20e 1.392(10) . ?
C1_20e C7_20e 1.508(9) . ?
C2_20e C3_20e 1.383(9) . ?
C2_20e H2_20e 0.9500 . ?
C3_20e C4_20e 1.378(11) . ?
C3_20e H3_20e 0.9500 . ?
C4_20e C5_20e 1.364(11) . ?
C4_20e H4_20e 0.9500 . ?
C5_20e C6_20e 1.390(9) . ?
C5_20e H5_20e 0.9500 . ?
C6_20e H6_20e 0.9500 . ?
C7_20e H7A_20e 0.9800 . ?
C7_20e H7B_20e 0.9800 . ?
C7_20e H7C_20e 0.9800 . ?
C1_21b C2_21b 1.379(10) . ?
C1_21b C6_21b 1.397(10) . ?
C1_21b C7_21b 1.508(9) . ?
C2_21b C3_21b 1.387(9) . ?
C2_21b H2_21b 0.9500 . ?
C3_21b C4_21b 1.380(12) . ?
C3_21b H3_21b 0.9500 . ?
C4_21b C5_21b 1.373(12) . ?
C4_21b H4_21b 0.9500 . ?
C5_21b C6_21b 1.383(9) . ?
C5_21b H5_21b 0.9500 . ?
C6_21b H6_21b 0.9500 . ?
C7_21b H7A_21b 0.9800 . ?
C7_21b H7B_21b 0.9800 . ?
C7_21b H7C_21b 0.9800 . ?
C1_22a C2_22a 1.383(9) . ?
C1_22a C6_22a 1.386(9) . ?
C1_22a C7_22a 1.510(9) . ?
C2_22a C3_22a 1.402(9) . ?
C2_22a H2_22a 0.9500 . ?
C3_22a C4_22a 1.369(11) . ?
C3_22a H3_22a 0.9500 . ?
C4_22a C5_22a 1.380(11) . ?
C4_22a H4_22a 0.9500 . ?
C5_22a C6_22a 1.375(9) . ?
C5_22a H5_22a 0.9500 . ?
C6_22a H6_22a 0.9500 . ?
C7_22a H7A_22a 0.9800 . ?
C7_22a H7B_22a 0.9800 . ?
C7_22a H7C_22a 0.9800 . ?
C1_24f C6_24f 1.384(10) . ?
C1_24f C2_24f 1.386(10) . ?
C1_24f C7_24f 1.510(9) . ?
C2_24f C3_24f 1.384(9) . ?
C2_24f H2_24f 0.9500 . ?
C3_24f C4_24f 1.382(12) . ?
C3_24f H3_24f 0.9500 . ?
C4_24f C5_24f 1.388(12) . ?
C4_24f H4_24f 0.9500 . ?
C5_24f C6_24f 1.384(9) . ?
C5_24f H5_24f 0.9500 . ?
C6_24f H6_24f 0.9500 . ?
C7_24f H7A_24f 0.9800 . ?
C7_24f H7B_24f 0.9800 . ?
C7_24f H7C_24f 0.9800 . ?
C1_25e C6_25e 1.381(10) . ?
C1_25e C2_25e 1.394(10) . ?
C1_25e C7_25e 1.503(9) . ?
C2_25e C3_25e 1.383(9) . ?
C2_25e H2_25e 0.9500 . ?
C3_25e C4_25e 1.390(12) . ?
C3_25e H3_25e 0.9500 . ?
C4_25e C5_25e 1.382(12) . ?
C4_25e H4_25e 0.9500 . ?
C5_25e C6_25e 1.387(9) . ?
C5_25e H5_25e 0.9500 . ?
C6_25e H6_25e 0.9500 . ?
C7_25e H7A_25e 0.9800 . ?
C7_25e H7B_25e 0.9800 . ?
C7_25e H7C_25e 0.9800 . ?
C1_26 C2_26 1.376(9) . ?
C1_26 C6_26 1.410(9) . ?
C1_26 C7_26 1.500(9) . ?
C2_26 C3_26 1.377(9) . ?
C2_26 H2_26 0.9500 . ?
C3_26 C4_26 1.388(11) . ?
C3_26 H3_26 0.9500 . ?
C4_26 C5_26 1.363(11) . ?
C4_26 H4_26 0.9500 . ?
C5_26 C6_26 1.377(9) . ?
C5_26 H5_26 0.9500 . ?
C6_26 H6_26 0.9500 . ?
C7_26 H7A_26 0.9800 . ?
C7_26 H7B_26 0.9800 . ?
C7_26 H7C_26 0.9800 . ?
C1_27 C6_27 1.366(7) . ?
C1_27 C2_27 1.384(7) . ?
C1_27 C7_27 1.508(7) . ?
C2_27 C3_27 1.369(7) . ?
C2_27 H2_27 0.9500 . ?
C3_27 C4_27 1.385(9) . ?
C3_27 H3_27 0.9500 . ?
C4_27 C5_27 1.375(8) . ?
C4_27 H4_27 0.9500 . ?
C5_27 C6_27 1.380(7) . ?
C5_27 H5_27 0.9500 . ?
C6_27 H6_27 0.9500 . ?
C7_27 H7A_27 0.9800 . ?
C7_27 H7B_27 0.9800 . ?
C7_27 H7C_27 0.9800 . ?
C1_28e C6_28e 1.387(10) . ?
C1_28e C2_28e 1.388(10) . ?
C1_28e C7_28e 1.503(9) . ?
C2_28e C3_28e 1.387(9) . ?
C2_28e H2_28e 0.9500 . ?
C3_28e C4_28e 1.370(11) . ?
C3_28e H3_28e 0.9500 . ?
C4_28e C5_28e 1.381(12) . ?
C4_28e H4_28e 0.9500 . ?
C5_28e C6_28e 1.386(9) . ?
C5_28e H5_28e 0.9500 . ?
C6_28e H6_28e 0.9500 . ?
C7_28e H7A_28e 0.9800 . ?
C7_28e H7B_28e 0.9800 . ?
C7_28e H7C_28e 0.9800 . ?
C1_29f C6_29f 1.386(9) . ?
C1_29f C2_29f 1.388(9) . ?
C1_29f C7_29f 1.515(9) . ?
C2_29f C3_29f 1.384(9) . ?
C2_29f H2_29f 0.9500 . ?
C3_29f C4_29f 1.380(11) . ?
C3_29f H3_29f 0.9500 . ?
C4_29f C5_29f 1.386(11) . ?
C4_29f H4_29f 0.9500 . ?
C5_29f C6_29f 1.386(9) . ?
C5_29f H5_29f 0.9500 . ?
C6_29f H6_29f 0.9500 . ?
C7_29f H7A_29f 0.9800 . ?
C7_29f H7B_29f 0.9800 . ?
C7_29f H7C_29f 0.9800 . ?
C2_19f C3_19f 1.385(9) . ?
C2_19f C1_19f 1.387(10) . ?
C2_19f H2_19f 0.9500 . ?
C1_19f C6_19f 1.387(10) . ?
C1_19f C7_19f 1.508(9) . ?
C3_19f C4_19f 1.384(12) . ?
C3_19f H3_19f 0.9500 . ?
C4_19f C5_19f 1.380(12) . ?
C4_19f H4_19f 0.9500 . ?
C5_19f C6_19f 1.390(9) . ?
C5_19f H5_19f 0.9500 . ?
C6_19f H6_19f 0.9500 . ?
C7_19f H7A_19f 0.9800 . ?
C7_19f H7B_19f 0.9800 . ?
C7_19f H7C_19f 0.9800 . ?

loop_
_geom_angle_atom_site_label_1
_geom_angle_atom_site_label_2
_geom_angle_atom_site_label_3
_geom_angle
_geom_angle_site_symmetry_1
_geom_angle_site_symmetry_3
_geom_angle_publ_flag
N2_2 Pd1_1 N3_3 91.15(17) . . ?
N2_2 Pd1_1 N1_4 88.39(16) . . ?
N3_3 Pd1_1 N1_4 179.54(17) . . ?
N2_2 Pd1_1 N3_5 178.33(16) . . ?
N3_3 Pd1_1 N3_5 88.07(17) . . ?
N1_4 Pd1_1 N3_5 92.39(16) . . ?
N2_4 Pd2_1 N1_2 90.17(17) . . ?
N2_4 Pd2_1 N1_5 90.10(18) . . ?
N1_2 Pd2_1 N1_5 179.71(19) . . ?
N2_4 Pd2_1 N1_3 177.96(18) . . ?
N1_2 Pd2_1 N1_3 88.11(18) . . ?
N1_5 Pd2_1 N1_3 91.63(18) . . ?
C12_2 O1_2 C29_2 111.8(5) . . ?
C13_2 O2_2 C30_2 114.9(4) . . ?
C1_2 N1_2 C5_2 119.0(4) . . ?
C1_2 N1_2 Pd2_1 119.0(4) . . ?
C5_2 N1_2 Pd2_1 121.9(4) . . ?
C27_2 N2_2 C26_2 118.6(4) . . ?
C27_2 N2_2 Pd1_1 120.4(3) . . ?
C26_2 N2_2 Pd1_1 121.0(3) . . ?
N1_2 C1_2 C2_2 121.8(5) . . ?
N1_2 C1_2 H1_2 119.1 . . ?
C2_2 C1_2 H1_2 119.1 . . ?
C3_2 C2_2 C1_2 119.4(5) . . ?
C3_2 C2_2 H2_2 120.3 . . ?
C1_2 C2_2 H2_2 120.3 . . ?
C2_2 C3_2 C4_2 118.6(4) . . ?
C2_2 C3_2 C6_2 120.4(5) . . ?
C4_2 C3_2 C6_2 121.0(5) . . ?
C5_2 C4_2 C3_2 118.6(5) . . ?
C5_2 C4_2 H4_2 120.7 . . ?
C3_2 C4_2 H4_2 120.7 . . ?
N1_2 C5_2 C4_2 122.7(5) . . ?
N1_2 C5_2 H5_2 118.7 . . ?
C4_2 C5_2 H5_2 118.7 . . ?
C7_2 C6_2 C3_2 179.1(6) . . ?
C6_2 C7_2 C8_2 179.0(7) . . ?
C21_2 C8_2 C9_2 120.4(4) . . ?
C21_2 C8_2 C7_2 119.1(5) . . ?
C9_2 C8_2 C7_2 120.5(5) . . ?
C10_2 C9_2 C8_2 120.3(5) . . ?
C10_2 C9_2 H9_2 119.9 . . ?
C8_2 C9_2 H9_2 119.9 . . ?
C9_2 C10_2 C11_2 120.5(5) . . ?
C9_2 C10_2 H10_2 119.7 . . ?
C11_2 C10_2 H10_2 119.7 . . ?
C10_2 C11_2 C20_2 120.4(4) . . ?
C10_2 C11_2 C12_2 120.5(4) . . ?
C20_2 C11_2 C12_2 119.1(4) . . ?
C13_2 C12_2 O1_2 121.5(4) . . ?
C13_2 C12_2 C11_2 121.3(4) . . ?
O1_2 C12_2 C11_2 117.1(4) . . ?
C12_2 C13_2 O2_2 121.7(4) . . ?
C12_2 C13_2 C14_2 120.9(4) . . ?
O2_2 C13_2 C14_2 117.2(4) . . ?
C15_2 C14_2 C19_2 120.0(4) . . ?
C15_2 C14_2 C13_2 120.6(4) . . ?
C19_2 C14_2 C13_2 119.4(4) . . ?
C16_2 C15_2 C14_2 120.3(4) . . ?
C16_2 C15_2 H15_2 119.9 . . ?
C14_2 C15_2 H15_2 119.9 . . ?
C15_2 C16_2 C17_2 120.3(5) . . ?
C15_2 C16_2 H16_2 119.9 . . ?
C17_2 C16_2 H16_2 119.9 . . ?
C18_2 C17_2 C16_2 120.0(4) . . ?
C18_2 C17_2 C22_2 119.4(4) . . ?
C16_2 C17_2 C22_2 120.6(5) . . ?
C17_2 C18_2 C19_2 121.8(4) . . ?
C17_2 C18_2 H18_2 119.1 . . ?
C19_2 C18_2 H18_2 119.1 . . ?
C18_2 C19_2 C14_2 117.5(4) . . ?
C18_2 C19_2 C20_2 123.4(4) . . ?
C14_2 C19_2 C20_2 119.1(4) . . ?
C21_2 C20_2 C11_2 117.9(4) . . ?
C21_2 C20_2 C19_2 122.3(4) . . ?
C11_2 C20_2 C19_2 119.8(4) . . ?
C8_2 C21_2 C20_2 120.6(4) . . ?
C8_2 C21_2 H21_2 119.7 . . ?
C20_2 C21_2 H21_2 119.7 . . ?
C23_2 C22_2 C17_2 177.4(6) . . ?
C22_2 C23_2 C24_2 175.8(6) . . ?
C25_2 C24_2 C28_2 118.1(4) . . ?
C25_2 C24_2 C23_2 121.7(4) . . ?
C28_2 C24_2 C23_2 120.2(4) . . ?
C26_2 C25_2 C24_2 119.4(4) . . ?
C26_2 C25_2 H25_2 120.3 . . ?
C24_2 C25_2 H25_2 120.3 . . ?
N2_2 C26_2 C25_2 122.2(4) . . ?
N2_2 C26_2 H26_2 118.9 . . ?
C25_2 C26_2 H26_2 118.9 . . ?
N2_2 C27_2 C28_2 122.6(4) . . ?
N2_2 C27_2 H27_2 118.7 . . ?
C28_2 C27_2 H27_2 118.7 . . ?
C27_2 C28_2 C24_2 119.0(4) . . ?
C27_2 C28_2 H28_2 120.5 . . ?
C24_2 C28_2 H28_2 120.5 . . ?
O1_2 C29_2 H29A_2 109.5 . . ?
O1_2 C29_2 H29B_2 109.5 . . ?
H29A_2 C29_2 H29B_2 109.5 . . ?
O1_2 C29_2 H29C_2 109.5 . . ?
H29A_2 C29_2 H29C_2 109.5 . . ?
H29B_2 C29_2 H29C_2 109.5 . . ?
O2_2 C30_2 H30A_2 109.5 . . ?
O2_2 C30_2 H30B_2 109.5 . . ?
H30A_2 C30_2 H30B_2 109.5 . . ?
O2_2 C30_2 H30C_2 109.5 . . ?
H30A_2 C30_2 H30C_2 109.5 . . ?
H30B_2 C30_2 H30C_2 109.5 . . ?
C9_3 N1_3 C1_3 119.4(5) . . ?
C9_3 N1_3 Pd2_1 119.2(3) . . ?
C1_3 N1_3 Pd2_1 121.3(4) . . ?
C22_3 N2_3 C21_3 108.5(4) . . ?
C22_3 N2_3 H2_3 125.7 . . ?
C21_3 N2_3 H2_3 125.7 . . ?
C33_3 N3_3 C32_3 119.0(4) . . ?
C33_3 N3_3 Pd1_1 117.5(3) . . ?
C32_3 N3_3 Pd1_1 122.1(3) . . ?
N1_3 C1_3 C2_3 122.7(5) . . ?
N1_3 C1_3 H1_3 118.7 . . ?
C2_3 C1_3 H1_3 118.7 . . ?
C1_3 C2_3 C3_3 120.0(5) . . ?
C1_3 C2_3 H2A_3 120.0 . . ?
C3_3 C2_3 H2A_3 120.0 . . ?
C2_3 C3_3 C4_3 124.4(5) . . ?
C2_3 C3_3 C8_3 117.2(5) . . ?
C4_3 C3_3 C8_3 118.4(5) . . ?
C5_3 C4_3 C3_3 120.8(5) . . ?
C5_3 C4_3 H4_3 119.6 . . ?
C3_3 C4_3 H4_3 119.6 . . ?
C4_3 C5_3 C6_3 121.3(5) . . ?
C4_3 C5_3 H5_3 119.3 . . ?
C6_3 C5_3 H5_3 119.3 . . ?
C7_3 C6_3 C5_3 120.3(5) . . ?
C7_3 C6_3 H6_3 119.9 . . ?
C5_3 C6_3 H6_3 119.9 . . ?
C6_3 C7_3 C8_3 119.7(4) . . ?
C6_3 C7_3 C10_3 120.4(5) . . ?
C8_3 C7_3 C10_3 119.9(4) . . ?
C9_3 C8_3 C3_3 118.0(4) . . ?
C9_3 C8_3 C7_3 122.5(4) . . ?
C3_3 C8_3 C7_3 119.6(4) . . ?
N1_3 C9_3 C8_3 122.8(5) . . ?
N1_3 C9_3 H9_3 118.6 . . ?
C8_3 C9_3 H9_3 118.6 . . ?
C11_3 C10_3 C7_3 175.1(6) . . ?
C10_3 C11_3 C12_3 172.7(7) . . ?
C23_3 C12_3 C13_3 121.4(5) . . ?
C23_3 C12_3 C11_3 121.7(5) . . ?
C13_3 C12_3 C11_3 116.9(5) . . ?
C14_3 C13_3 C12_3 121.2(5) . . ?
C14_3 C13_3 H13_3 119.4 . . ?
C12_3 C13_3 H13_3 119.4 . . ?
C13_3 C14_3 C15_3 118.7(5) . . ?
C13_3 C14_3 H14_3 120.6 . . ?
C15_3 C14_3 H14_3 120.6 . . ?
C14_3 C15_3 C22_3 119.9(4) . . ?
C14_3 C15_3 C16_3 132.7(4) . . ?
C22_3 C15_3 C16_3 107.3(4) . . ?
C17_3 C16_3 C21_3 120.4(4) . . ?
C17_3 C16_3 C15_3 132.9(4) . . ?
C21_3 C16_3 C15_3 106.7(4) . . ?
C18_3 C17_3 C16_3 118.5(5) . . ?
C18_3 C17_3 H17_3 120.7 . . ?
C16_3 C17_3 H17_3 120.7 . . ?
C17_3 C18_3 C19_3 120.8(5) . . ?
C17_3 C18_3 H18_3 119.6 . . ?
C19_3 C18_3 H18_3 119.6 . . ?
C20_3 C19_3 C18_3 121.6(4) . . ?
C20_3 C19_3 C24_3 121.9(4) . . ?
C18_3 C19_3 C24_3 116.5(5) . . ?
C19_3 C20_3 C21_3 117.2(4) . . ?
C19_3 C20_3 H20_3 121.4 . . ?
C21_3 C20_3 H20_3 121.4 . . ?
N2_3 C21_3 C20_3 129.9(4) . . ?
N2_3 C21_3 C16_3 108.7(4) . . ?
C20_3 C21_3 C16_3 121.4(4) . . ?
N2_3 C22_3 C23_3 129.5(4) . . ?
N2_3 C22_3 C15_3 108.7(4) . . ?
C23_3 C22_3 C15_3 121.7(4) . . ?
C22_3 C23_3 C12_3 117.0(5) . . ?
C22_3 C23_3 H23_3 121.5 . . ?
C12_3 C23_3 H23_3 121.5 . . ?
C25_3 C24_3 C19_3 170.6(6) . . ?
C24_3 C25_3 C26_3 176.4(6) . . ?
C27_3 C26_3 C25_3 122.2(4) . . ?
C27_3 C26_3 C34_3 118.9(4) . . ?
C25_3 C26_3 C34_3 118.9(4) . . ?
C26_3 C27_3 C28_3 120.9(5) . . ?
C26_3 C27_3 H27_3 119.5 . . ?
C28_3 C27_3 H27_3 119.5 . . ?
C29_3 C28_3 C27_3 121.4(5) . . ?
C29_3 C28_3 H28_3 119.3 . . ?
C27_3 C28_3 H28_3 119.3 . . ?
C28_3 C29_3 C30_3 120.1(5) . . ?
C28_3 C29_3 H29_3 120.0 . . ?
C30_3 C29_3 H29_3 120.0 . . ?
C34_3 C30_3 C31_3 117.7(4) . . ?
C34_3 C30_3 C29_3 118.8(4) . . ?
C31_3 C30_3 C29_3 123.5(4) . . ?
C32_3 C31_3 C30_3 119.3(4) . . ?
C32_3 C31_3 H31_3 120.4 . . ?
C30_3 C31_3 H31_3 120.4 . . ?
N3_3 C32_3 C31_3 123.0(5) . . ?
N3_3 C32_3 H32_3 118.5 . . ?
C31_3 C32_3 H32_3 118.5 . . ?
N3_3 C33_3 C34_3 122.5(4) . . ?
N3_3 C33_3 H33_3 118.8 . . ?
C34_3 C33_3 H33_3 118.8 . . ?
C33_3 C34_3 C30_3 118.2(4) . . ?
C33_3 C34_3 C26_3 121.9(4) . . ?
C30_3 C34_3 C26_3 119.8(4) . . ?
C12_4 O1_4 C29_4 113.5(5) . . ?
C13_4 O2_4 C30_4 113.6(4) . . ?
C5_4 N1_4 C1_4 118.7(4) . . ?
C5_4 N1_4 Pd1_1 123.0(3) . . ?
C1_4 N1_4 Pd1_1 118.2(3) . . ?
C26_4 N2_4 C27_4 118.5(4) . . ?
C26_4 N2_4 Pd2_1 118.6(3) . . ?
C27_4 N2_4 Pd2_1 122.6(3) . . ?
N1_4 C1_4 C2_4 122.1(4) . . ?
N1_4 C1_4 H1_4 118.9 . . ?
C2_4 C1_4 H1_4 118.9 . . ?
C1_4 C2_4 C3_4 119.2(4) . . ?
C1_4 C2_4 H2_4 120.4 . . ?
C3_4 C2_4 H2_4 120.4 . . ?
C4_4 C3_4 C2_4 118.6(4) . . ?
C4_4 C3_4 C6_4 121.8(4) . . ?
C2_4 C3_4 C6_4 119.7(4) . . ?
C5_4 C4_4 C3_4 118.9(4) . . ?
C5_4 C4_4 H4_4 120.6 . . ?
C3_4 C4_4 H4_4 120.6 . . ?
N1_4 C5_4 C4_4 122.6(4) . . ?
N1_4 C5_4 H5_4 118.7 . . ?
C4_4 C5_4 H5_4 118.7 . . ?
C7_4 C6_4 C3_4 178.6(6) . . ?
C6_4 C7_4 C8_4 176.4(6) . . ?
C21_4 C8_4 C9_4 120.3(4) . . ?
C21_4 C8_4 C7_4 118.6(4) . . ?
C9_4 C8_4 C7_4 121.1(4) . . ?
C10_4 C9_4 C8_4 120.2(5) . . ?
C10_4 C9_4 H9_4 119.9 . . ?
C8_4 C9_4 H9_4 119.9 . . ?
C9_4 C10_4 C11_4 120.6(5) . . ?
C9_4 C10_4 H10_4 119.7 . . ?
C11_4 C10_4 H10_4 119.7 . . ?
C10_4 C11_4 C20_4 119.7(4) . . ?
C10_4 C11_4 C12_4 120.9(4) . . ?
C20_4 C11_4 C12_4 119.3(4) . . ?
C13_4 C12_4 O1_4 122.0(4) . . ?
C13_4 C12_4 C11_4 121.5(4) . . ?
O1_4 C12_4 C11_4 116.5(4) . . ?
C12_4 C13_4 O2_4 121.4(4) . . ?
C12_4 C13_4 C14_4 121.2(4) . . ?
O2_4 C13_4 C14_4 117.3(4) . . ?
C15_4 C14_4 C19_4 119.5(4) . . ?
C15_4 C14_4 C13_4 121.1(4) . . ?
C19_4 C14_4 C13_4 119.4(4) . . ?
C16_4 C15_4 C14_4 120.9(4) . . ?
C16_4 C15_4 H15_4 119.5 . . ?
C14_4 C15_4 H15_4 119.5 . . ?
C15_4 C16_4 C17_4 120.2(5) . . ?
C15_4 C16_4 H16_4 119.9 . . ?
C17_4 C16_4 H16_4 119.9 . . ?
C18_4 C17_4 C16_4 120.1(4) . . ?
C18_4 C17_4 C22_4 119.5(4) . . ?
C16_4 C17_4 C22_4 120.4(4) . . ?
C17_4 C18_4 C19_4 121.2(4) . . ?
C17_4 C18_4 H18_4 119.4 . . ?
C19_4 C18_4 H18_4 119.4 . . ?
C18_4 C19_4 C14_4 118.1(4) . . ?
C18_4 C19_4 C20_4 122.8(4) . . ?
C14_4 C19_4 C20_4 119.2(4) . . ?
C21_4 C20_4 C11_4 118.0(4) . . ?
C21_4 C20_4 C19_4 122.7(4) . . ?
C11_4 C20_4 C19_4 119.3(4) . . ?
C8_4 C21_4 C20_4 121.1(4) . . ?
C8_4 C21_4 H21_4 119.4 . . ?
C20_4 C21_4 H21_4 119.4 . . ?
C23_4 C22_4 C17_4 176.5(6) . . ?
C22_4 C23_4 C24_4 179.1(6) . . ?
C25_4 C24_4 C28_4 118.9(4) . . ?
C25_4 C24_4 C23_4 120.0(5) . . ?
C28_4 C24_4 C23_4 121.1(5) . . ?
C24_4 C25_4 C26_4 119.3(5) . . ?
C24_4 C25_4 H25_4 120.3 . . ?
C26_4 C25_4 H25_4 120.3 . . ?
N2_4 C26_4 C25_4 122.0(5) . . ?
N2_4 C26_4 H26_4 119.0 . . ?
C25_4 C26_4 H26_4 119.0 . . ?
N2_4 C27_4 C28_4 122.8(5) . . ?
N2_4 C27_4 H27_4 118.6 . . ?
C28_4 C27_4 H27_4 118.6 . . ?
C27_4 C28_4 C24_4 118.3(5) . . ?
C27_4 C28_4 H28_4 120.8 . . ?
C24_4 C28_4 H28_4 120.8 . . ?
O1_4 C29_4 H29A_4 109.5 . . ?
O1_4 C29_4 H29B_4 109.5 . . ?
H29A_4 C29_4 H29B_4 109.5 . . ?
O1_4 C29_4 H29C_4 109.5 . . ?
H29A_4 C29_4 H29C_4 109.5 . . ?
H29B_4 C29_4 H29C_4 109.5 . . ?
O2_4 C30_4 H30A_4 109.5 . . ?
O2_4 C30_4 H30B_4 109.5 . . ?
H30A_4 C30_4 H30B_4 109.5 . . ?
O2_4 C30_4 H30C_4 109.5 . . ?
H30A_4 C30_4 H30C_4 109.5 . . ?
H30B_4 C30_4 H30C_4 109.5 . . ?
C9_5 N1_5 C1_5 119.4(4) . . ?
C9_5 N1_5 Pd2_1 118.8(3) . . ?
C1_5 N1_5 Pd2_1 121.8(4) . . ?
C21_5 N2_5 C22_5 109.6(4) . . ?
C21_5 N2_5 H2_5 125.2 . . ?
C22_5 N2_5 H2_5 125.2 . . ?
C33_5 N3_5 C32_5 119.2(4) . . ?
C33_5 N3_5 Pd1_1 120.0(3) . . ?
C32_5 N3_5 Pd1_1 120.3(3) . . ?
N1_5 C1_5 C2_5 122.6(5) . . ?
N1_5 C1_5 H1_5 118.7 . . ?
C2_5 C1_5 H1_5 118.7 . . ?
C1_5 C2_5 C3_5 119.5(5) . . ?
C1_5 C2_5 H2A_5 120.3 . . ?
C3_5 C2_5 H2A_5 120.3 . . ?
C2_5 C3_5 C8_5 117.5(4) . . ?
C2_5 C3_5 C4_5 124.0(5) . . ?
C8_5 C3_5 C4_5 118.5(4) . . ?
C5_5 C4_5 C3_5 120.5(5) . . ?
C5_5 C4_5 H4_5 119.7 . . ?
C3_5 C4_5 H4_5 119.7 . . ?
C4_5 C5_5 C6_5 120.6(5) . . ?
C4_5 C5_5 H5_5 119.7 . . ?
C6_5 C5_5 H5_5 119.7 . . ?
C7_5 C6_5 C5_5 121.4(5) . . ?
C7_5 C6_5 H6_5 119.3 . . ?
C5_5 C6_5 H6_5 119.3 . . ?
C6_5 C7_5 C8_5 118.7(4) . . ?
C6_5 C7_5 C10_5 121.8(5) . . ?
C8_5 C7_5 C10_5 119.5(4) . . ?
C9_5 C8_5 C3_5 118.0(4) . . ?
C9_5 C8_5 C7_5 121.8(4) . . ?
C3_5 C8_5 C7_5 120.2(4) . . ?
N1_5 C9_5 C8_5 122.9(5) . . ?
N1_5 C9_5 H9_5 118.6 . . ?
C8_5 C9_5 H9_5 118.6 . . ?
C11_5 C10_5 C7_5 176.3(6) . . ?
C10_5 C11_5 C12_5 173.3(6) . . ?
C23_5 C12_5 C13_5 121.8(5) . . ?
C23_5 C12_5 C11_5 121.5(5) . . ?
C13_5 C12_5 C11_5 116.7(5) . . ?
C14_5 C13_5 C12_5 120.7(5) . . ?
C14_5 C13_5 H13_5 119.6 . . ?
C12_5 C13_5 H13_5 119.6 . . ?
C13_5 C14_5 C15_5 118.3(5) . . ?
C13_5 C14_5 H14_5 120.9 . . ?
C15_5 C14_5 H14_5 120.9 . . ?
C14_5 C15_5 C22_5 120.3(4) . . ?
C14_5 C15_5 C16_5 132.9(4) . . ?
C22_5 C15_5 C16_5 106.8(4) . . ?
C17_5 C16_5 C21_5 120.2(4) . . ?
C17_5 C16_5 C15_5 133.0(4) . . ?
C21_5 C16_5 C15_5 106.8(4) . . ?
C18_5 C17_5 C16_5 118.5(5) . . ?
C18_5 C17_5 H17_5 120.8 . . ?
C16_5 C17_5 H17_5 120.8 . . ?
C17_5 C18_5 C19_5 121.0(5) . . ?
C17_5 C18_5 H18_5 119.5 . . ?
C19_5 C18_5 H18_5 119.5 . . ?
C20_5 C19_5 C18_5 121.1(4) . . ?
C20_5 C19_5 C24_5 123.3(5) . . ?
C18_5 C19_5 C24_5 115.5(5) . . ?
C19_5 C20_5 C21_5 117.6(5) . . ?
C19_5 C20_5 H20_5 121.2 . . ?
C21_5 C20_5 H20_5 121.2 . . ?
N2_5 C21_5 C20_5 129.9(4) . . ?
N2_5 C21_5 C16_5 108.6(4) . . ?
C20_5 C21_5 C16_5 121.6(4) . . ?
N2_5 C22_5 C23_5 130.2(4) . . ?
N2_5 C22_5 C15_5 108.3(4) . . ?
C23_5 C22_5 C15_5 121.4(4) . . ?
C12_5 C23_5 C22_5 117.4(5) . . ?
C12_5 C23_5 H23_5 121.3 . . ?
C22_5 C23_5 H23_5 121.3 . . ?
C25_5 C24_5 C19_5 171.1(6) . . ?
C24_5 C25_5 C26_5 177.2(6) . . ?
C27_5 C26_5 C25_5 121.6(5) . . ?
C27_5 C26_5 C34_5 118.6(4) . . ?
C25_5 C26_5 C34_5 119.9(4) . . ?
C26_5 C27_5 C28_5 121.4(5) . . ?
C26_5 C27_5 H27_5 119.3 . . ?
C28_5 C27_5 H27_5 119.3 . . ?
C29_5 C28_5 C27_5 121.4(5) . . ?
C29_5 C28_5 H28_5 119.3 . . ?
C27_5 C28_5 H28_5 119.3 . . ?
C28_5 C29_5 C30_5 119.8(5) . . ?
C28_5 C29_5 H29_5 120.1 . . ?
C30_5 C29_5 H29_5 120.1 . . ?
C29_5 C30_5 C31_5 123.5(5) . . ?
C29_5 C30_5 C34_5 119.4(4) . . ?
C31_5 C30_5 C34_5 117.1(4) . . ?
C32_5 C31_5 C30_5 120.6(4) . . ?
C32_5 C31_5 H31_5 119.7 . . ?
C30_5 C31_5 H31_5 119.7 . . ?
C31_5 C32_5 N3_5 121.9(5) . . ?
C31_5 C32_5 H32_5 119.0 . . ?
N3_5 C32_5 H32_5 119.0 . . ?
N3_5 C33_5 C34_5 122.8(4) . . ?
N3_5 C33_5 H33_5 118.6 . . ?
C34_5 C33_5 H33_5 118.6 . . ?
C33_5 C34_5 C30_5 118.3(4) . . ?
C33_5 C34_5 C26_5 122.4(4) . . ?
C30_5 C34_5 C26_5 119.4(4) . . ?
F2_6 B1_6 F4_6 105.0(6) . . ?
F2_6 B1_6 F5_6 113.2(7) . . ?
F4_6 B1_6 F5_6 105.4(6) . . ?
F2_6 B1_6 F3_6 113.4(7) . . ?
F4_6 B1_6 F3_6 103.4(7) . . ?
F5_6 B1_6 F3_6 115.0(6) . . ?
F3_7 B1_7 F5_7 112.5(6) . . ?
F3_7 B1_7 F4_7 111.1(7) . . ?
F5_7 B1_7 F4_7 108.3(6) . . ?
F3_7 B1_7 F2_7 110.3(6) . . ?
F5_7 B1_7 F2_7 107.7(7) . . ?
F4_7 B1_7 F2_7 106.6(6) . . ?
F4_7c B1_7c F3_7c 115(3) . . ?
F4_7c B1_7c F5_7c 107(2) . . ?
F3_7c B1_7c F5_7c 104(2) . . ?
F4_7c B1_7c F2_7c 107(2) . . ?
F3_7c B1_7c F2_7c 112(3) . . ?
F5_7c B1_7c F2_7c 112(2) . . ?
F5_8d B1_8d F3_8d 110.5(7) . . ?
F5_8d B1_8d F4_8d 109.6(7) . . ?
F3_8d B1_8d F4_8d 109.7(8) . . ?
F5_8d B1_8d F2_8d 109.9(7) . . ?
F3_8d B1_8d F2_8d 111.1(7) . . ?
F4_8d B1_8d F2_8d 105.8(8) . . ?
F3_9e B1_9e F5_9e 102.2(18) . . ?
F3_9e B1_9e F2_9e 107.2(19) . . ?
F5_9e B1_9e F2_9e 118(2) . . ?
F3_9e B1_9e F4_9e 98(2) . . ?
F5_9e B1_9e F4_9e 105(2) . . ?
F2_9e B1_9e F4_9e 123(2) . . ?
F3_10f B1_10f F4_10f 114.8(19) . . ?
F3_10f B1_10f F2_10f 111.8(18) . . ?
F4_10f B1_10f F2_10f 109.9(16) . . ?
F3_10f B1_10f F5_10f 105(2) . . ?
F4_10f B1_10f F5_10f 110(2) . . ?
F2_10f B1_10f F5_10f 105.0(18) . . ?
C1_11g N1_11g C3_11g 120.8(6) . . ?
C1_11g N1_11g C2_11g 121.0(8) . . ?
C3_11g N1_11g C2_11g 118.2(7) . . ?
O1_11g C1_11g N1_11g 124.1(11) . . ?
O1_11g C1_11g H1_11g 118.0 . . ?
N1_11g C1_11g H1_11g 118.0 . . ?
N1_11g C2_11g H2A_11g 109.5 . . ?
N1_11g C2_11g H2B_11g 109.5 . . ?
H2A_11g C2_11g H2B_11g 109.5 . . ?
N1_11g C2_11g H2C_11g 109.5 . . ?
H2A_11g C2_11g H2C_11g 109.5 . . ?
H2B_11g C2_11g H2C_11g 109.5 . . ?
N1_11g C3_11g H3A_11g 109.5 . . ?
N1_11g C3_11g H3B_11g 109.5 . . ?
H3A_11g C3_11g H3B_11g 109.5 . . ?
N1_11g C3_11g H3C_11g 109.5 . . ?
H3A_11g C3_11g H3C_11g 109.5 . . ?
H3B_11g C3_11g H3C_11g 109.5 . . ?
C1_12h N1_12h C3_12h 121(2) . . ?
C1_12h N1_12h C2_12h 121(3) . . ?
C3_12h N1_12h C2_12h 118(2) . . ?
O1_12h C1_12h N1_12h 123(4) . . ?
O1_12h C1_12h H1_12h 118.6 . . ?
N1_12h C1_12h H1_12h 118.6 . . ?
N1_12h C2_12h H2A_12h 109.5 . . ?
N1_12h C2_12h H2B_12h 109.5 . . ?
H2A_12h C2_12h H2B_12h 109.5 . . ?
N1_12h C2_12h H2C_12h 109.5 . . ?
H2A_12h C2_12h H2C_12h 109.5 . . ?
H2B_12h C2_12h H2C_12h 109.5 . . ?
N1_12h C3_12h H3A_12h 109.5 . . ?
N1_12h C3_12h H3B_12h 109.5 . . ?
H3A_12h C3_12h H3B_12h 109.5 . . ?
N1_12h C3_12h H3C_12h 109.5 . . ?
H3A_12h C3_12h H3C_12h 109.5 . . ?
H3B_12h C3_12h H3C_12h 109.5 . . ?
C1_13 N1_13 C3_13 119.5(7) . . ?
C1_13 N1_13 C2_13 122.4(7) . . ?
C3_13 N1_13 C2_13 117.9(7) . . ?
O1_13 C1_13 N1_13 130.8(7) . . ?
O1_13 C1_13 H1_13 114.6 . . ?
N1_13 C1_13 H1_13 114.6 . . ?
N1_13 C2_13 H2A_13 109.5 . . ?
N1_13 C2_13 H2B_13 109.5 . . ?
H2A_13 C2_13 H2B_13 109.5 . . ?
N1_13 C2_13 H2C_13 109.5 . . ?
H2A_13 C2_13 H2C_13 109.5 . . ?
H2B_13 C2_13 H2C_13 109.5 . . ?
N1_13 C3_13 H3A_13 109.5 . . ?
N1_13 C3_13 H3B_13 109.5 . . ?
H3A_13 C3_13 H3B_13 109.5 . . ?
N1_13 C3_13 H3C_13 109.5 . . ?
H3A_13 C3_13 H3C_13 109.5 . . ?
H3B_13 C3_13 H3C_13 109.5 . . ?
C2_20e C1_20e C6_20e 118.4(9) . . ?
C2_20e C1_20e C7_20e 121.6(11) . . ?
C6_20e C1_20e C7_20e 120.0(11) . . ?
C3_20e C2_20e C1_20e 121.4(10) . . ?
C3_20e C2_20e H2_20e 119.3 . . ?
C1_20e C2_20e H2_20e 119.3 . . ?
C4_20e C3_20e C2_20e 119.6(11) . . ?
C4_20e C3_20e H3_20e 120.2 . . ?
C2_20e C3_20e H3_20e 120.2 . . ?
C5_20e C4_20e C3_20e 119.6(11) . . ?
C5_20e C4_20e H4_20e 120.2 . . ?
C3_20e C4_20e H4_20e 120.2 . . ?
C4_20e C5_20e C6_20e 121.4(11) . . ?
C4_20e C5_20e H5_20e 119.3 . . ?
C6_20e C5_20e H5_20e 119.3 . . ?
C5_20e C6_20e C1_20e 119.6(10) . . ?
C5_20e C6_20e H6_20e 120.2 . . ?
C1_20e C6_20e H6_20e 120.2 . . ?
C1_20e C7_20e H7A_20e 109.5 . . ?
C1_20e C7_20e H7B_20e 109.5 . . ?
H7A_20e C7_20e H7B_20e 109.5 . . ?
C1_20e C7_20e H7C_20e 109.5 . . ?
H7A_20e C7_20e H7C_20e 109.5 . . ?
H7B_20e C7_20e H7C_20e 109.5 . . ?
C2_21b C1_21b C6_21b 119.7(9) . . ?
C2_21b C1_21b C7_21b 122.2(12) . . ?
C6_21b C1_21b C7_21b 118.0(11) . . ?
C1_21b C2_21b C3_21b 120.0(11) . . ?
C1_21b C2_21b H2_21b 120.0 . . ?
C3_21b C2_21b H2_21b 120.0 . . ?
C4_21b C3_21b C2_21b 120.1(11) . . ?
C4_21b C3_21b H3_21b 119.9 . . ?
C2_21b C3_21b H3_21b 119.9 . . ?
C5_21b C4_21b C3_21b 120.2(11) . . ?
C5_21b C4_21b H4_21b 119.9 . . ?
C3_21b C4_21b H4_21b 119.9 . . ?
C4_21b C5_21b C6_21b 120.2(11) . . ?
C4_21b C5_21b H5_21b 119.9 . . ?
C6_21b C5_21b H5_21b 119.9 . . ?
C5_21b C6_21b C1_21b 119.8(11) . . ?
C5_21b C6_21b H6_21b 120.1 . . ?
C1_21b C6_21b H6_21b 120.1 . . ?
C1_21b C7_21b H7A_21b 109.5 . . ?
C1_21b C7_21b H7B_21b 109.5 . . ?
H7A_21b C7_21b H7B_21b 109.5 . . ?
C1_21b C7_21b H7C_21b 109.5 . . ?
H7A_21b C7_21b H7C_21b 109.5 . . ?
H7B_21b C7_21b H7C_21b 109.5 . . ?
C2_22a C1_22a C6_22a 117.7(8) . . ?
C2_22a C1_22a C7_22a 122.5(10) . . ?
C6_22a C1_22a C7_22a 119.7(10) . . ?
C1_22a C2_22a C3_22a 120.8(9) . . ?
C1_22a C2_22a H2_22a 119.6 . . ?
C3_22a C2_22a H2_22a 119.6 . . ?
C4_22a C3_22a C2_22a 119.6(9) . . ?
C4_22a C3_22a H3_22a 120.2 . . ?
C2_22a C3_22a H3_22a 120.2 . . ?
C3_22a C4_22a C5_22a 120.3(10) . . ?
C3_22a C4_22a H4_22a 119.8 . . ?
C5_22a C4_22a H4_22a 119.8 . . ?
C6_22a C5_22a C4_22a 119.4(10) . . ?
C6_22a C5_22a H5_22a 120.3 . . ?
C4_22a C5_22a H5_22a 120.3 . . ?
C5_22a C6_22a C1_22a 122.0(10) . . ?
C5_22a C6_22a H6_22a 119.0 . . ?
C1_22a C6_22a H6_22a 119.0 . . ?
C1_22a C7_22a H7A_22a 109.5 . . ?
C1_22a C7_22a H7B_22a 109.5 . . ?
H7A_22a C7_22a H7B_22a 109.5 . . ?
C1_22a C7_22a H7C_22a 109.5 . . ?
H7A_22a C7_22a H7C_22a 109.5 . . ?
H7B_22a C7_22a H7C_22a 109.5 . . ?
C6_24f C1_24f C2_24f 118.7(10) . . ?
C6_24f C1_24f C7_24f 120.6(12) . . ?
C2_24f C1_24f C7_24f 120.6(12) . . ?
C3_24f C2_24f C1_24f 120.7(11) . . ?
C3_24f C2_24f H2_24f 119.6 . . ?
C1_24f C2_24f H2_24f 119.6 . . ?
C4_24f C3_24f C2_24f 119.9(12) . . ?
C4_24f C3_24f H3_24f 120.0 . . ?
C2_24f C3_24f H3_24f 120.0 . . ?
C3_24f C4_24f C5_24f 120.1(12) . . ?
C3_24f C4_24f H4_24f 120.0 . . ?
C5_24f C4_24f H4_24f 120.0 . . ?
C6_24f C5_24f C4_24f 119.4(12) . . ?
C6_24f C5_24f H5_24f 120.3 . . ?
C4_24f C5_24f H5_24f 120.3 . . ?
C1_24f C6_24f C5_24f 121.2(11) . . ?
C1_24f C6_24f H6_24f 119.4 . . ?
C5_24f C6_24f H6_24f 119.4 . . ?
C1_24f C7_24f H7A_24f 109.5 . . ?
C1_24f C7_24f H7B_24f 109.5 . . ?
H7A_24f C7_24f H7B_24f 109.5 . . ?
C1_24f C7_24f H7C_24f 109.5 . . ?
H7A_24f C7_24f H7C_24f 109.5 . . ?
H7B_24f C7_24f H7C_24f 109.5 . . ?
C6_25e C1_25e C2_25e 119.0(9) . . ?
C6_25e C1_25e C7_25e 121.2(12) . . ?
C2_25e C1_25e C7_25e 119.7(12) . . ?
C3_25e C2_25e C1_25e 120.3(11) . . ?
C3_25e C2_25e H2_25e 119.8 . . ?
C1_25e C2_25e H2_25e 119.8 . . ?
C2_25e C3_25e C4_25e 120.0(11) . . ?
C2_25e C3_25e H3_25e 120.0 . . ?
C4_25e C3_25e H3_25e 120.0 . . ?
C5_25e C4_25e C3_25e 120.0(11) . . ?
C5_25e C4_25e H4_25e 120.0 . . ?
C3_25e C4_25e H4_25e 120.0 . . ?
C4_25e C5_25e C6_25e 119.6(11) . . ?
C4_25e C5_25e H5_25e 120.2 . . ?
C6_25e C5_25e H5_25e 120.2 . . ?
C1_25e C6_25e C5_25e 121.0(11) . . ?
C1_25e C6_25e H6_25e 119.5 . . ?
C5_25e C6_25e H6_25e 119.5 . . ?
C1_25e C7_25e H7A_25e 109.5 . . ?
C1_25e C7_25e H7B_25e 109.5 . . ?
H7A_25e C7_25e H7B_25e 109.5 . . ?
C1_25e C7_25e H7C_25e 109.5 . . ?
H7A_25e C7_25e H7C_25e 109.5 . . ?
H7B_25e C7_25e H7C_25e 109.5 . . ?
C2_26 C1_26 C6_26 118.0(9) . . ?
C2_26 C1_26 C7_26 123.8(11) . . ?
C6_26 C1_26 C7_26 118.1(11) . . ?
C1_26 C2_26 C3_26 123.0(10) . . ?
C1_26 C2_26 H2_26 118.5 . . ?
C3_26 C2_26 H2_26 118.5 . . ?
C2_26 C3_26 C4_26 118.9(11) . . ?
C2_26 C3_26 H3_26 120.6 . . ?
C4_26 C3_26 H3_26 120.6 . . ?
C5_26 C4_26 C3_26 118.2(11) . . ?
C5_26 C4_26 H4_26 120.9 . . ?
C3_26 C4_26 H4_26 120.9 . . ?
C4_26 C5_26 C6_26 124.0(11) . . ?
C4_26 C5_26 H5_26 118.0 . . ?
C6_26 C5_26 H5_26 118.0 . . ?
C5_26 C6_26 C1_26 117.8(10) . . ?
C5_26 C6_26 H6_26 121.1 . . ?
C1_26 C6_26 H6_26 121.1 . . ?
C1_26 C7_26 H7A_26 109.5 . . ?
C1_26 C7_26 H7B_26 109.5 . . ?
H7A_26 C7_26 H7B_26 109.5 . . ?
C1_26 C7_26 H7C_26 109.5 . . ?
H7A_26 C7_26 H7C_26 109.5 . . ?
H7B_26 C7_26 H7C_26 109.5 . . ?
C6_27 C1_27 C2_27 118.7(6) . . ?
C6_27 C1_27 C7_27 121.1(6) . . ?
C2_27 C1_27 C7_27 120.2(6) . . ?
C3_27 C2_27 C1_27 120.7(6) . . ?
C3_27 C2_27 H2_27 119.7 . . ?
C1_27 C2_27 H2_27 119.7 . . ?
C2_27 C3_27 C4_27 120.6(7) . . ?
C2_27 C3_27 H3_27 119.7 . . ?
C4_27 C3_27 H3_27 119.7 . . ?
C5_27 C4_27 C3_27 118.7(7) . . ?
C5_27 C4_27 H4_27 120.7 . . ?
C3_27 C4_27 H4_27 120.7 . . ?
C4_27 C5_27 C6_27 120.4(7) . . ?
C4_27 C5_27 H5_27 119.8 . . ?
C6_27 C5_27 H5_27 119.8 . . ?
C1_27 C6_27 C5_27 121.0(6) . . ?
C1_27 C6_27 H6_27 119.5 . . ?
C5_27 C6_27 H6_27 119.5 . . ?
C1_27 C7_27 H7A_27 109.5 . . ?
C1_27 C7_27 H7B_27 109.5 . . ?
H7A_27 C7_27 H7B_27 109.5 . . ?
C1_27 C7_27 H7C_27 109.5 . . ?
H7A_27 C7_27 H7C_27 109.5 . . ?
H7B_27 C7_27 H7C_27 109.5 . . ?
C6_28e C1_28e C2_28e 119.5(9) . . ?
C6_28e C1_28e C7_28e 120.4(12) . . ?
C2_28e C1_28e C7_28e 119.9(12) . . ?
C3_28e C2_28e C1_28e 120.3(11) . . ?
C3_28e C2_28e H2_28e 119.8 . . ?
C1_28e C2_28e H2_28e 119.8 . . ?
C4_28e C3_28e C2_28e 119.6(11) . . ?
C4_28e C3_28e H3_28e 120.2 . . ?
C2_28e C3_28e H3_28e 120.2 . . ?
C3_28e C4_28e C5_28e 120.8(11) . . ?
C3_28e C4_28e H4_28e 119.6 . . ?
C5_28e C4_28e H4_28e 119.6 . . ?
C4_28e C5_28e C6_28e 119.8(11) . . ?
C4_28e C5_28e H5_28e 120.1 . . ?
C6_28e C5_28e H5_28e 120.1 . . ?
C5_28e C6_28e C1_28e 119.9(11) . . ?
C5_28e C6_28e H6_28e 120.0 . . ?
C1_28e C6_28e H6_28e 120.0 . . ?
C1_28e C7_28e H7A_28e 109.5 . . ?
C1_28e C7_28e H7B_28e 109.5 . . ?
H7A_28e C7_28e H7B_28e 109.5 . . ?
C1_28e C7_28e H7C_28e 109.5 . . ?
H7A_28e C7_28e H7C_28e 109.5 . . ?
H7B_28e C7_28e H7C_28e 109.5 . . ?
C6_29f C1_29f C2_29f 118.6(9) . . ?
C6_29f C1_29f C7_29f 120.9(10) . . ?
C2_29f C1_29f C7_29f 120.4(10) . . ?
C3_29f C2_29f C1_29f 121.8(10) . . ?
C3_29f C2_29f H2_29f 119.1 . . ?
C1_29f C2_29f H2_29f 119.1 . . ?
C4_29f C3_29f C2_29f 118.8(10) . . ?
C4_29f C3_29f H3_29f 120.6 . . ?
C2_29f C3_29f H3_29f 120.6 . . ?
C3_29f C4_29f C5_29f 120.4(10) . . ?
C3_29f C4_29f H4_29f 119.8 . . ?
C5_29f C4_29f H4_29f 119.8 . . ?
C4_29f C5_29f C6_29f 120.2(10) . . ?
C4_29f C5_29f H5_29f 119.9 . . ?
C6_29f C5_29f H5_29f 119.9 . . ?
C1_29f C6_29f C5_29f 120.2(10) . . ?
C1_29f C6_29f H6_29f 119.9 . . ?
C5_29f C6_29f H6_29f 119.9 . . ?
C1_29f C7_29f H7A_29f 109.5 . . ?
C1_29f C7_29f H7B_29f 109.5 . . ?
H7A_29f C7_29f H7B_29f 109.5 . . ?
C1_29f C7_29f H7C_29f 109.5 . . ?
H7A_29f C7_29f H7C_29f 109.5 . . ?
H7B_29f C7_29f H7C_29f 109.5 . . ?
C3_19f C2_19f C1_19f 121.1(11) . . ?
C3_19f C2_19f H2_19f 119.4 . . ?
C1_19f C2_19f H2_19f 119.4 . . ?
C6_19f C1_19f C2_19f 118.4(10) . . ?
C6_19f C1_19f C7_19f 120.9(12) . . ?
C2_19f C1_19f C7_19f 120.7(12) . . ?
C4_19f C3_19f C2_19f 120.0(12) . . ?
C4_19f C3_19f H3_19f 120.0 . . ?
C2_19f C3_19f H3_19f 120.0 . . ?
C5_19f C4_19f C3_19f 119.4(12) . . ?
C5_19f C4_19f H4_19f 120.3 . . ?
C3_19f C4_19f H4_19f 120.3 . . ?
C4_19f C5_19f C6_19f 120.4(12) . . ?
C4_19f C5_19f H5_19f 119.8 . . ?
C6_19f C5_19f H5_19f 119.8 . . ?
C1_19f C6_19f C5_19f 120.6(11) . . ?
C1_19f C6_19f H6_19f 119.7 . . ?
C5_19f C6_19f H6_19f 119.7 . . ?
C1_19f C7_19f H7A_19f 109.5 . . ?
C1_19f C7_19f H7B_19f 109.5 . . ?
H7A_19f C7_19f H7B_19f 109.5 . . ?
C1_19f C7_19f H7C_19f 109.5 . . ?
H7A_19f C7_19f H7C_19f 109.5 . . ?
H7B_19f C7_19f H7C_19f 109.5 . . ?

loop_
_geom_torsion_atom_site_label_1
_geom_torsion_atom_site_label_2
_geom_torsion_atom_site_label_3
_geom_torsion_atom_site_label_4
_geom_torsion
_geom_torsion_site_symmetry_1
_geom_torsion_site_symmetry_2
_geom_torsion_site_symmetry_3
_geom_torsion_site_symmetry_4
_geom_torsion_publ_flag
C5_2 N1_2 C1_2 C2_2 0.2(8) . . . . ?
Pd2_1 N1_2 C1_2 C2_2 -179.0(5) . . . . ?
N1_2 C1_2 C2_2 C3_2 -0.3(9) . . . . ?
C1_2 C2_2 C3_2 C4_2 0.1(8) . . . . ?
C1_2 C2_2 C3_2 C6_2 -179.5(6) . . . . ?
C2_2 C3_2 C4_2 C5_2 0.1(8) . . . . ?
C6_2 C3_2 C4_2 C5_2 179.7(5) . . . . ?
C1_2 N1_2 C5_2 C4_2 0.1(8) . . . . ?
Pd2_1 N1_2 C5_2 C4_2 179.2(4) . . . . ?
C3_2 C4_2 C5_2 N1_2 -0.2(8) . . . . ?
C21_2 C8_2 C9_2 C10_2 -0.4(8) . . . . ?
C7_2 C8_2 C9_2 C10_2 177.8(6) . . . . ?
C8_2 C9_2 C10_2 C11_2 -0.9(9) . . . . ?
C9_2 C10_2 C11_2 C20_2 1.7(8) . . . . ?
C9_2 C10_2 C11_2 C12_2 -178.2(6) . . . . ?
C29_2 O1_2 C12_2 C13_2 74.2(8) . . . . ?
C29_2 O1_2 C12_2 C11_2 -105.6(7) . . . . ?
C10_2 C11_2 C12_2 C13_2 174.6(5) . . . . ?
C20_2 C11_2 C12_2 C13_2 -5.2(7) . . . . ?
C10_2 C11_2 C12_2 O1_2 -5.6(7) . . . . ?
C20_2 C11_2 C12_2 O1_2 174.6(4) . . . . ?
O1_2 C12_2 C13_2 O2_2 -0.7(8) . . . . ?
C11_2 C12_2 C13_2 O2_2 179.1(5) . . . . ?
O1_2 C12_2 C13_2 C14_2 -175.8(5) . . . . ?
C11_2 C12_2 C13_2 C14_2 4.0(7) . . . . ?
C30_2 O2_2 C13_2 C12_2 70.0(7) . . . . ?
C30_2 O2_2 C13_2 C14_2 -114.7(6) . . . . ?
C12_2 C13_2 C14_2 C15_2 179.9(5) . . . . ?
O2_2 C13_2 C14_2 C15_2 4.6(7) . . . . ?
C12_2 C13_2 C14_2 C19_2 1.4(7) . . . . ?
O2_2 C13_2 C14_2 C19_2 -173.9(5) . . . . ?
C19_2 C14_2 C15_2 C16_2 2.4(7) . . . . ?
C13_2 C14_2 C15_2 C16_2 -176.2(5) . . . . ?
C14_2 C15_2 C16_2 C17_2 0.5(8) . . . . ?
C15_2 C16_2 C17_2 C18_2 -2.3(8) . . . . ?
C15_2 C16_2 C17_2 C22_2 177.6(5) . . . . ?
C16_2 C17_2 C18_2 C19_2 1.2(7) . . . . ?
C22_2 C17_2 C18_2 C19_2 -178.7(5) . . . . ?
C17_2 C18_2 C19_2 C14_2 1.7(7) . . . . ?
C17_2 C18_2 C19_2 C20_2 -177.7(5) . . . . ?
C15_2 C14_2 C19_2 C18_2 -3.4(6) . . . . ?
C13_2 C14_2 C19_2 C18_2 175.1(5) . . . . ?
C15_2 C14_2 C19_2 C20_2 176.0(5) . . . . ?
C13_2 C14_2 C19_2 C20_2 -5.5(6) . . . . ?
C10_2 C11_2 C20_2 C21_2 -1.1(7) . . . . ?
C12_2 C11_2 C20_2 C21_2 178.8(5) . . . . ?
C10_2 C11_2 C20_2 C19_2 -178.9(5) . . . . ?
C12_2 C11_2 C20_2 C19_2 1.0(6) . . . . ?
C18_2 C19_2 C20_2 C21_2 5.9(7) . . . . ?
C14_2 C19_2 C20_2 C21_2 -173.4(5) . . . . ?
C18_2 C19_2 C20_2 C11_2 -176.4(5) . . . . ?
C14_2 C19_2 C20_2 C11_2 4.2(6) . . . . ?
C9_2 C8_2 C21_2 C20_2 0.9(8) . . . . ?
C7_2 C8_2 C21_2 C20_2 -177.3(5) . . . . ?
C11_2 C20_2 C21_2 C8_2 -0.1(7) . . . . ?
C19_2 C20_2 C21_2 C8_2 177.5(5) . . . . ?
C28_2 C24_2 C25_2 C26_2 -0.1(7) . . . . ?
C23_2 C24_2 C25_2 C26_2 -179.2(5) . . . . ?
C27_2 N2_2 C26_2 C25_2 0.7(7) . . . . ?
Pd1_1 N2_2 C26_2 C25_2 -177.3(4) . . . . ?
C24_2 C25_2 C26_2 N2_2 -0.3(8) . . . . ?
C26_2 N2_2 C27_2 C28_2 -0.7(7) . . . . ?
Pd1_1 N2_2 C27_2 C28_2 177.3(4) . . . . ?
N2_2 C27_2 C28_2 C24_2 0.3(8) . . . . ?
C25_2 C24_2 C28_2 C27_2 0.1(7) . . . . ?
C23_2 C24_2 C28_2 C27_2 179.2(5) . . . . ?
C9_3 N1_3 C1_3 C2_3 1.0(9) . . . . ?
Pd2_1 N1_3 C1_3 C2_3 178.0(6) . . . . ?
N1_3 C1_3 C2_3 C3_3 -0.9(11) . . . . ?
C1_3 C2_3 C3_3 C4_3 179.8(8) . . . . ?
C1_3 C2_3 C3_3 C8_3 -0.8(9) . . . . ?
C2_3 C3_3 C4_3 C5_3 179.0(8) . . . . ?
C8_3 C3_3 C4_3 C5_3 -0.3(11) . . . . ?
C3_3 C4_3 C5_3 C6_3 -0.5(12) . . . . ?
C4_3 C5_3 C6_3 C7_3 0.6(11) . . . . ?
C5_3 C6_3 C7_3 C8_3 0.1(10) . . . . ?
C5_3 C6_3 C7_3 C10_3 -179.4(7) . . . . ?
C2_3 C3_3 C8_3 C9_3 2.3(8) . . . . ?
C4_3 C3_3 C8_3 C9_3 -178.3(6) . . . . ?
C2_3 C3_3 C8_3 C7_3 -178.4(6) . . . . ?
C4_3 C3_3 C8_3 C7_3 1.0(8) . . . . ?
C6_3 C7_3 C8_3 C9_3 178.4(6) . . . . ?
C10_3 C7_3 C8_3 C9_3 -2.1(8) . . . . ?
C6_3 C7_3 C8_3 C3_3 -0.9(8) . . . . ?
C10_3 C7_3 C8_3 C3_3 178.6(6) . . . . ?
C1_3 N1_3 C9_3 C8_3 0.7(8) . . . . ?
Pd2_1 N1_3 C9_3 C8_3 -176.4(4) . . . . ?
C3_3 C8_3 C9_3 N1_3 -2.3(8) . . . . ?
C7_3 C8_3 C9_3 N1_3 178.4(5) . . . . ?
C23_3 C12_3 C13_3 C14_3 2.4(9) . . . . ?
C11_3 C12_3 C13_3 C14_3 -178.3(6) . . . . ?
C12_3 C13_3 C14_3 C15_3 -1.6(9) . . . . ?
C13_3 C14_3 C15_3 C22_3 -0.5(8) . . . . ?
C13_3 C14_3 C15_3 C16_3 178.9(6) . . . . ?
C14_3 C15_3 C16_3 C17_3 -1.3(10) . . . . ?
C22_3 C15_3 C16_3 C17_3 178.2(6) . . . . ?
C14_3 C15_3 C16_3 C21_3 179.2(6) . . . . ?
C22_3 C15_3 C16_3 C21_3 -1.4(5) . . . . ?
C21_3 C16_3 C17_3 C18_3 0.0(8) . . . . ?
C15_3 C16_3 C17_3 C18_3 -179.6(6) . . . . ?
C16_3 C17_3 C18_3 C19_3 -1.3(8) . . . . ?
C17_3 C18_3 C19_3 C20_3 1.4(8) . . . . ?
C17_3 C18_3 C19_3 C24_3 -178.2(5) . . . . ?
C18_3 C19_3 C20_3 C21_3 0.0(7) . . . . ?
C24_3 C19_3 C20_3 C21_3 179.6(4) . . . . ?
C22_3 N2_3 C21_3 C20_3 179.4(5) . . . . ?
C22_3 N2_3 C21_3 C16_3 -1.2(5) . . . . ?
C19_3 C20_3 C21_3 N2_3 178.0(5) . . . . ?
C19_3 C20_3 C21_3 C16_3 -1.3(6) . . . . ?
C17_3 C16_3 C21_3 N2_3 -178.0(5) . . . . ?
C15_3 C16_3 C21_3 N2_3 1.6(5) . . . . ?
C17_3 C16_3 C21_3 C20_3 1.4(7) . . . . ?
C15_3 C16_3 C21_3 C20_3 -179.0(4) . . . . ?
C21_3 N2_3 C22_3 C23_3 178.5(5) . . . . ?
C21_3 N2_3 C22_3 C15_3 0.3(5) . . . . ?
C14_3 C15_3 C22_3 N2_3 -179.8(5) . . . . ?
C16_3 C15_3 C22_3 N2_3 0.7(5) . . . . ?
C14_3 C15_3 C22_3 C23_3 1.9(7) . . . . ?
C16_3 C15_3 C22_3 C23_3 -177.6(5) . . . . ?
N2_3 C22_3 C23_3 C12_3 -179.1(5) . . . . ?
C15_3 C22_3 C23_3 C12_3 -1.1(7) . . . . ?
C13_3 C12_3 C23_3 C22_3 -0.9(7) . . . . ?
C11_3 C12_3 C23_3 C22_3 179.7(5) . . . . ?
C25_3 C26_3 C27_3 C28_3 177.3(6) . . . . ?
C34_3 C26_3 C27_3 C28_3 -0.9(8) . . . . ?
C26_3 C27_3 C28_3 C29_3 -1.5(9) . . . . ?
C27_3 C28_3 C29_3 C30_3 1.2(10) . . . . ?
C28_3 C29_3 C30_3 C34_3 1.5(8) . . . . ?
C28_3 C29_3 C30_3 C31_3 179.6(6) . . . . ?
C34_3 C30_3 C31_3 C32_3 4.2(8) . . . . ?
C29_3 C30_3 C31_3 C32_3 -174.0(6) . . . . ?
C33_3 N3_3 C32_3 C31_3 -3.8(8) . . . . ?
Pd1_1 N3_3 C32_3 C31_3 162.5(4) . . . . ?
C30_3 C31_3 C32_3 N3_3 0.8(8) . . . . ?
C32_3 N3_3 C33_3 C34_3 1.7(7) . . . . ?
Pd1_1 N3_3 C33_3 C34_3 -165.2(4) . . . . ?
N3_3 C33_3 C34_3 C30_3 3.3(7) . . . . ?
N3_3 C33_3 C34_3 C26_3 179.2(5) . . . . ?
C31_3 C30_3 C34_3 C33_3 -6.1(7) . . . . ?
C29_3 C30_3 C34_3 C33_3 172.2(5) . . . . ?
C31_3 C30_3 C34_3 C26_3 177.9(5) . . . . ?
C29_3 C30_3 C34_3 C26_3 -3.8(7) . . . . ?
C27_3 C26_3 C34_3 C33_3 -172.3(5) . . . . ?
C25_3 C26_3 C34_3 C33_3 9.5(7) . . . . ?
C27_3 C26_3 C34_3 C30_3 3.6(7) . . . . ?
C25_3 C26_3 C34_3 C30_3 -174.7(5) . . . . ?
C5_4 N1_4 C1_4 C2_4 1.1(7) . . . . ?
Pd1_1 N1_4 C1_4 C2_4 177.1(4) . . . . ?
N1_4 C1_4 C2_4 C3_4 -0.1(7) . . . . ?
C1_4 C2_4 C3_4 C4_4 -1.1(7) . . . . ?
C1_4 C2_4 C3_4 C6_4 -179.7(5) . . . . ?
C2_4 C3_4 C4_4 C5_4 1.4(7) . . . . ?
C6_4 C3_4 C4_4 C5_4 180.0(5) . . . . ?
C1_4 N1_4 C5_4 C4_4 -0.7(7) . . . . ?
Pd1_1 N1_4 C5_4 C4_4 -176.5(4) . . . . ?
C3_4 C4_4 C5_4 N1_4 -0.5(7) . . . . ?
C21_4 C8_4 C9_4 C10_4 -0.6(8) . . . . ?
C7_4 C8_4 C9_4 C10_4 -179.2(5) . . . . ?
C8_4 C9_4 C10_4 C11_4 -0.1(8) . . . . ?
C9_4 C10_4 C11_4 C20_4 0.5(8) . . . . ?
C9_4 C10_4 C11_4 C12_4 -178.3(5) . . . . ?
C29_4 O1_4 C12_4 C13_4 72.6(8) . . . . ?
C29_4 O1_4 C12_4 C11_4 -108.6(7) . . . . ?
C10_4 C11_4 C12_4 C13_4 177.8(5) . . . . ?
C20_4 C11_4 C12_4 C13_4 -1.1(7) . . . . ?
C10_4 C11_4 C12_4 O1_4 -1.0(7) . . . . ?
C20_4 C11_4 C12_4 O1_4 -179.9(4) . . . . ?
O1_4 C12_4 C13_4 O2_4 -2.5(7) . . . . ?
C11_4 C12_4 C13_4 O2_4 178.8(5) . . . . ?
O1_4 C12_4 C13_4 C14_4 -179.4(5) . . . . ?
C11_4 C12_4 C13_4 C14_4 1.9(7) . . . . ?
C30_4 O2_4 C13_4 C12_4 76.9(7) . . . . ?
C30_4 O2_4 C13_4 C14_4 -106.0(6) . . . . ?
C12_4 C13_4 C14_4 C15_4 179.3(5) . . . . ?
O2_4 C13_4 C14_4 C15_4 2.2(7) . . . . ?
C12_4 C13_4 C14_4 C19_4 0.3(7) . . . . ?
O2_4 C13_4 C14_4 C19_4 -176.8(4) . . . . ?
C19_4 C14_4 C15_4 C16_4 0.9(7) . . . . ?
C13_4 C14_4 C15_4 C16_4 -178.2(5) . . . . ?
C14_4 C15_4 C16_4 C17_4 0.9(8) . . . . ?
C15_4 C16_4 C17_4 C18_4 -1.4(7) . . . . ?
C15_4 C16_4 C17_4 C22_4 178.3(5) . . . . ?
C16_4 C17_4 C18_4 C19_4 0.2(7) . . . . ?
C22_4 C17_4 C18_4 C19_4 -179.5(5) . . . . ?
C17_4 C18_4 C19_4 C14_4 1.5(6) . . . . ?
C17_4 C18_4 C19_4 C20_4 -178.3(4) . . . . ?
C15_4 C14_4 C19_4 C18_4 -2.0(6) . . . . ?
C13_4 C14_4 C19_4 C18_4 177.0(4) . . . . ?
C15_4 C14_4 C19_4 C20_4 177.8(5) . . . . ?
C13_4 C14_4 C19_4 C20_4 -3.1(6) . . . . ?
C10_4 C11_4 C20_4 C21_4 -0.2(7) . . . . ?
C12_4 C11_4 C20_4 C21_4 178.7(5) . . . . ?
C10_4 C11_4 C20_4 C19_4 179.4(5) . . . . ?
C12_4 C11_4 C20_4 C19_4 -1.7(6) . . . . ?
C18_4 C19_4 C20_4 C21_4 3.3(7) . . . . ?
C14_4 C19_4 C20_4 C21_4 -176.6(4) . . . . ?
C18_4 C19_4 C20_4 C11_4 -176.3(4) . . . . ?
C14_4 C19_4 C20_4 C11_4 3.8(6) . . . . ?
C9_4 C8_4 C21_4 C20_4 0.9(7) . . . . ?
C7_4 C8_4 C21_4 C20_4 179.6(5) . . . . ?
C11_4 C20_4 C21_4 C8_4 -0.5(7) . . . . ?
C19_4 C20_4 C21_4 C8_4 180.0(5) . . . . ?
C28_4 C24_4 C25_4 C26_4 -3.5(7) . . . . ?
C23_4 C24_4 C25_4 C26_4 177.3(5) . . . . ?
C27_4 N2_4 C26_4 C25_4 1.0(8) . . . . ?
Pd2_1 N2_4 C26_4 C25_4 -173.9(4) . . . . ?
C24_4 C25_4 C26_4 N2_4 1.7(8) . . . . ?
C26_4 N2_4 C27_4 C28_4 -1.9(8) . . . . ?
Pd2_1 N2_4 C27_4 C28_4 172.8(4) . . . . ?
N2_4 C27_4 C28_4 C24_4 0.1(8) . . . . ?
C25_4 C24_4 C28_4 C27_4 2.6(7) . . . . ?
C23_4 C24_4 C28_4 C27_4 -178.2(5) . . . . ?
C9_5 N1_5 C1_5 C2_5 -3.2(9) . . . . ?
Pd2_1 N1_5 C1_5 C2_5 173.4(5) . . . . ?
N1_5 C1_5 C2_5 C3_5 0.6(9) . . . . ?
C1_5 C2_5 C3_5 C8_5 2.8(8) . . . . ?
C1_5 C2_5 C3_5 C4_5 -177.0(6) . . . . ?
C2_5 C3_5 C4_5 C5_5 -179.0(6) . . . . ?
C8_5 C3_5 C4_5 C5_5 1.2(8) . . . . ?
C3_5 C4_5 C5_5 C6_5 1.0(9) . . . . ?
C4_5 C5_5 C6_5 C7_5 -1.4(9) . . . . ?
C5_5 C6_5 C7_5 C8_5 -0.5(8) . . . . ?
C5_5 C6_5 C7_5 C10_5 -179.5(5) . . . . ?
C2_5 C3_5 C8_5 C9_5 -3.7(7) . . . . ?
C4_5 C3_5 C8_5 C9_5 176.1(5) . . . . ?
C2_5 C3_5 C8_5 C7_5 177.0(5) . . . . ?
C4_5 C3_5 C8_5 C7_5 -3.1(7) . . . . ?
C6_5 C7_5 C8_5 C9_5 -176.5(5) . . . . ?
C10_5 C7_5 C8_5 C9_5 2.5(8) . . . . ?
C6_5 C7_5 C8_5 C3_5 2.8(7) . . . . ?
C10_5 C7_5 C8_5 C3_5 -178.2(5) . . . . ?
C1_5 N1_5 C9_5 C8_5 2.3(8) . . . . ?
Pd2_1 N1_5 C9_5 C8_5 -174.4(4) . . . . ?
C3_5 C8_5 C9_5 N1_5 1.2(8) . . . . ?
C7_5 C8_5 C9_5 N1_5 -179.5(5) . . . . ?
C23_5 C12_5 C13_5 C14_5 3.1(8) . . . . ?
C11_5 C12_5 C13_5 C14_5 -175.8(5) . . . . ?
C12_5 C13_5 C14_5 C15_5 -1.4(8) . . . . ?
C13_5 C14_5 C15_5 C22_5 -0.5(7) . . . . ?
C13_5 C14_5 C15_5 C16_5 177.1(5) . . . . ?
C14_5 C15_5 C16_5 C17_5 1.5(9) . . . . ?
C22_5 C15_5 C16_5 C17_5 179.3(6) . . . . ?
C14_5 C15_5 C16_5 C21_5 -176.8(5) . . . . ?
C22_5 C15_5 C16_5 C21_5 1.1(5) . . . . ?
C21_5 C16_5 C17_5 C18_5 1.5(7) . . . . ?
C15_5 C16_5 C17_5 C18_5 -176.5(5) . . . . ?
C16_5 C17_5 C18_5 C19_5 -0.1(8) . . . . ?
C17_5 C18_5 C19_5 C20_5 -1.8(8) . . . . ?
C17_5 C18_5 C19_5 C24_5 177.0(5) . . . . ?
C18_5 C19_5 C20_5 C21_5 2.2(7) . . . . ?
C24_5 C19_5 C20_5 C21_5 -176.5(5) . . . . ?
C22_5 N2_5 C21_5 C20_5 -177.2(5) . . . . ?
C22_5 N2_5 C21_5 C16_5 2.0(5) . . . . ?
C19_5 C20_5 C21_5 N2_5 178.4(5) . . . . ?
C19_5 C20_5 C21_5 C16_5 -0.8(7) . . . . ?
C17_5 C16_5 C21_5 N2_5 179.6(5) . . . . ?
C15_5 C16_5 C21_5 N2_5 -1.9(5) . . . . ?
C17_5 C16_5 C21_5 C20_5 -1.1(7) . . . . ?
C15_5 C16_5 C21_5 C20_5 177.4(4) . . . . ?
C21_5 N2_5 C22_5 C23_5 175.8(5) . . . . ?
C21_5 N2_5 C22_5 C15_5 -1.3(5) . . . . ?
C14_5 C15_5 C22_5 N2_5 178.3(5) . . . . ?
C16_5 C15_5 C22_5 N2_5 0.1(5) . . . . ?
C14_5 C15_5 C22_5 C23_5 0.9(7) . . . . ?
C16_5 C15_5 C22_5 C23_5 -177.3(5) . . . . ?
C13_5 C12_5 C23_5 C22_5 -2.7(7) . . . . ?
C11_5 C12_5 C23_5 C22_5 176.2(5) . . . . ?
N2_5 C22_5 C23_5 C12_5 -176.1(5) . . . . ?
C15_5 C22_5 C23_5 C12_5 0.7(7) . . . . ?
C25_5 C26_5 C27_5 C28_5 178.1(7) . . . . ?
C34_5 C26_5 C27_5 C28_5 -1.0(9) . . . . ?
C26_5 C27_5 C28_5 C29_5 1.7(11) . . . . ?
C27_5 C28_5 C29_5 C30_5 -0.6(11) . . . . ?
C28_5 C29_5 C30_5 C31_5 178.3(7) . . . . ?
C28_5 C29_5 C30_5 C34_5 -1.1(9) . . . . ?
C29_5 C30_5 C31_5 C32_5 179.5(6) . . . . ?
C34_5 C30_5 C31_5 C32_5 -1.0(8) . . . . ?
C30_5 C31_5 C32_5 N3_5 -2.5(9) . . . . ?
C33_5 N3_5 C32_5 C31_5 4.0(7) . . . . ?
Pd1_1 N3_5 C32_5 C31_5 -168.2(4) . . . . ?
C32_5 N3_5 C33_5 C34_5 -1.9(7) . . . . ?
Pd1_1 N3_5 C33_5 C34_5 170.4(4) . . . . ?
N3_5 C33_5 C34_5 C30_5 -1.6(7) . . . . ?
N3_5 C33_5 C34_5 C26_5 179.1(5) . . . . ?
C29_5 C30_5 C34_5 C33_5 -177.5(6) . . . . ?
C31_5 C30_5 C34_5 C33_5 3.0(7) . . . . ?
C29_5 C30_5 C34_5 C26_5 1.8(8) . . . . ?
C31_5 C30_5 C34_5 C26_5 -177.7(5) . . . . ?
C27_5 C26_5 C34_5 C33_5 178.5(6) . . . . ?
C25_5 C26_5 C34_5 C33_5 -0.6(8) . . . . ?
C27_5 C26_5 C34_5 C30_5 -0.8(8) . . . . ?
C25_5 C26_5 C34_5 C30_5 -179.8(5) . . . . ?
C3_11g N1_11g C1_11g O1_11g 1.6(13) . . . . ?
C2_11g N1_11g C1_11g O1_11g -179.4(9) . . . . ?
C3_12h N1_12h C1_12h O1_12h 1(4) . . . . ?
C2_12h N1_12h C1_12h O1_12h 179(3) . . . . ?
C3_13 N1_13 C1_13 O1_13 -3.9(12) . . . . ?
C2_13 N1_13 C1_13 O1_13 -177.9(7) . . . . ?
C6_20e C1_20e C2_20e C3_20e -1.1(16) . . . . ?
C7_20e C1_20e C2_20e C3_20e 178.1(18) . . . . ?
C1_20e C2_20e C3_20e C4_20e 1.3(18) . . . . ?
C2_20e C3_20e C4_20e C5_20e -1.5(18) . . . . ?
C3_20e C4_20e C5_20e C6_20e 1.7(18) . . . . ?
C4_20e C5_20e C6_20e C1_20e -1.5(18) . . . . ?
C2_20e C1_20e C6_20e C5_20e 1.2(16) . . . . ?
C7_20e C1_20e C6_20e C5_20e -178.0(17) . . . . ?
C6_21b C1_21b C2_21b C3_21b -1.0(18) . . . . ?
C7_21b C1_21b C2_21b C3_21b 176(2) . . . . ?
C1_21b C2_21b C3_21b C4_21b 1.9(19) . . . . ?
C2_21b C3_21b C4_21b C5_21b -1.3(19) . . . . ?
C3_21b C4_21b C5_21b C6_21b -0.2(19) . . . . ?
C4_21b C5_21b C6_21b C1_21b 1.0(18) . . . . ?
C2_21b C1_21b C6_21b C5_21b -0.5(17) . . . . ?
C7_21b C1_21b C6_21b C5_21b -178(2) . . . . ?
C6_22a C1_22a C2_22a C3_22a -1.1(14) . . . . ?
C7_22a C1_22a C2_22a C3_22a 175.8(13) . . . . ?
C1_22a C2_22a C3_22a C4_22a 1.4(15) . . . . ?
C2_22a C3_22a C4_22a C5_22a 0.0(14) . . . . ?
C3_22a C4_22a C5_22a C6_22a -1.6(15) . . . . ?
C4_22a C5_22a C6_22a C1_22a 1.9(15) . . . . ?
C2_22a C1_22a C6_22a C5_22a -0.6(14) . . . . ?
C7_22a C1_22a C6_22a C5_22a -177.5(14) . . . . ?
C6_24f C1_24f C2_24f C3_24f 3(2) . . . . ?
C7_24f C1_24f C2_24f C3_24f -173(3) . . . . ?
C1_24f C2_24f C3_24f C4_24f -2(2) . . . . ?
C2_24f C3_24f C4_24f C5_24f 0(2) . . . . ?
C3_24f C4_24f C5_24f C6_24f 1(2) . . . . ?
C2_24f C1_24f C6_24f C5_24f -2(2) . . . . ?
C7_24f C1_24f C6_24f C5_24f 174(3) . . . . ?
C4_24f C5_24f C6_24f C1_24f 0(2) . . . . ?
C6_25e C1_25e C2_25e C3_25e 1.0(17) . . . . ?
C7_25e C1_25e C2_25e C3_25e 178(2) . . . . ?
C1_25e C2_25e C3_25e C4_25e -1.3(19) . . . . ?
C2_25e C3_25e C4_25e C5_25e -0.4(19) . . . . ?
C3_25e C4_25e C5_25e C6_25e 2.3(18) . . . . ?
C2_25e C1_25e C6_25e C5_25e 1.0(17) . . . . ?
C7_25e C1_25e C6_25e C5_25e -175.6(19) . . . . ?
C4_25e C5_25e C6_25e C1_25e -2.6(18) . . . . ?
C6_26 C1_26 C2_26 C3_26 2.9(16) . . . . ?
C7_26 C1_26 C2_26 C3_26 -178.4(17) . . . . ?
C1_26 C2_26 C3_26 C4_26 -3.7(18) . . . . ?
C2_26 C3_26 C4_26 C5_26 1.8(18) . . . . ?
C3_26 C4_26 C5_26 C6_26 0.6(18) . . . . ?
C4_26 C5_26 C6_26 C1_26 -1.4(18) . . . . ?
C2_26 C1_26 C6_26 C5_26 -0.4(15) . . . . ?
C7_26 C1_26 C6_26 C5_26 -179.2(16) . . . . ?
C6_27 C1_27 C2_27 C3_27 -1.5(10) . . . . ?
C7_27 C1_27 C2_27 C3_27 177.5(7) . . . . ?
C1_27 C2_27 C3_27 C4_27 2.1(10) . . . . ?
C2_27 C3_27 C4_27 C5_27 -0.7(11) . . . . ?
C3_27 C4_27 C5_27 C6_27 -1.4(11) . . . . ?
C2_27 C1_27 C6_27 C5_27 -0.6(10) . . . . ?
C7_27 C1_27 C6_27 C5_27 -179.6(8) . . . . ?
C4_27 C5_27 C6_27 C1_27 2.1(11) . . . . ?
C6_28e C1_28e C2_28e C3_28e 0.7(18) . . . . ?
C7_28e C1_28e C2_28e C3_28e -174(2) . . . . ?
C1_28e C2_28e C3_28e C4_28e 0(2) . . . . ?
C2_28e C3_28e C4_28e C5_28e 0(2) . . . . ?
C3_28e C4_28e C5_28e C6_28e -1(2) . . . . ?
C4_28e C5_28e C6_28e C1_28e 2(2) . . . . ?
C2_28e C1_28e C6_28e C5_28e -1.9(18) . . . . ?
C7_28e C1_28e C6_28e C5_28e 173(2) . . . . ?
C6_29f C1_29f C2_29f C3_29f -0.5(16) . . . . ?
C7_29f C1_29f C2_29f C3_29f 175.8(19) . . . . ?
C1_29f C2_29f C3_29f C4_29f -1.2(17) . . . . ?
C2_29f C3_29f C4_29f C5_29f 1.3(16) . . . . ?
C3_29f C4_29f C5_29f C6_29f 0.4(16) . . . . ?
C2_29f C1_29f C6_29f C5_29f 2.2(16) . . . . ?
C7_29f C1_29f C6_29f C5_29f -174.1(19) . . . . ?
C4_29f C5_29f C6_29f C1_29f -2.1(17) . . . . ?
C3_19f C2_19f C1_19f C6_19f -1(2) . . . . ?
C3_19f C2_19f C1_19f C7_19f 178(3) . . . . ?
C1_19f C2_19f C3_19f C4_19f 1(2) . . . . ?
C2_19f C3_19f C4_19f C5_19f 0(2) . . . . ?
C3_19f C4_19f C5_19f C6_19f -1(2) . . . . ?
C2_19f C1_19f C6_19f C5_19f 0(2) . . . . ?
C7_19f C1_19f C6_19f C5_19f -179(3) . . . . ?
C4_19f C5_19f C6_19f C1_19f 1(2) . . . . ?

_shelx_res_file
;

    ap136d.res created by SHELXL-2014/7


TITL sol_a.res in P-1
REM Old TITL sol in P-1
REM SHELXT solution in P-1: R1 0.204, Rweak 0.010, Alpha 0.061
REM <I/s>   0.000 for    0 systematic absences,  Orientation as input
REM Formula found by SHELXT:  C152 N26 O15 Pd2
CELL  0.68880  17.2870  20.5960  22.3550   78.529   76.986   85.782
ZERR   2.000   0.0035   0.0041   0.0045    0.030    0.030    0.030
LATT  1
SFAC C H N O Pd B F
DISP $C  0.00315  0.00158 10.63357!source kissel
DISP $H -0.00002  0.00000  0.66583!source kissel
DISP $N  0.00614  0.00319 18.01970!source kissel
DISP $O  0.01061  0.00581 29.58449!source kissel
DISP $Pd -1.06209  0.96823 3951.71525!source kissel
DISP $B  0.00128  0.00067  6.19800!source kissel
DISP $F  0.01682  0.00993 46.71172!source kissel
UNIT 352 280 24 12 4 8 32
REM RESTRAINTS
REM Produced by Grade Web Server http://grade.globalphasing.org
REM --------- service provided by Global Phasing Ltd. ---------
REM
REM GEN: Generated by GRADE 1.2.20 (Dec 01 2020)
REM GEN: from mol2 file
REM GEN: using MOGUL 2020.3.0(298154), CSD as542be, with quantum mechanics RM1
REM Compound InChI RGOPNMPJFJXNLB-UHFFFAOYSA-N
REM Compound full name METHOXYPHENANTHRENE
REM
REM Number of restraints found:
REM Bond lengths
REM     lengths/sigmas set by mogul                38
REM     bonds to hydrogen set to neutron values    20
REM     bonds lengths set by partial QM             0
REM Bond Angles
REM     angles/sigmas set by mogul                 52
REM     non-H angles set by partial QM              0
REM     H bond angles set by partial QM            40
REM Trigonal planes (atoms bonded to 3 others that are held flat)
REM     trigonal atoms from 3 mogul bond angles    10
REM     atoms NOT trigonal from 3 mogul angles      0
REM     trigonal atoms from partial QM             14
REM     atoms not trigonal from partial QM          0
REM Torsions and 1-4 planes
REM     bonds where mogul states cis/trans          0
REM     bonds mogul indicates flat                  0
REM     bonds mogul indicates 3-fold staggered      0
REM     bonds mogul indicates not flat              0
REM     in flat 5/6 membered rings after PQM       30
REM     other flat bonds after partial QM           6
REM     sp3-sp3 set 3-fold staggered by QM          0
REM     All other torsions (unrestrained)           4
REM Total charge set to 0
REM Bonds defined by QM have a sigma set to 0.030 Angs
REM Angles defined by QM have a sigma set to 3.0 degrees

REM grade-cif2shelx output
REM Version: 0.0.5 <Dec 20 2013>
REM grade-cif2shelx extracts restraints from a grade CIF file
REM and translates them into SHELX syntax.
REM authors Oliver Smart and Julian Holstein.

REM bonds:
DFIX_MPR 1.334 0.012 C1 N1
DFIX_MPR 1.334 0.012 C5 N1
DFIX_MPR 1.381 0.011 C1 C2
DFIX_MPR 1.377 0.014 C13 O2
DFIX_MPR 1.425 0.012 C30 O2
DFIX_MPR 1.377 0.014 C12 O1
DFIX_MPR 1.425 0.012 C29 O1
DFIX_MPR 1.334 0.012 C26 N2
DFIX_MPR 1.334 0.012 C27 N2
DFIX_MPR 1.393 0.011 C2 C3
DFIX_MPR 1.393 0.011 C3 C4
DFIX_MPR 1.435 0.010 C3 C6
DFIX_MPR 1.381 0.011 C4 C5
DFIX_MPR 1.197 0.012 C6 C7
DFIX_MPR 1.435 0.010 C7 C8
DFIX_MPR 1.393 0.011 C8 C9
DFIX_MPR 1.379 0.010 C21 C8
DFIX_MPR 1.362 0.011 C10 C9
DFIX_MPR 1.420 0.011 C10 C11
DFIX_MPR 1.422 0.012 C11 C12
DFIX_MPR 1.419 0.008 C11 C20
DFIX_MPR 1.361 0.012 C12 C13
DFIX_MPR 1.422 0.012 C13 C14
DFIX_MPR 1.420 0.011 C14 C15
DFIX_MPR 1.419 0.008 C14 C19
DFIX_MPR 1.362 0.011 C15 C16
DFIX_MPR 1.393 0.011 C16 C17
DFIX_MPR 1.379 0.010 C17 C18
DFIX_MPR 1.435 0.010 C17 C22
DFIX_MPR 1.411 0.011 C18 C19
DFIX_MPR 1.446 0.023 C19 C20
DFIX_MPR 1.411 0.011 C20 C21
DFIX_MPR 1.197 0.012 C22 C23
DFIX_MPR 1.435 0.010 C23 C24
DFIX_MPR 1.393 0.011 C24 C25
DFIX_MPR 1.393 0.011 C24 C28
DFIX_MPR 1.381 0.011 C25 C26
DFIX_MPR 1.381 0.011 C27 C28

REM angles SHELX uses 1,3 distance restraints for angles,
REM these are derived by trig from the grade angle and two bond lengths:
REM C1 N1 C5 ang=116.6,1.1 b12=1.334,0.012 b23=1.334,0.012
DANG_MPR 2.270 0.020 C1 C5
REM C2 C1 N1 ang=123.8,0.9 b12=1.381,0.011 b23=1.334,0.012
DANG_MPR 2.395 0.018 C2 N1
REM C13 O2 C30 ang=114.8,2.5 b12=1.377,0.014 b23=1.425,0.012
DANG_MPR 2.361 0.036 C13 C30
REM C12 O1 C29 ang=114.8,2.5 b12=1.377,0.014 b23=1.425,0.012
DANG_MPR 2.361 0.036 C12 C29
REM C26 N2 C27 ang=116.6,1.1 b12=1.334,0.012 b23=1.334,0.012
DANG_MPR 2.270 0.020 C26 C27
REM C1 C2 C3 ang=118.8,0.6 b12=1.381,0.011 b23=1.393,0.011
DANG_MPR 2.388 0.015 C1 C3
REM C2 C3 C4 ang=119.2,1.0 b12=1.393,0.011 b23=1.393,0.011
DANG_MPR 2.403 0.018 C2 C4
REM C2 C3 C6 ang=120.6,1.2 b12=1.393,0.011 b23=1.435,0.010
DANG_MPR 2.457 0.020 C2 C6
REM C4 C3 C6 ang=120.6,1.2 b12=1.393,0.011 b23=1.435,0.010
DANG_MPR 2.457 0.020 C4 C6
REM C3 C4 C5 ang=118.8,0.6 b12=1.393,0.011 b23=1.381,0.011
DANG_MPR 2.388 0.015 C3 C5
REM C4 C5 N1 ang=123.8,0.9 b12=1.381,0.011 b23=1.334,0.012
DANG_MPR 2.395 0.018 C4 N1
REM C3 C6 C7 ang=176.9,2.6 b12=1.435,0.010 b23=1.197,0.012
DANG_MPR 2.631 0.016 C3 C7
REM C6 C7 C8 ang=176.9,2.6 b12=1.197,0.012 b23=1.435,0.010
DANG_MPR 2.631 0.016 C6 C8
REM C7 C8 C9 ang=120.6,1.2 b12=1.435,0.010 b23=1.393,0.011
DANG_MPR 2.457 0.020 C7 C9
REM C21 C8 C7 ang=120.9,1.5 b12=1.379,0.010 b23=1.435,0.010
DANG_MPR 2.448 0.022 C21 C7
REM C21 C8 C9 ang=119.5,0.6 b12=1.379,0.010 b23=1.393,0.011
DANG_MPR 2.395 0.015 C21 C9
REM C10 C9 C8 ang=120.2,0.8 b12=1.362,0.011 b23=1.393,0.011
DANG_MPR 2.388 0.017 C10 C8
REM C11 C10 C9 ang=121.2,0.9 b12=1.420,0.011 b23=1.362,0.011
DANG_MPR 2.424 0.017 C11 C9
REM C10 C11 C12 ang=122.6,1.6 b12=1.420,0.011 b23=1.422,0.012
DANG_MPR 2.493 0.024 C10 C12
REM C10 C11 C20 ang=119.3,1.0 b12=1.420,0.011 b23=1.419,0.008
DANG_MPR 2.450 0.017 C10 C20
REM C12 C11 C20 ang=117.8,1.8 b12=1.422,0.012 b23=1.419,0.008
DANG_MPR 2.433 0.026 C12 C20
REM C11 C12 O1 ang=117.7,1.7 b12=1.422,0.012 b23=1.377,0.014
DANG_MPR 2.396 0.027 C11 O1
REM C13 C12 O1 ang=121.5,1.5 b12=1.361,0.012 b23=1.377,0.014
DANG_MPR 2.389 0.024 C13 O1
REM C11 C12 C13 ang=121.1,0.9 b12=1.422,0.012 b23=1.361,0.012
DANG_MPR 2.424 0.018 C11 C13
REM C12 C13 O2 ang=121.5,1.5 b12=1.361,0.012 b23=1.377,0.014
DANG_MPR 2.389 0.024 C12 O2
REM C14 C13 O2 ang=117.7,1.7 b12=1.422,0.012 b23=1.377,0.014
DANG_MPR 2.396 0.027 C14 O2
REM C12 C13 C14 ang=121.1,0.9 b12=1.361,0.012 b23=1.422,0.012
DANG_MPR 2.424 0.018 C12 C14
REM C13 C14 C15 ang=122.6,1.6 b12=1.422,0.012 b23=1.420,0.011
DANG_MPR 2.493 0.024 C13 C15
REM C13 C14 C19 ang=117.8,1.8 b12=1.422,0.012 b23=1.419,0.008
DANG_MPR 2.433 0.026 C13 C19
REM C15 C14 C19 ang=119.3,1.0 b12=1.420,0.011 b23=1.419,0.008
DANG_MPR 2.450 0.017 C15 C19
REM C14 C15 C16 ang=121.2,0.9 b12=1.420,0.011 b23=1.362,0.011
DANG_MPR 2.424 0.017 C14 C16
REM C15 C16 C17 ang=120.2,0.8 b12=1.362,0.011 b23=1.393,0.011
DANG_MPR 2.388 0.017 C15 C17
REM C16 C17 C18 ang=119.5,0.6 b12=1.393,0.011 b23=1.379,0.010
DANG_MPR 2.395 0.015 C16 C18
REM C16 C17 C22 ang=120.6,1.2 b12=1.393,0.011 b23=1.435,0.010
DANG_MPR 2.457 0.020 C16 C22
REM C18 C17 C22 ang=120.9,1.5 b12=1.379,0.010 b23=1.435,0.010
DANG_MPR 2.448 0.022 C18 C22
REM C17 C18 C19 ang=121.8,0.5 b12=1.379,0.010 b23=1.411,0.011
DANG_MPR 2.438 0.014 C17 C19
REM C14 C19 C18 ang=118.3,0.7 b12=1.419,0.008 b23=1.411,0.011
DANG_MPR 2.430 0.015 C14 C18
REM C14 C19 C20 ang=119.9,0.8 b12=1.419,0.008 b23=1.446,0.023
DANG_MPR 2.480 0.023 C14 C20
REM C18 C19 C20 ang=121.7,1.2 b12=1.411,0.011 b23=1.446,0.023
DANG_MPR 2.495 0.027 C18 C20
REM C11 C20 C19 ang=119.9,0.8 b12=1.419,0.008 b23=1.446,0.023
DANG_MPR 2.480 0.023 C11 C19
REM C11 C20 C21 ang=118.3,0.7 b12=1.419,0.008 b23=1.411,0.011
DANG_MPR 2.430 0.015 C11 C21
REM C19 C20 C21 ang=121.7,1.2 b12=1.446,0.023 b23=1.411,0.011
DANG_MPR 2.495 0.027 C19 C21
REM C20 C21 C8 ang=121.8,0.5 b12=1.411,0.011 b23=1.379,0.010
DANG_MPR 2.438 0.014 C20 C8
REM C17 C22 C23 ang=176.9,2.6 b12=1.435,0.010 b23=1.197,0.012
DANG_MPR 2.631 0.016 C17 C23
REM C22 C23 C24 ang=176.9,2.6 b12=1.197,0.012 b23=1.435,0.010
DANG_MPR 2.631 0.016 C22 C24
REM C23 C24 C25 ang=120.6,1.2 b12=1.435,0.010 b23=1.393,0.011
DANG_MPR 2.457 0.020 C23 C25
REM C23 C24 C28 ang=120.6,1.2 b12=1.435,0.010 b23=1.393,0.011
DANG_MPR 2.457 0.020 C23 C28
REM C25 C24 C28 ang=119.2,1.0 b12=1.393,0.011 b23=1.393,0.011
DANG_MPR 2.403 0.018 C25 C28
REM C24 C25 C26 ang=118.8,0.6 b12=1.393,0.011 b23=1.381,0.011
DANG_MPR 2.388 0.015 C24 C26
REM C25 C26 N2 ang=123.8,0.9 b12=1.381,0.011 b23=1.334,0.012
DANG_MPR 2.395 0.018 C25 N2
REM C28 C27 N2 ang=123.8,0.9 b12=1.381,0.011 b23=1.334,0.012
DANG_MPR 2.395 0.018 C28 N2
REM C24 C28 C27 ang=118.8,0.6 b12=1.393,0.011 b23=1.381,0.011
DANG_MPR 2.388 0.015 C24 C27

REM planes:
REM plane csd-C11
FLAT_MPR C11 C10 C12 C20
REM plane csd-C12
FLAT_MPR C12 O1 C11 C13
REM plane csd-C13
FLAT_MPR C13 O2 C12 C14
REM plane csd-C14
FLAT_MPR C14 C13 C15 C19
REM plane csd-C17
FLAT_MPR C17 C16 C18 C22
REM plane csd-C19
FLAT_MPR C19 C14 C18 C20
REM plane csd-C20
FLAT_MPR C20 C11 C19 C21
REM plane csd-C24
FLAT_MPR C24 C23 C25 C28
REM plane csd-C3
FLAT_MPR C3 C2 C4 C6
REM plane csd-C8
FLAT_MPR C8 C7 C9 C21
REM plane qmf-01
FLAT_MPR C2 C3 C6 C7
REM plane qmf-02
FLAT_MPR C3 C6 C7 C8
REM plane qmf-03
FLAT_MPR C6 C7 C8 C9
REM plane qmf-04
FLAT_MPR C16 C17 C22 C23
REM plane qmf-05
FLAT_MPR C17 C22 C23 C24
REM plane qmf-06
FLAT_MPR C22 C23 C24 C25
REM plane ring6A-1
FLAT_MPR N1 C1 C2 C3
REM plane ring6A-2
FLAT_MPR C1 C2 C3 C4
REM plane ring6A-3
FLAT_MPR C2 C3 C4 C5
REM plane ring6A-4
FLAT_MPR C3 C4 C5 N1
REM plane ring6A-5
FLAT_MPR C4 C5 N1 C1
REM plane ring6A-6
FLAT_MPR C5 N1 C1 C2
REM plane ring6B-1
FLAT_MPR N2 C26 C25 C24
REM plane ring6B-2
FLAT_MPR C26 C25 C24 C28
REM plane ring6B-3
FLAT_MPR C25 C24 C28 C27
REM plane ring6B-4
FLAT_MPR C24 C28 C27 N2
REM plane ring6B-5
FLAT_MPR C28 C27 N2 C26
REM plane ring6B-6
FLAT_MPR C27 N2 C26 C25
REM plane ring6C-1
FLAT_MPR C8 C9 C10 C11
REM plane ring6C-2
FLAT_MPR C9 C10 C11 C20
REM plane ring6C-3
FLAT_MPR C10 C11 C20 C21
REM plane ring6C-4
FLAT_MPR C11 C20 C21 C8
REM plane ring6C-5
FLAT_MPR C20 C21 C8 C9
REM plane ring6C-6
FLAT_MPR C21 C8 C9 C10
REM plane ring6D-1
FLAT_MPR C11 C12 C13 C14
REM plane ring6D-2
FLAT_MPR C12 C13 C14 C19
REM plane ring6D-3
FLAT_MPR C13 C14 C19 C20
REM plane ring6D-4
FLAT_MPR C14 C19 C20 C11
REM plane ring6D-5
FLAT_MPR C19 C20 C11 C12
REM plane ring6D-6
FLAT_MPR C20 C11 C12 C13
REM plane ring6E-1
FLAT_MPR C14 C15 C16 C17
REM plane ring6E-2
FLAT_MPR C15 C16 C17 C18
REM plane ring6E-3
FLAT_MPR C16 C17 C18 C19
REM plane ring6E-4
FLAT_MPR C17 C18 C19 C14
REM plane ring6E-5
FLAT_MPR C18 C19 C14 C15
REM plane ring6E-6
FLAT_MPR C19 C14 C15 C16
REM Produced by Grade Web Server http://grade.globalphasing.org
REM --------- service provided by Global Phasing Ltd. ---------
REM
REM GEN: Generated by GRADE 1.2.20 (Dec 01 2020)
REM GEN: from mol2 file
REM GEN: using MOGUL 2020.3.0(298154), CSD as542be, with quantum mechanics RM1
REM Compound InChI DCKKGLMVIHDVFO-UHFFFAOYSA-N
REM Compound full name INVERTEDCARBAZOLE
REM
REM Number of restraints found:
REM Bond lengths
REM     lengths/sigmas set by mogul                43
REM     bonds to hydrogen set to neutron values    19
REM     bonds lengths set by partial QM             0
REM Bond Angles
REM     angles/sigmas set by mogul                 57
REM     non-H angles set by partial QM              4
REM     H bond angles set by partial QM            38
REM Trigonal planes (atoms bonded to 3 others that are held flat)
REM     trigonal atoms from 3 mogul bond angles    10
REM     atoms NOT trigonal from 3 mogul angles      0
REM     trigonal atoms from partial QM             19
REM     atoms not trigonal from partial QM          2
REM Torsions and 1-4 planes
REM     bonds where mogul states cis/trans          0
REM     bonds mogul indicates flat                  0
REM     bonds mogul indicates 3-fold staggered      0
REM     bonds mogul indicates not flat              0
REM     in flat 5/6 membered rings after PQM       41
REM     other flat bonds after partial QM           6
REM     sp3-sp3 set 3-fold staggered by QM          0
REM     All other torsions (unrestrained)           0
REM Total charge set to 0
REM Bonds defined by QM have a sigma set to 0.030 Angs
REM Angles defined by QM have a sigma set to 3.0 degrees

REM grade-cif2shelx output
REM Version: 0.0.5 <Dec 20 2013>
REM grade-cif2shelx extracts restraints from a grade CIF file
REM and translates them into SHELX syntax.
REM authors Oliver Smart and Julian Holstein.

REM bonds:
DFIX_ICZ 1.334 0.012 C1 N1
DFIX_ICZ 1.321 0.013 C9 N1
DFIX_ICZ 1.359 0.013 C1 C2
DFIX_ICZ 1.382 0.008 C21 N2
DFIX_ICZ 1.382 0.008 C22 N2
DFIX_ICZ 1.417 0.012 C2 C3
DFIX_ICZ 1.334 0.012 C32 N3
DFIX_ICZ 1.321 0.013 C33 N3
DFIX_ICZ 1.417 0.012 C3 C4
DFIX_ICZ 1.427 0.009 C3 C8
DFIX_ICZ 1.364 0.012 C4 C5
DFIX_ICZ 1.385 0.009 C5 C6
DFIX_ICZ 1.376 0.009 C6 C7
DFIX_ICZ 1.435 0.012 C7 C8
DFIX_ICZ 1.435 0.008 C10 C7
DFIX_ICZ 1.415 0.009 C8 C9
DFIX_ICZ 1.197 0.012 C10 C11
DFIX_ICZ 1.435 0.010 C11 C12
DFIX_ICZ 1.393 0.011 C12 C13
DFIX_ICZ 1.394 0.008 C12 C23
DFIX_ICZ 1.384 0.009 C13 C14
DFIX_ICZ 1.395 0.009 C14 C15
DFIX_ICZ 1.458 0.017 C15 C16
DFIX_ICZ 1.411 0.007 C15 C22
DFIX_ICZ 1.395 0.009 C16 C17
DFIX_ICZ 1.411 0.007 C16 C21
DFIX_ICZ 1.384 0.009 C17 C18
DFIX_ICZ 1.393 0.011 C18 C19
DFIX_ICZ 1.394 0.008 C19 C20
DFIX_ICZ 1.435 0.010 C19 C24
DFIX_ICZ 1.392 0.011 C20 C21
DFIX_ICZ 1.392 0.011 C22 C23
DFIX_ICZ 1.197 0.012 C24 C25
DFIX_ICZ 1.435 0.008 C25 C26
DFIX_ICZ 1.376 0.009 C26 C27
DFIX_ICZ 1.435 0.012 C26 C34
DFIX_ICZ 1.385 0.009 C27 C28
DFIX_ICZ 1.364 0.012 C28 C29
DFIX_ICZ 1.417 0.012 C29 C30
DFIX_ICZ 1.417 0.012 C30 C31
DFIX_ICZ 1.427 0.009 C30 C34
DFIX_ICZ 1.359 0.013 C31 C32
DFIX_ICZ 1.415 0.009 C33 C34

REM angles SHELX uses 1,3 distance restraints for angles,
REM these are derived by trig from the grade angle and two bond lengths:
REM C1 N1 C9 ang=117.0,0.9 b12=1.334,0.012 b23=1.321,0.013
DANG_ICZ 2.264 0.019 C1 C9
REM C2 C1 N1 ang=124.0,0.8 b12=1.359,0.013 b23=1.334,0.012
DANG_ICZ 2.378 0.018 C2 N1
REM C21 N2 C22 ang=109.0,0.6 b12=1.382,0.008 b23=1.382,0.008
DANG_ICZ 2.250 0.012 C21 C22
REM C1 C2 C3 ang=119.6,0.7 b12=1.359,0.013 b23=1.417,0.012
DANG_ICZ 2.399 0.017 C1 C3
REM C32 N3 C33 ang=117.0,0.9 b12=1.334,0.012 b23=1.321,0.013
DANG_ICZ 2.264 0.019 C32 C33
REM C2 C3 C4 ang=122.2,1.9 b12=1.417,0.012 b23=1.417,0.012
DANG_ICZ 2.481 0.027 C2 C4
REM C2 C3 C8 ang=119.1,0.7 b12=1.417,0.012 b23=1.427,0.009
DANG_ICZ 2.452 0.016 C2 C8
REM C4 C3 C8 ang=119.1,0.7 b12=1.417,0.012 b23=1.427,0.009
DANG_ICZ 2.452 0.016 C4 C8
REM C3 C4 C5 ang=120.8,0.8 b12=1.417,0.012 b23=1.364,0.012
DANG_ICZ 2.418 0.018 C3 C5
REM C4 C5 C6 ang=120.8,1.1 b12=1.364,0.012 b23=1.385,0.009
DANG_ICZ 2.390 0.018 C4 C6
REM C5 C6 C7 ang=120.9,0.6 b12=1.385,0.009 b23=1.376,0.009
DANG_ICZ 2.402 0.013 C5 C7
REM C6 C7 C8 ang=119.9,0.7 b12=1.376,0.009 b23=1.435,0.012
DANG_ICZ 2.433 0.016 C6 C8
REM C10 C7 C6 ang=120.0,1.7 b12=1.435,0.008 b23=1.376,0.009
DANG_ICZ 2.435 0.023 C10 C6
REM C10 C7 C8 ang=119.8,1.1 b12=1.435,0.008 b23=1.435,0.012
DANG_ICZ 2.483 0.019 C10 C8
REM C3 C8 C7 ang=118.4,0.5 b12=1.427,0.009 b23=1.435,0.012
DANG_ICZ 2.458 0.014 C3 C7
REM C3 C8 C9 ang=115.5,3.0 b12=1.427,0.009 b23=1.415,0.009
DANG_ICZ 2.404 0.041 C3 C9
REM C7 C8 C9 ang=122.0,1.3 b12=1.435,0.012 b23=1.415,0.009
DANG_ICZ 2.493 0.020 C7 C9
REM C8 C9 N1 ang=124.6,1.0 b12=1.415,0.009 b23=1.321,0.013
DANG_ICZ 2.423 0.018 C8 N1
REM C11 C10 C7 ang=176.4,2.7 b12=1.197,0.012 b23=1.435,0.008
DANG_ICZ 2.631 0.015 C11 C7
REM C10 C11 C12 ang=176.9,2.6 b12=1.197,0.012 b23=1.435,0.010
DANG_ICZ 2.631 0.016 C10 C12
REM C11 C12 C13 ang=120.6,1.2 b12=1.435,0.010 b23=1.393,0.011
DANG_ICZ 2.457 0.020 C11 C13
REM C11 C12 C23 ang=120.1,1.3 b12=1.435,0.010 b23=1.394,0.008
DANG_ICZ 2.451 0.019 C11 C23
REM C13 C12 C23 ang=120.0,1.0 b12=1.393,0.011 b23=1.394,0.008
DANG_ICZ 2.414 0.017 C13 C23
REM C12 C13 C14 ang=120.2,0.8 b12=1.393,0.011 b23=1.384,0.009
DANG_ICZ 2.407 0.016 C12 C14
REM C13 C14 C15 ang=120.3,1.6 b12=1.384,0.009 b23=1.395,0.009
DANG_ICZ 2.410 0.022 C13 C15
REM C14 C15 C16 ang=131.6,2.4 b12=1.395,0.009 b23=1.458,0.017
DANG_ICZ 2.602 0.030 C14 C16
REM C14 C15 C22 ang=119.1,0.7 b12=1.395,0.009 b23=1.411,0.007
DANG_ICZ 2.419 0.013 C14 C22
REM C16 C15 C22 ang=106.5,0.4 b12=1.458,0.017 b23=1.411,0.007
DANG_ICZ 2.299 0.016 C16 C22
REM C15 C16 C17 ang=131.6,2.4 b12=1.458,0.017 b23=1.395,0.009
DANG_ICZ 2.602 0.030 C15 C17
REM C15 C16 C21 ang=106.5,0.4 b12=1.458,0.017 b23=1.411,0.007
DANG_ICZ 2.299 0.016 C15 C21
REM C17 C16 C21 ang=119.1,0.7 b12=1.395,0.009 b23=1.411,0.007
DANG_ICZ 2.419 0.013 C17 C21
REM C16 C17 C18 ang=120.3,1.6 b12=1.395,0.009 b23=1.384,0.009
DANG_ICZ 2.410 0.022 C16 C18
REM C17 C18 C19 ang=120.2,0.8 b12=1.384,0.009 b23=1.393,0.011
DANG_ICZ 2.407 0.016 C17 C19
REM C18 C19 C20 ang=120.0,1.0 b12=1.393,0.011 b23=1.394,0.008
DANG_ICZ 2.414 0.017 C18 C20
REM C18 C19 C24 ang=120.6,1.2 b12=1.393,0.011 b23=1.435,0.010
DANG_ICZ 2.457 0.020 C18 C24
REM C20 C19 C24 ang=120.1,1.3 b12=1.394,0.008 b23=1.435,0.010
DANG_ICZ 2.451 0.019 C20 C24
REM C19 C20 C21 ang=117.8,3.0 b12=1.394,0.008 b23=1.392,0.011
DANG_ICZ 2.386 0.039 C19 C21
REM C16 C21 N2 ang=109.1,0.6 b12=1.411,0.007 b23=1.382,0.008
DANG_ICZ 2.275 0.012 C16 N2
REM C20 C21 N2 ang=128.7,0.8 b12=1.392,0.011 b23=1.382,0.008
DANG_ICZ 2.501 0.015 C20 N2
REM C16 C21 C20 ang=122.4,0.6 b12=1.411,0.007 b23=1.392,0.011
DANG_ICZ 2.456 0.013 C16 C20
REM C15 C22 N2 ang=109.1,0.6 b12=1.411,0.007 b23=1.382,0.008
DANG_ICZ 2.275 0.012 C15 N2
REM C23 C22 N2 ang=128.7,0.8 b12=1.392,0.011 b23=1.382,0.008
DANG_ICZ 2.501 0.015 C23 N2
REM C15 C22 C23 ang=122.4,0.6 b12=1.411,0.007 b23=1.392,0.011
DANG_ICZ 2.456 0.013 C15 C23
REM C12 C23 C22 ang=117.6,3.0 b12=1.394,0.008 b23=1.392,0.011
DANG_ICZ 2.383 0.040 C12 C22
REM C19 C24 C25 ang=176.9,2.6 b12=1.435,0.010 b23=1.197,0.012
DANG_ICZ 2.631 0.016 C19 C25
REM C24 C25 C26 ang=176.4,2.7 b12=1.197,0.012 b23=1.435,0.008
DANG_ICZ 2.631 0.015 C24 C26
REM C25 C26 C27 ang=120.0,1.7 b12=1.435,0.008 b23=1.376,0.009
DANG_ICZ 2.435 0.023 C25 C27
REM C25 C26 C34 ang=119.8,1.1 b12=1.435,0.008 b23=1.435,0.012
DANG_ICZ 2.483 0.019 C25 C34
REM C27 C26 C34 ang=119.9,0.7 b12=1.376,0.009 b23=1.435,0.012
DANG_ICZ 2.433 0.016 C27 C34
REM C26 C27 C28 ang=120.9,0.6 b12=1.376,0.009 b23=1.385,0.009
DANG_ICZ 2.402 0.013 C26 C28
REM C27 C28 C29 ang=120.8,1.1 b12=1.385,0.009 b23=1.364,0.012
DANG_ICZ 2.390 0.018 C27 C29
REM C28 C29 C30 ang=120.8,0.8 b12=1.364,0.012 b23=1.417,0.012
DANG_ICZ 2.418 0.018 C28 C30
REM C29 C30 C31 ang=122.2,1.9 b12=1.417,0.012 b23=1.417,0.012
DANG_ICZ 2.481 0.027 C29 C31
REM C29 C30 C34 ang=119.1,0.7 b12=1.417,0.012 b23=1.427,0.009
DANG_ICZ 2.452 0.016 C29 C34
REM C31 C30 C34 ang=119.1,0.7 b12=1.417,0.012 b23=1.427,0.009
DANG_ICZ 2.452 0.016 C31 C34
REM C30 C31 C32 ang=119.6,0.7 b12=1.417,0.012 b23=1.359,0.013
DANG_ICZ 2.399 0.017 C30 C32
REM C31 C32 N3 ang=124.0,0.8 b12=1.359,0.013 b23=1.334,0.012
DANG_ICZ 2.378 0.018 C31 N3
REM C34 C33 N3 ang=124.6,1.0 b12=1.415,0.009 b23=1.321,0.013
DANG_ICZ 2.423 0.018 C34 N3
REM C26 C34 C30 ang=118.4,0.5 b12=1.435,0.012 b23=1.427,0.009
DANG_ICZ 2.458 0.014 C26 C30
REM C26 C34 C33 ang=122.0,1.3 b12=1.435,0.012 b23=1.415,0.009
DANG_ICZ 2.493 0.020 C26 C33
REM C30 C34 C33 ang=115.5,3.0 b12=1.427,0.009 b23=1.415,0.009
DANG_ICZ 2.404 0.041 C30 C33

REM planes:
REM plane csd-C12
FLAT_ICZ C12 C11 C13 C23
REM plane csd-C15
FLAT_ICZ C15 C14 C16 C22
REM plane csd-C16
FLAT_ICZ C16 C15 C17 C21
REM plane csd-C19
FLAT_ICZ C19 C18 C20 C24
REM plane csd-C21
FLAT_ICZ C21 N2 C16 C20
REM plane csd-C22
FLAT_ICZ C22 N2 C15 C23
REM plane csd-C26
FLAT_ICZ C26 C25 C27 C34
REM plane csd-C3
FLAT_ICZ C3 C2 C4 C8
REM plane csd-C30
FLAT_ICZ C30 C29 C31 C34
REM plane csd-C7
FLAT_ICZ C7 C6 C8 C10
REM plane qmf-01
FLAT_ICZ C6 C7 C10 C11
REM plane qmf-02
FLAT_ICZ C7 C10 C11 C12
REM plane qmf-03
FLAT_ICZ C10 C11 C12 C13
REM plane qmf-04
FLAT_ICZ C18 C19 C24 C25
REM plane qmf-05
FLAT_ICZ C19 C24 C25 C26
REM plane qmf-06
FLAT_ICZ C24 C25 C26 C27
REM plane ring5A-1
FLAT_ICZ N2 C21 C16 C15
REM plane ring5A-2
FLAT_ICZ C21 C16 C15 C22
REM plane ring5A-3
FLAT_ICZ C16 C15 C22 N2
REM plane ring5A-4
FLAT_ICZ C15 C22 N2 C21
REM plane ring5A-5
FLAT_ICZ C22 N2 C21 C16
REM plane ring6A-1
FLAT_ICZ N1 C1 C2 C3
REM plane ring6A-2
FLAT_ICZ C1 C2 C3 C8
REM plane ring6A-3
FLAT_ICZ C2 C3 C8 C9
REM plane ring6A-4
FLAT_ICZ C3 C8 C9 N1
REM plane ring6A-5
FLAT_ICZ C8 C9 N1 C1
REM plane ring6A-6
FLAT_ICZ C9 N1 C1 C2
REM plane ring6B-1
FLAT_ICZ N3 C32 C31 C30
REM plane ring6B-2
FLAT_ICZ C32 C31 C30 C34
REM plane ring6B-3
FLAT_ICZ C31 C30 C34 C33
REM plane ring6B-4
FLAT_ICZ C30 C34 C33 N3
REM plane ring6B-5
FLAT_ICZ C34 C33 N3 C32
REM plane ring6B-6
FLAT_ICZ C33 N3 C32 C31
REM plane ring6C-1
FLAT_ICZ C3 C4 C5 C6
REM plane ring6C-2
FLAT_ICZ C4 C5 C6 C7
REM plane ring6C-3
FLAT_ICZ C5 C6 C7 C8
REM plane ring6C-4
FLAT_ICZ C6 C7 C8 C3
REM plane ring6C-5
FLAT_ICZ C7 C8 C3 C4
REM plane ring6C-6
FLAT_ICZ C8 C3 C4 C5
REM plane ring6D-1
FLAT_ICZ C12 C13 C14 C15
REM plane ring6D-2
FLAT_ICZ C13 C14 C15 C22
REM plane ring6D-3
FLAT_ICZ C14 C15 C22 C23
REM plane ring6D-4
FLAT_ICZ C15 C22 C23 C12
REM plane ring6D-5
FLAT_ICZ C22 C23 C12 C13
REM plane ring6D-6
FLAT_ICZ C23 C12 C13 C14
REM plane ring6E-1
FLAT_ICZ C16 C17 C18 C19
REM plane ring6E-2
FLAT_ICZ C17 C18 C19 C20
REM plane ring6E-3
FLAT_ICZ C18 C19 C20 C21
REM plane ring6E-4
FLAT_ICZ C19 C20 C21 C16
REM plane ring6E-5
FLAT_ICZ C20 C21 C16 C17
REM plane ring6E-6
FLAT_ICZ C21 C16 C17 C18
REM plane ring6F-1
FLAT_ICZ C26 C27 C28 C29
REM plane ring6F-2
FLAT_ICZ C27 C28 C29 C30
REM plane ring6F-3
FLAT_ICZ C28 C29 C30 C34
REM plane ring6F-4
FLAT_ICZ C29 C30 C34 C26
REM plane ring6F-5
FLAT_ICZ C30 C34 C26 C27
REM plane ring6F-6
FLAT_ICZ C34 C26 C27 C28
REM Geometrical restraints for BF4- ions
REM Traget values for 1.2 distances (DFIX) and 1.3 distances (DANG)
REM Extracted from CSD using Mogul program
DFIX_BF4  1.385 F5   B1
DFIX_BF4  1.385 F2   B1
DFIX_BF4  1.385 F3   B1
DFIX_BF4  1.385 F4   B1

DANG_BF4  2.275 F5   F2
DANG_BF4  2.275 F5   F3
DANG_BF4  2.275 F5   F4
DANG_BF4  2.275 F2   F3
DANG_BF4  2.275 F2   F4
DANG_BF4  2.275 F3   F4
REM Produced by Grade Web Server http://grade.globalphasing.org
REM --------- service provided by Global Phasing Ltd. ---------
REM
REM GEN: Generated by GRADE 1.2.20 (Dec 01 2020)
REM GEN: from mol2 file
REM GEN: using MOGUL 2020.3.0(298154), CSD as542be, with quantum mechanics RM1
REM Compound InChI ZMXDDKWLCZADIW-UHFFFAOYSA-N
REM Compound full name DMF__N_N_Dimethylformamide
REM
REM Number of restraints found:
REM Bond lengths
REM     lengths/sigmas set by mogul                 3
REM     bonds to hydrogen set to neutron values     7
REM     bonds lengths set by partial QM             1
REM Bond Angles
REM     angles/sigmas set by mogul                  1
REM     non-H angles set by partial QM              3
REM     H bond angles set by partial QM            14
REM Trigonal planes (atoms bonded to 3 others that are held flat)
REM     trigonal atoms from 3 mogul bond angles     0
REM     atoms NOT trigonal from 3 mogul angles      0
REM     trigonal atoms from partial QM              2
REM     atoms not trigonal from partial QM          0
REM Torsions and 1-4 planes
REM     bonds where mogul states cis/trans          0
REM     bonds mogul indicates flat                  0
REM     bonds mogul indicates 3-fold staggered      0
REM     bonds mogul indicates not flat              0
REM     in flat 5/6 membered rings after PQM        0
REM     other flat bonds after partial QM           1
REM     sp3-sp3 set 3-fold staggered by QM          0
REM     All other torsions (unrestrained)           2
REM Total charge set to 0
REM Bonds defined by QM have a sigma set to 0.030 Angs
REM Angles defined by QM have a sigma set to 3.0 degrees

REM grade-cif2shelx output
REM Version: 0.0.5 <Dec 20 2013>
REM grade-cif2shelx extracts restraints from a grade CIF file
REM and translates them into SHELX syntax.
REM authors Oliver Smart and Julian Holstein.

REM bonds:
DFIX_DMF 1.213 0.025 C1 O1
DFIX_DMF 1.399 0.030 C1 N1
DFIX_DMF 1.455 0.019 C2 N1
DFIX_DMF 1.455 0.019 C3 N1

REM angles SHELX uses 1,3 distance restraints for angles,
REM these are derived by trig from the grade angle and two bond lengths:
REM N1 C1 O1 ang=121.0,3.0 b12=1.399,0.030 b23=1.213,0.025
DANG_DMF 2.275 0.048 N1 O1
REM C1 N1 C2 ang=120.5,3.0 b12=1.399,0.030 b23=1.455,0.019
DANG_DMF 2.478 0.048 C1 C2
REM C1 N1 C3 ang=121.0,3.0 b12=1.399,0.030 b23=1.455,0.019
DANG_DMF 2.484 0.048 C1 C3
REM C2 N1 C3 ang=116.5,1.5 b12=1.455,0.019 b23=1.455,0.019
DANG_DMF 2.475 0.030 C2 C3

REM planes:
REM plane qm-N1
FLAT_DMF N1 C2 C3 C1
REM plane qmf-01
FLAT_DMF O1 C1 N1 C2
REM Produced by Grade Web Server http://grade.globalphasing.org
REM --------- service provided by Global Phasing Ltd. ---------
REM
REM GEN: Generated by GRADE 1.2.13 (August 12 2017)
REM GEN: from mol2 file
REM GEN: using MOGUL 1.7.4(168223), CSD as539be, with quantum mechanics RM1
REM Compound InChI YXFVVABEGXRONW-UHFFFAOYSA-N
REM Compound full name TOL
REM
REM Number of restraints found:
REM Bond lengths
REM     lengths/sigmas set by mogul                 7
REM     bonds to hydrogen set to neutron values     8
REM     bonds lengths set by partial QM             0
REM Bond Angles
REM     angles/sigmas set by mogul                  8
REM     non-H angles set by partial QM              0
REM     H bond angles set by partial QM            16
REM Trigonal planes (atoms bonded to 3 others that are held flat)
REM     trigonal atoms from 3 mogul bond angles     1
REM     atoms NOT trigonal from 3 mogul angles      0
REM     trigonal atoms from partial QM              5
REM     atoms not trigonal from partial QM          0
REM Torsions and 1-4 planes
REM     bonds where mogul states cis/trans          0
REM     bonds mogul indicates flat                  0
REM     bonds mogul indicates 3-fold staggered      0
REM     bonds mogul indicates not flat              0
REM     in flat 5/6 membered rings after PQM        6
REM     other flat bonds after partial QM           0
REM     sp3-sp3 set 3-fold staggered by QM          0
REM     All other torsions (unrestrained)           1
REM Total charge set to 0
REM Bonds defined by QM have a sigma set to 0.030 Angs
REM Angles defined by QM have a sigma set to 3.0 degrees

REM grade-cif2shelx output
REM Version: 0.0.5 <Dec 20 2013>
REM grade-cif2shelx extracts restraints from a grade CIF file
REM and translates them into SHELX syntax.
REM authors Oliver Smart and Julian Holstein.

REM bonds:
DFIX_TOL 1.386 0.011 C1 C6
DFIX_TOL 1.508 0.010 C1 C7
DFIX_TOL 1.386 0.011 C1 C2
DFIX_TOL 1.385 0.010 C2 C3
DFIX_TOL 1.380 0.013 C3 C4
DFIX_TOL 1.380 0.013 C4 C5
DFIX_TOL 1.385 0.010 C5 C6

REM angles SHELX uses 1,3 distance restraints for angles,
REM these are derived by trig from the grade angle and two bond lengths:
REM C6 C1 C7 ang=121.0,0.9 b12=1.386,0.011 b23=1.508,0.010
DANG_TOL 2.520 0.017 C6 C7
REM C2 C1 C6 ang=118.0,0.7 b12=1.386,0.011 b23=1.386,0.011
DANG_TOL 2.376 0.016 C2 C6
REM C2 C1 C7 ang=121.0,0.9 b12=1.386,0.011 b23=1.508,0.010
DANG_TOL 2.520 0.017 C2 C7
REM C1 C2 C3 ang=120.9,0.8 b12=1.386,0.011 b23=1.385,0.010
DANG_TOL 2.411 0.016 C1 C3
REM C2 C3 C4 ang=120.3,0.7 b12=1.385,0.010 b23=1.380,0.013
DANG_TOL 2.398 0.017 C2 C4
REM C3 C4 C5 ang=119.8,0.7 b12=1.380,0.013 b23=1.380,0.013
DANG_TOL 2.388 0.018 C3 C5
REM C4 C5 C6 ang=120.3,0.7 b12=1.380,0.013 b23=1.385,0.010
DANG_TOL 2.398 0.017 C4 C6
REM C1 C6 C5 ang=120.9,0.8 b12=1.386,0.011 b23=1.385,0.010
DANG_TOL 2.411 0.016 C1 C5

REM planes:
REM plane csd-C1
FLAT_TOL C1 C2 C6 C7
REM plane ring6A-1
FLAT_TOL C1 C2 C3 C4
REM plane ring6A-2
FLAT_TOL C2 C3 C4 C5
REM plane ring6A-3
FLAT_TOL C3 C4 C5 C6
REM plane ring6A-4
FLAT_TOL C4 C5 C6 C1
REM plane ring6A-5
FLAT_TOL C5 C6 C1 C2
REM plane ring6A-6
FLAT_TOL C6 C1 C2 C3
SIMU_* 0.02 0.04 $C $N $F $B $O
RIGU_* $C $N $F $B $O
ISOR C1_24 > C7_24 C1_25 > C7_25

CONF
BOND $H
SIZE 0.06 0.02 0.01
REM coulouless plate
REM
REM XNPD
REM EAPD CONSTRAINTS FOR CORRESPONDING ATOMS OF DISORDERED DMF SOLVENT MOLECULE
REM NOT REQUIRED AT THE END !!!
REM EADP C2_12 C2_11
REM EADP N1_12 N1_11
REM EADP C3_12 C3_11
REM EADP C1_12 C1_11
REM EADP O1_12 O1_11
REM CGLS 100
L.S. 10
ACTA TABS
TEMP -173
WPDB -2
BOND
RTAB_PD DIS1 Pd1 Pd2
RTAB DIS2 N2_5 N2_3
LIST 4
FMAP 2
PLAN 150
WGHT    0.180500   16.504000
FVAR       0.16948   0.67200   0.22721   0.77957   0.53663
RESI 1 PD
PD1   5    0.525230    0.102880    0.787329    11.00000    0.05345    0.03733 =
         0.04166   -0.00703   -0.01218   -0.00349
PD2   5    0.782313    0.443355    0.151526    11.00000    0.06510    0.04179 =
         0.05496   -0.01067   -0.01996    0.00476
RESI 2 MPR
O1    4    1.149335   -0.163518    0.300991    11.00000    0.06070    0.05350 =
         0.06954   -0.01480   -0.00624    0.01195
O2    4    1.125528   -0.217703    0.428750    11.00000    0.05789    0.04587 =
         0.07923    0.00164   -0.00189    0.01210
N1    3    0.829418    0.353717    0.183198    11.00000    0.06375    0.04624 =
         0.06296   -0.01285   -0.02586    0.00381
N2    3    0.616321    0.060489    0.733985    11.00000    0.05391    0.03971 =
         0.04715   -0.00896   -0.01567   -0.00326
C1    1    0.892187    0.329741    0.147239    11.00000    0.07573    0.05320 =
         0.06710   -0.00524   -0.02593    0.00726
AFIX  43
H1    2    0.914372    0.355428    0.107601    11.00000   -1.20000
AFIX   0
C2    1    0.926365    0.268235    0.165852    11.00000    0.06722    0.05494 =
         0.08214   -0.00945   -0.02452    0.01180
AFIX  43
H2    2    0.971253    0.251956    0.139201    11.00000   -1.20000
AFIX   0
C3    1    0.894546    0.230781    0.223559    11.00000    0.06468    0.04593 =
         0.07543   -0.01208   -0.03524   -0.00237
C4    1    0.829143    0.256161    0.260916    11.00000    0.06635    0.04675 =
         0.07884   -0.00677   -0.02784   -0.00411
AFIX  43
H4    2    0.805864    0.231732    0.300886    11.00000   -1.20000
AFIX   0
C5    1    0.798440    0.317647    0.238939    11.00000    0.06767    0.04805 =
         0.07423   -0.00955   -0.02236   -0.00211
AFIX  43
H5    2    0.753375    0.335085    0.264506    11.00000   -1.20000
AFIX   0
C6    1    0.929314    0.167044    0.244184    11.00000    0.06357    0.04925 =
         0.08686   -0.01029   -0.03294   -0.00242
C7    1    0.957302    0.113842    0.261036    11.00000    0.06128    0.05063 =
         0.07567   -0.00805   -0.02645    0.00061
C8    1    0.991740    0.050069    0.282085    11.00000    0.05768    0.04680 =
         0.07378   -0.00670   -0.02287    0.00342
C9    1    1.046001    0.017788    0.239770    11.00000    0.07126    0.05737 =
         0.06893   -0.00300   -0.01494    0.00812
AFIX  43
H9    2    1.058633    0.037458    0.196688    11.00000   -1.20000
AFIX   0
C10   1    1.080518   -0.041544    0.260274    11.00000    0.06254    0.06137 =
         0.06681   -0.01299   -0.01004    0.00849
AFIX  43
H10   2    1.116564   -0.063341    0.231285    11.00000   -1.20000
AFIX   0
C11   1    1.063243   -0.070828    0.324029    11.00000    0.04881    0.04532 =
         0.06840   -0.01242   -0.01634    0.00406
C12   1    1.101089   -0.132045    0.345760    11.00000    0.05000    0.04500 =
         0.06750   -0.01210   -0.00970    0.00633
C13   1    1.090103   -0.158292    0.407449    11.00000    0.05110    0.04006 =
         0.07114   -0.00841   -0.01050    0.00447
C14   1    1.036119   -0.127616    0.452756    11.00000    0.04713    0.04049 =
         0.06633   -0.00960   -0.01166    0.00397
C15   1    1.024879   -0.155472    0.517324    11.00000    0.05375    0.04862 =
         0.06768   -0.00408   -0.01076    0.00510
AFIX  43
H15   2    1.055799   -0.193316    0.530858    11.00000   -1.20000
AFIX   0
C16   1    0.969582   -0.128016    0.560290    11.00000    0.05677    0.05574 =
         0.06256   -0.00871   -0.01148   -0.00003
AFIX  43
H16   2    0.962661   -0.146683    0.603508    11.00000   -1.20000
AFIX   0
C17   1    0.923120   -0.072413    0.540694    11.00000    0.04885    0.05184 =
         0.06461   -0.01690   -0.01431   -0.00321
C18   1    0.934958   -0.043813    0.478347    11.00000    0.04749    0.04453 =
         0.07162   -0.01934   -0.01937    0.00234
AFIX  43
H18   2    0.903772   -0.005721    0.465864    11.00000   -1.20000
AFIX   0
C19   1    0.992000   -0.069431    0.432539    11.00000    0.04564    0.04081 =
         0.06627   -0.01225   -0.01573   -0.00068
C20   1    1.007916   -0.039677    0.367647    11.00000    0.04761    0.04269 =
         0.06699   -0.01386   -0.01954    0.00257
C21   1    0.972468    0.021730    0.344907    11.00000    0.05077    0.04369 =
         0.07223   -0.01203   -0.02045    0.00307
AFIX  43
H21   2    0.935139    0.043671    0.373000    11.00000   -1.20000
AFIX   0
C22   1    0.863276   -0.045097    0.585004    11.00000    0.05384    0.05368 =
         0.06387   -0.01766   -0.01595   -0.00405
C23   1    0.811512   -0.021868    0.620284    11.00000    0.05577    0.05514 =
         0.05998   -0.01757   -0.01452   -0.00384
C24   1    0.745779    0.006118    0.659417    11.00000    0.05482    0.04633 =
         0.05987   -0.01655   -0.01516   -0.00258
C25   1    0.733730   -0.008745    0.724296    11.00000    0.05735    0.05659 =
         0.05681   -0.01628   -0.01836    0.00359
AFIX  43
H25   2    0.769902   -0.037700    0.743859    11.00000   -1.20000
AFIX   0
C26   1    0.668976    0.018858    0.759861    11.00000    0.05950    0.05377 =
         0.04983   -0.01030   -0.02024    0.00292
AFIX  43
H26   2    0.661050    0.008267    0.804113    11.00000   -1.20000
AFIX   0
C27   1    0.627362    0.074573    0.671804    11.00000    0.06072    0.05070 =
         0.05068   -0.01045   -0.01652    0.00250
AFIX  43
H27   2    0.590046    0.103446    0.653520    11.00000   -1.20000
AFIX   0
C28   1    0.690934    0.048827    0.632932    11.00000    0.05926    0.05415 =
         0.04948   -0.01374   -0.01286    0.00200
AFIX  43
H28   2    0.697177    0.060058    0.588823    11.00000   -1.20000
AFIX   0
C29   1    1.112888   -0.219423    0.292506    11.00000    0.08332    0.10796 =
         0.15226   -0.08126    0.01424   -0.01016
AFIX  33
H29A  2    1.148669   -0.240309    0.260606    11.00000   -1.50000
H29B  2    1.101641   -0.251289    0.332043    11.00000   -1.50000
H29C  2    1.063136   -0.205351    0.278997    11.00000   -1.50000
AFIX   0
C30   1    1.210047   -0.216332    0.421714    11.00000    0.06030    0.07402 =
         0.08547    0.00288   -0.01292    0.01679
AFIX  33
H30A  2    1.230277   -0.260474    0.438007    11.00000   -1.50000
H30B  2    1.235038   -0.203295    0.377352    11.00000   -1.50000
H30C  2    1.222520   -0.184292    0.444979    11.00000   -1.50000
AFIX   0
RESI 3 ICZ
N1    3    0.756893    0.404367    0.081768    11.00000    0.07140    0.04812 =
         0.05152   -0.01116   -0.01665    0.00400
N2    3    0.536032    0.126836    0.410055    11.00000    0.06103    0.05790 =
         0.05314   -0.01714   -0.01646    0.00213
AFIX  43
H2    2    0.581862    0.132566    0.418906    11.00000   -1.20000
AFIX   0
N3    3    0.461087    0.020665    0.804493    11.00000    0.06221    0.04197 =
         0.04662   -0.00843   -0.01624   -0.00576
C1    1    0.793463    0.424787    0.021755    11.00000    0.09012    0.06852 =
         0.05720   -0.01384   -0.00871   -0.01508
AFIX  43
H1    2    0.830605    0.459114    0.012151    11.00000   -1.20000
AFIX   0
C2    1    0.779439    0.398304   -0.025719    11.00000    0.10732    0.08316 =
         0.05597   -0.01481   -0.00602   -0.02356
AFIX  43
H2A   2    0.805998    0.414582   -0.067557    11.00000   -1.20000
AFIX   0
C3    1    0.725337    0.346553   -0.012801    11.00000    0.10090    0.07589 =
         0.04972   -0.01529   -0.00899   -0.01764
C4    1    0.706412    0.315731   -0.058728    11.00000    0.13342    0.10335 =
         0.05171   -0.02004   -0.00864   -0.04158
AFIX  43
H4    2    0.730281    0.330331   -0.101538    11.00000   -1.20000
AFIX   0
C5    1    0.654736    0.265736   -0.042358    11.00000    0.14017    0.09804 =
         0.05107   -0.02187   -0.01425   -0.04175
AFIX  43
H5    2    0.642593    0.246006   -0.073978    11.00000   -1.20000
AFIX   0
C6    1    0.618746    0.242466    0.020359    11.00000    0.10855    0.07880 =
         0.05405   -0.01407   -0.01986   -0.02405
AFIX  43
H6    2    0.583033    0.207010    0.030815    11.00000   -1.20000
AFIX   0
C7    1    0.634898    0.270687    0.066659    11.00000    0.08379    0.06076 =
         0.04835   -0.01095   -0.01645   -0.00634
C8    1    0.688439    0.323924    0.050776    11.00000    0.07553    0.05905 =
         0.04877   -0.01153   -0.01796   -0.00149
C9    1    0.706003    0.356076    0.095987    11.00000    0.06966    0.04873 =
         0.04919   -0.01019   -0.01698    0.00385
AFIX  43
H9    2    0.680120    0.342410    0.138479    11.00000   -1.20000
AFIX   0
C10   1    0.598929    0.246685    0.130623    11.00000    0.08071    0.06215 =
         0.05196   -0.01406   -0.01784   -0.00734
C11   1    0.570537    0.221912    0.183362    11.00000    0.08565    0.06563 =
         0.05238   -0.01624   -0.01724   -0.01096
C12   1    0.528499    0.189372    0.243636    11.00000    0.08288    0.05773 =
         0.05333   -0.01660   -0.01583   -0.00626
C13   1    0.450965    0.170631    0.247909    11.00000    0.09347    0.08406 =
         0.05333   -0.01014   -0.02559   -0.02061
AFIX  43
H13   2    0.429516    0.178677    0.211453    11.00000   -1.20000
AFIX   0
C14   1    0.405490    0.140910    0.303699    11.00000    0.08387    0.08745 =
         0.05445   -0.00526   -0.02639   -0.02690
AFIX  43
H14   2    0.352447    0.129349    0.306414    11.00000   -1.20000
AFIX   0
C15   1    0.438616    0.127884    0.356639    11.00000    0.07513    0.05621 =
         0.05478   -0.01381   -0.02309   -0.00759
C16   1    0.407829    0.099178    0.420444    11.00000    0.07422    0.04950 =
         0.05504   -0.01262   -0.02405   -0.00926
C17   1    0.333744    0.075085    0.452609    11.00000    0.07979    0.06835 =
         0.05908   -0.00738   -0.02937   -0.02015
AFIX  43
H17   2    0.291733    0.075707    0.431442    11.00000   -1.20000
AFIX   0
C18   1    0.322716    0.050293    0.515901    11.00000    0.08116    0.05974 =
         0.05773   -0.00869   -0.02113   -0.02179
AFIX  43
H18   2    0.272233    0.034518    0.538705    11.00000   -1.20000
AFIX   0
C19   1    0.385441    0.048100    0.547095    11.00000    0.07625    0.04164 =
         0.05303   -0.01387   -0.02140   -0.00289
C20   1    0.459855    0.071908    0.515912    11.00000    0.06854    0.04672 =
         0.05060   -0.01657   -0.02002    0.00383
AFIX  43
H20   2    0.501999    0.070359    0.537113    11.00000   -1.20000
AFIX   0
C21   1    0.470035    0.098134    0.452271    11.00000    0.06592    0.04490 =
         0.05270   -0.01675   -0.01750   -0.00019
C22   1    0.517501    0.144880    0.351750    11.00000    0.06961    0.05081 =
         0.05130   -0.01795   -0.01748   -0.00344
C23   1    0.563537    0.176342    0.295571    11.00000    0.07103    0.05555 =
         0.05383   -0.01877   -0.01460    0.00063
AFIX  43
H23   2    0.616439    0.188451    0.292592    11.00000   -1.20000
AFIX   0
C24   1    0.368710    0.019820    0.612187    11.00000    0.07196    0.04662 =
         0.05668   -0.01661   -0.02167   -0.00186
C25   1    0.344067   -0.005761    0.665830    11.00000    0.06722    0.04982 =
         0.05480   -0.01593   -0.02178   -0.00395
C26   1    0.317784   -0.039745    0.728538    11.00000    0.06335    0.04909 =
         0.05197   -0.01331   -0.01637   -0.00356
C27   1    0.253797   -0.080092    0.745941    11.00000    0.07119    0.06438 =
         0.06224   -0.01535   -0.02238   -0.01415
AFIX  43
H27   2    0.224262   -0.084384    0.715947    11.00000   -1.20000
AFIX   0
C28   1    0.231397   -0.115004    0.807197    11.00000    0.07724    0.07284 =
         0.06597   -0.01129   -0.01777   -0.02656
AFIX  43
H28   2    0.186063   -0.141828    0.818328    11.00000   -1.20000
AFIX   0
C29   1    0.273170   -0.111413    0.851325    11.00000    0.08529    0.06911 =
         0.05846   -0.00381   -0.01548   -0.03052
AFIX  43
H29   2    0.257437   -0.136250    0.892475    11.00000   -1.20000
AFIX   0
C30   1    0.340105   -0.070626    0.835856    11.00000    0.07575    0.05129 =
         0.05143   -0.00400   -0.01866   -0.01676
C31   1    0.386318   -0.063892    0.879120    11.00000    0.08352    0.05303 =
         0.04899   -0.00132   -0.02055   -0.01740
AFIX  43
H31   2    0.376442   -0.090435    0.919842    11.00000   -1.20000
AFIX   0
C32   1    0.444834   -0.019097    0.861714    11.00000    0.07094    0.04552 =
         0.05043   -0.00407   -0.02216   -0.00778
AFIX  43
H32   2    0.475820   -0.015421    0.890932    11.00000   -1.20000
AFIX   0
C33   1    0.421226    0.013386    0.762079    11.00000    0.06125    0.04332 =
         0.04679   -0.00951   -0.01390   -0.00288
AFIX  43
H33   2    0.433776    0.040522    0.721721    11.00000   -1.20000
AFIX   0
C34   1    0.361094   -0.032994    0.774626    11.00000    0.06558    0.04344 =
         0.04813   -0.01039   -0.01424   -0.00520
RESI 4 MPR
O1    4    1.002635    0.632666    0.712061    11.00000    0.07740    0.06151 =
         0.07076   -0.01610   -0.02884   -0.01483
O2    4    1.060679    0.692202    0.587681    11.00000    0.06579    0.04312 =
         0.08715   -0.00494   -0.03212   -0.01218
N1    3    0.590056    0.184796    0.769662    11.00000    0.05074    0.04028 =
         0.04375   -0.01040   -0.01175   -0.00123
N2    3    0.811021    0.479898    0.220698    11.00000    0.06457    0.04190 =
         0.05679   -0.00705   -0.02129    0.00018
C1    1    0.641349    0.187655    0.806186    11.00000    0.06139    0.04238 =
         0.04201   -0.00632   -0.01497   -0.00139
AFIX  43
H1    2    0.643779    0.152220    0.840228    11.00000   -1.20000
AFIX   0
C2    1    0.690470    0.240305    0.795822    11.00000    0.05548    0.04420 =
         0.04525   -0.00773   -0.01379   -0.00114
AFIX  43
H2    2    0.726086    0.241130    0.822394    11.00000   -1.20000
AFIX   0
C3    1    0.687257    0.292404    0.745808    11.00000    0.05270    0.04076 =
         0.05018   -0.00782   -0.01042   -0.00034
C4    1    0.635285    0.288673    0.707392    11.00000    0.05699    0.04260 =
         0.04762   -0.00518   -0.01267    0.00053
AFIX  43
H4    2    0.632605    0.322868    0.672399    11.00000   -1.20000
AFIX   0
C5    1    0.587773    0.234554    0.720948    11.00000    0.05376    0.04370 =
         0.04427   -0.00795   -0.01334    0.00003
AFIX  43
H5    2    0.551991    0.232301    0.694855    11.00000   -1.20000
AFIX   0
C6    1    0.738286    0.347178    0.734397    11.00000    0.05968    0.04557 =
         0.05713   -0.00766   -0.01635   -0.00247
C7    1    0.782232    0.392023    0.725032    11.00000    0.06043    0.04578 =
         0.06169   -0.00557   -0.02056   -0.00169
C8    1    0.833379    0.447613    0.710212    11.00000    0.05924    0.04446 =
         0.06284   -0.00683   -0.02073   -0.00384
C9    1    0.855599    0.472878    0.757276    11.00000    0.06794    0.05641 =
         0.05782   -0.00669   -0.02099   -0.01049
AFIX  43
H9    2    0.837340    0.452897    0.799841    11.00000   -1.20000
AFIX   0
C10   1    0.903401    0.526116    0.742281    11.00000    0.06672    0.05949 =
         0.06397   -0.01355   -0.02582   -0.00928
AFIX  43
H10   2    0.918138    0.543032    0.774551    11.00000   -1.20000
AFIX   0
C11   1    0.931180    0.556312    0.679305    11.00000    0.05879    0.04534 =
         0.06356   -0.00895   -0.02466   -0.00352
C12   1    0.982917    0.610962    0.663167    11.00000    0.05937    0.04625 =
         0.06901   -0.01365   -0.02685   -0.00448
C13   1    1.011961    0.638820    0.603086    11.00000    0.05626    0.03989 =
         0.07245   -0.00922   -0.02492   -0.00463
C14   1    0.990263    0.615985    0.552937    11.00000    0.05551    0.04146 =
         0.06991   -0.00798   -0.02362   -0.00357
C15   1    1.020151    0.645715    0.490055    11.00000    0.05962    0.04679 =
         0.07198   -0.00040   -0.02482   -0.00856
AFIX  43
H15   2    1.056477    0.680612    0.480814    11.00000   -1.20000
AFIX   0
C16   1    0.997700    0.625125    0.442668    11.00000    0.06076    0.04958 =
         0.06408   -0.00217   -0.02040   -0.00232
AFIX  43
H16   2    1.018900    0.645198    0.400587    11.00000   -1.20000
AFIX   0
C17   1    0.943234    0.574244    0.455653    11.00000    0.05614    0.04681 =
         0.06280   -0.00871   -0.02098    0.00405
C18   1    0.913627    0.543959    0.516643    11.00000    0.05365    0.04093 =
         0.06230   -0.00766   -0.02176    0.00021
AFIX  43
H18   2    0.876908    0.509486    0.524899    11.00000   -1.20000
AFIX   0
C19   1    0.936785    0.563170    0.566697    11.00000    0.04965    0.03830 =
         0.06528   -0.00901   -0.02146   -0.00033
C20   1    0.908665    0.531445    0.631063    11.00000    0.05444    0.03872 =
         0.06330   -0.00805   -0.02304   -0.00124
C21   1    0.859025    0.476673    0.648327    11.00000    0.05524    0.04247 =
         0.06247   -0.01014   -0.02384   -0.00108
AFIX  43
H21   2    0.842891    0.459404    0.616836    11.00000   -1.20000
AFIX   0
C22   1    0.917602    0.553533    0.405830    11.00000    0.05864    0.05024 =
         0.06250   -0.00636   -0.02224    0.00254
C23   1    0.892326    0.537782    0.365259    11.00000    0.05988    0.05269 =
         0.06133   -0.00816   -0.01981    0.00342
C24   1    0.863349    0.519064    0.316263    11.00000    0.06439    0.04470 =
         0.06162   -0.00981   -0.02302    0.00505
C25   1    0.907497    0.531303    0.255643    11.00000    0.06479    0.06232 =
         0.06491   -0.00917   -0.02141   -0.00556
AFIX  43
H25   2    0.956055    0.553840    0.245973    11.00000   -1.20000
AFIX   0
C26   1    0.880231    0.510373    0.209108    11.00000    0.06963    0.05878 =
         0.05918   -0.00769   -0.02066   -0.00199
AFIX  43
H26   2    0.911517    0.517837    0.167719    11.00000   -1.20000
AFIX   0
C27   1    0.766442    0.470442    0.279469    11.00000    0.07005    0.04988 =
         0.06164   -0.01218   -0.01852   -0.00220
AFIX  43
H27   2    0.716645    0.450100    0.287461    11.00000   -1.20000
AFIX   0
C28   1    0.790066    0.489027    0.328363    11.00000    0.06695    0.05188 =
         0.06314   -0.01232   -0.01977   -0.00015
AFIX  43
H28   2    0.757397    0.481623    0.369253    11.00000   -1.20000
AFIX   0
C29   1    0.966466    0.695157    0.722069    11.00000    0.11246    0.09520 =
         0.14152   -0.06869   -0.06953    0.02464
AFIX  33
H29A  2    0.982786    0.707767    0.757321    11.00000   -1.50000
H29B  2    0.983183    0.728764    0.684377    11.00000   -1.50000
H29C  2    0.908556    0.691914    0.731393    11.00000   -1.50000
AFIX   0
C30   1    1.139970    0.675068    0.593668    11.00000    0.06263    0.06377 =
         0.10074   -0.00347   -0.03010   -0.01423
AFIX  33
H30A  2    1.171373    0.715139    0.582047    11.00000   -1.50000
H30B  2    1.140221    0.654283    0.637053    11.00000   -1.50000
H30C  2    1.163072    0.643952    0.566039    11.00000   -1.50000
AFIX   0
RESI 5 ICZ
N1    3    0.734844    0.532842    0.119607    11.00000    0.06944    0.04628 =
         0.05071   -0.00809   -0.01483    0.00636
N2    3    0.479768    0.428283    0.488597    11.00000    0.06224    0.05224 =
         0.06975   -0.01284   -0.02443    0.00422
AFIX  43
H2    2    0.528993    0.426475    0.493587    11.00000   -1.20000
AFIX   0
N3    3    0.431103    0.145520    0.839508    11.00000    0.05666    0.04611 =
         0.04176   -0.00694   -0.01304   -0.00516
C1    1    0.770085    0.571747    0.065477    11.00000    0.08016    0.05400 =
         0.05811   -0.00853   -0.00643    0.00671
AFIX  43
H1    2    0.821109    0.558625    0.044329    11.00000   -1.20000
AFIX   0
C2    1    0.735266    0.629044    0.040077    11.00000    0.09341    0.05519 =
         0.05037   -0.00402   -0.00524    0.00837
AFIX  43
H2A   2    0.761597    0.654877    0.001769    11.00000   -1.20000
AFIX   0
C3    1    0.659881    0.649637    0.071121    11.00000    0.08383    0.05079 =
         0.04765   -0.00628   -0.01447    0.00749
C4    1    0.616902    0.706658    0.047369    11.00000    0.09023    0.05703 =
         0.05399   -0.00341   -0.01794    0.00844
AFIX  43
H4    2    0.638590    0.732998    0.007947    11.00000   -1.20000
AFIX   0
C5    1    0.544615    0.723964    0.080731    11.00000    0.08781    0.05000 =
         0.06033   -0.00949   -0.02461    0.00914
AFIX  43
H5    2    0.516044    0.761831    0.064007    11.00000   -1.20000
AFIX   0
C6    1    0.512436    0.686587    0.139042    11.00000    0.07618    0.04984 =
         0.06154   -0.01217   -0.02152    0.01011
AFIX  43
H6    2    0.462626    0.700019    0.161924    11.00000   -1.20000
AFIX   0
C7    1    0.551297    0.630473    0.164321    11.00000    0.07098    0.04798 =
         0.05370   -0.01245   -0.01665    0.00539
C8    1    0.625404    0.610654    0.129364    11.00000    0.07307    0.04272 =
         0.05079   -0.00596   -0.01851    0.00576
C9    1    0.666389    0.551838    0.150725    11.00000    0.07202    0.04369 =
         0.04874   -0.00870   -0.01890    0.00458
AFIX  43
H9    2    0.643173    0.524901    0.189415    11.00000   -1.20000
AFIX   0
C10   1    0.518401    0.591548    0.223845    11.00000    0.06671    0.04841 =
         0.05772   -0.01225   -0.01762    0.00682
C11   1    0.494290    0.556294    0.273734    11.00000    0.06815    0.04625 =
         0.05827   -0.01196   -0.01664    0.00651
C12   1    0.456285    0.516688    0.332284    11.00000    0.07151    0.04642 =
         0.05864   -0.01312   -0.01378    0.00684
C13   1    0.374414    0.507157    0.340998    11.00000    0.07107    0.05805 =
         0.06045   -0.00694   -0.01901    0.00692
AFIX  43
H13   2    0.348063    0.524033    0.307885    11.00000   -1.20000
AFIX   0
C14   1    0.332088    0.473654    0.396966    11.00000    0.06622    0.05831 =
         0.06192   -0.00703   -0.01912    0.00916
AFIX  43
H14   2    0.276595    0.468044    0.403251    11.00000   -1.20000
AFIX   0
C15   1    0.372872    0.448113    0.444292    11.00000    0.06514    0.04597 =
         0.06406   -0.01261   -0.02117    0.01189
C16   1    0.347697    0.413923    0.507371    11.00000    0.06131    0.04647 =
         0.06271   -0.01249   -0.01647    0.00902
C17   1    0.274089    0.392905    0.543501    11.00000    0.06490    0.06047 =
         0.06382   -0.00549   -0.02318    0.00563
AFIX  43
H17   2    0.228247    0.398582    0.526002    11.00000   -1.20000
AFIX   0
C18   1    0.269250    0.363630    0.605327    11.00000    0.06848    0.06031 =
         0.06098   -0.00529   -0.01643    0.00941
AFIX  43
H18   2    0.219419    0.349113    0.630624    11.00000   -1.20000
AFIX   0
C19   1    0.337378    0.354893    0.631646    11.00000    0.07748    0.04408 =
         0.05988   -0.00841   -0.01903    0.01103
C20   1    0.411176    0.373731    0.595940    11.00000    0.07160    0.04639 =
         0.06519   -0.01366   -0.02467    0.00735
AFIX  43
H20   2    0.457218    0.366521    0.613198    11.00000   -1.20000
AFIX   0
C21   1    0.415668    0.403752    0.533566    11.00000    0.06844    0.04143 =
         0.06297   -0.01280   -0.02310    0.00464
C22   1    0.455370    0.456302    0.434200    11.00000    0.06904    0.04145 =
         0.06345   -0.01409   -0.01884    0.00362
C23   1    0.498011    0.490423    0.377859    11.00000    0.06698    0.04834 =
         0.07088   -0.01516   -0.01736    0.00620
AFIX  43
H23   2    0.553686    0.495482    0.370967    11.00000   -1.20000
AFIX   0
C24   1    0.323679    0.326940    0.697052    11.00000    0.06662    0.04904 =
         0.06081   -0.01026   -0.02046    0.00850
C25   1    0.301890    0.302804    0.750865    11.00000    0.06106    0.05804 =
         0.06017   -0.01106   -0.02227    0.00998
C26   1    0.272577    0.272677    0.814439    11.00000    0.06422    0.06006 =
         0.05642   -0.00914   -0.01827    0.00783
C27   1    0.201453    0.293026    0.848399    11.00000    0.06792    0.08187 =
         0.06559   -0.01013   -0.01530    0.01467
AFIX  43
H27   2    0.171909    0.328884    0.829492    11.00000   -1.20000
AFIX   0
C28   1    0.171922    0.262188    0.909828    11.00000    0.06929    0.10045 =
         0.07083   -0.01231   -0.00448    0.01923
AFIX  43
H28   2    0.121938    0.276637    0.931602    11.00000   -1.20000
AFIX   0
C29   1    0.213163    0.211664    0.939474    11.00000    0.06880    0.09031 =
         0.06347   -0.00516    0.00091    0.01011
AFIX  43
H29   2    0.192161    0.191564    0.981583    11.00000   -1.20000
AFIX   0
C30   1    0.287067    0.189334    0.907460    11.00000    0.06718    0.06425 =
         0.04878   -0.00531   -0.00480    0.00407
C31   1    0.334497    0.138543    0.935096    11.00000    0.07125    0.06280 =
         0.04615   -0.00164   -0.00375    0.00194
AFIX  43
H31   2    0.316993    0.117898    0.977560    11.00000   -1.20000
AFIX   0
C32   1    0.404611    0.119002    0.901691    11.00000    0.06246    0.04991 =
         0.04590   -0.00393   -0.01104   -0.00001
AFIX  43
H32   2    0.436472    0.085987    0.921792    11.00000   -1.20000
AFIX   0
C33   1    0.389347    0.194164    0.812408    11.00000    0.05668    0.04605 =
         0.04271   -0.00369   -0.01420   -0.00541
AFIX  43
H33   2    0.408931    0.213115    0.769746    11.00000   -1.20000
AFIX   0
C34   1    0.317019    0.219150    0.844055    11.00000    0.05739    0.05413 =
         0.05157   -0.00660   -0.01400    0.00004
RESI 6 BF4
F2    7    0.788715    0.174543    0.436409    11.00000    0.19674    0.09672 =
         0.19475   -0.02073   -0.10980   -0.04359
F3    7    0.681453    0.107900    0.478204    11.00000    0.14765    0.08401 =
         0.09626   -0.00621   -0.01008    0.00651
F4    7    0.710159    0.154617    0.379322    11.00000    0.09967    0.11255 =
         0.08460   -0.01879   -0.03299    0.00968
F5    7    0.792740    0.073469    0.408180    11.00000    0.07711    0.07631 =
         0.15965   -0.00665   -0.01548   -0.00487
B1    6    0.746015    0.126034    0.428336    11.00000    0.10057    0.05503 =
         0.08341   -0.00793   -0.03965   -0.01028
RESI 7 BF4
F2    7    0.683250    0.323960    0.496280    11.00000    0.10206    0.09025 =
         0.12021   -0.03518   -0.03460    0.02511
F3    7    0.739922    0.399496    0.532274    11.00000    0.08007    0.11795 =
         0.12008   -0.04472   -0.04021    0.02450
F4    7    0.652867    0.431484    0.469261    11.00000    0.08334    0.08225 =
         0.08837   -0.00684   -0.02325    0.00425
F5    7    0.609087    0.378170    0.567145    11.00000    0.08808    0.09825 =
         0.08581   -0.01917   -0.02639    0.00940
B1    6    0.672488    0.384017    0.517439    11.00000    0.07459    0.07167 =
         0.08268   -0.01639   -0.02813    0.01713
PART 3
F2    7    0.399543   -0.116200    0.039159    31.00000    0.18127    0.08518 =
         0.07176   -0.01438   -0.04201   -0.01069
F3    7    0.355248   -0.009550    0.005452    31.00000    0.21082    0.11183 =
         0.10344   -0.01226   -0.06028    0.00119
F4    7    0.410391   -0.038291    0.093478    31.00000    0.18419    0.06919 =
         0.08523   -0.01704   -0.05026    0.01812
F5    7    0.288554   -0.065812    0.092993    31.00000    0.19438    0.14021 =
         0.10758   -0.00975   -0.04862    0.00372
B1    6    0.365316   -0.057090    0.056487    31.00000    0.19397    0.09799 =
         0.09033   -0.02219   -0.05058    0.00186
RESI 8 BF4
PART 4
F2    7    0.453461   -0.106738    0.015567   -31.00000    0.12282    0.10284 =
         0.09856   -0.05054   -0.04803    0.02182
F3    7    0.379647   -0.009850    0.004377   -31.00000    0.13632    0.06467 =
         0.05410    0.00895   -0.04207   -0.00660
F4    7    0.326251   -0.104880    0.063550   -31.00000    0.12364    0.08543 =
         0.08871    0.01367   -0.05810   -0.03632
F5    7    0.414088   -0.052148    0.096652   -31.00000    0.08158    0.05090 =
         0.04570   -0.00269   -0.02310   -0.01089
B1    6    0.393682   -0.067086    0.044959   -31.00000    0.10140    0.04764 =
         0.04740    0.00106   -0.03113   -0.01242
RESI 9 BF4
PART 5 51.000
F2    7    1.042988    0.522854   -0.069357    51.00000    0.16342    0.20557 =
         0.22178   -0.11565    0.06841   -0.10087
F3    7    0.915781    0.550489   -0.035089    51.00000    0.17657    0.23591 =
         0.22418   -0.10199    0.05302   -0.09934
F4    7    0.954939    0.600696   -0.127486    51.00000    0.25400    0.31956 =
         0.29261   -0.06295    0.02130   -0.10971
F5    7    0.933354    0.491759   -0.106521    51.00000    0.21846    0.30040 =
         0.22073   -0.10049    0.07838   -0.14384
B1    6    0.969650    0.539868   -0.087047    51.00000    0.18573    0.26872 =
         0.23476   -0.10093    0.05897   -0.10590
RESI 10 BF4
PART 6  -51.000
F2    7    0.971787    0.586832   -0.145316   -51.00000    0.16339    0.21418 =
         0.05649   -0.04188    0.01368   -0.08384
F3    7    0.868418    0.536610   -0.075285   -51.00000    0.20030    0.20043 =
         0.19642    0.00211    0.03688   -0.06636
F4    7    0.930209    0.620622   -0.052984   -51.00000    0.19554    0.24906 =
         0.12918   -0.06915    0.04773   -0.05104
F5    7    0.854452    0.636145   -0.125330   -51.00000    0.25421    0.22540 =
         0.20178   -0.02948   -0.01479   -0.03906
B1    6    0.907258    0.593384   -0.097406   -51.00000    0.19324    0.20527 =
         0.08903   -0.02390    0.06155   -0.06559
RESI 11 DMF
PART 7 41.0000
O1    4    0.535299    0.835075    0.334142    41.00000    0.06280    0.05456 =
         0.04626   -0.00622   -0.02188    0.00082
N1    3    0.566498    0.789763    0.427299    41.00000    0.07768    0.04441 =
         0.05217   -0.01264   -0.02678    0.00419
C1    1    0.584148    0.820209    0.366706    41.00000    0.06479    0.04730 =
         0.05752   -0.01102   -0.02670   -0.00335
AFIX  43
H1    2    0.637949    0.830685    0.348330    41.00000   -1.20000
AFIX   0
C2    1    0.627477    0.774166    0.463221    41.00000    0.10020    0.04974 =
         0.07541   -0.02553   -0.05318    0.02021
AFIX  33
H2A   2    0.603741    0.752341    0.505884    41.00000   -1.50000
H2B   2    0.667955    0.744473    0.443663    41.00000   -1.50000
H2C   2    0.652092    0.815105    0.464478    41.00000   -1.50000
AFIX   0
C3    1    0.487041    0.771144    0.457334    41.00000    0.08585    0.05644 =
         0.05645   -0.00948   -0.01529   -0.00137
AFIX  33
H3A   2    0.485434    0.749822    0.500868    41.00000   -1.50000
H3B   2    0.451879    0.810721    0.456236    41.00000   -1.50000
H3C   2    0.469349    0.740127    0.435482    41.00000   -1.50000
AFIX   0
RESI 12 DMF
PART 8 -41.000
O1    4    0.549401    0.833884    0.325738   -41.00000    0.08289    0.07805 =
         0.07861   -0.02270   -0.01069   -0.00555
N1    3    0.619443    0.800301    0.401407   -41.00000    0.10129    0.06558 =
         0.09036   -0.02669   -0.02245   -0.00211
C1    1    0.550448    0.810550    0.379410   -41.00000    0.09661    0.05615 =
         0.08100   -0.02721   -0.01490   -0.00265
AFIX  43
H1    2    0.501588    0.798713    0.407772   -41.00000   -1.20000
AFIX   0
C2    1    0.617419    0.772507    0.467285   -41.00000    0.10848    0.13898 =
         0.09498   -0.00768   -0.02839   -0.01830
AFIX  33
H2A   2    0.671564    0.768709    0.474496   -41.00000   -1.50000
H2B   2    0.584963    0.801675    0.493457   -41.00000   -1.50000
H2C   2    0.594374    0.728526    0.478011   -41.00000   -1.50000
AFIX   0
C3    1    0.695668    0.818381    0.361071   -41.00000    0.09823    0.05773 =
         0.09484   -0.02336   -0.02059    0.00112
AFIX  33
H3A   2    0.737365    0.807322    0.385060   -41.00000   -1.50000
H3B   2    0.706208    0.793968    0.326515   -41.00000   -1.50000
H3C   2    0.695082    0.866104    0.344306   -41.00000   -1.50000
AFIX   0
RESI 13 DMF
PART 0
O1    4    0.625254    0.400848    0.235270    11.00000    0.07178    0.06708 =
         0.08327   -0.01096   -0.01748   -0.00358
N1    3    0.506516    0.355962    0.283569    11.00000    0.07716    0.07185 =
         0.08864   -0.02138   -0.01707   -0.00080
C1    1    0.578450    0.370827    0.278775    11.00000    0.07499    0.05962 =
         0.07692   -0.01706   -0.01863    0.00489
AFIX  43
H1    2    0.598492    0.355775    0.315534    11.00000   -1.20000
AFIX   0
C2    1    0.458162    0.320536    0.342177    11.00000    0.07808    0.06190 =
         0.09605   -0.02051   -0.00228    0.00298
AFIX  33
H2A   2    0.405124    0.314047    0.335974    11.00000   -1.50000
H2B   2    0.483582    0.277336    0.354529    11.00000   -1.50000
H2C   2    0.453568    0.346624    0.375074    11.00000   -1.50000
AFIX   0
C3    1    0.467986    0.379964    0.231744    11.00000    0.09823    0.13590 =
         0.10320   -0.01367   -0.03794   -0.00641
AFIX  33
H3A   2    0.413468    0.364385    0.242715    11.00000   -1.50000
H3B   2    0.467022    0.428532    0.222735    11.00000   -1.50000
H3C   2    0.497421    0.363199    0.194746    11.00000   -1.50000
AFIX   0
RESI 20 TOL
PART 5 51.000
C1    1    1.032987    1.032110    0.064724    51.00000    0.12289    0.13728 =
         0.14358   -0.04455   -0.03328   -0.00086
C2    1    1.070255    0.976752    0.093838    51.00000    0.13496    0.14283 =
         0.14251   -0.04771   -0.03796    0.00533
AFIX  43
H2    2    1.043926    0.953406    0.133407    51.00000   -1.20000
AFIX   0
C3    1    1.144939    0.954822    0.066479    51.00000    0.14144    0.15433 =
         0.15529   -0.04451   -0.03292    0.01545
AFIX  43
H3    2    1.169064    0.916280    0.086734    51.00000   -1.20000
AFIX   0
C4    1    1.184139    0.989207    0.009673    51.00000    0.12883    0.15005 =
         0.15664   -0.04563   -0.03194    0.01327
AFIX  43
H4    2    1.235977    0.975125   -0.008970    51.00000   -1.20000
AFIX   0
C5    1    1.148115    1.043575   -0.019647    51.00000    0.11346    0.13111 =
         0.14755   -0.04974   -0.03500   -0.00708
AFIX  43
H5    2    1.174816    1.066398   -0.059326    51.00000   -1.20000
AFIX   0
C6    1    1.073183    1.066280    0.007301    51.00000    0.12107    0.13219 =
         0.14781   -0.03849   -0.03015    0.00058
AFIX  43
H6    2    1.049554    1.104865   -0.013335    51.00000   -1.20000
AFIX   0
C7    1    0.950528    1.055031    0.093396    51.00000    0.13117    0.16311 =
         0.16637   -0.05060   -0.02350    0.00831
AFIX  33
H7A   2    0.934634    1.094654    0.066007    51.00000   -1.50000
H7B   2    0.913171    1.019770    0.098491    51.00000   -1.50000
H7C   2    0.950208    1.065560    0.134319    51.00000   -1.50000
AFIX   0
PART 0
RESI 21 TOL
PART 2
C1    1    0.329648    0.157481    0.107595   -21.00000    0.17236    0.11770 =
         0.03818   -0.00030   -0.00534    0.03095
C2    1    0.290795    0.215330    0.121383   -21.00000    0.17696    0.12212 =
         0.04787   -0.00686    0.00055    0.03196
AFIX  43
H2    2    0.320302    0.251416    0.123998   -21.00000   -1.20000
AFIX   0
C3    1    0.208634    0.220837    0.131436   -21.00000    0.17924    0.13393 =
         0.06324   -0.00762   -0.00239    0.03083
AFIX  43
H3    2    0.182009    0.261163    0.139719   -21.00000   -1.20000
AFIX   0
C4    1    0.165492    0.167831    0.129427   -21.00000    0.18045    0.13337 =
         0.07284   -0.00802   -0.00420    0.03256
AFIX  43
H4    2    0.109156    0.171459    0.137177   -21.00000   -1.20000
AFIX   0
C5    1    0.203747    0.109856    0.116259   -21.00000    0.17233    0.12423 =
         0.05073    0.00342   -0.00579    0.02966
AFIX  43
H5    2    0.173782    0.073465    0.115038   -21.00000   -1.20000
AFIX   0
C6    1    0.285776    0.104271    0.104768   -21.00000    0.17226    0.11735 =
         0.04182    0.00660   -0.00698    0.02981
AFIX  43
H6    2    0.312186    0.064382    0.094986   -21.00000   -1.20000
AFIX   0
C7    1    0.418997    0.150186    0.092438   -21.00000    0.17426    0.14495 =
         0.10345   -0.02743   -0.00843    0.03395
AFIX  33
H7A   2    0.434601    0.105588    0.084088   -21.00000   -1.50000
H7B   2    0.440667    0.183155    0.055426   -21.00000   -1.50000
H7C   2    0.439794    0.157073    0.127949   -21.00000   -1.50000
AFIX   0
RESI 22 TOL
PART 1
C1    1    0.225918    0.181763    0.123341    21.00000    0.12478    0.13424 =
         0.07636   -0.01717   -0.00441    0.02442
C2    1    0.260609    0.122329    0.109567    21.00000    0.12914    0.13416 =
         0.08212   -0.00935   -0.02037    0.02406
AFIX  43
H2    2    0.227924    0.087501    0.108837    21.00000   -1.20000
AFIX   0
C3    1    0.343421    0.112802    0.096660    21.00000    0.12835    0.11186 =
         0.05571   -0.01035   -0.02040    0.03285
AFIX  43
H3    2    0.366701    0.072115    0.086369    21.00000   -1.20000
AFIX   0
C4    1    0.390545    0.162450    0.098968    21.00000    0.12900    0.13227 =
         0.05731   -0.00007   -0.03394    0.01953
AFIX  43
H4    2    0.446669    0.156153    0.090234    21.00000   -1.20000
AFIX   0
C5    1    0.356886    0.221618    0.113929    21.00000    0.14783    0.13999 =
         0.06305   -0.00777   -0.02840    0.02003
AFIX  43
H5    2    0.389531    0.255633    0.116580    21.00000   -1.20000
AFIX   0
C6    1    0.275704    0.230885    0.124960    21.00000    0.14215    0.12952 =
         0.06090   -0.00903   -0.01623    0.02337
AFIX  43
H6    2    0.253024    0.272218    0.133968    21.00000   -1.20000
AFIX   0
C7    1    0.137402    0.195628    0.133258    21.00000    0.12652    0.15518 =
         0.15205   -0.00812   -0.00043    0.02511
AFIX  33
H7A   2    0.125227    0.240302    0.142453    21.00000   -1.50000
H7B   2    0.119513    0.192500    0.095354    21.00000   -1.50000
H7C   2    0.110019    0.163080    0.168402    21.00000   -1.50000
AFIX   0
RESI 24 TOL
PART 6  -51.000
C1    1    1.118668    0.817312    0.086993   -51.00000    0.36393    0.41204 =
         0.28358   -0.09014   -0.03321    0.01517
C2    1    1.145424    0.819405    0.023356   -51.00000    0.35583    0.40841 =
         0.28205   -0.08968   -0.02906    0.01498
AFIX  43
H2    2    1.176468    0.855287   -0.001411   -51.00000   -1.20000
AFIX   0
C3    1    1.127411    0.769804   -0.004496   -51.00000    0.35238    0.40727 =
         0.28360   -0.09114   -0.02640    0.01768
AFIX  43
H3    2    1.144546    0.772476   -0.048362   -51.00000   -1.20000
AFIX   0
C4    1    1.084470    0.716383    0.031584   -51.00000    0.35041    0.41139 =
         0.28652   -0.09000   -0.03248    0.01818
AFIX  43
H4    2    1.072155    0.682275    0.012515   -51.00000   -1.20000
AFIX   0
C5    1    1.059327    0.712522    0.095639   -51.00000    0.35134    0.41249 =
         0.28720   -0.09038   -0.03738    0.02371
AFIX  43
H5    2    1.030517    0.675541    0.120702   -51.00000   -1.20000
AFIX   0
C6    1    1.076629    0.763081    0.122677   -51.00000    0.35783    0.41064 =
         0.28381   -0.08941   -0.03525    0.01792
AFIX  43
H6    2    1.059334    0.760508    0.166520   -51.00000   -1.20000
AFIX   0
C7    1    1.130089    0.875235    0.115930   -51.00000    0.39968    0.41845 =
         0.29009   -0.09302   -0.03707    0.00222
AFIX  33
H7A   2    1.161033    0.908850    0.084026   -51.00000   -1.50000
H7B   2    1.078145    0.894469    0.132831   -51.00000   -1.50000
H7C   2    1.158502    0.859983    0.149716   -51.00000   -1.50000
AFIX   0
RESI 25 TOL
PART 5 51.00
REM PART 17 10.300
C1    1    1.055359    0.695348    0.108437    51.00000    0.17893    0.22226 =
         0.17656   -0.06964    0.00671    0.05016
C2    1    1.063445    0.743984    0.054462    51.00000    0.18518    0.21842 =
         0.17571   -0.06988    0.00660    0.03871
AFIX  43
H2    2    1.085665    0.785182    0.053263    51.00000   -1.20000
AFIX   0
C3    1    1.039268    0.732553    0.002627    51.00000    0.18415    0.21500 =
         0.16781   -0.06788    0.01203    0.03255
AFIX  43
H3    2    1.043858    0.766197   -0.033745    51.00000   -1.20000
AFIX   0
C4    1    1.008263    0.671830    0.003789    51.00000    0.16885    0.20731 =
         0.16265   -0.07019    0.02173    0.04220
AFIX  43
H4    2    0.991379    0.664059   -0.031716    51.00000   -1.20000
AFIX   0
C5    1    1.001980    0.622731    0.056585    51.00000    0.16553    0.21590 =
         0.16747   -0.06240    0.01544    0.04349
AFIX  43
H5    2    0.982638    0.580619    0.056975    51.00000   -1.20000
AFIX   0
C6    1    1.024107    0.635366    0.108986    51.00000    0.16191    0.21615 =
         0.16552   -0.06436    0.01633    0.04914
AFIX  43
H6    2    1.017664    0.602243    0.145827    51.00000   -1.20000
AFIX   0
C7    1    1.084832    0.707469    0.163458    51.00000    0.21957    0.24481 =
         0.17787   -0.07898   -0.00453    0.05128
AFIX  33
H7A   2    1.104709    0.752500    0.154512    51.00000   -1.50000
H7B   2    1.041185    0.702442    0.200454    51.00000   -1.50000
H7C   2    1.127825    0.675370    0.171293    51.00000   -1.50000
AFIX   0
PART 0
RESI 26 TOL
REM PART 16
C1    1    0.471454    0.468166    0.083903    11.00000    0.20374    0.27148 =
         0.23294   -0.09177   -0.09303    0.07180
C2    1    0.426035    0.511286    0.118307    11.00000    0.18994    0.27432 =
         0.24861   -0.10246   -0.08631    0.07630
AFIX  43
H2    2    0.451676    0.546044    0.127754    11.00000   -1.20000
AFIX   0
C3    1    0.345104    0.506340    0.139662    11.00000    0.19150    0.27191 =
         0.25139   -0.09323   -0.08757    0.07270
AFIX  43
H3    2    0.316184    0.535462    0.165328    11.00000   -1.20000
AFIX   0
C4    1    0.306493    0.458091    0.123056    11.00000    0.22868    0.26489 =
         0.23063   -0.07550   -0.08931    0.04997
AFIX  43
H4    2    0.250516    0.454262    0.136043    11.00000   -1.20000
AFIX   0
C5    1    0.351027    0.416340    0.087614    11.00000    0.23670    0.25459 =
         0.21471   -0.05689   -0.09695    0.04905
AFIX  43
H5    2    0.324348    0.383673    0.075970    11.00000   -1.20000
AFIX   0
C6    1    0.432347    0.418660    0.067675    11.00000    0.23711    0.26356 =
         0.22007   -0.07298   -0.09248    0.05154
AFIX  43
H6    2    0.461138    0.387918    0.043775    11.00000   -1.20000
AFIX   0
C7    1    0.559876    0.471612    0.061636    11.00000    0.19612    0.28502 =
         0.30503   -0.05507   -0.08359    0.08162
AFIX  33
H7A   2    0.579343    0.436093    0.038174    11.00000   -1.50000
H7B   2    0.573322    0.514641    0.034500    11.00000   -1.50000
H7C   2    0.584752    0.466353    0.097680    11.00000   -1.50000
AFIX   0
RESI 27 TOL
C1    1    0.791109    0.736108    0.602256    11.00000    0.06720    0.08257 =
         0.09974   -0.01959   -0.02263    0.00523
C2    1    0.773189    0.670021    0.623702    11.00000    0.07299    0.07703 =
         0.11793   -0.02345   -0.02384    0.00297
AFIX  43
H2    2    0.776662    0.641421    0.594628    11.00000   -1.20000
AFIX   0
C3    1    0.750495    0.645417    0.686419    11.00000    0.07411    0.08068 =
         0.11808   -0.01013   -0.02176    0.00210
AFIX  43
H3    2    0.740119    0.599617    0.700520    11.00000   -1.20000
AFIX   0
C4    1    0.742544    0.686728    0.729454    11.00000    0.08707    0.07934 =
         0.10047   -0.00157   -0.01251    0.00164
AFIX  43
H4    2    0.726265    0.669837    0.772955    11.00000   -1.20000
AFIX   0
C5    1    0.758691    0.752705    0.707946    11.00000    0.09886    0.08244 =
         0.09615   -0.01255   -0.01777    0.00212
AFIX  43
H5    2    0.752409    0.781965    0.736741    11.00000   -1.20000
AFIX   0
C6    1    0.783969    0.776679    0.644780    11.00000    0.09088    0.07223 =
         0.09751   -0.01314   -0.02333   -0.00669
AFIX  43
H6    2    0.796584    0.822064    0.630681    11.00000   -1.20000
AFIX   0
C7    1    0.819232    0.762063    0.533233    11.00000    0.10724    0.09848 =
         0.10533   -0.01565   -0.02819   -0.01088
AFIX  33
H7A   2    0.820579    0.726050    0.510178    11.00000   -1.50000
H7B   2    0.782754    0.797631    0.519347    11.00000   -1.50000
H7C   2    0.872633    0.779371    0.525329    11.00000   -1.50000
AFIX   0
RESI 28 TOL
PART 5
C1    1    0.886304    0.776021    0.289397    51.00000    0.29862    0.15428 =
         0.16832   -0.00385   -0.08822   -0.04629
C2    1    0.858835    0.827169    0.248009    51.00000    0.32076    0.15588 =
         0.16793   -0.00809   -0.09415   -0.03892
AFIX  43
H2    2    0.856479    0.820655    0.207570    51.00000   -1.20000
AFIX   0
C3    1    0.834825    0.887712    0.265418    51.00000    0.33386    0.16379 =
         0.17417   -0.01487   -0.10503   -0.03565
AFIX  43
H3    2    0.815735    0.922549    0.237122    51.00000   -1.20000
AFIX   0
C4    1    0.838782    0.897024    0.323658    51.00000    0.32578    0.15975 =
         0.17018   -0.01372   -0.10068   -0.04785
AFIX  43
H4    2    0.822464    0.938552    0.335520    51.00000   -1.20000
AFIX   0
C5    1    0.866204    0.846760    0.365298    51.00000    0.31263    0.15880 =
         0.16491   -0.00542   -0.09012   -0.05148
AFIX  43
H5    2    0.869581    0.853983    0.405290    51.00000   -1.20000
AFIX   0
C6    1    0.888798    0.785714    0.348574    51.00000    0.30299    0.16313 =
         0.16649   -0.00600   -0.08515   -0.04955
AFIX  43
H6    2    0.905973    0.750551    0.377622    51.00000   -1.20000
AFIX   0
C7    1    0.919126    0.712750    0.268229    51.00000    0.26233    0.13654 =
         0.18549    0.00520   -0.06895   -0.06513
AFIX  33
H7A   2    0.912502    0.714321    0.225560    51.00000   -1.50000
H7B   2    0.975703    0.707544    0.269064    51.00000   -1.50000
H7C   2    0.890572    0.675136    0.296264    51.00000   -1.50000
AFIX   0
RESI 29 TOL
PART 6
C1    1    0.833617    0.851956    0.268492   -51.00000    0.13644    0.09285 =
         0.14202   -0.03803   -0.06820    0.00780
C2    1    0.868749    0.789101    0.268719   -51.00000    0.10032    0.08693 =
         0.13728   -0.03338   -0.04449   -0.00785
AFIX  43
H2    2    0.873195    0.769265    0.233141   -51.00000   -1.20000
AFIX   0
C3    1    0.897464    0.754569    0.319364   -51.00000    0.07191    0.08750 =
         0.12961   -0.02411   -0.02755   -0.01924
AFIX  43
H3    2    0.920401    0.711255    0.319008   -51.00000   -1.20000
AFIX   0
C4    1    0.892165    0.784207    0.370382   -51.00000    0.05603    0.09318 =
         0.12895   -0.02666   -0.02337   -0.01732
AFIX  43
H4    2    0.912574    0.761504    0.405167   -51.00000   -1.20000
AFIX   0
C5    1    0.857263    0.846884    0.371217   -51.00000    0.06529    0.08736 =
         0.12074   -0.02884   -0.03429   -0.01749
AFIX  43
H5    2    0.854140    0.867061    0.406418   -51.00000   -1.20000
AFIX   0
C6    1    0.826903    0.880203    0.320830   -51.00000    0.09379    0.09130 =
         0.13357   -0.03563   -0.05047   -0.00045
AFIX  43
H6    2    0.801422    0.922519    0.322175   -51.00000   -1.20000
AFIX   0
C7    1    0.807938    0.890256    0.210587   -51.00000    0.20669    0.11646 =
         0.15591   -0.04736   -0.09827    0.03793
AFIX  33
H7A   2    0.817000    0.862569    0.178579   -51.00000   -1.50000
H7B   2    0.751339    0.902524    0.221207   -51.00000   -1.50000
H7C   2    0.838867    0.930446    0.194526   -51.00000   -1.50000
PART 0
RESI 0
AFIX   0
REM #####
RESI 19 TOL
PART  6
C2    1    1.128155    1.036939    0.027836   -51.00000    0.74419    0.42606 =
         0.19347   -0.06118   -0.05423    0.07286
AFIX  43
H2    2    1.172153    1.012365    0.040770   -51.00000   -1.20000
AFIX   0
C1    1    1.117926    1.039814   -0.032441   -51.00000    0.74606    0.43092 =
         0.19897   -0.06839   -0.05638    0.07625
C3    1    1.075345    1.069269    0.069482   -51.00000    0.74824    0.42403 =
         0.19202   -0.05931   -0.05382    0.07358
AFIX  43
H3    2    1.083763    1.067347    0.110360   -51.00000   -1.20000
AFIX   0
C4    1    1.010296    1.104385    0.051559   -51.00000    0.75144    0.43037 =
         0.19658   -0.06170   -0.05572    0.07709
AFIX  43
H4    2    0.973719    1.126372    0.080078   -51.00000   -1.20000
AFIX   0
C5    1    0.999046    1.107175   -0.008079   -51.00000    0.75266    0.43186 =
         0.19749   -0.06173   -0.05748    0.07871
AFIX  43
H5    2    0.954275    1.130893   -0.020533   -51.00000   -1.20000
AFIX   0
C6    1    1.052843    1.075481   -0.050067   -51.00000    0.74746    0.42935 =
         0.20097   -0.06805   -0.05957    0.07708
AFIX  43
H6    2    1.044945    1.078282   -0.091217   -51.00000   -1.20000
AFIX   0
C7    1    1.177064    1.005945   -0.077937   -51.00000    0.74735    0.44050 =
         0.19200   -0.06537   -0.06020    0.08814
AFIX  33
H7A   2    1.218703    0.983346   -0.057388   -51.00000   -1.50000
H7B   2    1.149934    0.973448   -0.091894   -51.00000   -1.50000
H7C   2    1.200977    1.039034   -0.114089   -51.00000   -1.50000
PART 0
RESI 0
AFIX   0
HKLF 4

REM  sol_a.res in P-1
REM R1 =  0.0794 for   22616 Fo > 4sig(Fo)  and  0.0844 for all   25824 data
REM   2336 parameters refined using   4462 restraints

END

WGHT      0.1775     13.3830

REM Highest difference peak  4.129,  deepest hole -0.980,  1-sigma level  0.110
Q1    1   0.6794  0.2989  0.3816  11.00000  0.05    4.13
Q2    1   0.5430  0.3392  0.3289  11.00000  0.05    1.11
Q3    1   0.8011  0.4593  0.1097  11.00000  0.05    1.11
Q4    1   0.5191  0.0902  0.8306  11.00000  0.05    0.87
Q5    1   0.5903  0.3245  0.3684  11.00000  0.05    0.86
Q6    1   0.7940  0.0893  0.4591  11.00000  0.05    0.86
Q7    1   0.7817  0.0967  0.4693  11.00000  0.05    0.83
Q8    1   0.5338  0.1209  0.7414  11.00000  0.05    0.83
Q9    1   0.7589  0.1065  0.4782  11.00000  0.05    0.83
Q10   1   0.5800  0.4427 -0.0060  11.00000  0.05    0.79
Q11   1   0.6354  0.4932 -0.0176  11.00000  0.05    0.71
Q12   1   0.4828  0.1247  0.7910  11.00000  0.05    0.69
Q13   1   0.4355  0.5781  0.0523  11.00000  0.05    0.68
Q14   1   0.8256  0.4701  0.1536  11.00000  0.05    0.68
Q15   1   1.0537  0.5173 -0.0300  11.00000  0.05    0.63
Q16   1   0.3803  0.7927  0.4586  11.00000  0.05    0.58
Q17   1   1.0426  0.6561  0.1428  11.00000  0.05    0.57
Q18   1   1.1445  1.0369  0.0373  11.00000  0.05    0.53
Q19   1   0.5209  0.4135  0.0536  11.00000  0.05    0.52
Q20   1   0.3736  0.4240  0.5322  11.00000  0.05    0.52
Q21   1   0.3190  0.4825  0.0653  11.00000  0.05    0.52
Q22   1   0.3918  0.5569  0.1099  11.00000  0.05    0.52
Q23   1   0.5023  0.4029  0.0320  11.00000  0.05    0.51
Q24   1   0.9190  0.6484 -0.0819  11.00000  0.05    0.50
Q25   1   0.8662  0.5239 -0.1136  11.00000  0.05    0.49
Q26   1   0.7755  0.4461  0.5313  11.00000  0.05    0.49
Q27   1   0.6993 -0.0380  0.8334  11.00000  0.05    0.49
Q28   1   0.9585  0.2914  0.1902  11.00000  0.05    0.48
Q29   1   0.5765  0.0785  0.7806  11.00000  0.05    0.48
Q30   1   0.7368  0.2020  0.4383  11.00000  0.05    0.47
Q31   1   0.3428  0.4548  0.4809  11.00000  0.05    0.46
Q32   1   0.4651 -0.0235  0.0018  11.00000  0.05    0.45
Q33   1   1.0349  1.1854  0.0570  11.00000  0.05    0.45
Q34   1   0.8863  0.8706  0.3031  11.00000  0.05    0.45
Q35   1   0.4935  0.0743  0.7830  11.00000  0.05    0.45
Q36   1   0.5504  0.1345  0.7929  11.00000  0.05    0.45
Q37   1   0.4098  0.4742  0.4389  11.00000  0.05    0.43
Q38   1   0.4944  0.3800  0.5623  11.00000  0.05    0.43
Q39   1   0.5613  0.4546  0.4124  11.00000  0.05    0.43
Q40   1   0.7668  0.8772  0.2405  11.00000  0.05    0.42
Q41   1   1.0963  0.7375  0.1215  11.00000  0.05    0.42
Q42   1   0.9354  0.6804 -0.0328  11.00000  0.05    0.41
Q43   1   0.8250  0.4190  0.1490  11.00000  0.05    0.41
Q44   1   1.0276  1.0690 -0.1310  11.00000  0.05    0.41
Q45   1   0.6405  0.6191  0.0927  11.00000  0.05    0.41
Q46   1   0.1147  0.1356  0.2404  11.00000  0.05    0.40
Q47   1   0.3436  0.2469  0.7396  11.00000  0.05    0.40
Q48   1   0.4865  0.3042  0.3825  11.00000  0.05    0.39
Q49   1   0.9816  0.5984  0.0060  11.00000  0.05    0.39
Q50   1   0.8441  0.1664  0.3931  11.00000  0.05    0.39
Q51   1   0.3415 -0.0363  0.7474  11.00000  0.05    0.39
Q52   1   0.3935  0.4895  0.1086  11.00000  0.05    0.38
Q53   1   1.0382  0.7704  0.1644  11.00000  0.05    0.37
Q54   1   0.7840  0.4336  0.2001  11.00000  0.05    0.36
Q55   1   0.5601  0.2590 -0.0580  11.00000  0.05    0.35
Q56   1   0.6610  0.5874  0.1305  11.00000  0.05    0.35
Q57   1   0.4074  0.5051  0.3822  11.00000  0.05    0.34
Q58   1   1.0578  0.5341 -0.0781  11.00000  0.05    0.34
Q59   1   0.4333  0.2820  0.3255  11.00000  0.05    0.34
Q60   1   0.5604  0.4934  0.3536  11.00000  0.05    0.34
Q61   1   0.7011  0.0213  0.7178  11.00000  0.05    0.34
Q62   1   0.3259  0.3946  0.5928  11.00000  0.05    0.34
Q63   1   0.8671  0.9267  0.2002  11.00000  0.05    0.34
Q64   1   0.8776  0.5565 -0.0527  11.00000  0.05    0.34
Q65   1   0.4188 -0.0387  0.0192  11.00000  0.05    0.34
Q66   1   0.7578  0.3000 -0.0621  11.00000  0.05    0.34
Q67   1   0.8755  0.5291  0.2976  11.00000  0.05    0.33
Q68   1   0.4479  0.3535  0.6230  11.00000  0.05    0.33
Q69   1   0.7359  0.4608  0.1620  11.00000  0.05    0.33
Q70   1   0.1772  0.1576  0.1984  11.00000  0.05    0.33
Q71   1   1.1027  0.7869 -0.0208  11.00000  0.05    0.33
Q72   1   1.0132  0.6541 -0.0801  11.00000  0.05    0.33
Q73   1   0.3758  0.0658  0.4381  11.00000  0.05    0.32
Q74   1   0.8139  0.7577  0.6192  11.00000  0.05    0.32
Q75   1   1.1601  1.0315 -0.0135  11.00000  0.05    0.32
Q76   1   0.6179  0.3762  0.3485  11.00000  0.05    0.32
Q77   1   0.4789 -0.0610  0.0024  11.00000  0.05    0.32
Q78   1   0.4388  0.1553  0.8041  11.00000  0.05    0.31
Q79   1   0.8193  0.5977  0.3068  11.00000  0.05    0.31
Q80   1   0.8710  0.9335  0.2660  11.00000  0.05    0.31
Q81   1   1.1247 -0.2087  0.2706  11.00000  0.05    0.31
Q82   1   0.4588  0.1319  0.8391  11.00000  0.05    0.31
Q83   1   1.2275 -0.2057  0.4039  11.00000  0.05    0.31
Q84   1   1.1925  1.0135 -0.0691  11.00000  0.05    0.31
Q85   1   1.0548  1.1328 -0.1292  11.00000  0.05    0.31
Q86   1   1.2557  0.8772  0.0057  11.00000  0.05    0.30
Q87   1   1.1625  0.8091  0.0264  11.00000  0.05    0.30
Q88   1   0.4422  0.7695  0.4387  11.00000  0.05    0.30
Q89   1   0.7588  0.4064  0.1517  11.00000  0.05    0.30
Q90   1   0.6695  0.3543  0.5659  11.00000  0.05    0.30
Q91   1   1.0390  0.9033  0.1094  11.00000  0.05    0.29
Q92   1   1.0032  0.5636 -0.0414  11.00000  0.05    0.29
Q93   1   0.8817  0.7199  0.5067  11.00000  0.05    0.29
Q94   1   0.1628  0.1827  0.1799  11.00000  0.05    0.29
Q95   1   0.7643  0.5539  0.1217  11.00000  0.05    0.29
Q96   1   0.7488  0.2077  0.3663  11.00000  0.05    0.29
Q97   1   1.0679  1.0652 -0.0741  11.00000  0.05    0.29
Q98   1   1.0968 -0.1435  0.3578  11.00000  0.05    0.29
Q99   1   0.3805 -0.0093  0.7697  11.00000  0.05    0.29
Q100  1   0.6831  0.1416  0.4272  11.00000  0.05    0.29
Q101  1   1.1360 -0.1894  0.2686  11.00000  0.05    0.29
Q102  1   0.9423  1.1638 -0.0061  11.00000  0.05    0.29
Q103  1   0.9787  0.6405  0.6337  11.00000  0.05    0.29
Q104  1   0.9437  0.6428  0.7432  11.00000  0.05    0.29
Q105  1   0.8992  0.8287  0.3424  11.00000  0.05    0.29
Q106  1   0.9046  0.0455  0.3955  11.00000  0.05    0.29
Q107  1   0.3575  0.2001  0.8159  11.00000  0.05    0.29
Q108  1   0.1588  0.2394  0.1334  11.00000  0.05    0.29
Q109  1   0.2848  0.2944  0.7767  11.00000  0.05    0.28
Q110  1   1.0166  0.6769  0.2111  11.00000  0.05    0.28
Q111  1   0.9762  0.6311  0.6497  11.00000  0.05    0.28
Q112  1   0.7414  0.3736  0.6975  11.00000  0.05    0.28
Q113  1   0.4006  0.4998  0.2581  11.00000  0.05    0.28
Q114  1   0.8236  0.4905  0.0320  11.00000  0.05    0.28
Q115  1   0.7626  0.4140  0.1109  11.00000  0.05    0.28
Q116  1   0.9060  0.7594  0.3610  11.00000  0.05    0.28
Q117  1   0.9829  0.6901  0.7871  11.00000  0.05    0.28
Q118  1   0.9242  0.5624  0.3731  11.00000  0.05    0.28
Q119  1   1.1068  1.0708  0.0689  11.00000  0.05    0.28
Q120  1   1.0651  0.7855  0.0816  11.00000  0.05    0.28
Q121  1   0.7419  0.5409  0.1379  11.00000  0.05    0.28
Q122  1   0.8827  0.5819 -0.0967  11.00000  0.05    0.28
Q123  1   0.5841  0.0826  0.6693  11.00000  0.05    0.27
Q124  1   0.2933  0.0776  0.0931  11.00000  0.05    0.27
Q125  1   0.9256  0.5435  0.6556  11.00000  0.05    0.27
Q126  1   0.9628  0.0300  0.2958  11.00000  0.05    0.27
Q127  1   0.8969  0.5273  0.2376  11.00000  0.05    0.27
Q128  1   1.2051 -0.2596  0.4689  11.00000  0.05    0.27
Q129  1   0.6862  0.7964  0.4245  11.00000  0.05    0.27
Q130  1   1.0139  0.7569 -0.0004  11.00000  0.05    0.27
Q131  1   0.7081  0.4009  0.4687  11.00000  0.05    0.27
Q132  1   0.7751  0.7246  0.6571  11.00000  0.05    0.27
Q133  1   0.8639  0.8721  0.1875  11.00000  0.05    0.26
Q134  1   0.3600 -0.0374  0.1082  11.00000  0.05    0.26
Q135  1   0.9741  0.1325  0.2232  11.00000  0.05    0.26
Q136  1   0.3932  0.4770  0.1667  11.00000  0.05    0.26
Q137  1   0.7032  0.7654  0.5232  11.00000  0.05    0.26
Q138  1   1.0173  0.5642  0.6513  11.00000  0.05    0.26
Q139  1   0.9209  0.5603  0.5477  11.00000  0.05    0.26
Q140  1   0.4229  0.0555  0.5250  11.00000  0.05    0.26
Q141  1   1.0003  0.7770  0.0159  11.00000  0.05    0.26
Q142  1   0.2240  0.2739  0.1263  11.00000  0.05    0.26
Q143  1   0.4639  0.0849  0.5012  11.00000  0.05    0.26
Q144  1   0.3280  0.1712  0.1127  11.00000  0.05    0.26
Q145  1   0.4862  0.7226  0.4717  11.00000  0.05    0.26
Q146  1   0.5036  0.0737  0.8710  11.00000  0.05    0.26
Q147  1   0.7536  0.6780  0.5652  11.00000  0.05    0.26
Q148  1   0.8153  0.9538  0.1593  11.00000  0.05    0.26
Q149  1   0.9023  0.6037  0.5691  11.00000  0.05    0.26
Q150  1   1.0320 -0.1503  0.5006  11.00000  0.05    0.26
;
_shelx_res_checksum               9342
_shelx_hkl_file
;
   0   0   1   10.04    0.34
   0   0   1   10.99    0.43
   0   0  -1   10.47    0.34
   0   0  -1   10.21    0.34
   0   0   2   53.90    1.89
   0   0   2   47.12    1.63
   0   0  -2   48.49    1.72
   0   0  -2   50.90    1.80
   0   0   3  189.34    6.52
   0   0   3  185.56    6.35
   0   0   4    0.09    0.17
   0   0   4    0.26    0.17
   0   0  -4    0.00    0.17
   0   0  -4    0.09    0.17
   0   0   5  146.34    5.06
   0   0   5  166.42    5.75
   0   0  -5  162.13    5.58
   0   0  -5  150.46    5.24
   0   0   6  412.23   14.25
   0   0   6  441.59   15.19
   0   0  -6  433.95   14.93
   0   0  -6  405.62   13.99
   0   0   7   29.01    1.12
   0   0   7   30.13    1.12
   0   0  -7   29.35    1.12
   0   0  -7   28.15    1.03
   0   0   8   88.40    3.09
   0   0   8   91.58    3.26
   0   0  -8   89.52    3.18
   0   0   9    0.69    0.17
   0   0   9    0.86    0.26
   0   0  -9    1.03    0.26
   0   0  -9    0.43    0.17
   0   0  10  181.78    6.35
   0   0  10  189.77    6.61
   0   0 -10  194.57    6.78
   0   0 -10  191.57    6.69
   0   0  11    1.97    0.26
   0   0 -11    2.32    0.26
   0   0  12    0.34    0.17
   0   0  12    1.20    0.26
   0   0 -12    0.94    0.34
   0   0 -12    0.26    0.17
   0   0  13   60.51    2.23
   0   0  13   58.71    2.15
   0   0 -13   58.96    2.23
   0   0 -13   59.14    2.15
   0   0  14  159.64    5.58
   0   0  14  170.28    6.01
   0   0 -14  167.88    5.92
   0   0 -14  163.16    5.75
   0   0  15   16.05    0.77
   0   0  15   14.08    0.69
   0   0 -15   15.28    0.77
   0   0 -15   14.25    0.69
   0   0  16   86.26    3.18
   0   0  16   89.09    3.18
   0   0 -16   92.69    3.35
   0   0 -16   87.89    3.26
   0   0  17   41.46    1.54
   0   0  17   42.74    1.72
   0   0 -17   44.80    1.72
   0   0 -17   44.29    1.80
   0   0  18    5.92    0.60
   0   0  18    6.69    0.43
   0   0 -18    5.84    0.60
   0   0 -18    6.44    0.51
   0   0  19   38.45    1.63
   0   0 -19   38.37    1.63
   0   0 -19   43.51    1.72
   0   0  20   13.22    0.86
   0   0  20   12.27    0.60
   0   0 -20   12.62    0.86
   0   0 -20   12.62    0.69
   0   0  22    5.41    0.43
   0   0  22    4.38    0.60
   0   0 -22    3.86    0.51
   0   0 -22    4.89    0.43
   0   0  23    3.26    0.60
   0   0  23    4.55    0.43
   0   0 -23    4.21    0.43
   0   0 -23    3.86    0.51
   0   0  24    0.51    0.26
   0   0  24    0.60    0.51
   0   0 -24    0.34    0.51
   0   0 -24    0.09    0.34
   0   0  25    0.17    0.51
   0   0  25   -0.34    0.26
   0   0 -25   -0.26    0.34
   0   0 -25    0.26    0.51
   0   1 -24    2.40    0.43
   0   1 -24    3.52    0.60
   0  -1  24    3.00    0.60
   0  -1  24    1.80    0.34
   0   1 -23   23.35    1.20
   0   1 -23   23.35    1.03
   0  -1  23   21.71    1.12
   0  -1  23   21.80    0.94
   0   1 -22    4.03    0.43
   0  -1  22    3.95    0.34
   0  -1  22    3.18    0.60
   0   1 -21    1.97    0.60
   0   1 -20   19.05    1.03
   0   1 -20   19.05    0.86
   0  -1  20   20.26    1.03
   0  -1  20   18.20    0.86
   0   1 -19   25.83    1.20
   0   1 -19   26.61    1.12
   0  -1  19   28.41    1.29
   0   1 -18   28.24    1.20
   0   1 -18   27.47    1.20
   0  -1  18   28.75    1.29
   0  -1  18   25.92    1.03
   0   1 -17   14.85    0.69
   0   1 -17   16.48    0.86
   0  -1  17   14.08    0.69
   0   1 -16    4.12    0.51
   0   1 -16    3.18    0.34
   0  -1  16    2.57    0.34
   0   1 -15   -0.17    0.26
   0  -1  15    0.43    0.34
   0   1 -14    0.00    0.34
   0   1 -14   -0.09    0.26
   0  -1  14    0.00    0.34
   0  -1  14    0.17    0.26
   0   1 -13    2.83    0.43
   0   1 -13    2.92    0.34
   0  -1  13    2.92    0.34
   0  -1  13    2.57    0.26
   0   1 -12   21.37    0.94
   0   1 -12   21.71    0.86
   0  -1  12   21.54    0.94
   0  -1  12   21.63    0.86
   0   1 -11   42.14    1.54
   0   1 -11   40.68    1.54
   0  -1  11   40.43    1.54
   0  -1  11   40.77    1.54
   0   1 -10  211.57    7.38
   0   1 -10  202.38    7.04
   0  -1  10  205.30    7.12
   0  -1  10  218.00    7.64
   0   1  -9  968.14   33.30
   0   1  -9  966.43   33.22
   0  -1   9  957.84   32.96
   0  -1   9  950.98   32.70
   0   1  -7 1346.65   46.26
   0   1  -7 1404.15   48.24
   0  -1   7 1374.97   47.21
   0  -1   7 1345.79   46.18
   0   1  -6  764.56   26.26
   0   1  -6  768.34   26.44
   0  -1   6  743.62   25.58
   0  -1   6  776.15   26.69
   0   1  -5   13.22    0.60
   0  -1   5   14.25    0.60
   0  -1   4  160.07    5.49
   0  -1   4  149.68    5.15
   0   1  -3  156.98    5.41
   0   1  -3  161.53    5.58
   0  -1   3  162.13    5.58
   0  -1   3  166.59    5.75
   0   1  -2  344.34   11.84
   0   1  -2  345.72   11.84
   0  -1   2  372.84   12.79
   0   1  -1  144.45    4.98
   0  -1   1  140.16    4.81
   0  -1   1  145.48    4.98
   0   1   0   53.99    1.89
   0   1   0   61.02    2.06
   0  -1   0   54.42    1.89
   0   1   1    3.09    0.17
   0  -1  -1    3.18    0.17
   0   1   2   28.32    1.03
   0   1   2   26.01    0.94
   0   1   3   49.35    1.72
   0  -1  -3   48.49    1.72
   0   1   4  533.77   18.28
   0   1   4  549.90   18.88
   0  -1  -4  533.77   18.37
   0  -1  -4  571.53   19.65
   0   1   5 1429.04   49.01
   0   1   5 1504.57   51.58
   0  -1  -5 1414.45   48.49
   0  -1  -5 1393.85   47.81
   0   1   6   29.10    1.12
   0  -1  -6   29.10    1.12
   0  -1  -6   32.70    1.20
   0   1   7    4.89    0.34
   0  -1  -7    5.24    0.34
   0   1   8  157.24    5.49
   0   1   8  155.18    5.41
   0  -1  -8  156.21    5.49
   0  -1  -8  154.32    5.41
   0   1   9  153.38    5.32
   0   1   9  150.63    5.24
   0  -1  -9  145.48    5.06
   0  -1  -9  156.47    5.49
   0   1  10  238.26    8.24
   0   1  10  230.96    8.07
   0  -1 -10  237.40    8.24
   0  -1 -10  232.25    8.07
   0   1  11   99.05    3.52
   0   1  11   96.81    3.43
   0  -1 -11   99.90    3.60
   0  -1 -11   94.93    3.35
   0   1  12    6.35    0.43
   0  -1 -12    5.92    0.43
   0   1  13  198.01    6.87
   0   1  13  189.25    6.61
   0  -1 -13  186.59    6.52
   0  -1 -13  198.09    6.95
   0   1  14    5.49    0.43
   0   1  14    4.89    0.34
   0  -1 -14    4.55    0.34
   0  -1 -14    5.58    0.43
   0   1  15   22.74    1.03
   0  -1 -15   25.75    1.03
   0  -1 -15   23.77    1.03
   0   1  17    0.86    0.26
   0   1  17    0.51    0.34
   0  -1 -17    0.94    0.43
   0  -1 -17    0.60    0.26
   0   1  18    9.96    0.69
   0   1  18   11.67    0.60
   0  -1 -18   11.07    0.60
   0  -1 -18    9.70    0.69
   0   1  19   13.56    0.69
   0  -1 -19   15.53    0.86
   0  -1 -19   13.56    0.69
   0   1  20    4.38    0.60
   0   1  20    5.24    0.43
   0  -1 -20    4.21    0.60
   0  -1 -20    5.15    0.43
   0   1  21    6.09    0.43
   0   1  21    5.66    0.60
   0  -1 -21    5.66    0.51
   0  -1 -21    5.84    0.60
   0   1  22    0.86    0.26
   0   1  22    1.72    0.51
   0  -1 -22    1.72    0.51
   0  -1 -22    1.37    0.34
   0   1  23    5.66    0.43
   0   1  23    4.55    0.69
   0  -1 -23    4.81    0.51
   0  -1 -23    4.55    0.60
   0   1  24   21.03    0.94
   0   1  24   21.29    1.20
   0  -1 -24   21.20    0.94
   0  -1 -24   19.05    1.03
   0   1  25    0.34    0.26
   0   1  25   -0.17    0.51
   0  -1 -25    0.09    0.51
   0  -1 -25    0.34    0.34
   0   2 -24    2.32    0.51
   0   2 -24    0.86    0.34
   0  -2  24    2.06    0.51
   0  -2  24    1.03    0.34
   0   2 -23    0.34    0.34
   0   2 -23    0.77    0.51
   0  -2  23    0.69    0.26
   0  -2  23    0.69    0.51
   0   2 -22    2.06    0.51
   0   2 -22    2.15    0.34
   0  -2  22    2.75    0.34
   0  -2  22    2.23    0.51
   0   2 -21    1.80    0.34
   0   2 -21    2.23    0.51
   0  -2  21    2.23    0.34
   0  -2  21    1.89    0.51
   0   2 -20    1.03    0.34
   0   2 -20    1.03    0.43
   0  -2  20    0.51    0.43
   0  -2  20    0.77    0.26
   0   2 -19    7.38    0.51
   0   2 -19    6.61    0.60
   0  -2  19    6.52    0.60
   0  -2  19    7.64    0.51
   0   2 -18  134.32    4.72
   0   2 -18  136.12    4.89
   0  -2  18  138.36    4.98
   0  -2  18  132.43    4.72
   0   2 -17   -0.26    0.43
   0   2 -17    0.00    0.26
   0  -2  17   -0.09    0.26
   0  -2  17    0.17    0.43
   0   2 -16  155.78    5.58
   0   2 -16  159.13    5.58
   0  -2  16  157.07    5.58
   0  -2  16  153.63    5.41
   0   2 -14    0.09    0.26
   0   2 -14    0.17    0.34
   0  -2  14    0.09    0.26
   0  -2  14   -0.09    0.34
   0   2 -13  116.73    4.12
   0   2 -13  105.91    3.78
   0  -2  13  117.24    4.12
   0  -2  13  115.44    4.12
   0   2 -12   88.75    3.18
   0   2 -12   77.76    2.83
   0  -2  12   79.05    2.92
   0  -2  12   86.43    3.09
   0   2 -11    0.26    0.26
   0   2 -11    0.00    0.17
   0  -2  11    0.00    0.26
   0  -2  11   -0.09    0.17
   0   2 -10  190.28    6.69
   0   2 -10  180.24    6.27
   0  -2  10  191.31    6.69
   0  -2  10  184.19    6.44
   0   2  -9  534.97   18.45
   0   2  -9  560.37   19.31
   0  -2   9  552.31   19.05
   0  -2   9  525.18   18.11
   0   2  -8  491.80   16.99
   0   2  -8  469.22   16.14
   0  -2   8  480.55   16.56
   0  -2   8  500.12   17.25
   0   2  -7  240.32    8.33
   0   2  -7  259.54    9.01
   0  -2   7  257.14    8.93
   0  -2   7  231.05    7.98
   0   2  -6  164.02    5.66
   0   2  -6  158.87    5.58
   0  -2   6  145.56    5.06
   0  -2   6  170.03    5.92
   0  -2   5   42.06    1.54
   0  -2   5   39.82    1.46
   0   2  -4   64.11    2.23
   0   2  -4   56.82    2.06
   0  -2   4   55.62    1.97
   0   2  -3  112.61    3.95
   0   2  -3  113.47    3.95
   0  -2   3  113.89    3.95
   0  -2   3  112.09    3.86
   0   2  -2   86.43    3.00
   0   2  -2   84.71    2.92
   0  -2   2   84.03    2.92
   0  -2   2   81.79    2.83
   0   2  -1 1012.77   34.76
   0   2  -1 1158.68   39.74
   0  -2   1 1114.05   38.19
   0  -2   1 1157.82   39.74
   0   2   0 1247.94   42.83
   0   2   0 1275.41   43.77
   0  -2   0 1323.47   45.40
   0  -2   0 1277.13   43.77
   0   2   1  805.07   27.64
   0   2   1  762.07   26.18
   0   2   2  185.22    6.35
   0   2   2  189.17    6.52
   0  -2  -2  191.23    6.61
   0  -2  -2  203.76    7.04
   0   2   3  303.92   10.47
   0   2   3  304.35   10.47
   0  -2  -3  296.28   10.21
   0  -2  -3  325.98   11.24
   0   2   4   93.90    3.26
   0   2   4   97.33    3.35
   0  -2  -4   95.10    3.35
   0  -2  -4   95.36    3.35
   0   2   5  211.40    7.30
   0  -2  -5  211.91    7.30
   0  -2  -5  219.21    7.55
   0   2   6  885.75   30.47
   0   2   6  868.58   29.87
   0  -2  -6  842.41   28.92
   0  -2  -6  866.87   29.78
   0   2   7   46.78    1.72
   0   2   7   44.89    1.63
   0  -2  -7   46.43    1.72
   0  -2  -7   43.17    1.54
   0   2   8    8.07    0.43
   0   2   8    8.58    0.43
   0  -2  -8    8.50    0.43
   0  -2  -8    8.15    0.43
   0   2   9    3.35    0.26
   0  -2  -9    2.75    0.34
   0   2  10    6.69    0.43
   0  -2 -10    6.52    0.43
   0   2  11    1.54    0.26
   0   2  11    1.54    0.26
   0  -2 -11    1.54    0.26
   0  -2 -11    1.29    0.34
   0   2  12   16.39    0.69
   0  -2 -12   19.65    0.86
   0  -2 -12   17.77    0.77
   0   2  13    0.26    0.34
   0   2  13    0.69    0.26
   0  -2 -13    0.69    0.34
   0  -2 -13    1.03    0.26
   0   2  14   69.61    2.49
   0   2  14   63.60    2.40
   0  -2 -14   67.72    2.49
   0  -2 -14   66.86    2.49
   0   2  15  270.87    9.44
   0   2  15  272.68    9.53
   0  -2 -15  274.82    9.61
   0  -2 -15  268.81    9.36
   0   2  17  217.66    7.64
   0   2  17  217.83    7.72
   0  -2 -17  211.40    7.38
   0  -2 -17  215.43    7.64
   0   2  18   29.27    1.20
   0   2  18   34.07    1.46
   0  -2 -18   29.61    1.20
   0  -2 -18   33.04    1.46
   0   2  19   39.48    1.54
   0   2  19   35.28    1.54
   0  -2 -19   37.25    1.54
   0  -2 -19   40.25    1.54
   0   2  20    3.60    0.51
   0   2  20    2.92    0.34
   0  -2 -20    3.52    0.51
   0  -2 -20    2.75    0.43
   0   2  21    2.83    0.34
   0   2  21    3.09    0.51
   0  -2 -21    3.18    0.43
   0  -2 -21    3.00    0.51
   0   2  22   -0.34    0.51
   0   2  22    0.09    0.26
   0  -2 -22   -0.09    0.34
   0  -2 -22    0.17    0.43
   0   2  23    4.03    0.43
   0   2  23    3.09    0.60
   0  -2 -23    3.78    0.43
   0  -2 -23    3.52    0.60
   0   2  24    0.17    0.26
   0   2  24   -0.34    0.51
   0  -2 -24    0.00    0.43
   0  -2 -24    0.34    0.34
   0   2  25    5.49    0.43
   0   2  25    5.58    0.69
   0  -2 -25    6.01    0.69
   0  -2 -25    5.49    0.51
   0   3 -24    6.01    0.51
   0   3 -24    5.66    0.60
   0  -3  24    5.41    0.69
   0  -3  24    6.69    0.51
   0   3 -23    6.01    0.69
   0   3 -23    4.81    0.43
   0  -3  23    4.55    0.43
   0  -3  23    5.84    0.69
   0   3 -22   76.47    2.92
   0   3 -22   79.22    2.92
   0  -3  22   75.36    2.92
   0  -3  22   75.53    2.75
   0   3 -21   13.48    0.69
   0   3 -21   11.84    0.77
   0  -3  21   13.65    0.69
   0  -3  21   11.07    0.77
   0   3 -19   89.95    3.26
   0   3 -19   89.35    3.35
   0  -3  19   88.15    3.18
   0  -3  19   88.83    3.35
   0   3 -18   -0.09    0.26
   0   3 -18    0.43    0.43
   0  -3  18    0.26    0.43
   0  -3  18    0.09    0.26
   0   3 -17   11.07    0.60
   0  -3  17    9.70    0.51
   0   3 -16    0.00    0.43
   0   3 -16    0.09    0.26
   0  -3  16    0.17    0.26
   0  -3  16    0.00    0.34
   0   3 -15   21.63    0.94
   0  -3  15   21.97    0.94
   0   3 -14    9.96    0.51
   0  -3  14   10.39    0.51
   0   3 -13   34.76    1.37
   0  -3  13   34.16    1.37
   0   3 -12    4.03    0.43
   0   3 -12    4.29    0.34
   0  -3  12    3.35    0.43
   0  -3  12    4.12    0.34
   0   3 -11  208.05    7.21
   0   3 -11  193.63    6.78
   0  -3  11  214.57    7.47
   0   3 -10   25.49    1.03
   0   3 -10   25.15    1.03
   0  -3  10   24.80    0.94
   0  -3  10   26.69    1.12
   0   3  -9  241.95    8.41
   0   3  -9  225.04    7.81
   0  -3   9  252.08    8.75
   0  -3   9  217.66    7.55
   0   3  -8  660.96   22.74
   0   3  -8  648.69   22.32
   0  -3   8  678.82   23.35
   0  -3   8  639.76   22.06
   0   3  -6  748.51   25.75
   0   3  -6  781.12   26.86
   0  -3   6  790.14   27.21
   0  -3   6  773.40   26.61
   0   3  -5   38.79    1.37
   0  -3   5   39.05    1.46
   0   3  -4  255.08    8.84
   0  -3   4  255.77    8.84
   0   3  -3 1109.76   38.11
   0   3  -3 1196.45   41.03
   0  -3   3 1162.12   39.91
   0  -3   3 1130.36   38.79
   0   3  -2  551.02   18.97
   0   3  -2  536.86   18.45
   0  -3   2  553.08   18.97
   0  -3   2  562.09   19.31
   0   3  -1  225.47    7.81
   0   3  -1  245.90    8.50
   0  -3   1  231.48    7.98
   0  -3   1  257.91    8.84
   0   3   1   25.41    0.94
   0   3   1   23.09    0.86
   0  -3  -1   24.03    0.86
   0   3   2   13.30    0.51
   0   3   2   13.05    0.51
   0  -3  -2   13.65    0.51
   0  -3  -2   12.96    0.51
   0   3   3   45.40    1.63
   0   3   3   48.75    1.72
   0  -3  -3   47.89    1.72
   0  -3  -3   47.89    1.72
   0   3   4  531.71   18.28
   0   3   4  516.94   17.77
   0  -3  -4  521.41   17.94
   0  -3  -4  524.93   18.02
   0   3   5   11.24    0.51
   0   3   5    9.78    0.43
   0  -3  -5   10.04    0.43
   0  -3  -5   11.07    0.51
   0   3   6  381.25   13.13
   0   3   6  355.76   12.27
   0  -3  -6  362.45   12.53
   0  -3  -6  349.75   12.02
   0   3   7   12.62    0.51
   0   3   7   12.10    0.51
   0  -3  -7   12.87    0.51
   0  -3  -7   12.45    0.60
   0   3   8  122.05    4.29
   0   3   8  129.43    4.55
   0  -3  -8  128.14    4.46
   0  -3  -8  121.28    4.21
   0   3   9  149.86    5.24
   0   3   9  159.47    5.58
   0  -3  -9  155.52    5.41
   0  -3  -9  153.72    5.41
   0   3  10  151.32    5.24
   0   3  10  137.33    4.81
   0  -3 -10  149.60    5.24
   0  -3 -10  137.75    4.81
   0   3  11  533.94   18.37
   0   3  11  570.59   19.65
   0  -3 -11  552.99   19.05
   0  -3 -11  542.35   18.71
   0   3  12   31.33    1.29
   0   3  12   27.64    1.12
   0  -3 -12   29.78    1.20
   0  -3 -12   28.50    1.12
   0   3  13   33.39    1.29
   0   3  13   31.93    1.29
   0  -3 -13   32.61    1.29
   0  -3 -13   31.50    1.29
   0   3  14  121.36    4.38
   0   3  14  121.45    4.29
   0  -3 -14  118.70    4.21
   0  -3 -14  119.82    4.29
   0   3  15    4.29    0.34
   0   3  15    4.12    0.43
   0  -3 -15    3.86    0.34
   0  -3 -15    3.35    0.43
   0   3  17    1.03    0.26
   0   3  17    1.03    0.43
   0  -3 -17    0.86    0.34
   0  -3 -17    1.03    0.34
   0   3  18   11.93    0.60
   0   3  18    9.61    0.69
   0  -3 -18    9.61    0.69
   0  -3 -18   11.33    0.60
   0   3  19    3.43    0.34
   0   3  19    3.60    0.51
   0  -3 -19    3.69    0.51
   0  -3 -19    3.52    0.43
   0   3  20   19.65    1.03
   0   3  20   21.20    0.94
   0  -3 -20   20.60    0.94
   0  -3 -20   19.48    1.03
   0   3  21    1.20    0.51
   0   3  21    1.20    0.26
   0  -3 -21    0.94    0.51
   0  -3 -21    0.94    0.34
   0   3  22    4.12    0.34
   0   3  22    6.09    0.69
   0  -3 -22    4.12    0.43
   0   3  23    0.17    0.26
   0   3  23    1.12    0.51
   0  -3 -23    0.43    0.34
   0  -3 -23    0.94    0.51
   0   3  24    7.55    0.51
   0   3  24    6.52    0.69
   0  -3 -24    6.95    0.69
   0  -3 -24    6.87    0.51
   0   3  25   13.82    0.94
   0   3  25   13.99    0.69
   0  -3 -25   14.59    0.94
   0  -3 -25   13.90    0.77
   0   4 -23    2.66    0.51
   0   4 -23    2.49    0.34
   0  -4  23    1.89    0.34
   0  -4  23    2.83    0.60
   0   4 -22    3.26    0.43
   0   4 -22    3.26    0.51
   0  -4  22    2.83    0.51
   0  -4  22    3.43    0.34
   0   4 -21   -0.17    0.43
   0   4 -21    0.09    0.34
   0  -4  21    0.09    0.43
   0  -4  21    0.17    0.26
   0   4 -20    2.49    0.34
   0   4 -20    2.15    0.51
   0  -4  20    1.46    0.51
   0  -4  20    2.32    0.34
   0   4 -19    3.09    0.51
   0   4 -19    3.52    0.34
   0  -4  19    3.26    0.51
   0  -4  19    3.43    0.34
   0   4 -18   57.50    2.15
   0   4 -18   51.33    2.06
   0  -4  18   52.18    2.06
   0  -4  18   55.96    2.06
   0   4 -17    1.37    0.43
   0   4 -17    1.89    0.34
   0  -4  17    1.89    0.34
   0  -4  17    1.20    0.43
   0   4 -16    5.24    0.43
   0   4 -16    4.03    0.51
   0  -4  16    5.24    0.43
   0  -4  16    4.29    0.51
   0   4 -15   16.91    0.86
   0   4 -15   15.62    0.69
   0  -4  15   14.76    0.69
   0  -4  15   16.82    0.86
   0   4 -13    0.26    0.34
   0   4 -13    0.09    0.26
   0  -4  13    0.00    0.34
   0  -4  13    0.26    0.26
   0   4 -12  145.99    5.15
   0   4 -12  159.30    5.66
   0  -4  12  155.26    5.49
   0  -4  12  148.74    5.24
   0   4 -11    9.01    0.51
   0   4 -11    8.33    0.51
   0  -4  11    7.90    0.51
   0  -4  11    8.93    0.51
   0   4 -10   80.16    2.92
   0   4 -10   84.80    3.00
   0  -4  10   84.54    3.00
   0  -4  10   82.05    3.00
   0   4  -9  334.04   11.59
   0   4  -9  314.99   10.90
   0  -4   9  318.25   11.07
   0  -4   9  319.37   11.07
   0  -4   8  356.70   12.36
   0  -4   8  368.12   12.70
   0   4  -7    6.18    0.43
   0  -4   7    5.66    0.43
   0   4  -5    0.09    0.26
   0   4  -5    0.51    0.17
   0  -4   5    0.34    0.17
   0  -4   5    0.00    0.26
   0   4  -4  147.62    5.15
   0  -4   4  148.05    5.15
   0   4  -3  145.99    5.06
   0   4  -3  152.00    5.32
   0  -4   3  145.74    5.06
   0  -4   3  153.72    5.32
   0   4  -2 2875.25   98.62
   0   4  -2 2876.97   98.62
   0  -4   2 2724.19   93.47
   0  -4   2 2850.36   97.76
   0   4  -1   64.37    2.23
   0   4  -1   70.38    2.49
   0   4   0  152.95    5.32
   0   4   0  152.43    5.24
   0  -4   0  152.17    5.24
   0  -4   0  153.89    5.32
   0   4   1  596.85   20.51
   0   4   1  580.54   19.91
   0  -4  -1  565.01   19.40
   0  -4  -1  588.52   20.26
   0   4   2  368.29   12.70
   0   4   2  370.78   12.79
   0  -4  -2  384.25   13.22
   0  -4  -2  365.29   12.53
   0   4   3  305.12   10.47
   0   4   3  322.97   11.16
   0  -4  -3  307.18   10.56
   0  -4  -3  321.77   11.07
   0   4   4   24.46    0.94
   0   4   4   23.09    0.86
   0  -4  -4   24.89    0.94
   0  -4  -4   23.77    0.86
   0   4   5   12.96    0.60
   0   4   5   12.96    0.51
   0  -4  -5   12.70    0.51
   0  -4  -5   13.39    0.60
   0   4   6   49.35    1.80
   0   4   6   50.90    1.80
   0  -4  -6   51.07    1.80
   0  -4  -6   50.04    1.80
   0   4   7  183.16    6.35
   0   4   7  188.31    6.52
   0  -4  -7  190.37    6.61
   0  -4  -7  180.58    6.27
   0   4   8   18.62    0.77
   0   4   8   18.62    0.77
   0  -4  -8   17.51    0.69
   0   4   9   56.48    2.06
   0   4   9   58.79    2.15
   0  -4  -9   56.30    2.06
   0  -4  -9   58.45    2.15
   0   4  10   19.74    0.77
   0   4  10   18.80    0.77
   0  -4 -10   18.02    0.77
   0  -4 -10   19.23    0.77
   0   4  11    5.06    0.34
   0   4  11    4.63    0.34
   0  -4 -11    4.55    0.34
   0  -4 -11    3.95    0.34
   0   4  12   16.99    0.77
   0   4  12   20.00    0.86
   0  -4 -12   19.48    0.86
   0   4  13   42.23    1.63
   0   4  13   38.54    1.46
   0  -4 -13   37.16    1.46
   0  -4 -13   39.57    1.46
   0   4  14   21.46    0.94
   0   4  14   23.52    0.94
   0  -4 -14   23.77    0.94
   0   4  15   82.65    3.00
   0   4  15   79.05    2.83
   0  -4 -15   75.87    2.75
   0  -4 -15   85.57    3.18
   0   4  17   24.12    1.03
   0   4  17   27.81    1.20
   0  -4 -17   24.63    1.03
   0  -4 -17   25.83    1.20
   0   4  18  164.10    5.84
   0   4  18  161.79    5.66
   0  -4 -18  171.91    6.09
   0  -4 -18  161.70    5.75
   0   4  19   17.51    0.77
   0   4  19   20.34    1.03
   0  -4 -19   17.42    0.86
   0   4  20    1.29    0.43
   0   4  20    2.06    0.34
   0  -4 -20    1.63    0.34
   0  -4 -20    1.46    0.43
   0   4  21  126.60    4.46
   0   4  21  127.37    4.63
   0  -4 -21  129.34    4.72
   0  -4 -21  126.08    4.55
   0   4  22    0.34    0.51
   0   4  22    0.43    0.26
   0  -4 -22    0.86    0.43
   0   4  23    6.27    0.43
   0   4  23    5.24    0.60
   0  -4 -23    6.09    0.51
   0  -4 -23    5.58    0.60
   0   4  24   -0.17    0.51
   0   4  24    0.34    0.26
   0  -4 -24    0.00    0.34
   0  -4 -24    0.26    0.43
   0   4  25    4.29    0.60
   0   4  25    4.29    0.43
   0  -4 -25    3.86    0.60
   0  -4 -25    4.63    0.43
   0   5 -23   12.27    0.69
   0   5 -23   11.50    0.86
   0  -5  23   11.50    0.86
   0  -5  23   12.45    0.69
   0   5 -22    1.20    0.51
   0   5 -22    1.12    0.34
   0  -5  22    1.54    0.51
   0  -5  22    0.51    0.26
   0   5 -21   57.50    2.15
   0   5 -21   54.84    2.15
   0  -5  21   55.19    2.06
   0  -5  21   54.67    2.23
   0   5 -20    1.97    0.34
   0   5 -20    1.80    0.51
   0  -5  20    1.97    0.34
   0  -5  20    1.54    0.51
   0   5 -19   24.12    1.03
   0  -5  19   24.55    1.29
   0   5 -18   13.48    0.69
   0   5 -18   12.45    0.77
   0  -5  18   13.05    0.69
   0  -5  18   13.05    0.86
   0   5 -17    6.01    0.43
   0   5 -17    7.55    0.60
   0  -5  17    7.64    0.60
   0   5 -16   57.16    2.23
   0  -5  16   61.02    2.32
   0   5 -15    3.78    0.34
   0   5 -15    3.35    0.43
   0  -5  15    3.52    0.51
   0  -5  15    3.52    0.34
   0   5 -14    1.63    0.43
   0   5 -14    2.15    0.26
   0  -5  14    2.49    0.34
   0  -5  14    1.12    0.43
   0   5 -13    0.51    0.43
   0   5 -13    0.94    0.26
   0  -5  13   -0.09    0.34
   0  -5  13    1.20    0.26
   0   5 -12   31.93    1.20
   0   5 -12   28.84    1.20
   0  -5  12   31.84    1.20
   0  -5  12   27.98    1.20
   0   5 -11    0.00    0.26
   0   5 -11    0.00    0.34
   0  -5  11    0.34    0.26
   0  -5  11    0.17    0.34
   0   5 -10    5.41    0.43
   0  -5  10    5.06    0.43
   0  -5   9   53.90    1.97
   0  -5   9   55.79    2.06
   0   5  -8  281.77    9.78
   0   5  -8  274.82    9.53
   0  -5   8  294.22   10.21
   0  -5   8  279.71    9.70
   0   5  -7  366.83   12.70
   0   5  -7  383.65   13.22
   0  -5   7  391.72   13.56
   0  -5   7  392.84   13.56
   0   5  -6   27.55    1.12
   0  -5   6   27.98    1.12
   0   5  -4   44.46    1.63
   0   5  -4   41.88    1.54
   0  -5   4   43.94    1.63
   0  -5   4   40.68    1.54
   0   5  -3   41.46    1.54
   0   5  -3   45.15    1.63
   0  -5   3   47.03    1.72
   0   5  -2 1072.85   36.82
   0   5  -2 1092.59   37.51
   0   5  -1   96.64    3.35
   0   5  -1   90.12    3.18
   0  -5   1   88.92    3.09
   0  -5   1   96.81    3.43
   0   5   0    9.36    0.43
   0  -5   0    9.44    0.43
   0   5   1   33.64    1.20
   0   5   1   30.55    1.12
   0  -5  -1   34.67    1.29
   0   5   2   34.16    1.29
   0   5   2   34.33    1.29
   0  -5  -2   34.25    1.29
   0  -5  -2   33.82    1.20
   0   5   3  265.04    9.18
   0   5   3  260.83    9.01
   0  -5  -3  274.74    9.53
   0  -5  -3  258.94    8.93
   0   5   4  400.13   13.82
   0   5   4  390.69   13.48
   0  -5  -4  408.37   14.08
   0  -5  -4  387.51   13.39
   0   5   5   45.92    1.63
   0   5   5   49.95    1.80
   0  -5  -5   49.78    1.80
   0  -5  -5   46.09    1.63
   0   5   6   24.29    0.94
   0   5   6   21.29    0.86
   0  -5  -6   21.29    0.86
   0   5   7   27.89    1.03
   0   5   7   30.13    1.12
   0  -5  -7   26.95    1.03
   0  -5  -7   30.30    1.12
   0   5   9  138.36    4.89
   0   5   9  130.03    4.55
   0  -5  -9  136.64    4.81
   0  -5  -9  132.09    4.63
   0   5  10  172.43    6.01
   0   5  10  169.94    5.92
   0  -5 -10  174.49    6.09
   0  -5 -10  168.22    5.84
   0   5  11  235.34    8.15
   0   5  11  232.17    8.07
   0  -5 -11  235.08    8.15
   0  -5 -11  238.00    8.24
   0   5  12  185.90    6.52
   0   5  12  194.40    6.78
   0  -5 -12  194.14    6.78
   0  -5 -12  184.87    6.44
   0   5  13   43.94    1.63
   0  -5 -13   46.09    1.72
   0  -5 -13   50.30    1.89
   0   5  14   96.47    3.43
   0   5  14   90.63    3.26
   0  -5 -14   89.52    3.26
   0  -5 -14   95.36    3.43
   0   5  15  126.25    4.55
   0   5  15  131.23    4.63
   0  -5 -15  130.03    4.63
   0  -5 -15  124.79    4.46
   0   5  17   71.75    2.57
   0   5  17   67.89    2.57
   0  -5 -17   67.38    2.49
   0  -5 -17   64.20    2.49
   0   5  18    1.97    0.43
   0   5  18    2.92    0.34
   0  -5 -18    2.75    0.34
   0  -5 -18    1.72    0.43
   0   5  19  123.08    4.46
   0   5  19  118.53    4.21
   0  -5 -19  117.93    4.29
   0  -5 -19  119.64    4.29
   0   5  20   22.92    0.94
   0   5  20   19.91    1.03
   0  -5 -20   21.46    1.12
   0  -5 -20   21.63    1.03
   0   5  21   24.72    1.20
   0   5  21   25.06    1.03
   0  -5 -21   24.55    1.20
   0  -5 -21   24.46    1.12
   0   5  22    4.03    0.43
   0  -5 -22    4.46    0.60
   0   5  23    9.78    0.77
   0   5  23    7.55    0.51
   0  -5 -23    9.01    0.69
   0  -5 -23    7.72    0.60
   0   5  24    5.58    0.43
   0   5  24    7.12    0.69
   0  -5 -24    6.95    0.69
   0  -5 -24    6.52    0.51
   0   5  25   13.82    0.69
   0   5  25   13.99    0.94
   0  -5 -25   13.90    0.94
   0  -5 -25   13.05    0.77
   0   6 -22    4.98    0.60
   0   6 -22    4.81    0.43
   0  -6  22    4.63    0.60
   0  -6  22    3.69    0.34
   0   6 -21    6.61    0.43
   0   6 -21    6.78    0.60
   0  -6  21    7.90    0.69
   0  -6  21    6.09    0.43
   0   6 -20    6.61    0.43
   0   6 -20    7.64    0.69
   0  -6  20    7.98    0.69
   0  -6  20    6.27    0.43
   0   6 -19   13.82    0.86
   0   6 -19   14.33    0.69
   0  -6  19   14.76    0.69
   0  -6  19   12.62    0.86
   0   6 -18   21.20    1.12
   0   6 -18   24.29    1.03
   0  -6  18   24.20    1.03
   0   6 -17    3.78    0.34
   0   6 -17    3.26    0.51
   0  -6  17    3.69    0.34
   0  -6  17    3.43    0.51
   0   6 -16   77.42    2.92
   0  -6  16   76.56    2.83
   0   6 -15   19.31    0.86
   0   6 -15   19.91    0.94
   0  -6  15   19.65    0.94
   0  -6  15   19.48    0.86
   0   6 -14   70.64    2.66
   0   6 -14   71.49    2.57
   0  -6  14   68.92    2.49
   0  -6  14   71.41    2.66
   0   6 -13   71.75    2.66
   0   6 -13   64.97    2.40
   0  -6  13   64.20    2.40
   0  -6  13   72.70    2.66
   0   6 -12   63.34    2.40
   0   6 -12   62.91    2.32
   0  -6  12   62.31    2.32
   0  -6  12   60.59    2.32
   0   6 -11   52.36    1.89
   0   6 -11   49.78    1.89
   0  -6  11   51.41    1.89
   0  -6  11   49.95    1.89
   0   6  -9  120.50    4.21
   0  -6   9  120.25    4.21
   0   6  -8   25.83    1.03
   0  -6   8   26.69    1.03
   0   6  -7  114.32    4.03
   0   6  -7  116.38    4.12
   0  -6   7  112.35    3.95
   0  -6   7  115.01    4.03
   0   6  -6  165.99    5.84
   0   6  -6  148.83    5.24
   0  -6   6  153.80    5.41
   0  -6   6  165.82    5.84
   0   6  -5    0.17    0.17
   0   6  -5    0.34    0.26
   0  -6   5    0.00    0.17
   0  -6   5    0.86    0.26
   0   6  -2  117.24    4.12
   0   6  -2  111.23    3.86
   0  -6   2  115.18    4.03
   0  -6   2  104.54    3.69
   0   6  -1  209.16    7.21
   0   6  -1  204.70    7.12
   0  -6   1  201.78    6.95
   0  -6   1  210.62    7.30
   0   6   0   45.15    1.63
   0  -6   0   46.43    1.72
   0   6   1   16.14    0.69
   0  -6  -1   15.88    0.69
   0  -6  -1   16.91    0.69
   0   6   2 2078.76   71.32
   0   6   2 2165.45   74.24
   0  -6  -2 2124.25   72.87
   0  -6  -2 1946.59   66.77
   0   6   3 6834.51  234.31
   0   6   3 6726.37  230.62
   0   6   4 1901.96   65.23
   0   6   4 1972.33   67.63
   0  -6  -4 1903.67   65.32
   0  -6  -4 1962.04   67.29
   0   6   5  101.62    3.52
   0   6   5  102.05    3.60
   0  -6  -5  104.02    3.69
   0  -6  -5  102.91    3.60
   0   6   6  132.35    4.63
   0   6   6  138.96    4.81
   0  -6  -6  141.10    4.89
   0  -6  -6  130.03    4.55
   0   6   7    9.96    0.51
   0   6   8  629.29   21.63
   0   6   8  658.13   22.66
   0  -6  -8  631.87   21.80
   0  -6  -8  658.30   22.66
   0   6   9   14.68    0.69
   0   6   9   14.68    0.60
   0  -6  -9   14.33    0.69
   0  -6  -9   14.59    0.69
   0   6  10   45.66    1.72
   0   6  10   49.18    1.80
   0  -6 -10   48.49    1.80
   0  -6 -10   47.12    1.80
   0   6  11   29.52    1.12
   0   6  11   28.84    1.12
   0  -6 -11   28.50    1.12
   0  -6 -11   30.21    1.20
   0   6  12   46.69    1.72
   0   6  12   46.86    1.80
   0  -6 -12   48.41    1.80
   0  -6 -12   46.09    1.72
   0   6  13    3.60    0.43
   0   6  13    4.46    0.34
   0  -6 -13    3.35    0.43
   0  -6 -13    4.46    0.34
   0   6  14    5.84    0.43
   0   6  14    7.30    0.51
   0  -6 -14    6.09    0.43
   0  -6 -14    7.55    0.51
   0   6  15    2.40    0.34
   0   6  15    1.72    0.26
   0  -6 -15    1.46    0.34
   0  -6 -15    1.97    0.43
   0   6  17  143.59    5.15
   0   6  17  136.21    4.81
   0  -6 -17  131.40    4.63
   0  -6 -17  140.07    5.06
   0   6  18   46.00    1.80
   0  -6 -18   47.38    1.89
   0  -6 -18   52.10    1.97
   0   6  19   44.89    1.80
   0   6  19   42.40    1.63
   0  -6 -19   43.26    1.80
   0  -6 -19   44.72    1.72
   0   6  20    1.29    0.51
   0   6  20    0.34    0.26
   0  -6 -20    1.03    0.51
   0  -6 -20    0.86    0.34
   0   6  21   56.48    2.15
   0   6  21   57.85    2.32
   0  -6 -21   55.96    2.15
   0  -6 -21   57.25    2.32
   0   6  22   12.53    0.69
   0  -6 -22   13.30    0.86
   0   6  23    2.83    0.34
   0   6  23    4.55    0.60
   0  -6 -23    2.83    0.43
   0  -6 -23    3.95    0.60
   0   6  24   13.39    0.86
   0   6  24   13.99    0.69
   0  -6 -24   13.22    0.86
   0  -6 -24   13.05    0.77
   0   6  25   14.25    0.69
   0   6  25   12.87    0.86
   0  -6 -25   12.96    0.77
   0  -6 -25   12.19    0.86
   0   7 -22   12.79    0.86
   0   7 -22   12.96    0.69
   0  -7  22   13.05    0.94
   0  -7  22   12.45    0.69
   0   7 -21    6.18    0.43
   0   7 -21    5.06    0.60
   0  -7  21    6.27    0.69
   0  -7  21    5.58    0.43
   0   7 -20   57.50    2.15
   0   7 -20   53.21    2.15
   0  -7  20   55.45    2.06
   0  -7  20   51.50    2.15
   0   7 -19    2.66    0.34
   0   7 -19    1.37    0.51
   0  -7  19    1.20    0.51
   0   7 -17   46.86    1.80
   0   7 -17   45.40    1.89
   0  -7  17   44.97    1.72
   0  -7  17   44.37    1.80
   0   7 -16    2.92    0.51
   0  -7  16    3.69    0.51
   0   7 -15   43.26    1.63
   0   7 -15   46.78    1.89
   0  -7  15   48.66    1.89
   0   7 -14    7.64    0.43
   0   7 -14    8.24    0.60
   0  -7  14    6.87    0.43
   0  -7  14    8.50    0.60
   0   7 -13    0.51    0.26
   0  -7  13    1.46    0.43
   0  -7  13    0.26    0.26
   0  -7  11    0.00    0.34
   0  -7  11   -0.09    0.26
   0   7 -10    9.10    0.51
   0   7 -10   10.81    0.51
   0  -7  10   10.99    0.51
   0   7  -9   59.56    2.23
   0   7  -9   66.52    2.40
   0  -7   9   68.06    2.49
   0   7  -8   33.22    1.29
   0   7  -8   35.53    1.37
   0  -7   8   33.82    1.29
   0  -7   8   35.19    1.37
   0   7  -7   58.53    2.15
   0   7  -7   59.05    2.15
   0  -7   7   59.56    2.23
   0  -7   7   60.17    2.15
   0   7  -6  251.05    8.75
   0   7  -6  253.88    8.84
   0  -7   6  255.00    8.84
   0  -7   6  266.58    9.27
   0   7  -5   33.04    1.29
   0  -7   5   33.90    1.37
   0   7  -4  298.60   10.39
   0   7  -4  297.65   10.30
   0  -7   4  274.48    9.53
   0  -7   4  296.54   10.30
   0   7  -1  474.20   16.31
   0   7  -1  475.57   16.39
   0  -7   1  478.92   16.48
   0  -7   1  478.41   16.48
   0   7   0   26.35    1.03
   0   7   0   27.64    1.03
   0  -7   0   26.35    1.03
   0  -7   0   28.07    1.03
   0   7   1    5.24    0.34
   0   7   1    5.41    0.34
   0  -7  -1    5.49    0.34
   0  -7  -1    6.01    0.34
   0   7   2    8.33    0.43
   0  -7  -2    6.87    0.43
   0  -7  -2    8.24    0.43
   0   7   3   41.28    1.54
   0   7   3   36.99    1.37
   0  -7  -3   40.43    1.46
   0  -7  -3   39.65    1.46
   0   7   4  122.91    4.29
   0   7   4  113.04    3.95
   0  -7  -4  121.62    4.29
   0  -7  -4  122.65    4.29
   0   7   5  164.53    5.75
   0   7   5  161.19    5.58
   0  -7  -5  163.85    5.75
   0  -7  -5  162.64    5.66
   0   7   7   13.65    0.60
   0  -7  -7   13.13    0.60
   0  -7  -7   11.59    0.60
   0   7   8   28.07    1.12
   0   7   8   30.04    1.20
   0  -7  -8   27.64    1.03
   0  -7  -8   30.73    1.20
   0   7   9   71.58    2.57
   0   7   9   80.59    2.83
   0  -7  -9   79.99    2.83
   0  -7  -9   71.32    2.57
   0   7  10  347.18   12.02
   0   7  10  342.03   11.84
   0  -7 -10  352.07   12.19
   0  -7 -10  336.36   11.67
   0   7  11   81.97    2.92
   0  -7 -11   94.24    3.35
   0  -7 -11   83.25    3.00
   0   7  12  224.61    7.81
   0   7  12  227.53    7.90
   0  -7 -12  224.44    7.81
   0  -7 -12  220.06    7.72
   0   7  13  402.96   13.90
   0   7  13  429.74   14.85
   0  -7 -13  421.59   14.59
   0  -7 -13  419.96   14.59
   0   7  14    5.32    0.43
   0  -7 -14    5.06    0.43
   0   7  15  112.18    3.95
   0   7  15  116.04    4.21
   0  -7 -15  116.21    4.12
   0  -7 -15  110.80    4.03
   0   7  16   56.56    2.06
   0  -7 -16   61.20    2.32
   0   7  17   56.65    2.15
   0   7  17   56.05    2.06
   0  -7 -17   54.33    2.06
   0  -7 -17   57.50    2.23
   0   7  18   26.61    1.20
   0   7  18   24.63    1.03
   0  -7 -18   26.35    1.20
   0  -7 -18   25.75    1.12
   0   7  19    5.49    0.43
   0   7  19    7.38    0.60
   0  -7 -19    7.47    0.60
   0  -7 -19    6.69    0.51
   0   7  20    3.78    0.60
   0   7  20    3.00    0.34
   0  -7 -20    3.43    0.43
   0  -7 -20    4.98    0.60
   0   7  21    2.23    0.51
   0   7  21    1.29    0.34
   0  -7 -21    1.80    0.51
   0  -7 -21    1.80    0.34
   0   7  22   -0.26    0.26
   0   7  22   -0.09    0.51
   0  -7 -22    0.00    0.34
   0  -7 -22   -0.34    0.43
   0   7  23    1.54    0.34
   0   7  23    1.03    0.51
   0  -7 -23    1.46    0.43
   0  -7 -23    0.86    0.51
   0   7  24    8.84    0.51
   0   7  24    9.96    0.77
   0  -7 -24    9.78    0.77
   0  -7 -24    8.58    0.60
   0   7  25    1.63    0.51
   0   7  25    0.51    0.26
   0  -7 -25    0.94    0.34
   0  -7 -25    1.54    0.51
   0   8 -21    2.92    0.34
   0   8 -21    3.95    0.60
   0  -8  21    3.86    0.60
   0  -8  21    2.57    0.34
   0   8 -20    0.51    0.43
   0   8 -20    0.60    0.26
   0  -8  20    0.43    0.26
   0  -8  20    1.03    0.51
   0   8 -19    0.17    0.26
   0   8 -19    0.51    0.43
   0  -8  19    0.77    0.51
   0  -8  19    0.17    0.26
   0   8 -18    0.60    0.43
   0   8 -18    0.60    0.26
   0  -8  18    0.86    0.26
   0  -8  18    0.69    0.51
   0   8 -17    2.40    0.34
   0   8 -17    2.32    0.51
   0  -8  17    1.29    0.51
   0  -8  17    2.75    0.34
   0   8 -16    1.54    0.34
   0   8 -16    0.60    0.43
   0  -8  16    0.94    0.43
   0  -8  16    1.72    0.34
   0   8 -15   53.39    1.97
   0   8 -15   54.16    2.15
   0  -8  15   52.70    2.06
   0  -8  15   51.50    1.97
   0   8 -14    2.15    0.43
   0   8 -14    1.46    0.26
   0  -8  14    1.89    0.43
   0   8 -13  112.18    4.03
   0   8 -13  108.74    3.95
   0  -8  13  108.23    3.86
   0  -8  13  108.40    3.95
   0  -8  12   39.22    1.63
   0  -8  12   44.63    1.72
   0   8 -10  315.42   10.99
   0   8 -10  321.60   11.16
   0  -8  10  329.58   11.42
   0  -8  10  305.03   10.64
   0   8  -9   23.00    1.03
   0  -8   9   23.43    1.03
   0   8  -8  123.25    4.38
   0   8  -8  139.04    4.89
   0  -8   8  123.42    4.38
   0   8  -7  273.96    9.53
   0   8  -7  275.34    9.53
   0  -8   7  284.01    9.87
   0  -8   7  273.36    9.44
   0   8  -6  115.27    4.12
   0   8  -6  110.55    3.86
   0   8  -5  113.89    4.03
   0   8  -5  105.40    3.69
   0  -8   5  108.57    3.86
   0  -8   5  103.77    3.69
   0   8  -4   15.96    0.69
   0  -8   4   16.22    0.69
   0   8  -3   15.19    0.69
   0   8  -3   13.73    0.60
   0  -8   3   15.36    0.69
   0  -8   3   12.96    0.60
   0   8  -2   76.22    2.75
   0   8  -2   72.95    2.66
   0  -8   2   75.70    2.66
   0  -8   2   69.95    2.49
   0   8  -1   29.61    1.12
   0   8  -1   30.55    1.20
   0  -8   1   31.58    1.20
   0  -8   1   29.87    1.12
   0   8   5   81.97    2.92
   0  -8  -5   84.37    3.00
   0   8   6  255.08    8.84
   0   8   6  260.40    9.01
   0  -8  -6  244.87    8.50
   0  -8  -6  260.75    9.01
   0   8   7   63.77    2.32
   0  -8  -7   57.50    2.06
   0  -8  -7   63.51    2.32
   0   8   8    1.46    0.26
   0   8   8    1.37    0.26
   0  -8  -8    1.89    0.26
   0  -8  -8    1.03    0.26
   0   8   9  620.02   21.37
   0   8   9  642.94   22.14
   0  -8  -9  635.13   21.89
   0  -8  -9  633.16   21.80
   0   8  10    0.09    0.26
   0   8  10    0.17    0.26
   0  -8 -10   -0.09    0.26
   0  -8 -10   -0.09    0.26
   0   8  11   10.04    0.51
   0   8  11   10.21    0.51
   0  -8 -11   10.47    0.60
   0  -8 -11   10.47    0.51
   0   8  12   43.94    1.72
   0   8  12   44.37    1.63
   0  -8 -12   45.49    1.72
   0  -8 -12   44.72    1.72
   0   8  13    2.75    0.34
   0   8  13    3.43    0.34
   0  -8 -13    3.78    0.34
   0  -8 -13    3.09    0.43
   0   8  14    0.51    0.34
   0   8  14    1.12    0.26
   0  -8 -14    1.03    0.34
   0  -8 -14    1.29    0.34
   0   8  15    0.51    0.26
   0   8  15    1.80    0.34
   0  -8 -15    1.54    0.43
   0  -8 -15    0.77    0.34
   0   8  16   12.79    0.60
   0   8  16   12.79    0.69
   0  -8 -16   13.13    0.77
   0  -8 -16   12.53    0.69
   0   8  17    8.93    0.51
   0   8  17   11.33    0.69
   0  -8 -17   11.07    0.69
   0  -8 -17    9.61    0.60
   0   8  18   38.54    1.63
   0   8  18   39.40    1.54
   0  -8 -18   37.42    1.46
   0  -8 -18   38.45    1.63
   0   8  19   49.09    1.89
   0   8  19   45.57    1.80
   0  -8 -19   45.83    1.89
   0  -8 -19   50.47    1.97
   0   8  20   50.64    1.89
   0   8  20   54.84    2.15
   0  -8 -20   56.30    2.23
   0  -8 -20   53.13    2.06
   0   8  21   16.99    0.94
   0  -8 -21   16.48    0.94
   0   8  22    6.18    0.69
   0   8  22    8.50    0.51
   0  -8 -22    6.52    0.69
   0  -8 -22    7.38    0.60
   0   8  23   44.37    1.72
   0   8  23   43.86    1.89
   0  -8 -23   44.97    1.80
   0  -8 -23   45.15    1.89
   0   8  24   -0.43    0.26
   0   8  24    0.17    0.51
   0  -8 -24   -0.60    0.43
   0  -8 -24   -0.09    0.34
   0   8  25    3.35    0.60
   0   8  25    4.89    0.43
   0  -8 -25    4.89    0.51
   0  -8 -25    3.43    0.60
   0   9 -21    3.52    0.34
   0   9 -21    3.26    0.60
   0  -9  21    3.43    0.60
   0  -9  21    3.00    0.34
   0   9 -20    6.78    0.69
   0   9 -20    6.87    0.51
   0  -9  20    7.55    0.69
   0  -9  20    6.44    0.43
   0   9 -19   51.41    1.97
   0   9 -19   47.29    1.89
   0  -9  19   51.58    1.97
   0  -9  19   46.35    1.89
   0   9 -18    0.00    0.26
   0   9 -18    0.60    0.43
   0  -9  18    0.94    0.51
   0  -9  18    0.00    0.26
   0   9 -17   25.32    1.03
   0   9 -17   27.64    1.29
   0  -9  17   23.95    1.03
   0  -9  17   27.72    1.29
   0   9 -16   16.56    0.77
   0   9 -16   13.99    0.86
   0  -9  16   16.39    0.77
   0  -9  16   13.99    0.86
   0   9 -15   22.66    0.94
   0   9 -15   24.20    1.12
   0  -9  15   21.80    0.94
   0   9 -14   97.24    3.60
   0   9 -14   98.53    3.52
   0  -9  14  101.96    3.78
   0  -9  14   95.53    3.43
   0   9 -12    7.72    0.51
   0  -9  12    7.47    0.51
   0   9 -11    1.20    0.26
   0  -9  11    0.69    0.34
   0   9  -9    6.69    0.51
   0  -9   9    6.09    0.51
   0   9  -8    6.69    0.51
   0  -9   8    6.61    0.51
   0   9  -7   23.00    0.94
   0   9  -7   22.66    0.94
   0   9  -6  123.85    4.38
   0   9  -6  118.70    4.21
   0  -9   6  114.41    4.03
   0  -9   6  123.08    4.38
   0   9  -5  164.70    5.75
   0   9  -5  169.60    5.92
   0  -9   5  166.08    5.84
   0  -9   5  157.15    5.49
   0   9  -4   -0.09    0.26
   0   9  -4    0.77    0.26
   0  -9   4    0.00    0.26
   0  -9   4    0.77    0.26
   0   9  -3  643.28   22.14
   0   9  -3  631.27   21.71
   0  -9   3  632.47   21.80
   0  -9   3  624.57   21.54
   0   9  -2    4.89    0.34
   0   9  -2    3.52    0.34
   0  -9   2    4.55    0.34
   0  -9   2    3.95    0.34
   0   9  -1  279.89    9.70
   0   9  -1  285.12    9.87
   0  -9   1  285.89    9.96
   0  -9   1  280.14    9.70
   0   9   0  413.35   14.25
   0   9   0  394.81   13.65
   0  -9   0  407.17   14.08
   0  -9   0  421.85   14.59
   0   9   1    0.17    0.26
   0   9   1    0.60    0.26
   0  -9  -1    0.77    0.26
   0  -9  -1    0.43    0.26
   0   9   2   35.79    1.37
   0   9   2   31.76    1.20
   0  -9  -2   36.31    1.37
   0  -9  -2   36.39    1.37
   0   9   3   60.42    2.15
   0   9   3   62.40    2.23
   0  -9  -3   60.59    2.23
   0  -9  -3   61.88    2.23
   0   9   4    1.72    0.26
   0   9   4    1.46    0.26
   0  -9  -4    1.03    0.26
   0  -9  -4    1.46    0.26
   0   9   5  128.23    4.46
   0   9   5  127.97    4.46
   0  -9  -5  131.32    4.63
   0  -9  -5  130.97    4.63
   0   9   6   88.40    3.18
   0   9   6   86.51    3.09
   0  -9  -6   91.15    3.26
   0  -9  -6   87.46    3.09
   0   9   7   51.84    1.89
   0   9   7   50.98    1.89
   0  -9  -7   52.53    1.97
   0  -9  -7   51.75    1.89
   0   9   8   14.16    0.69
   0   9   8   13.48    0.60
   0  -9  -8   15.02    0.69
   0   9   9   79.48    2.83
   0   9   9   78.19    2.83
   0  -9  -9   80.68    2.92
   0  -9  -9   84.46    3.00
   0   9  10   15.53    0.69
   0   9  10   13.30    0.60
   0  -9 -10   14.16    0.69
   0  -9 -10   15.36    0.69
   0   9  11  190.11    6.61
   0   9  11  195.35    6.87
   0  -9 -11  189.68    6.61
   0  -9 -11  195.77    6.87
   0   9  12    0.09    0.26
   0   9  12    0.77    0.34
   0  -9 -12    0.43    0.34
   0  -9 -12    0.17    0.26
   0   9  13  115.44    4.12
   0   9  13  114.24    4.12
   0  -9 -13  115.01    4.12
   0  -9 -13  118.27    4.21
   0   9  14  301.86   10.47
   0   9  14  305.98   10.64
   0  -9 -14  299.71   10.47
   0  -9 -14  306.49   10.64
   0   9  16   50.21    1.97
   0   9  16   49.61    1.89
   0  -9 -16   49.52    1.89
   0  -9 -16   49.87    1.97
   0   9  17   20.43    0.94
   0   9  17   18.54    0.86
   0  -9 -17   21.54    1.03
   0  -9 -17   18.71    0.86
   0   9  18    9.10    0.51
   0   9  18    9.27    0.69
   0  -9 -18    9.36    0.60
   0  -9 -18    9.36    0.69
   0   9  19   13.05    0.69
   0   9  19   10.90    0.77
   0  -9 -19   11.84    0.69
   0  -9 -19   11.67    0.77
   0   9  20   17.34    0.77
   0   9  20   16.99    0.94
   0  -9 -20   16.91    0.94
   0  -9 -20   17.42    0.86
   0   9  21    0.51    0.43
   0   9  21   -0.09    0.26
   0  -9 -21    0.00    0.34
   0  -9 -21    0.34    0.51
   0   9  22    2.75    0.34
   0   9  22    1.97    0.51
   0  -9 -22    2.15    0.51
   0  -9 -22    2.66    0.43
   0   9  23    5.84    0.69
   0   9  23    7.47    0.51
   0  -9 -23    6.69    0.51
   0  -9 -23    6.35    0.69
   0   9  24   13.73    0.69
   0   9  24   14.50    0.94
   0  -9 -24   14.85    0.94
   0  -9 -24   13.73    0.77
   0   9  25    1.03    0.51
   0   9  25    0.34    0.26
   0  -9 -25    0.43    0.34
   0  -9 -25    0.94    0.51
   0  10 -20   12.10    0.69
   0  10 -20   13.90    0.86
   0 -10  20   13.99    0.94
   0 -10  20   11.93    0.60
   0  10 -19    1.37    0.34
   0  10 -19    1.54    0.51
   0 -10  19    1.03    0.51
   0 -10  19    1.46    0.34
   0  10 -18    0.77    0.26
   0  10 -18    0.51    0.43
   0 -10  18   -0.17    0.43
   0 -10  18    0.77    0.26
   0  10 -17    2.32    0.51
   0  10 -17    1.97    0.34
   0 -10  17    1.97    0.34
   0 -10  17    2.75    0.51
   0  10 -15   27.38    1.12
   0 -10  15   27.81    1.12
   0 -10  14   -0.09    0.43
   0 -10  14    0.26    0.26
   0  10 -13   -0.77    0.43
   0  10 -13   -0.60    0.26
   0 -10  13   -0.17    0.26
   0 -10  13   -0.17    0.43
   0  10 -12   29.87    1.20
   0 -10  12   29.44    1.20
   0  10 -11   61.11    2.23
   0  10 -11   61.71    2.32
   0 -10  11   61.80    2.32
   0 -10  11   58.28    2.23
   0  10 -10   89.35    3.26
   0  10 -10   84.97    3.09
   0 -10  10   91.58    3.35
   0 -10  10   85.06    3.09
   0  10  -7  175.43    6.18
   0  10  -7  164.10    5.75
   0 -10   7  173.20    6.09
   0 -10   7  156.38    5.49
   0  10  -6   49.87    1.89
   0  10  -6   46.52    1.72
   0 -10   6   50.04    1.89
   0 -10   6   44.63    1.72
   0  10  -5    3.09    0.34
   0 -10   5    2.83    0.34
   0  10  -4  268.39    9.27
   0  10  -4  289.93   10.04
   0 -10   4  276.54    9.61
   0 -10   4  287.52    9.96
   0  10  -3    8.15    0.43
   0  10  -3    9.44    0.51
   0 -10   3    9.78    0.51
   0  10  -2   19.74    0.86
   0 -10   2   19.65    0.86
   0  10  -1   76.04    2.75
   0  10  -1   74.16    2.66
   0 -10   1   74.24    2.66
   0 -10   1   77.59    2.75
   0  10   0   51.41    1.89
   0  10   0   50.81    1.89
   0 -10   0   52.44    1.97
   0 -10   0   51.24    1.89
   0  10   1    9.27    0.51
   0 -10  -1    9.18    0.51
   0 -10  -1    8.50    0.51
   0  10   2   48.32    1.80
   0  10   2   48.15    1.80
   0 -10  -2   45.92    1.72
   0 -10  -2   47.12    1.72
   0  10   3   61.28    2.23
   0 -10  -3   59.99    2.15
   0  10   4  308.90   10.73
   0  10   4  309.75   10.73
   0 -10  -4  307.01   10.64
   0 -10  -4  300.14   10.39
   0  10   5  804.90   27.72
   0  10   5  867.72   29.87
   0 -10  -5  848.16   29.18
   0 -10  -5  845.84   29.10
   0  10   6  101.19    3.60
   0  10   6   95.36    3.35
   0 -10  -6  103.59    3.69
   0 -10  -6   98.62    3.52
   0  10   7  595.56   20.51
   0  10   7  567.50   19.57
   0 -10  -7  587.41   20.26
   0 -10  -7  573.85   19.83
   0  10   8   44.12    1.63
   0  10   8   38.97    1.46
   0 -10  -8   40.25    1.54
   0  10   9  235.17    8.15
   0  10   9  242.38    8.41
   0 -10  -9  237.49    8.24
   0 -10  -9  230.88    8.07
   0  10  10    1.12    0.26
   0  10  10    1.03    0.34
   0 -10 -10    1.20    0.34
   0 -10 -10    1.46    0.34
   0  10  11    3.26    0.34
   0  10  11    2.66    0.34
   0 -10 -11    2.57    0.34
   0 -10 -11    3.18    0.34
   0  10  12   32.27    1.29
   0  10  12   33.04    1.37
   0 -10 -12   31.84    1.29
   0 -10 -12   32.79    1.29
   0  10  13   58.79    2.23
   0  10  13   61.02    2.23
   0 -10 -13   61.45    2.23
   0 -10 -13   59.82    2.23
   0  10  14   12.70    0.69
   0  10  14   14.93    0.69
   0 -10 -14   12.96    0.77
   0 -10 -14   15.19    0.69
   0  10  15    4.38    0.51
   0 -10 -15    5.24    0.43
   0 -10 -15    4.46    0.51
   0  10  16    3.78    0.34
   0  10  16    2.40    0.43
   0 -10 -16    3.52    0.43
   0 -10 -16    2.49    0.43
   0  10  17    1.46    0.34
   0  10  17    1.89    0.43
   0 -10 -17    1.80    0.43
   0 -10 -17    1.63    0.34
   0  10  18   36.73    1.54
   0  10  18   37.08    1.46
   0 -10 -18   35.45    1.46
   0 -10 -18   37.16    1.46
   0  10  19    0.34    0.43
   0  10  19   -0.17    0.26
   0 -10 -19    0.00    0.34
   0 -10 -19   -0.43    0.43
   0  10  20    0.17    0.26
   0  10  20    0.43    0.43
   0 -10 -20    0.00    0.43
   0 -10 -20    0.51    0.34
   0  10  22    1.20    0.51
   0  10  22    0.17    0.26
   0 -10 -22    0.60    0.51
   0 -10 -22    0.26    0.34
   0  10  23    1.72    0.34
   0  10  23    2.15    0.51
   0 -10 -23    2.15    0.51
   0 -10 -23    1.54    0.43
   0  10  24   20.34    1.12
   0  10  24   19.31    0.86
   0 -10 -24   22.32    1.20
   0 -10 -24   19.83    1.03
   0  10  25    1.97    0.34
   0  10  25    1.72    0.60
   0 -10 -25    1.63    0.60
   0 -10 -25    1.97    0.43
   0  11 -19    7.81    0.69
   0  11 -19    7.98    0.51
   0 -11  19    7.90    0.51
   0 -11  19    7.55    0.69
   0  11 -18   13.65    0.69
   0  11 -18   12.19    0.77
   0 -11  18   14.16    0.69
   0 -11  18   12.36    0.86
   0  11 -17    5.84    0.60
   0  11 -17    4.89    0.43
   0 -11  17    5.06    0.43
   0 -11  17    6.09    0.69
   0  11 -16    8.84    0.69
   0  11 -16    8.33    0.51
   0 -11  16    8.93    0.69
   0 -11  16    7.98    0.51
   0  11 -14   -0.17    0.26
   0  11 -14    0.43    0.43
   0 -11  14    0.17    0.43
   0 -11  14    0.09    0.26
   0  11 -13   39.82    1.54
   0  11 -13   43.09    1.72
   0 -11  13   42.14    1.72
   0 -11  13   38.71    1.54
   0  11 -12    4.46    0.51
   0  11 -12    4.89    0.43
   0 -11  12    4.55    0.43
   0 -11  12    3.95    0.51
   0  11 -11   13.39    0.77
   0  11 -11   11.93    0.60
   0 -11  11   13.82    0.77
   0 -11  11   11.33    0.60
   0  11 -10    3.26    0.34
   0 -11  10    3.43    0.34
   0  11  -9   19.91    0.86
   0  11  -9   22.32    1.03
   0  11  -7   21.71    0.94
   0 -11   7   21.29    0.94
   0  11  -6    3.95    0.34
   0 -11   6    4.12    0.34
   0  11  -5   48.92    1.80
   0  11  -5   47.81    1.80
   0 -11   5   46.18    1.80
   0 -11   5   48.75    1.80
   0  11  -4  128.57    4.55
   0  11  -4  136.21    4.81
   0 -11   4  125.14    4.46
   0 -11   4  136.38    4.81
   0  11  -3   61.02    2.23
   0  11  -3   63.26    2.32
   0 -11   3   59.48    2.23
   0 -11   3   64.03    2.32
   0  11  -2  484.24   16.74
   0  11  -2  481.33   16.65
   0 -11   2  473.26   16.39
   0 -11   2  489.65   16.91
   0  11  -1   24.20    0.94
   0  11  -1   21.20    0.86
   0 -11   1   21.97    0.94
   0 -11   1   24.12    0.94
   0  11   0   98.02    3.52
   0  11   0   93.90    3.35
   0 -11   0   97.33    3.52
   0 -11   0  100.08    3.60
   0  11   1  569.30   19.65
   0  11   1  597.11   20.60
   0 -11  -1  598.74   20.68
   0 -11  -1  592.82   20.43
   0  11   2    6.61    0.43
   0  11   2    5.75    0.43
   0 -11  -2    5.49    0.43
   0 -11  -2    5.06    0.43
   0  11   3   13.56    0.60
   0 -11  -3   15.53    0.69
   0 -11  -3   14.76    0.69
   0  11   4  279.20    9.70
   0 -11  -4  280.32    9.70
   0 -11  -4  291.22   10.13
   0  11   5   81.19    2.92
   0 -11  -5   72.70    2.66
   0 -11  -5   80.59    2.92
   0  11   6    4.72    0.34
   0 -11  -6    4.46    0.34
   0  11   7  128.83    4.55
   0  11   7  121.79    4.29
   0 -11  -7  122.65    4.38
   0 -11  -7  128.40    4.55
   0  11   8   11.33    0.51
   0  11   8   10.30    0.51
   0 -11  -8   10.99    0.51
   0 -11  -8   10.04    0.51
   0  11   9   22.40    0.94
   0  11   9   22.83    0.94
   0 -11  -9   22.66    0.94
   0 -11  -9   22.06    0.94
   0  11  10   69.35    2.57
   0  11  10   66.77    2.40
   0 -11 -10   66.60    2.49
   0 -11 -10   67.20    2.49
   0  11  11   -0.26    0.34
   0  11  11    0.00    0.26
   0 -11 -11    0.17    0.34
   0 -11 -11   -0.34    0.26
   0  11  12    8.33    0.51
   0  11  12    7.38    0.51
   0 -11 -12    7.21    0.51
   0 -11 -12    8.41    0.60
   0  11  13    3.78    0.34
   0  11  13    2.49    0.34
   0 -11 -13    3.43    0.34
   0 -11 -13    3.09    0.43
   0 -11 -14   56.56    2.23
   0  11  15   12.36    0.60
   0  11  15   13.90    0.77
   0 -11 -15   12.62    0.69
   0 -11 -15   14.42    0.77
   0  11  16    0.69    0.26
   0  11  16    1.29    0.43
   0 -11 -16    0.43    0.43
   0 -11 -16    0.77    0.34
   0  11  17   38.88    1.63
   0  11  17   38.88    1.54
   0 -11 -17   39.31    1.54
   0 -11 -17   39.05    1.63
   0  11  18    0.34    0.26
   0  11  18    0.51    0.43
   0 -11 -18    0.77    0.43
   0 -11 -18    0.43    0.34
   0  11  19    3.00    0.51
   0  11  19    1.46    0.34
   0 -11 -19    2.23    0.51
   0 -11 -19    1.80    0.43
   0  11  20   28.75    1.20
   0  11  20   25.15    1.20
   0 -11 -20   25.92    1.20
   0 -11 -20   28.84    1.29
   0  11  21   18.11    0.86
   0 -11 -21   18.28    1.03
   0  11  22    7.30    0.69
   0  11  22    7.55    0.51
   0 -11 -22    7.47    0.60
   0 -11 -22    6.61    0.69
   0  11  23    2.92    0.60
   0  11  23    3.69    0.43
   0 -11 -23    3.78    0.51
   0 -11 -23    4.12    0.60
   0  11  24    2.40    0.60
   0  11  24    2.40    0.34
   0 -11 -24    2.40    0.43
   0 -11 -24    3.09    0.60
   0  11  25    3.95    0.69
   0  11  25    4.63    0.43
   0 -11 -25    4.38    0.51
   0 -11 -25    3.78    0.60
   0  12 -18    0.94    0.34
   0  12 -18    0.94    0.43
   0 -12  18    1.20    0.34
   0 -12  18    0.00    0.51
   0  12 -17    0.86    0.26
   0  12 -17    1.37    0.43
   0 -12  17    0.51    0.26
   0 -12  17    1.80    0.51
   0 -12  16    0.00    0.26
   0 -12  16    0.09    0.43
   0  12 -15    3.69    0.34
   0  12 -15    3.35    0.51
   0 -12  15    2.66    0.51
   0 -12  15    4.38    0.43
   0  12 -13   29.78    1.20
   0  12 -13   28.67    1.29
   0 -12  13   29.10    1.20
   0 -12  13   26.44    1.29
   0  12 -12    2.92    0.43
   0  12 -12    2.40    0.34
   0 -12  12    2.49    0.51
   0 -12  12    2.32    0.34
   0  12 -11  149.00    5.32
   0  12 -11  140.50    4.98
   0 -12  11  135.61    4.81
   0 -12  11  148.14    5.32
   0  12 -10    1.54    0.26
   0  12 -10    2.75    0.43
   0  12  -9  186.85    6.61
   0  12  -9  190.88    6.69
   0 -12   9  179.72    6.35
   0 -12   9  193.29    6.78
   0  12  -8  115.52    4.12
   0  12  -8  112.35    4.03
   0 -12   8  115.95    4.12
   0 -12   8  112.26    4.03
   0  12  -7    0.34    0.26
   0  12  -7    1.12    0.34
   0 -12   7    0.26    0.26
   0 -12   7    1.29    0.34
   0  12  -5   78.53    2.83
   0  12  -5   80.68    2.92
   0 -12   5   78.79    2.92
   0 -12   5   78.28    2.83
   0  12  -4   54.16    2.06
   0  12  -4   49.18    1.80
   0 -12   4   49.35    1.80
   0 -12   4   53.81    2.06
   0  12  -3  177.84    6.18
   0  12  -3  185.48    6.52
   0 -12   3  178.18    6.27
   0 -12   3  185.90    6.52
   0  12  -2    1.37    0.26
   0  12  -2    2.06    0.26
   0 -12   2    1.63    0.34
   0  12  -1    2.57    0.26
   0  12  -1    2.75    0.34
   0 -12   1    2.40    0.26
   0 -12   1    2.49    0.34
   0  12   0   99.90    3.52
   0  12   0  107.46    3.86
   0 -12   0  110.20    3.95
   0 -12   0  107.29    3.86
   0  12   1    2.15    0.26
   0  12   1    2.23    0.26
   0 -12  -1    2.57    0.34
   0 -12  -1    3.18    0.34
   0  12   2    0.43    0.26
   0  12   2    0.77    0.26
   0 -12  -2    0.43    0.26
   0 -12  -2    0.34    0.26
   0  12   3    7.81    0.43
   0  12   3    7.47    0.43
   0 -12  -3    7.64    0.43
   0 -12  -3    7.38    0.43
   0  12   4   57.08    2.06
   0 -12  -4   57.68    2.15
   0  12   5   44.37    1.63
   0 -12  -5   46.43    1.72
   0 -12  -5   48.41    1.80
   0  12   6 1344.93   46.26
   0  12   6 1334.63   45.83
   0 -12  -6 1375.83   47.29
   0 -12  -6 1326.91   45.66
   0  12   7  481.24   16.65
   0  12   7  477.55   16.48
   0 -12  -7  482.78   16.65
   0 -12  -7  461.33   15.96
   0  12   8  129.69    4.55
   0  12   8  144.53    5.06
   0 -12  -8  139.73    4.98
   0 -12  -8  134.41    4.72
   0  12   9    7.55    0.43
   0  12   9    9.27    0.51
   0 -12  -9    8.93    0.51
   0 -12  -9    8.75    0.51
   0  12  10   76.56    2.75
   0  12  10   70.47    2.57
   0 -12 -10   69.26    2.57
   0 -12 -10   73.13    2.66
   0  12  11   56.22    2.15
   0  12  11   53.90    1.97
   0 -12 -11   54.24    2.06
   0 -12 -11   56.73    2.15
   0  12  12   22.23    0.94
   0  12  12   21.37    0.94
   0 -12 -12   22.74    1.03
   0 -12 -12   22.40    0.94
   0  12  14   16.22    0.77
   0  12  14   18.54    0.86
   0 -12 -14   16.91    0.77
   0 -12 -14   18.45    0.94
   0  12  15   25.23    1.03
   0  12  15   22.57    1.03
   0 -12 -15   25.23    1.12
   0 -12 -15   23.60    1.12
   0  12  16   11.24    0.60
   0 -12 -16    9.70    0.69
   0 -12 -16    9.78    0.60
   0  12  17    0.26    0.43
   0  12  17   -0.26    0.26
   0 -12 -17   -0.17    0.43
   0 -12 -17    0.17    0.34
   0  12  18   10.56    0.77
   0  12  18   10.73    0.60
   0 -12 -18   10.47    0.60
   0 -12 -18    9.70    0.69
   0  12  19    0.43    0.26
   0  12  19    1.97    0.51
   0 -12 -19    0.26    0.43
   0 -12 -19    1.03    0.34
   0  12  20   -0.34    0.43
   0  12  20    0.17    0.34
   0 -12 -20    0.17    0.34
   0 -12 -20   -0.26    0.43
   0  12  21    6.09    0.69
   0  12  21    6.09    0.43
   0 -12 -21    5.41    0.51
   0 -12 -21    5.41    0.60
   0  12  22   19.91    1.12
   0  12  22   19.57    0.86
   0 -12 -22   19.57    0.94
   0 -12 -22   20.17    1.03
   0  12  23   -0.43    0.51
   0  12  23    0.17    0.26
   0 -12 -23    0.26    0.43
   0 -12 -23    0.00    0.34
   0  12  24   22.66    1.03
   0  12  24   20.94    1.20
   0 -12 -24   22.14    1.20
   0 -12 -24   23.17    1.12
   0  13 -18    5.24    0.51
   0 -13  18    4.55    0.69
   0  13 -16    2.66    0.34
   0  13 -16    3.52    0.51
   0 -13  16    2.32    0.34
   0 -13  16    4.03    0.60
   0  13 -15   20.86    1.03
   0  13 -15   20.26    0.94
   0 -13  15   19.57    0.86
   0 -13  15   21.97    1.12
   0  13 -14    6.95    0.60
   0  13 -14    8.24    0.51
   0 -13  14    6.87    0.69
   0 -13  14    8.07    0.51
   0  13 -12   25.41    1.20
   0  13 -12   26.09    1.12
   0 -13  12   26.44    1.12
   0 -13  12   24.72    1.20
   0  13 -11   37.08    1.54
   0  13 -11   36.99    1.46
   0 -13  11   37.51    1.46
   0  13 -10  132.35    4.72
   0  13 -10  130.54    4.72
   0 -13  10  127.46    4.55
   0 -13  10  126.94    4.63
   0  13  -9    2.49    0.34
   0  13  -9    1.89    0.43
   0 -13   9    2.32    0.34
   0 -13   9    0.94    0.43
   0  13  -8   25.49    1.12
   0  13  -8   25.15    1.03
   0 -13   8   23.09    0.94
   0 -13   8   27.04    1.20
   0  13  -7   15.36    0.77
   0  13  -7   14.25    0.69
   0 -13   7   14.16    0.69
   0 -13   7   14.76    0.77
   0  13  -6    2.66    0.34
   0  13  -6    1.97    0.34
   0 -13   6    1.29    0.34
   0 -13   6    2.32    0.34
   0  13  -5   29.78    1.20
   0 -13   5   33.30    1.29
   0  13  -3  123.68    4.38
   0  13  -3  126.34    4.46
   0 -13   3  122.91    4.38
   0 -13   3  125.65    4.46
   0  13  -2   65.74    2.40
   0  13  -2   63.17    2.32
   0 -13   2   66.26    2.49
   0 -13   2   63.00    2.32
   0  13  -1  177.49    6.27
   0  13  -1  182.81    6.35
   0 -13   1  183.16    6.44
   0 -13   1  179.98    6.35
   0  13   0    5.15    0.34
   0 -13   0    5.06    0.43
   0  13   1    4.98    0.34
   0 -13  -1    4.46    0.34
   0  13   2   72.52    2.66
   0  13   2   73.04    2.66
   0 -13  -2   73.98    2.66
   0 -13  -2   73.98    2.66
   0  13   3   12.27    0.60
   0 -13  -3   13.05    0.69
   0 -13  -3   11.84    0.60
   0  13   4  131.83    4.63
   0  13   4  132.26    4.63
   0 -13  -4  140.24    4.98
   0 -13  -4  144.53    5.06
   0  13   5  199.47    6.95
   0  13   5  196.89    6.87
   0 -13  -5  196.98    6.87
   0 -13  -5  189.77    6.69
   0  13   6   15.96    0.69
   0  13   6   14.59    0.69
   0 -13  -6   13.73    0.69
   0 -13  -6   15.96    0.77
   0  13   7  493.94   17.08
   0  13   7  478.92   16.56
   0 -13  -7  464.76   16.05
   0 -13  -7  483.64   16.74
   0  13   8    9.10    0.51
   0  13   8   10.47    0.60
   0 -13  -8    9.61    0.51
   0 -13  -8    8.84    0.51
   0  13   9   16.14    0.77
   0  13   9   14.85    0.69
   0 -13  -9   15.88    0.77
   0 -13  -9   14.93    0.77
   0  13  10    1.89    0.26
   0  13  10    1.37    0.34
   0 -13 -10    1.80    0.34
   0 -13 -10    1.63    0.26
   0  13  11   12.10    0.60
   0  13  11   12.19    0.69
   0 -13 -11   11.33    0.69
   0 -13 -11   12.70    0.69
   0  13  12    4.89    0.43
   0 -13 -12    4.81    0.51
   0  13  13   22.23    0.94
   0  13  13   26.52    1.12
   0 -13 -13   24.89    1.12
   0 -13 -13   24.46    1.03
   0  13  14    0.09    0.26
   0  13  14    0.51    0.34
   0 -13 -14    0.77    0.43
   0 -13 -14    0.17    0.34
   0  13  15   43.26    1.63
   0  13  15   46.95    1.89
   0 -13 -15   44.29    1.72
   0 -13 -15   45.66    1.80
   0  13  16   17.34    0.77
   0  13  16   19.14    0.94
   0 -13 -16   18.54    0.86
   0 -13 -16   20.00    1.03
   0  13  17    0.00    0.26
   0  13  17    0.17    0.43
   0 -13 -17    0.26    0.43
   0 -13 -17   -0.09    0.34
   0  13  18    4.29    0.51
   0  13  18    4.38    0.43
   0 -13 -18    4.63    0.43
   0 -13 -18    4.63    0.51
   0  13  19    7.98    0.51
   0  13  19   10.47    0.77
   0 -13 -19    9.61    0.69
   0 -13 -19    8.67    0.60
   0  13  21   11.93    0.86
   0  13  21   10.99    0.60
   0 -13 -21   11.33    0.69
   0 -13 -21   11.67    0.77
   0  13  22    1.29    0.34
   0  13  22    0.94    0.51
   0 -13 -22    0.86    0.34
   0 -13 -22    0.77    0.43
   0  13  23    1.20    0.51
   0  13  23    1.46    0.34
   0 -13 -23    0.86    0.51
   0 -13 -23    1.20    0.43
   0  13  24    0.09    0.51
   0  13  24    0.00    0.26
   0 -13 -24    0.00    0.51
   0 -13 -24    0.51    0.34
   0  14 -17    3.26    0.34
   0  14 -17    3.00    0.60
   0 -14  17    3.52    0.60
   0 -14  17    2.75    0.43
   0  14 -16    3.18    0.51
   0  14 -16    2.32    0.34
   0 -14  16    2.92    0.60
   0 -14  16    2.40    0.34
   0  14 -15    0.26    0.26
   0  14 -15    0.77    0.43
   0 -14  15    0.00    0.26
   0 -14  15    0.17    0.43
   0  14 -14   -0.26    0.26
   0  14 -14    0.26    0.43
   0 -14  14    0.09    0.26
   0 -14  14    0.09    0.51
   0  14 -13    2.83    0.51
   0  14 -13    3.69    0.34
   0 -14  13    1.97    0.60
   0  14 -11    0.86    0.26
   0  14 -11    1.03    0.43
   0 -14  11    0.26    0.26
   0 -14  11    0.94    0.43
   0  14 -10   24.29    1.12
   0  14 -10   23.86    1.03
   0 -14  10   24.55    1.12
   0 -14  10   22.49    0.94
   0  14  -9    0.09    0.34
   0  14  -9   -0.17    0.26
   0 -14   9   -0.09    0.43
   0 -14   9    0.26    0.26
   0  14  -8   20.60    0.86
   0  14  -8   19.65    0.94
   0 -14   8   18.97    0.94
   0 -14   8   20.77    0.94
   0  14  -7  124.45    4.46
   0  14  -7  120.16    4.29
   0 -14   7  118.36    4.21
   0 -14   7  121.79    4.38
   0  14  -6    0.43    0.34
   0  14  -6    0.43    0.26
   0 -14   6    0.17    0.34
   0 -14   6    0.34    0.26
   0  14  -5   69.69    2.57
   0  14  -5   72.35    2.66
   0 -14   5   67.46    2.49
   0 -14   5   73.38    2.75
   0  14  -4   64.11    2.32
   0  14  -4   62.14    2.32
   0 -14   4   65.57    2.40
   0 -14   4   62.05    2.32
   0  14  -3   63.34    2.32
   0  14  -3   69.35    2.57
   0 -14   3   70.04    2.66
   0 -14   3   64.54    2.40
   0  14  -1    0.09    0.26
   0  14  -1   -0.09    0.26
   0 -14   1    0.09    0.26
   0 -14   1    0.26    0.34
   0  14   0   33.22    1.29
   0  14   0   32.27    1.29
   0 -14   0   31.76    1.29
   0 -14   0   32.70    1.29
   0  14   1   23.17    0.94
   0  14   1   22.40    0.94
   0 -14  -1   23.60    1.03
   0 -14  -1   22.92    0.94
   0  14   2   29.78    1.20
   0  14   2   30.47    1.20
   0 -14  -2   32.19    1.29
   0 -14  -2   32.96    1.29
   0  14   3    0.26    0.26
   0  14   3    0.26    0.26
   0 -14  -3    1.12    0.34
   0 -14  -3    0.69    0.26
   0  14   4   71.41    2.57
   0  14   4   66.77    2.40
   0 -14  -4   67.55    2.49
   0 -14  -4   62.91    2.32
   0  14   5    1.80    0.26
   0  14   5    2.40    0.34
   0 -14  -5    1.97    0.34
   0 -14  -5    2.23    0.34
   0  14   6  204.61    7.12
   0  14   6  193.20    6.78
   0 -14  -6  196.55    6.87
   0 -14  -6  206.25    7.21
   0  14   7   28.32    1.20
   0  14   7   24.38    1.03
   0 -14  -7   28.67    1.20
   0 -14  -7   26.18    1.12
   0  14   8    8.75    0.51
   0  14   8    8.67    0.51
   0 -14  -8    9.53    0.51
   0 -14  -8    8.93    0.60
   0  14   9  301.60   10.47
   0  14   9  285.29    9.96
   0 -14  -9  295.85   10.30
   0 -14  -9  286.84   10.04
   0  14  11   44.89    1.72
   0  14  11   43.94    1.72
   0 -14 -11   44.97    1.72
   0 -14 -11   45.83    1.80
   0  14  12   68.75    2.49
   0  14  12   69.01    2.57
   0 -14 -12   71.92    2.66
   0 -14 -12   70.38    2.57
   0  14  13    1.72    0.34
   0  14  13    1.29    0.43
   0 -14 -13    0.77    0.34
   0 -14 -13    1.46    0.34
   0  14  14   41.03    1.63
   0  14  14   41.46    1.72
   0 -14 -14   40.51    1.63
   0 -14 -14   40.08    1.54
   0  14  15    5.58    0.51
   0  14  15    5.41    0.43
   0 -14 -15    5.75    0.51
   0 -14 -15    5.32    0.51
   0  14  16    0.51    0.43
   0  14  16    1.03    0.26
   0 -14 -16    1.12    0.43
   0 -14 -16    0.51    0.34
   0  14  17    3.69    0.34
   0  14  17    2.49    0.51
   0 -14 -17    3.52    0.43
   0 -14 -17    3.18    0.51
   0  14  18   11.33    0.60
   0  14  18    9.87    0.69
   0 -14 -18   12.02    0.69
   0 -14 -18    9.87    0.69
   0  14  20    3.86    0.43
   0  14  20    4.63    0.60
   0 -14 -20    3.95    0.51
   0 -14 -20    4.03    0.43
   0  14  21    2.40    0.51
   0  14  21    2.06    0.34
   0 -14 -21    2.66    0.51
   0 -14 -21    2.57    0.43
   0  14  22    6.78    0.69
   0  14  22    6.95    0.51
   0 -14 -22    7.47    0.69
   0 -14 -22    6.69    0.51
   0  14  23   13.56    0.94
   0  14  23   12.10    0.69
   0 -14 -23   14.08    0.94
   0 -14 -23   12.62    0.77
   0  14  24    0.86    0.60
   0  14  24    0.60    0.34
   0 -14 -24    0.94    0.43
   0 -14 -24    0.60    0.51
   0  15 -16   12.70    0.69
   0  15 -16   10.39    0.94
   0 -15  16   11.07    0.94
   0 -15  16   12.53    0.77
   0  15 -15    2.83    0.34
   0  15 -15    2.66    0.51
   0 -15  15    3.35    0.60
   0 -15  15    3.09    0.43
   0  15 -14   16.48    0.77
   0  15 -14   16.91    0.94
   0  15 -13    7.12    0.60
   0  15 -13    8.93    0.51
   0 -15  13    8.07    0.69
   0 -15  13    7.98    0.51
   0  15 -12   50.04    1.89
   0  15 -12   48.32    1.97
   0 -15  12   50.98    2.06
   0 -15  12   49.01    1.89
   0  15 -11  101.45    3.69
   0  15 -11   99.48    3.69
   0 -15  11  106.34    3.78
   0 -15  11  102.91    3.78
   0  15 -10   12.79    0.69
   0  15 -10   14.93    0.86
   0 -15  10   12.62    0.69
   0 -15  10   14.68    0.86
   0  15  -9    4.03    0.34
   0 -15   9    4.21    0.43
   0  15  -8   27.12    1.12
   0  15  -8   26.86    1.20
   0 -15   8   26.61    1.12
   0 -15   8   26.69    1.20
   0  15  -7    3.52    0.34
   0  15  -7    2.57    0.43
   0 -15   7    2.66    0.43
   0 -15   7    3.78    0.34
   0  15  -6   13.99    0.69
   0  15  -6   16.05    0.77
   0 -15   6   15.28    0.86
   0  15  -5   15.02    0.77
   0  15  -5   15.79    0.69
   0 -15   5   14.93    0.69
   0 -15   5   16.39    0.86
   0  15  -4    0.17    0.26
   0  15  -4    0.09    0.34
   0 -15   4    0.60    0.34
   0 -15   4   -0.17    0.26
   0  15  -3   18.62    0.86
   0  15  -3   21.11    0.86
   0 -15   3   20.86    0.94
   0 -15   3   18.45    0.86
   0  15  -2   45.57    1.72
   0  15  -2   45.40    1.72
   0 -15   2   46.43    1.80
   0 -15   2   45.57    1.80
   0  15  -1   20.34    0.86
   0  15  -1   18.88    0.86
   0 -15   1   18.02    0.86
   0 -15   1   19.40    0.86
   0  15   0   80.25    2.92
   0  15   0   79.99    2.92
   0 -15   0   80.68    2.92
   0 -15   0   79.05    2.92
   0  15   4   29.95    1.20
   0 -15  -4   29.18    1.20
   0  15   8   88.06    3.18
   0 -15  -8   85.40    3.09
   0 -15  -8   85.74    3.18
   0  15   9    6.01    0.43
   0  15   9    6.78    0.51
   0 -15  -9    6.01    0.51
   0 -15  -9    6.18    0.43
   0  15  10    0.94    0.34
   0  15  10    0.94    0.26
   0 -15 -10    1.03    0.34
   0 -15 -10    1.20    0.34
   0  15  11   16.05    0.86
   0  15  11   16.99    0.77
   0 -15 -11   16.99    0.77
   0 -15 -11   16.99    0.86
   0  15  12    7.72    0.51
   0  15  12    7.90    0.60
   0 -15 -12    8.41    0.60
   0 -15 -12    8.07    0.51
   0  15  13    6.44    0.51
   0  15  13    6.35    0.43
   0 -15 -13    6.27    0.43
   0 -15 -13    6.78    0.51
   0  15  14   24.98    1.03
   0  15  14   26.44    1.20
   0 -15 -14   24.98    1.12
   0 -15 -14   24.63    1.12
   0  15  15    3.69    0.43
   0  15  15    2.83    0.51
   0 -15 -15    2.75    0.43
   0 -15 -15    3.35    0.43
   0  15  16   28.07    1.20
   0  15  16   27.29    1.29
   0 -15 -16   28.58    1.20
   0 -15 -16   28.07    1.29
   0  15  17   20.26    0.94
   0  15  17   24.63    1.20
   0 -15 -17   22.14    1.03
   0 -15 -17   23.95    1.20
   0  15  18    5.41    0.60
   0  15  18    5.49    0.43
   0 -15 -18    5.24    0.51
   0 -15 -18    5.32    0.60
   0  15  19   24.98    1.20
   0  15  19   22.23    0.94
   0 -15 -19   23.69    1.20
   0 -15 -19   23.09    1.03
   0  15  20    2.92    0.34
   0  15  20    3.95    0.60
   0 -15 -20    3.18    0.43
   0 -15 -20    3.78    0.51
   0  15  21   15.45    0.94
   0  15  21   15.62    0.77
   0 -15 -21   15.53    0.86
   0 -15 -21   15.02    0.86
   0  15  22   19.83    0.94
   0  15  22   17.42    1.03
   0 -15 -22   19.57    0.94
   0 -15 -22   19.91    1.12
   0  15  23    0.60    0.51
   0  15  23    0.69    0.34
   0 -15 -23    0.43    0.34
   0 -15 -23    0.34    0.51
   0  16 -14    0.09    0.26
   0  16 -14    0.43    0.43
   0 -16  14    0.09    0.26
   0 -16  14    0.43    0.51
   0  16 -13    9.70    0.60
   0  16 -13   10.64    0.69
   0 -16  13   10.04    0.77
   0 -16  13    9.70    0.60
   0  16 -12   -0.09    0.43
   0  16 -12    0.26    0.26
   0 -16  12    0.86    0.34
   0 -16  12    0.00    0.43
   0  16 -11    5.41    0.43
   0  16 -11    4.12    0.51
   0 -16  11    4.03    0.60
   0  16 -10    6.52    0.60
   0  16 -10    7.64    0.51
   0 -16  10    8.33    0.51
   0 -16  10    6.52    0.60
   0  16  -8   18.11    0.77
   0  16  -8   17.77    0.86
   0 -16   8   17.68    0.86
   0 -16   8   18.02    0.94
   0  16  -7  118.87    4.29
   0  16  -7  120.25    4.29
   0 -16   7  120.42    4.29
   0 -16   7  116.64    4.29
   0  16  -6   41.11    1.63
   0  16  -6   46.18    1.72
   0 -16   6   45.06    1.72
   0  16  -5   15.79    0.77
   0  16  -5   17.42    0.77
   0 -16   5   15.36    0.86
   0 -16   5   16.56    0.77
   0  16  -4   56.65    2.15
   0  16  -4   54.84    2.06
   0 -16   4   56.99    2.15
   0 -16   4   57.33    2.15
   0  16  -3    3.69    0.34
   0  16  -3    3.60    0.43
   0 -16   3    4.12    0.43
   0 -16   3    3.52    0.43
   0  16  -2   22.32    0.94
   0  16  -2   24.12    1.03
   0 -16   2   24.55    1.12
   0 -16   2   24.55    1.12
   0  16  -1   51.33    1.97
   0  16  -1   50.81    1.89
   0 -16   1   49.87    1.89
   0 -16   1   51.07    1.97
   0  16   0    7.30    0.51
   0  16   0    7.38    0.43
   0 -16   0    7.21    0.51
   0 -16   0    7.47    0.51
   0  16   1   34.25    1.37
   0  16   1   36.39    1.46
   0 -16  -1   36.05    1.46
   0 -16  -1   36.56    1.46
   0  16   2    0.34    0.26
   0  16   2   -0.17    0.26
   0 -16  -2    0.09    0.34
   0 -16  -2    0.00    0.26
   0  16   3    2.32    0.34
   0  16   3    2.57    0.34
   0 -16  -3    2.23    0.34
   0 -16  -3    2.40    0.34
   0  16   4    4.72    0.43
   0  16   4    4.98    0.34
   0 -16  -4    4.38    0.43
   0 -16  -4    4.81    0.43
   0  16   5    0.43    0.26
   0  16   5    0.17    0.26
   0 -16  -5    0.60    0.26
   0 -16  -5    0.26    0.34
   0  16   6    0.09    0.26
   0  16   6   -0.09    0.26
   0 -16  -6    0.26    0.26
   0 -16  -6    0.09    0.34
   0  16   7   68.83    2.49
   0  16   7   67.46    2.49
   0 -16  -7   66.09    2.49
   0 -16  -7   67.38    2.49
   0  16   8   22.23    1.03
   0  16   8   19.31    0.86
   0 -16  -8   19.91    0.94
   0 -16  -8   22.23    1.03
   0  16   9   46.86    1.80
   0  16   9   53.13    2.06
   0 -16  -9   55.27    2.15
   0 -16  -9   51.50    1.97
   0  16  10   84.37    3.09
   0  16  10   81.02    2.92
   0 -16 -10   83.25    3.00
   0 -16 -10   78.53    2.92
   0  16  11    0.43    0.26
   0  16  11    0.09    0.34
   0 -16 -11   -0.09    0.26
   0 -16 -11   -0.17    0.34
   0  16  12   60.34    2.32
   0  16  12   61.54    2.32
   0 -16 -12   63.34    2.40
   0 -16 -12   62.48    2.40
   0  16  13   16.74    0.86
   0 -16 -13   14.42    0.77
   0 -16 -13   16.74    0.86
   0  16  14    4.89    0.51
   0  16  14    6.18    0.43
   0 -16 -14    5.06    0.51
   0 -16 -14    5.66    0.51
   0  16  15   11.76    0.77
   0  16  15   12.45    0.69
   0 -16 -15   12.02    0.77
   0 -16 -15   11.93    0.69
   0  16  16   16.31    0.77
   0  16  16   15.96    0.86
   0 -16 -16   15.53    0.77
   0 -16 -16   16.05    0.86
   0  16  17    1.89    0.34
   0  16  17    1.20    0.43
   0 -16 -17    1.72    0.43
   0 -16 -17    1.97    0.43
   0  16  18   24.29    1.03
   0 -16 -18   22.74    1.12
   0 -16 -18   22.74    1.03
   0  16  19    0.17    0.51
   0  16  19    0.00    0.26
   0 -16 -19   -0.09    0.43
   0 -16 -19    0.00    0.34
   0  16  20    0.26    0.34
   0  16  20    0.43    0.51
   0 -16 -20    0.43    0.43
   0 -16 -20    0.00    0.34
   0  16  21    0.17    0.26
   0  16  21    0.69    0.51
   0 -16 -21    0.69    0.43
   0 -16 -21    0.17    0.34
   0  16  22    3.60    0.69
   0  16  22    4.63    0.43
   0 -16 -22    3.60    0.43
   0 -16 -22    4.12    0.60
   0  16  23    2.83    0.60
   0  16  23    2.06    0.43
   0 -16 -23    2.32    0.60
   0 -16 -23    1.89    0.43
   0  17 -13   33.47    1.37
   0  17 -13   32.70    1.46
   0 -17  13   34.16    1.37
   0 -17  13   30.38    1.46
   0  17 -12    0.94    0.34
   0  17 -12    0.34    0.43
   0 -17  12    0.60    0.34
   0 -17  12    1.12    0.51
   0  17 -11   56.73    2.15
   0  17 -11   61.20    2.40
   0 -17  11   61.02    2.40
   0 -17  11   55.53    2.06
   0  17 -10   29.18    1.29
   0  17 -10   29.52    1.20
   0 -17  10   28.50    1.20
   0 -17  10   30.13    1.37
   0  17  -9    1.46    0.34
   0  17  -9    0.86    0.43
   0 -17   9    1.29    0.51
   0 -17   9    1.72    0.34
   0  17  -8    0.94    0.34
   0  17  -8    1.63    0.34
   0 -17   8    1.97    0.34
   0 -17   8    0.77    0.43
   0  17  -7   43.60    1.63
   0  17  -7   41.46    1.72
   0 -17   7   41.80    1.63
   0 -17   7   45.49    1.89
   0  17  -6   11.33    0.69
   0  17  -6   11.67    0.60
   0 -17   6   12.53    0.69
   0 -17   6   10.90    0.69
   0  17  -5    2.15    0.43
   0  17  -5    1.89    0.34
   0 -17   5    1.63    0.34
   0 -17   5    2.49    0.43
   0  17  -4   11.59    0.69
   0  17  -4   10.90    0.60
   0 -17   4   11.50    0.69
   0 -17   4   10.99    0.60
   0  17  -3    4.29    0.43
   0  17  -3    4.63    0.34
   0 -17   3    3.95    0.51
   0 -17   3    4.21    0.43
   0  17  -2    8.50    0.51
   0  17  -2    8.50    0.51
   0 -17   2    8.41    0.60
   0 -17   2    8.41    0.60
   0  17  -1   18.45    0.86
   0  17  -1   16.91    0.77
   0 -17   1   15.36    0.86
   0 -17   1   17.51    0.86
   0  17   0    0.34    0.26
   0  17   0    0.17    0.26
   0 -17   0   -0.09    0.34
   0 -17   0    0.34    0.34
   0  17   1   39.57    1.54
   0  17   1   40.51    1.54
   0 -17  -1   36.13    1.46
   0 -17  -1   37.68    1.54
   0  17   2    0.26    0.26
   0  17   2    0.26    0.26
   0 -17  -2    0.51    0.34
   0 -17  -2    0.17    0.34
   0  17   3   85.83    3.09
   0  17   3   81.02    2.92
   0 -17  -3   80.08    3.00
   0 -17  -3   83.34    3.09
   0  17   4   81.54    3.00
   0  17   4   79.22    2.83
   0 -17  -4   84.37    3.09
   0 -17  -4   84.54    3.09
   0  17   5   62.57    2.32
   0  17   5   59.56    2.15
   0 -17  -5   60.08    2.32
   0 -17  -5   61.80    2.32
   0  17   6   32.36    1.29
   0  17   6   33.82    1.37
   0 -17  -6   36.82    1.46
   0 -17  -6   37.51    1.54
   0  17   7   15.02    0.77
   0 -17  -7   15.79    0.77
   0 -17  -7   17.17    0.86
   0  17   8   11.76    0.60
   0  17   8   11.16    0.60
   0 -17  -8   11.33    0.69
   0 -17  -8   11.93    0.69
   0  17   9   25.75    1.12
   0  17   9   24.98    1.03
   0 -17  -9   26.18    1.12
   0 -17  -9   25.41    1.12
   0  17  10   24.12    1.03
   0  17  10   24.12    1.12
   0 -17 -10   23.43    1.03
   0 -17 -10   24.89    1.12
   0  17  11    6.27    0.51
   0  17  11    7.12    0.51
   0 -17 -11    8.15    0.51
   0 -17 -11    6.95    0.51
   0  17  12    6.61    0.51
   0  17  12    6.69    0.60
   0 -17 -12    7.12    0.51
   0 -17 -12    6.69    0.60
   0  17  13    1.80    0.43
   0  17  13    1.37    0.34
   0 -17 -13    1.12    0.34
   0 -17 -13    1.20    0.43
   0  17  14    9.96    0.69
   0  17  14    9.96    0.60
   0 -17 -14   10.04    0.60
   0 -17 -14    9.96    0.69
   0  17  15   21.97    1.12
   0  17  15   20.94    0.94
   0 -17 -15   21.97    1.12
   0 -17 -15   21.97    1.03
   0  17  16    0.17    0.43
   0  17  16    0.09    0.34
   0 -17 -16   -0.17    0.43
   0 -17 -16   -0.17    0.34
   0  17  17   20.17    0.94
   0  17  17   20.51    1.12
   0 -17 -17   20.43    0.94
   0 -17 -17   21.71    1.12
   0  17  18   -0.09    0.26
   0  17  18   -0.51    0.51
   0 -17 -18    0.00    0.43
   0 -17 -18    0.09    0.34
   0  17  19    3.35    0.60
   0  17  19    3.78    0.43
   0 -17 -19    2.83    0.51
   0 -17 -19    3.35    0.43
   0  17  20   47.21    1.97
   0  17  20   45.23    1.80
   0 -17 -20   44.63    1.89
   0 -17 -20   47.38    1.89
   0  17  21   -0.09    0.34
   0  17  21    0.77    0.51
   0 -17 -21    0.34    0.43
   0 -17 -21   -0.09    0.34
   0  17  22    9.61    0.60
   0  17  22    8.41    0.86
   0 -17 -22    9.87    0.77
   0 -17 -22   10.04    0.69
   0  18 -12    1.63    0.43
   0  18 -12    0.34    0.26
   0 -18  12    0.34    0.34
   0 -18  12    1.63    0.51
   0  18 -11    1.03    0.43
   0  18 -11    0.94    0.26
   0 -18  11    0.77    0.43
   0 -18  11    0.51    0.34
   0  18 -10    1.54    0.26
   0  18 -10    0.51    0.43
   0 -18  10    1.03    0.34
   0 -18  10    1.03    0.43
   0  18  -9    4.89    0.43
   0  18  -9    4.03    0.51
   0 -18   9    4.38    0.43
   0 -18   9    4.29    0.60
   0  18  -8   16.99    0.77
   0  18  -8   16.14    0.86
   0 -18   8   15.45    0.86
   0 -18   8   16.91    0.77
   0  18  -7   16.14    0.86
   0  18  -7   16.31    0.77
   0 -18   7   16.22    0.94
   0 -18   7   15.71    0.77
   0  18  -6   26.69    1.20
   0 -18   6   28.75    1.20
   0  18  -5   -0.26    0.34
   0  18  -5    0.34    0.26
   0 -18   5    0.43    0.43
   0 -18   5    0.09    0.34
   0  18  -4   17.42    0.86
   0  18  -4   15.88    0.77
   0 -18   4   19.48    0.94
   0  18  -3   18.20    0.86
   0  18  -3   18.54    0.86
   0 -18   3   17.94    0.94
   0 -18   3   17.34    0.86
   0  18  -2    0.86    0.26
   0  18  -2    0.94    0.34
   0 -18   2    0.86    0.34
   0 -18   2    0.94    0.43
   0  18  -1   15.45    0.77
   0  18  -1   15.11    0.69
   0 -18   1   15.53    0.86
   0 -18   1   16.05    0.86
   0  18   0   63.68    2.40
   0  18   0   62.14    2.32
   0 -18   0   56.90    2.23
   0 -18   0   60.85    2.32
   0  18   1    0.26    0.26
   0  18   1    0.00    0.26
   0 -18  -1   -0.34    0.34
   0 -18  -1    0.51    0.34
   0  18   2   11.42    0.60
   0  18   2   10.64    0.60
   0 -18  -2   11.84    0.69
   0 -18  -2   12.02    0.69
   0  18   3   57.25    2.15
   0  18   3   60.94    2.23
   0 -18  -3   55.53    2.15
   0 -18  -3   57.42    2.15
   0  18   4    3.18    0.34
   0  18   4    4.29    0.43
   0 -18  -4    4.03    0.43
   0 -18  -4    4.81    0.51
   0  18   5    0.09    0.26
   0  18   5    0.17    0.26
   0 -18  -5    0.00    0.34
   0 -18  -5   -0.09    0.34
   0  18   6    4.29    0.34
   0  18   6    3.78    0.43
   0 -18  -6    3.69    0.43
   0 -18  -6    4.55    0.43
   0  18   7   19.74    0.86
   0  18   7   21.20    0.94
   0 -18  -7   18.54    0.94
   0 -18  -7   20.17    0.94
   0  18   8    0.26    0.26
   0  18   8   -0.26    0.26
   0 -18  -8   -0.26    0.34
   0 -18  -8    0.00    0.34
   0  18   9   47.21    1.80
   0  18   9   45.40    1.72
   0 -18  -9   47.81    1.89
   0 -18  -9   46.60    1.80
   0  18  10   40.17    1.54
   0  18  10   38.02    1.54
   0 -18 -10   40.08    1.63
   0 -18 -10   38.79    1.63
   0  18  11   14.50    0.77
   0  18  11   17.08    0.86
   0 -18 -11   15.28    0.77
   0 -18 -11   16.99    0.86
   0  18  12    0.43    0.34
   0  18  12    0.60    0.43
   0 -18 -12    0.94    0.43
   0 -18 -12    0.77    0.34
   0  18  13   37.94    1.63
   0  18  13   39.57    1.54
   0 -18 -13   38.97    1.54
   0 -18 -13   39.22    1.63
   0  18  14   16.82    0.77
   0  18  14   18.71    0.94
   0 -18 -14   18.71    0.94
   0 -18 -14   16.91    0.86
   0  18  16   27.81    1.29
   0  18  16   29.35    1.20
   0 -18 -16   28.75    1.29
   0 -18 -16   28.15    1.29
   0  18  17    8.33    0.51
   0  18  17    9.78    0.77
   0 -18 -17    8.84    0.60
   0 -18 -17    9.27    0.69
   0  18  18    4.72    0.60
   0  18  18    4.38    0.43
   0 -18 -18    4.29    0.43
   0 -18 -18    3.95    0.51
   0  18  19   11.42    0.86
   0  18  19   13.05    0.69
   0 -18 -19   12.19    0.86
   0 -18 -19   13.22    0.77
   0  18  20    0.17    0.34
   0  18  20    0.00    0.51
   0 -18 -20    0.34    0.43
   0 -18 -20    0.09    0.34
   0  18  21    0.77    0.60
   0  18  21    0.09    0.34
   0 -18 -21   -0.17    0.51
   0 -18 -21    0.09    0.34
   0  19 -11    1.12    0.34
   0 -19  11    0.86    0.51
   0  19 -10   14.50    0.86
   0  19 -10   13.90    0.69
   0 -19  10   13.99    0.86
   0 -19  10   13.73    0.69
   0  19  -9   23.95    1.03
   0  19  -9   24.98    1.20
   0 -19   9   26.09    1.29
   0 -19   9   23.35    1.03
   0  19  -8    0.77    0.26
   0  19  -8    0.69    0.34
   0 -19   8    0.94    0.43
   0 -19   8    0.60    0.26
   0  19  -7   30.64    1.29
   0  19  -7   29.78    1.20
   0 -19   7   28.58    1.29
   0 -19   7   28.15    1.20
   0  19  -6    3.86    0.34
   0  19  -6    3.86    0.51
   0 -19   6    4.29    0.51
   0 -19   6    3.86    0.43
   0  19  -5    0.09    0.26
   0  19  -5   -0.09    0.34
   0 -19   5   -0.34    0.43
   0 -19   5   -0.51    0.26
   0  19  -4   -0.34    0.34
   0  19  -4   -0.51    0.26
   0 -19   4   -0.26    0.43
   0 -19   4   -0.26    0.43
   0  19  -2    9.44    0.60
   0  19  -2   10.64    0.60
   0 -19   2    8.15    0.69
   0 -19   2    9.87    0.69
   0  19  -1    1.20    0.26
   0  19  -1    0.69    0.34
   0 -19   1    0.94    0.34
   0 -19   1    0.51    0.43
   0  19   0    1.63    0.26
   0  19   0    1.54    0.34
   0 -19   0    1.54    0.43
   0 -19   0    1.46    0.43
   0  19   1   12.53    0.60
   0  19   1   12.10    0.69
   0 -19  -1   12.10    0.77
   0 -19  -1   11.67    0.69
   0  19   2   16.65    0.77
   0  19   2   16.91    0.77
   0 -19  -2   16.14    0.86
   0 -19  -2   16.22    0.86
   0  19   3    4.29    0.34
   0  19   3    3.60    0.43
   0 -19  -3    2.66    0.43
   0 -19  -3    3.60    0.43
   0  19   4   73.30    2.75
   0  19   4   80.51    2.92
   0 -19  -4   75.96    2.83
   0 -19  -4   74.58    2.83
   0  19   5   34.42    1.37
   0  19   5   34.33    1.37
   0 -19  -5   36.39    1.46
   0 -19  -5   36.73    1.54
   0  19   6   48.92    1.89
   0  19   6   49.18    1.89
   0 -19  -6   50.81    1.97
   0 -19  -6   48.92    1.97
   0  19   7   47.29    1.80
   0  19   7   46.95    1.80
   0 -19  -7   49.09    1.89
   0 -19  -7   48.41    1.89
   0  19   8    0.26    0.34
   0  19   8    0.26    0.26
   0 -19  -8    0.00    0.34
   0 -19  -8    0.26    0.34
   0  19   9    8.41    0.51
   0  19   9    8.41    0.51
   0 -19  -9    6.44    0.60
   0 -19  -9    6.78    0.51
   0  19  10   61.28    2.23
   0  19  10   60.34    2.23
   0 -19 -10   62.40    2.40
   0 -19 -10   59.82    2.32
   0  19  11    0.34    0.34
   0  19  11    0.09    0.43
   0 -19 -11   -0.09    0.43
   0 -19 -11    0.34    0.34
   0  19  12   -0.09    0.43
   0  19  12    0.17    0.34
   0 -19 -12    0.77    0.43
   0 -19 -12    0.26    0.34
   0  19  14   -0.09    0.43
   0  19  14    0.60    0.34
   0 -19 -14    0.34    0.43
   0 -19 -14    0.43    0.34
   0  19  15   -0.09    0.26
   0  19  15   -0.17    0.43
   0 -19 -15    0.26    0.43
   0 -19 -15    0.09    0.34
   0  19  16    1.29    0.34
   0  19  16    2.06    0.51
   0 -19 -16    1.97    0.43
   0 -19 -16    1.72    0.34
   0  19  17    0.43    0.51
   0  19  17    0.43    0.34
   0 -19 -17    0.43    0.34
   0 -19 -17    0.43    0.43
   0  19  18   15.02    0.94
   0  19  18   15.62    0.77
   0 -19 -18   15.19    0.94
   0 -19 -18   14.42    0.77
   0  19  19    3.52    0.43
   0  19  19    4.12    0.60
   0 -19 -19    3.43    0.43
   0 -19 -19    3.78    0.60
   0  19  20   10.90    0.69
   0  19  20    9.10    0.86
   0 -19 -20   10.81    0.69
   0 -19 -20   10.39    0.77
   0  20  -9    0.77    0.26
   0  20  -9    0.51    0.43
   0 -20   9    0.77    0.43
   0 -20   9    1.37    0.34
   0  20  -8    0.17    0.43
   0  20  -8    0.09    0.26
   0 -20   8    0.00    0.26
   0 -20   8   -0.26    0.43
   0  20  -7    3.86    0.34
   0  20  -7    3.18    0.43
   0 -20   7    3.60    0.51
   0 -20   7    3.26    0.34
   0  20  -6    0.69    0.34
   0  20  -6    0.26    0.26
   0 -20   6   -0.17    0.43
   0 -20   6    0.43    0.26
   0  20  -5    6.09    0.51
   0  20  -5    6.61    0.43
   0 -20   5    5.75    0.60
   0 -20   5    6.09    0.60
   0  20  -4   14.33    0.77
   0  20  -4   14.68    0.69
   0 -20   4   14.08    0.86
   0 -20   4   13.73    0.86
   0  20  -3   24.38    1.03
   0  20  -3   24.20    1.12
   0 -20   3   24.98    1.20
   0 -20   3   26.44    1.20
   0  20  -2   19.65    0.94
   0  20  -2   20.26    0.86
   0 -20   2   20.43    1.03
   0 -20   2   19.91    1.03
   0  20  -1    3.60    0.43
   0  20  -1    3.78    0.34
   0 -20   1    3.35    0.51
   0 -20   1    3.78    0.51
   0  20   1   21.29    0.94
   0 -20  -1   21.11    1.03
   0  20   2    3.95    0.34
   0  20   2    4.81    0.43
   0 -20  -2    4.46    0.51
   0 -20  -2    4.63    0.51
   0  20   3   13.05    0.69
   0  20   3   12.27    0.60
   0 -20  -3   14.08    0.77
   0 -20  -3   13.73    0.77
   0  20   4    6.18    0.43
   0  20   4    5.66    0.51
   0 -20  -4    6.35    0.60
   0 -20  -4    5.84    0.51
   0  20   5    0.09    0.34
   0  20   5    0.09    0.26
   0 -20  -5    0.00    0.43
   0 -20  -5    0.00    0.34
   0  20   6    8.33    0.51
   0  20   6    7.47    0.51
   0 -20  -6    7.30    0.51
   0 -20  -6    6.87    0.60
   0  20   7    2.23    0.34
   0  20   7    1.80    0.34
   0 -20  -7    2.75    0.43
   0 -20  -7    1.97    0.34
   0  20   8    2.23    0.34
   0  20   8    2.15    0.34
   0 -20  -8    2.57    0.51
   0 -20  -8    2.32    0.43
   0  20   9    3.18    0.34
   0  20   9    2.66    0.43
   0 -20  -9    1.97    0.43
   0 -20  -9    1.89    0.51
   0  20  11    6.87    0.51
   0  20  12   26.18    1.12
   0  20  12   26.78    1.29
   0 -20 -12   27.72    1.20
   0 -20 -12   26.95    1.20
   0  20  13    0.09    0.26
   0  20  13    0.34    0.43
   0 -20 -13    0.00    0.43
   0 -20 -13    0.00    0.34
   0  20  14   43.00    1.80
   0  20  14   47.98    1.89
   0 -20 -14   45.83    1.80
   0 -20 -14   44.20    1.80
   0  20  15   12.27    0.69
   0  20  15   14.33    0.94
   0 -20 -15   14.85    0.86
   0 -20 -15   13.30    0.77
   0  20  16   13.73    0.94
   0  20  16   16.65    0.86
   0 -20 -16   16.22    0.86
   0 -20 -16   14.59    0.86
   0  20  17   22.83    1.03
   0  20  17   20.86    1.12
   0 -20 -17   21.54    1.03
   0 -20 -17   20.34    1.12
   0  20  18    5.92    0.69
   0  20  18    5.06    0.43
   0 -20 -18    4.89    0.51
   0 -20 -18    5.58    0.60
   0  20  19    9.78    0.86
   0  20  19   11.59    0.69
   0 -20 -19   10.21    0.69
   0 -20 -19   11.16    0.86
   0  21  -7    1.20    0.43
   0  21  -7    1.29    0.34
   0 -21   7    1.54    0.51
   0 -21   7    1.46    0.34
   0  21  -6   18.45    0.94
   0  21  -6   17.42    0.77
   0 -21   6   20.43    1.12
   0 -21   6   19.05    1.03
   0  21  -5   17.17    0.77
   0  21  -5   16.22    0.86
   0 -21   5   16.91    0.94
   0 -21   5   14.93    0.94
   0  21  -4    6.61    0.43
   0  21  -4    7.21    0.51
   0 -21   4    8.15    0.69
   0 -21   4    7.72    0.69
   0  21  -3   21.03    1.03
   0  21  -3   21.63    0.94
   0 -21   3   22.66    1.12
   0 -21   3   22.14    1.12
   0  21  -2    0.26    0.34
   0  21  -2    0.09    0.26
   0 -21   2   -0.09    0.43
   0 -21   2    0.09    0.34
   0  21  -1    2.49    0.34
   0  21  -1    3.00    0.43
   0 -21   1    3.26    0.51
   0 -21   1    3.26    0.51
   0  21   0    3.09    0.34
   0  21   0    2.49    0.43
   0 -21   0    2.92    0.51
   0 -21   0    2.83    0.43
   0  21   1    4.63    0.43
   0  21   1    4.03    0.34
   0 -21  -1    4.81    0.51
   0 -21  -1    4.72    0.51
   0  21   2    7.98    0.60
   0  21   2    8.41    0.51
   0 -21  -2    7.55    0.60
   0 -21  -2    7.12    0.60
   0  21   3   15.19    0.77
   0  21   3   15.88    0.77
   0 -21  -3   16.22    0.86
   0 -21  -3   16.65    0.86
   0  21   4   18.37    0.86
   0  21   4   17.25    0.86
   0 -21  -4   17.25    0.86
   0 -21  -4   15.88    0.86
   0  21   5   56.99    2.15
   0  21   5   52.44    2.06
   0 -21  -5   50.47    1.97
   0 -21  -5   53.73    2.06
   0  21   6   25.92    1.12
   0  21   6   26.69    1.12
   0 -21  -6   27.21    1.20
   0 -21  -6   26.69    1.20
   0  21   7   37.25    1.46
   0  21   7   38.19    1.54
   0 -21  -7   40.25    1.72
   0 -21  -7   39.40    1.63
   0  21   8   12.87    0.69
   0  21   8   12.36    0.60
   0 -21  -8   13.39    0.77
   0 -21  -8   12.87    0.77
   0  21   9    0.86    0.26
   0  21   9    1.37    0.34
   0 -21  -9    1.72    0.43
   0 -21  -9    2.06    0.51
   0  21  10   13.65    0.69
   0  21  10   13.39    0.69
   0 -21 -10   13.82    0.77
   0 -21 -10   13.48    0.77
   0  21  11   22.49    1.03
   0  21  11   21.37    0.94
   0 -21 -11   22.49    1.03
   0 -21 -11   23.35    1.12
   0  21  12    1.89    0.34
   0  21  12    1.97    0.34
   0 -21 -12    1.97    0.43
   0 -21 -12    2.06    0.34
   0  21  13    7.98    0.69
   0  21  13    7.21    0.51
   0 -21 -13    7.90    0.60
   0 -21 -13    7.90    0.60
   0  21  14    1.97    0.34
   0  21  14    2.06    0.51
   0 -21 -14    1.89    0.43
   0 -21 -14    1.80    0.43
   0  21  15    4.29    0.43
   0  21  15    4.55    0.60
   0 -21 -15    3.95    0.51
   0 -21 -15    4.03    0.43
   0  21  16    0.17    0.51
   0  21  16   -0.34    0.34
   0 -21 -16    0.34    0.43
   0 -21 -16   -0.17    0.34
   0  21  17   -0.17    0.51
   0  21  17    0.00    0.34
   0 -21 -17    0.60    0.51
   0 -21 -17    0.26    0.34
   0  21  18    2.15    0.43
   0  21  18    1.12    0.60
   0 -21 -18    1.63    0.51
   0 -21 -18    1.54    0.43
   0  22  -5    0.17    0.26
   0  22  -5   -0.09    0.34
   0 -22   5    0.00    0.51
   0 -22   5    0.43    0.43
   0  22  -4   16.74    0.86
   0  22  -4   16.99    0.77
   0 -22   4   16.99    0.94
   0 -22   4   15.11    0.94
   0  22  -3    2.83    0.43
   0  22  -3    3.00    0.34
   0 -22   3    2.83    0.51
   0 -22   3    2.40    0.51
   0  22  -2   14.16    0.69
   0  22  -2   15.19    0.77
   0 -22   2   14.50    0.86
   0 -22   2   14.25    0.86
   0  22  -1   41.63    1.63
   0  22  -1   40.08    1.63
   0 -22   1   40.17    1.72
   0 -22   1   38.71    1.63
   0  22   0   -0.17    0.26
   0  22   0   -0.26    0.34
   0 -22   0    0.00    0.43
   0 -22   0   -0.17    0.34
   0  22   1   39.40    1.54
   0  22   1   40.51    1.54
   0 -22  -1   39.57    1.72
   0 -22  -1   41.54    1.72
   0  22   2   36.48    1.46
   0  22   2   36.13    1.46
   0 -22  -2   38.37    1.63
   0 -22  -2   36.91    1.54
   0  22   3    8.75    0.51
   0  22   3    8.75    0.60
   0 -22  -3    8.93    0.69
   0 -22  -3    9.27    0.69
   0  22   4   46.86    1.89
   0  22   4   44.97    1.72
   0 -22  -4   46.69    1.89
   0 -22  -4   45.83    1.89
   0  22   5    0.77    0.34
   0  22   5    1.03    0.26
   0 -22  -5    0.94    0.43
   0 -22  -5    0.60    0.34
   0  22   6    9.70    0.60
   0  22   6    9.10    0.51
   0 -22  -6    9.96    0.69
   0 -22  -6   10.39    0.69
   0  22   7    0.17    0.26
   0  22   7    0.09    0.34
   0 -22  -7    0.26    0.43
   0 -22  -7   -0.09    0.34
   0  22   8    0.43    0.34
   0  22   8    0.69    0.26
   0 -22  -8    0.69    0.43
   0 -22  -8    0.69    0.34
   0  22   9    6.52    0.43
   0  22   9    7.38    0.51
   0 -22  -9    7.98    0.60
   0 -22  -9    8.07    0.69
   0  22  10    4.55    0.43
   0  22  10    5.06    0.51
   0 -22 -10    5.41    0.51
   0 -22 -10    6.69    0.60
   0  22  11    0.26    0.34
   0  22  11    0.60    0.26
   0 -22 -11    0.77    0.43
   0 -22 -11    0.69    0.34
   0  22  12    5.66    0.43
   0  22  12    6.27    0.51
   0 -22 -12    6.78    0.60
   0 -22 -12    6.52    0.51
   0  22  13    1.63    0.34
   0  22  13    1.37    0.34
   0 -22 -13    1.80    0.34
   0 -22 -13    1.89    0.51
   0  22  14   10.21    0.86
   0  22  14   11.76    0.69
   0 -22 -14   10.39    0.77
   0 -22 -14   11.24    0.69
   0  22  15    1.37    0.34
   0  22  15    2.32    0.60
   0 -22 -15    1.46    0.43
   0 -22 -15    1.89    0.51
   0 -22 -16   -0.17    0.34
   0 -22 -16    0.51    0.43
   0  23  -2    3.35    0.43
   0  23  -2    2.32    0.34
   0 -23   2    3.35    0.51
   0 -23   2    3.35    0.60
   0  23  -1    2.83    0.43
   0  23  -1    3.00    0.34
   0 -23   1    3.43    0.51
   0 -23   1    2.66    0.51
   0  23   0    0.26    0.26
   0  23   0    0.69    0.34
   0 -23   0    0.69    0.43
   0 -23   0    1.46    0.51
   0  23   1    1.63    0.34
   0  23   1    1.80    0.34
   0 -23  -1    1.97    0.51
   0 -23  -1    1.80    0.43
   0  23   2    1.20    0.34
   0  23   2    1.03    0.26
   0 -23  -2    1.37    0.43
   0 -23  -2    1.54    0.51
   0  23   3    1.20    0.34
   0  23   3    1.03    0.34
   0 -23  -3    0.77    0.51
   0 -23  -3    0.77    0.43
   0  23   4   10.39    0.69
   0  23   4   10.21    0.60
   0 -23  -4    9.87    0.69
   0 -23  -4    9.10    0.69
   0  23   5    1.29    0.34
   0  23   5    1.29    0.34
   0 -23  -5    1.03    0.43
   0 -23  -5    1.12    0.43
   0  23   6   15.19    0.77
   0  23   6   15.71    0.77
   0 -23  -6   15.02    0.86
   0 -23  -6   15.45    0.86
   0  23   7    4.21    0.43
   0  23   7    4.63    0.43
   0 -23  -7    4.72    0.51
   0 -23  -7    4.98    0.60
   0  23   8   20.60    0.94
   0  23   8   20.51    0.94
   0 -23  -8   18.62    1.03
   0 -23  -8   19.57    1.03
   0  23   9    2.15    0.43
   0  23   9    1.37    0.26
   0 -23  -9    1.80    0.51
   0 -23  -9    2.06    0.43
   0  23  10   15.19    0.77
   0  23  10   16.14    0.86
   0 -23 -10   16.39    0.86
   0 -23 -10   16.14    0.94
   0  23  11   43.17    1.72
   0  23  11   42.49    1.72
   0 -23 -11   39.14    1.72
   0 -23 -11   41.28    1.72
   0  23  12   14.16    0.77
   0  23  12   14.33    0.69
   0 -23 -12   14.68    0.86
   0 -23 -12   13.82    0.77
   0  23  13    2.83    0.43
   0  23  13    3.26    0.34
   0 -23 -13    3.00    0.51
   0 -23 -13    2.75    0.43
   0  23  14    3.26    0.43
   0  23  14    3.00    0.43
   0 -23 -14    2.92    0.51
   0 -23 -14    2.92    0.43
   0  24   2   51.75    1.97
   0  24   2   52.53    2.06
   0 -24  -2   51.15    2.15
   0 -24  -2   55.19    2.23
   0  24   3   23.52    1.12
   0  24   3   22.40    0.94
   0 -24  -3   22.66    1.12
   0 -24  -3   22.92    1.20
   0  24   4    4.46    0.43
   0  24   4    4.46    0.43
   0 -24  -4    4.81    0.60
   0 -24  -4    4.81    0.51
   0  24   5   12.10    0.69
   0  24   5   13.30    0.77
   0 -24  -5   13.82    0.86
   0 -24  -5   13.82    0.86
   0  24   6    2.32    0.34
   0  24   6    2.92    0.43
   0 -24  -6    2.83    0.43
   0 -24  -6    2.23    0.51
   0  24   7    5.49    0.43
   0  24   7    5.75    0.51
   0 -24  -7    5.58    0.60
   0 -24  -7    5.58    0.51
   0  24   8    0.26    0.34
   0  24   8    0.00    0.26
   0 -24  -8    0.34    0.34
   0 -24  -8    0.43    0.51
   0  24   9    3.95    0.34
   0  24   9    3.86    0.43
   0 -24  -9    3.43    0.51
   0 -24  -9    3.86    0.51
   0  24  10    0.43    0.34
   0  24  10    0.26    0.26
   0 -24 -10    0.26    0.34
   0 -24 -10   -0.17    0.51
   0  24  11    0.34    0.26
   0 -24 -11    0.77    0.43
   1 -24  -8    2.23    0.43
  -1  24   8    1.46    0.34
   1 -24  -7   -0.09    0.43
   1 -24  -7   -0.09    0.34
  -1  24   7    0.26    0.26
  -1  24   7    0.34    0.34
   1 -24  -6    3.00    0.51
   1 -24  -6    3.18    0.51
  -1  24   6    3.52    0.43
  -1  24   6    3.86    0.43
   1 -24  -5    1.89    0.51
   1 -24  -5    1.29    0.43
  -1  24   5    2.49    0.43
  -1  24   5    2.32    0.34
   1 -24  -4   -0.09    0.43
   1 -24  -4   -0.51    0.43
  -1  24   4    0.17    0.34
  -1  24   4    0.09    0.26
   1 -23 -12    0.60    0.34
   1 -23 -12    0.51    0.51
  -1  23  12    0.51    0.26
  -1  23  12    0.26    0.34
   1 -23 -11    0.34    0.34
   1 -23 -11   -0.09    0.43
  -1  23  11    0.17    0.34
  -1  23  11    0.26    0.26
   1 -23 -10    2.66    0.51
   1 -23 -10    2.75    0.43
  -1  23  10    3.00    0.43
  -1  23  10    3.26    0.34
   1 -23  -9    4.29    0.60
   1 -23  -9    3.86    0.51
  -1  23   9    4.29    0.43
  -1  23   9    4.12    0.43
   1 -23  -8    0.86    0.34
   1 -23  -8    0.34    0.43
  -1  23   8    0.34    0.34
  -1  23   8    0.51    0.26
   1 -23  -7    4.81    0.51
   1 -23  -7    4.98    0.60
  -1  23   7    4.38    0.43
  -1  23   7    4.03    0.43
   1 -23  -6   13.73    0.86
   1 -23  -6   14.42    0.86
  -1  23   6   13.30    0.69
  -1  23   6   13.13    0.77
   1 -23  -5    3.78    0.51
   1 -23  -5    4.03    0.51
  -1  23   5    4.03    0.43
  -1  23   5    3.78    0.43
   1 -23  -4   51.33    2.06
   1 -23  -4   52.10    2.06
  -1  23   4   49.27    1.89
  -1  23   4   51.15    1.97
   1 -23  -3    8.93    0.69
   1 -23  -3    8.84    0.69
  -1  23   3    8.41    0.51
  -1  23   3    7.98    0.60
   1 -23  -2   20.68    1.03
   1 -23  -2   21.54    1.12
  -1  23   2   21.97    1.03
  -1  23   2   22.74    1.03
   1 -23  -1   43.00    1.80
   1 -23  -1   45.66    1.89
  -1  23   1   47.12    1.80
  -1  23   1   44.89    1.80
   1 -23   0    3.43    0.51
   1 -23   0    3.78    0.60
  -1  23   0    3.26    0.43
  -1  23   0    3.35    0.34
   1 -23   1    4.12    0.60
   1 -23   1    4.55    0.51
  -1  23  -1    4.38    0.43
  -1  23  -1    4.63    0.43
   1 -23   2    1.54    0.51
   1 -23   2    1.89    0.51
  -1  23  -2    2.40    0.34
   1 -22 -15    5.58    0.60
   1 -22 -15    6.01    0.51
  -1  22  15    4.89    0.69
  -1  22  15    6.09    0.51
   1 -22 -14    0.34    0.43
   1 -22 -14    0.60    0.34
  -1  22  14    0.69    0.51
  -1  22  14    0.69    0.34
   1 -22 -13    8.50    0.60
   1 -22 -13    9.36    0.69
  -1  22  13    7.98    0.60
  -1  22  13    7.04    0.51
   1 -22 -12    4.89    0.60
   1 -22 -12    4.63    0.51
  -1  22  12    4.72    0.43
  -1  22  12    4.55    0.43
   1 -22 -11   40.94    1.72
   1 -22 -11   39.14    1.63
  -1  22  11   38.71    1.54
  -1  22  11   40.08    1.63
   1 -22 -10   -0.26    0.34
   1 -22 -10   -0.26    0.43
  -1  22  10    0.09    0.34
  -1  22  10    0.09    0.26
   1 -22  -9    1.89    0.51
   1 -22  -9    1.63    0.43
  -1  22   9    1.54    0.34
  -1  22   9    1.72    0.34
   1 -22  -8   15.88    0.94
   1 -22  -8   13.90    0.77
  -1  22   8   14.42    0.77
  -1  22   8   13.22    0.69
   1 -22  -7   14.68    0.77
   1 -22  -7   13.99    0.86
  -1  22   7   14.33    0.77
  -1  22   7   15.53    0.77
   1 -22  -6    4.12    0.51
   1 -22  -6    4.03    0.51
  -1  22   6    4.63    0.43
  -1  22   6    4.55    0.43
   1 -22  -5    9.87    0.69
   1 -22  -5   10.64    0.69
  -1  22   5   12.36    0.69
  -1  22   5   11.33    0.69
   1 -22  -4   -0.17    0.43
   1 -22  -4    0.26    0.34
  -1  22   4    0.09    0.34
  -1  22   4    0.09    0.26
   1 -22  -3    0.86    0.43
   1 -22  -3    1.03    0.43
  -1  22   3    0.77    0.26
  -1  22   3    1.20    0.34
   1 -22  -2    2.15    0.43
   1 -22  -2    2.66    0.51
  -1  22   2    1.97    0.34
  -1  22   2    2.06    0.34
   1 -22  -1    3.35    0.51
   1 -22  -1    3.78    0.51
  -1  22   1    3.26    0.43
  -1  22   1    2.49    0.34
   1 -22   0    3.60    0.51
   1 -22   0    3.78    0.51
  -1  22   0    3.18    0.34
  -1  22   0    3.86    0.43
   1 -22   1   35.36    1.54
   1 -22   1   34.93    1.54
  -1  22  -1   33.39    1.37
  -1  22  -1   31.84    1.29
   1 -22   2    0.34    0.43
   1 -22   2   -0.26    0.34
  -1  22  -2   -0.09    0.26
  -1  22  -2   -0.09    0.34
   1 -22   3   33.30    1.46
   1 -22   3   32.70    1.46
  -1  22  -3   33.99    1.37
  -1  22  -3   33.99    1.46
   1 -22   4   16.22    0.94
   1 -22   4   16.65    0.94
  -1  22  -4   14.08    0.69
  -1  22  -4   14.50    0.77
   1 -22   5    5.32    0.77
   1 -22   5    5.92    0.69
  -1  22  -5    6.95    0.51
  -1  22  -5    5.66    0.60
   1 -21 -17    9.53    0.86
   1 -21 -17    9.01    0.69
  -1  21  17    9.96    0.86
  -1  21  17    9.10    0.60
   1 -21 -16    3.78    0.60
   1 -21 -16    3.18    0.43
  -1  21  16    3.52    0.60
  -1  21  16    3.78    0.43
   1 -21 -15    2.40    0.43
   1 -21 -15    2.75    0.51
  -1  21  15    2.32    0.43
  -1  21  15    2.92    0.60
   1 -21 -14    0.26    0.34
   1 -21 -14    0.69    0.43
  -1  21  14    0.09    0.51
  -1  21  14    0.34    0.34
   1 -21 -13    0.69    0.43
   1 -21 -13    0.26    0.34
  -1  21  13    0.17    0.43
  -1  21  13    0.09    0.34
   1 -21 -12    0.69    0.43
   1 -21 -12    0.69    0.34
  -1  21  12    1.37    0.43
  -1  21  12    0.69    0.34
   1 -21 -11    0.77    0.34
   1 -21 -11    0.43    0.43
  -1  21  11    0.69    0.34
  -1  21  11    0.51    0.26
   1 -21 -10    8.24    0.60
   1 -21 -10    7.72    0.60
  -1  21  10    9.27    0.60
  -1  21  10    9.87    0.60
   1 -21  -9    2.23    0.51
   1 -21  -9    1.54    0.43
  -1  21   9    0.94    0.34
  -1  21   9    1.29    0.34
   1 -21  -8    5.24    0.51
   1 -21  -8    5.49    0.51
  -1  21   8    5.32    0.43
  -1  21   8    5.15    0.43
   1 -21  -7   10.56    0.69
   1 -21  -7   10.04    0.69
  -1  21   7   10.99    0.60
  -1  21   7   10.56    0.60
   1 -21  -6   21.97    1.03
   1 -21  -6   20.17    1.03
  -1  21   6   22.83    1.03
  -1  21   6   21.54    1.03
   1 -21  -5   28.32    1.29
   1 -21  -5   26.69    1.20
  -1  21   5   27.38    1.20
  -1  21   5   27.98    1.20
   1 -21  -4    0.60    0.43
   1 -21  -4    0.60    0.34
  -1  21   4    0.43    0.26
  -1  21   4    0.09    0.34
   1 -21  -3   41.20    1.72
   1 -21  -3   41.63    1.72
  -1  21   3   39.91    1.63
  -1  21   3   39.82    1.54
   1 -21  -2    8.24    0.69
   1 -21  -2    8.41    0.60
  -1  21   2    7.81    0.51
  -1  21   2    8.07    0.51
   1 -21  -1    9.10    0.69
   1 -21  -1    7.81    0.60
  -1  21   1    8.33    0.51
  -1  21   1    8.58    0.60
   1 -21   0   56.30    2.23
   1 -21   0   58.88    2.32
  -1  21   0   59.22    2.23
  -1  21   0   58.28    2.23
   1 -21   1    0.51    0.43
   1 -21   1    0.00    0.43
  -1  21  -1    0.26    0.26
  -1  21  -1    0.09    0.34
   1 -21   2    2.92    0.51
   1 -21   2    2.83    0.51
  -1  21  -2    2.32    0.43
  -1  21  -2    2.06    0.34
   1 -21   3   -0.51    0.43
   1 -21   3    0.34    0.34
  -1  21  -3   -0.09    0.34
  -1  21  -3    0.17    0.26
   1 -21   4    3.00    0.51
   1 -21   4    2.32    0.51
  -1  21  -4    3.35    0.34
  -1  21  -4    3.09    0.43
   1 -21   5    3.35    0.51
   1 -21   5    3.18    0.60
  -1  21  -5    2.66    0.43
  -1  21  -5    2.57    0.34
   1 -21   6    2.15    0.51
   1 -21   6    2.40    0.51
  -1  21  -6    2.23    0.43
  -1  21  -6    3.09    0.34
   1 -21   7    2.49    0.60
   1 -21   7    2.66    0.51
  -1  21  -7    2.75    0.43
  -1  21  -7    3.26    0.34
   1 -20 -18    0.09    0.34
   1 -20 -18    0.17    0.51
  -1  20  18   -0.86    0.51
  -1  20  18    0.17    0.34
   1 -20 -17    0.34    0.34
   1 -20 -17    0.26    0.43
  -1  20  17    0.26    0.51
  -1  20  17    0.69    0.34
   1 -20 -16    2.32    0.51
   1 -20 -16    2.23    0.43
  -1  20  16    2.15    0.34
  -1  20  16    1.54    0.51
   1 -20 -15    2.23    0.43
   1 -20 -15    2.06    0.43
  -1  20  15    1.80    0.51
  -1  20  15    2.32    0.34
   1 -20 -14    7.38    0.60
   1 -20 -14    6.95    0.60
  -1  20  14    7.38    0.51
  -1  20  14    7.38    0.69
   1 -20 -13    0.17    0.34
   1 -20 -13    0.43    0.43
  -1  20  13    0.34    0.34
  -1  20  13   -0.26    0.43
   1 -20 -12   47.12    1.89
   1 -20 -12   47.12    1.89
  -1  20  12   47.21    1.97
  -1  20  12   45.15    1.80
   1 -20 -11    0.26    0.43
   1 -20 -11    0.17    0.34
  -1  20  11    0.17    0.34
  -1  20  11    0.00    0.43
   1 -20 -10   -0.17    0.34
   1 -20 -10    0.17    0.34
  -1  20  10    0.17    0.34
  -1  20  10    0.51    0.26
   1 -20  -9  159.90    5.75
   1 -20  -9  154.41    5.58
  -1  20   9  152.52    5.41
  -1  20   9  153.72    5.49
   1 -20  -6    5.41    0.51
  -1  20   6    5.75    0.43
   1 -20  -5    2.57    0.51
   1 -20  -5    2.40    0.43
  -1  20   5    2.32    0.43
  -1  20   5    2.40    0.34
   1 -20  -4    0.26    0.43
   1 -20  -4    0.51    0.43
  -1  20   4    0.60    0.26
   1 -20   0    1.46    0.43
   1 -20   0    1.29    0.43
  -1  20   0    1.54    0.26
  -1  20   0    1.54    0.34
   1 -20   1    3.09    0.43
   1 -20   1    2.83    0.51
  -1  20  -1    2.66    0.43
  -1  20  -1    2.15    0.34
   1 -20   2    3.26    0.51
   1 -20   2    3.43    0.43
  -1  20  -2    2.66    0.43
  -1  20  -2    2.57    0.34
   1 -20   3    0.51    0.34
   1 -20   3    0.17    0.43
  -1  20  -3    0.17    0.26
  -1  20  -3    0.09    0.34
   1 -20   4   29.18    1.29
   1 -20   4   28.84    1.37
  -1  20  -4   28.50    1.20
  -1  20  -4   27.89    1.12
   1 -20   5   35.02    1.54
   1 -20   5   36.73    1.54
  -1  20  -5   34.07    1.46
  -1  20  -5   35.02    1.37
   1 -20   6   27.38    1.29
   1 -20   6   27.12    1.29
  -1  20  -6   27.64    1.20
  -1  20  -6   28.07    1.20
   1 -20   7    4.98    0.43
   1 -20   7    5.32    0.60
  -1  20  -7    5.15    0.51
  -1  20  -7    4.63    0.43
   1 -20   8    4.81    0.43
   1 -20   8    6.09    0.60
  -1  20  -8    5.32    0.51
  -1  20  -8    5.15    0.43
   1 -20   9    7.21    0.69
   1 -20   9    6.52    0.51
  -1  20  -9    6.78    0.43
  -1  20  -9    7.04    0.60
   1 -19 -19   24.29    1.29
   1 -19 -19   21.03    1.03
  -1  19  19   21.46    1.20
  -1  19  19   21.89    1.03
   1 -19 -18   20.60    1.03
   1 -19 -18   21.11    1.12
  -1  19  18   20.08    0.94
  -1  19  18   18.20    1.03
   1 -19 -17    3.86    0.43
   1 -19 -17    4.29    0.60
  -1  19  17    3.09    0.43
  -1  19  17    4.46    0.60
   1 -19 -16   15.62    0.86
   1 -19 -16   18.02    1.03
  -1  19  16   17.08    0.94
  -1  19  16   15.28    0.77
   1 -19 -15    5.92    0.60
   1 -19 -15    6.95    0.51
  -1  19  15    6.35    0.60
  -1  19  15    6.87    0.51
   1 -19 -14   10.39    0.69
   1 -19 -14   10.04    0.60
  -1  19  14   10.13    0.77
  -1  19  14    8.75    0.60
   1 -19 -13   11.33    0.77
   1 -19 -13   11.07    0.69
  -1  19  13   10.39    0.60
  -1  19  13   10.64    0.77
   1 -19 -11   18.45    0.94
   1 -19 -11   17.68    1.03
  -1  19  11   19.31    1.03
   1 -19 -10    2.75    0.43
   1 -19 -10    2.66    0.43
  -1  19  10    2.40    0.34
  -1  19  10    2.66    0.51
   1 -19  -9   31.93    1.37
   1 -19  -9   31.33    1.29
  -1  19   9   33.04    1.37
  -1  19   9   32.96    1.29
   1 -19  -8   37.85    1.54
   1 -19  -8   38.11    1.54
  -1  19   8   40.08    1.54
  -1  19   8   42.14    1.63
   1 -19  -7    1.63    0.43
   1 -19  -7    0.77    0.34
  -1  19   7    0.26    0.26
  -1  19   7    0.77    0.34
   1 -19  -6   12.79    0.77
   1 -19  -6   11.93    0.69
  -1  19   6   11.16    0.60
  -1  19   6   10.39    0.60
   1 -19  -5   59.99    2.32
   1 -19  -5   58.36    2.23
  -1  19   5   59.56    2.23
  -1  19   5   59.99    2.23
   1 -19  -4   14.50    0.77
   1 -19  -4   13.65    0.77
  -1  19   4   14.16    0.69
  -1  19   4   13.05    0.69
   1 -19  -3   54.67    2.15
   1 -19  -3   53.47    2.15
  -1  19   3   51.93    1.97
  -1  19   3   54.07    2.06
   1 -19  -2   26.61    1.20
   1 -19  -2   27.12    1.20
  -1  19   2   26.52    1.12
  -1  19   2   27.12    1.12
   1 -19  -1    1.29    0.34
   1 -19  -1    0.86    0.43
  -1  19   1    0.69    0.34
  -1  19   1    0.86    0.26
   1 -19   0   33.22    1.46
   1 -19   0   35.28    1.46
  -1  19   0   35.36    1.46
  -1  19   0   36.31    1.46
   1 -19   1    3.60    0.43
   1 -19   1    3.95    0.51
  -1  19  -1    4.21    0.43
  -1  19  -1    3.78    0.34
   1 -19   2   19.83    1.03
  -1  19  -2   21.89    0.94
   1 -19   4   26.01    1.20
   1 -19   4   26.52    1.20
  -1  19  -4   25.92    1.12
  -1  19  -4   25.75    1.12
   1 -19   5    3.43    0.51
   1 -19   5    3.18    0.51
  -1  19  -5    2.83    0.43
  -1  19  -5    2.75    0.34
   1 -19   6   26.01    1.20
   1 -19   6   29.18    1.20
  -1  19  -6   28.07    1.20
  -1  19  -6   25.92    1.20
   1 -19   7    1.46    0.34
   1 -19   7    2.66    0.51
  -1  19  -7    2.15    0.43
  -1  19  -7    1.72    0.34
   1 -19   8   -0.26    0.43
   1 -19   8   -0.09    0.26
  -1  19  -8    0.09    0.26
  -1  19  -8    0.00    0.34
   1 -19   9    1.20    0.34
   1 -19   9    1.54    0.51
  -1  19  -9    0.86    0.43
  -1  19  -9    1.03    0.26
   1 -19  10   -0.09    0.26
   1 -19  10   -0.26    0.43
  -1  19 -10    0.09    0.26
  -1  19 -10   -0.09    0.34
   1 -19  11   13.22    0.94
  -1  19 -11   15.28    0.77
   1 -18 -20    2.92    0.43
   1 -18 -20    4.72    0.69
  -1  18  20    2.92    0.43
  -1  18  20    3.43    0.60
   1 -18 -19    5.84    0.69
   1 -18 -19    5.75    0.51
  -1  18  19    6.01    0.69
  -1  18  19    5.84    0.51
   1 -18 -18    0.43    0.51
   1 -18 -18    0.43    0.34
  -1  18  18    0.26    0.34
  -1  18  18    0.17    0.51
   1 -18 -17   -0.26    0.34
   1 -18 -17   -0.43    0.43
  -1  18  17   -0.43    0.51
  -1  18  17   -0.09    0.34
   1 -18 -16    0.26    0.43
   1 -18 -16    0.51    0.34
  -1  18  16    0.09    0.51
  -1  18  16    0.43    0.34
   1 -18 -15    0.77    0.43
   1 -18 -15    0.77    0.34
  -1  18  15    0.60    0.43
  -1  18  15    0.26    0.26
   1 -18 -13    0.43    0.34
   1 -18 -13   -0.43    0.43
  -1  18  13    0.00    0.43
  -1  18  13    0.00    0.34
   1 -18 -12   28.07    1.20
   1 -18 -12   27.98    1.29
  -1  18  12   28.24    1.29
  -1  18  12   27.29    1.12
   1 -18 -11    3.86    0.51
   1 -18 -11    4.29    0.43
  -1  18  11    3.95    0.43
  -1  18  11    4.03    0.51
   1 -18 -10    9.44    0.69
   1 -18 -10   11.16    0.69
  -1  18  10    9.53    0.69
  -1  18  10   10.30    0.60
   1 -18  -9  130.54    4.72
   1 -18  -9  126.85    4.63
  -1  18   9  132.78    4.72
  -1  18   9  132.00    4.81
   1 -18  -8    0.69    0.34
   1 -18  -8    0.43    0.43
  -1  18   8    0.00    0.26
  -1  18   8    0.00    0.26
   1 -18  -7    4.89    0.43
  -1  18   7    5.15    0.43
   1 -18  -6   32.19    1.37
   1 -18  -6   32.44    1.37
  -1  18   6   33.22    1.29
  -1  18   6   33.90    1.37
   1 -18  -5    7.12    0.51
   1 -18  -5    7.55    0.60
  -1  18   5    6.95    0.51
  -1  18   5    6.78    0.43
   1 -18  -4    3.09    0.43
   1 -18  -4    2.66    0.43
  -1  18   4    2.57    0.34
  -1  18   4    2.40    0.34
   1 -18  -3   12.62    0.69
   1 -18  -3   12.96    0.77
  -1  18   3   13.39    0.69
  -1  18   3   13.48    0.69
   1 -18  -2    0.60    0.34
   1 -18  -2    0.34    0.34
  -1  18   2    0.86    0.26
  -1  18   2    0.43    0.26
   1 -18  -1    0.26    0.34
   1 -18  -1    0.51    0.34
  -1  18   1    0.26    0.26
  -1  18   1    0.17    0.34
   1 -18   0    6.09    0.51
   1 -18   0    6.09    0.51
  -1  18   0    5.75    0.51
  -1  18   0    5.49    0.43
   1 -18   1    3.78    0.51
   1 -18   1    4.81    0.51
  -1  18  -1    3.95    0.43
  -1  18  -1    4.89    0.43
   1 -18   2   10.64    0.69
   1 -18   2   11.07    0.69
  -1  18  -2   10.73    0.60
  -1  18  -2    9.87    0.60
   1 -18   3    0.09    0.43
   1 -18   3    0.60    0.43
  -1  18  -3    0.34    0.26
  -1  18  -3    0.26    0.34
   1 -18   4    8.07    0.60
   1 -18   4    9.53    0.69
  -1  18  -4    9.44    0.60
  -1  18  -4   10.39    0.60
   1 -18   6    1.37    0.34
   1 -18   6    2.06    0.43
  -1  18  -6    1.20    0.26
  -1  18  -6    1.54    0.43
   1 -18   7   15.19    0.77
  -1  18  -7   12.70    0.77
  -1  18  -7   15.02    0.69
   1 -18   8   11.59    0.77
   1 -18   8    9.27    0.51
  -1  18  -8    9.01    0.51
  -1  18  -8   10.64    0.69
   1 -18   9    9.27    0.69
  -1  18  -9    8.15    0.60
  -1  18  -9    7.64    0.51
   1 -18  10   44.29    1.72
   1 -18  10   38.54    1.63
  -1  18 -10   43.09    1.63
  -1  18 -10   40.43    1.63
   1 -18  11   15.19    0.77
   1 -18  11   14.33    0.94
  -1  18 -11   15.28    0.77
  -1  18 -11   14.85    0.86
   1 -18  12    5.32    0.43
   1 -18  12    4.29    0.60
  -1  18 -12    5.15    0.60
  -1  18 -12    5.15    0.43
   1 -17 -21    1.46    0.51
   1 -17 -21    1.72    0.43
  -1  17  21    1.37    0.60
  -1  17  21    1.89    0.34
   1 -17 -20   20.43    1.12
   1 -17 -20   21.37    1.03
  -1  17  20   21.71    0.94
  -1  17  20   19.83    1.12
   1 -17 -19    1.80    0.43
   1 -17 -19    2.57    0.51
  -1  17  19    2.66    0.60
  -1  17  19    1.72    0.34
   1 -17 -18   23.69    1.20
   1 -17 -18   23.86    1.12
  -1  17  18   22.92    1.03
  -1  17  18   23.17    1.20
   1 -17 -17   24.72    1.20
   1 -17 -17   27.72    1.20
  -1  17  17   26.86    1.12
   1 -17 -16   33.04    1.46
   1 -17 -16   30.04    1.29
  -1  17  16   31.93    1.46
  -1  17  16   29.35    1.20
  -1  17  15   35.62    1.63
   1 -17 -14    8.67    0.60
   1 -17 -14    7.81    0.60
  -1  17  14    8.58    0.51
  -1  17  14    8.07    0.69
   1 -17 -13    7.55    0.51
  -1  17  13    7.12    0.51
  -1  17  13    8.41    0.69
   1 -17 -12   41.71    1.63
   1 -17 -12   41.54    1.72
  -1  17  12   42.57    1.63
  -1  17  12   40.25    1.72
   1 -17 -11    0.26    0.34
   1 -17 -11    0.00    0.34
  -1  17  11    0.26    0.26
  -1  17  11   -0.09    0.43
   1 -17 -10   11.59    0.69
   1 -17 -10   10.56    0.60
  -1  17  10   11.42    0.69
  -1  17  10   10.81    0.60
   1 -17  -9    0.60    0.34
   1 -17  -9    0.60    0.34
  -1  17   9    1.03    0.34
  -1  17   9    0.51    0.26
   1 -17  -8    1.29    0.34
   1 -17  -8    1.12    0.43
  -1  17   8    1.63    0.34
  -1  17   8    1.12    0.43
   1 -17  -7   12.36    0.69
   1 -17  -7   13.73    0.77
  -1  17   7   12.36    0.69
  -1  17   7   12.19    0.60
   1 -17  -6    4.21    0.43
   1 -17  -6    3.69    0.43
  -1  17   6    3.86    0.34
  -1  17   6    3.95    0.43
   1 -17  -5    9.53    0.60
   1 -17  -5    9.36    0.60
  -1  17   5   10.21    0.51
  -1  17   5    9.61    0.60
   1 -17  -4    3.26    0.34
   1 -17  -4    3.69    0.43
  -1  17   4    2.75    0.34
  -1  17   4    3.35    0.34
   1 -17  -3   25.32    1.12
   1 -17  -3   24.55    1.12
  -1  17   3   24.98    1.03
  -1  17   3   26.01    1.03
   1 -17  -2   35.88    1.46
   1 -17  -2   36.56    1.46
  -1  17   2   35.36    1.37
  -1  17   2   38.02    1.46
   1 -17  -1   72.27    2.75
   1 -17  -1   69.26    2.57
  -1  17   1   65.06    2.40
  -1  17   1   68.49    2.49
   1 -17   0    0.26    0.34
   1 -17   0    0.17    0.34
  -1  17   0    0.34    0.26
  -1  17   0    0.26    0.26
   1 -17   1   53.04    2.06
   1 -17   1   51.84    1.97
  -1  17  -1   50.81    1.97
  -1  17  -1   52.70    1.97
   1 -17   2   93.47    3.43
   1 -17   2   97.07    3.52
  -1  17  -2   95.01    3.43
  -1  17  -2   95.36    3.43
   1 -17   3    6.09    0.60
   1 -17   3    6.78    0.60
  -1  17  -3    6.09    0.51
  -1  17  -3    6.09    0.43
   1 -17   4   15.88    0.86
   1 -17   4   16.05    0.86
  -1  17  -4   17.42    0.77
  -1  17  -4   16.14    0.77
   1 -17   5   12.79    0.69
   1 -17   5   12.87    0.77
  -1  17  -5   12.45    0.60
  -1  17  -5   13.56    0.77
   1 -17   6    6.35    0.60
   1 -17   6    5.49    0.43
  -1  17  -6    6.44    0.43
  -1  17  -6    6.01    0.51
   1 -17   8    0.51    0.43
   1 -17   8    0.86    0.26
  -1  17  -8    0.51    0.34
  -1  17  -8    0.94    0.26
   1 -17   9   31.24    1.29
   1 -17   9   34.67    1.54
  -1  17  -9   33.39    1.37
  -1  17  -9   31.07    1.29
   1 -17  10    0.09    0.43
   1 -17  10    0.26    0.26
  -1  17 -10    0.17    0.26
  -1  17 -10    0.17    0.34
   1 -17  11   -0.26    0.43
   1 -17  11    0.34    0.26
  -1  17 -11    0.26    0.34
  -1  17 -11    0.26    0.26
  -1  17 -12    8.75    0.69
  -1  17 -12    8.50    0.51
   1 -17  13   21.29    1.12
   1 -17  13   18.20    0.86
  -1  17 -13   17.68    0.86
  -1  17 -13   20.60    1.03
   1 -16 -22    8.33    0.77
   1 -16 -22    7.04    0.60
  -1  16  22    7.55    0.51
  -1  16  22    8.07    0.77
   1 -16 -21   18.28    1.03
   1 -16 -21   17.51    0.94
  -1  16  21   17.08    0.86
  -1  16  21   17.77    1.03
   1 -16 -20    0.17    0.34
   1 -16 -20    0.34    0.43
  -1  16  20    0.09    0.26
  -1  16  20   -0.09    0.51
   1 -16 -19    9.70    0.69
   1 -16 -19   10.04    0.77
  -1  16  19   10.04    0.77
  -1  16  19    9.18    0.60
   1 -16 -18   11.42    0.77
   1 -16 -18   11.07    0.69
  -1  16  18   10.39    0.60
  -1  16  18   10.47    0.77
   1 -16 -17   25.23    1.12
   1 -16 -17   28.67    1.29
  -1  16  17   25.32    1.29
  -1  16  17   25.58    1.12
   1 -16 -16   -0.09    0.43
   1 -16 -16   -0.09    0.34
  -1  16  16   -0.26    0.34
  -1  16  16   -0.17    0.43
   1 -16 -15    2.57    0.43
   1 -16 -15    2.92    0.51
  -1  16  15    2.57    0.34
  -1  16  15    2.23    0.43
   1 -16 -14    0.69    0.43
   1 -16 -14    0.86    0.34
  -1  16  14    0.86    0.34
  -1  16  14    1.20    0.43
   1 -16 -13   19.91    1.03
   1 -16 -13   19.65    0.94
  -1  16  13   19.48    0.86
  -1  16  13   18.62    0.94
   1 -16 -12    0.69    0.43
   1 -16 -12    1.03    0.34
  -1  16  12    0.43    0.43
  -1  16  12    1.12    0.34
   1 -16 -11   43.26    1.72
   1 -16 -11   43.69    1.72
  -1  16  11   41.37    1.63
  -1  16  11   41.03    1.63
   1 -16 -10   51.93    1.97
   1 -16 -10   51.07    1.97
  -1  16  10   52.27    1.97
  -1  16  10   49.44    1.97
   1 -16  -9    3.52    0.43
   1 -16  -9    3.09    0.43
  -1  16   9    3.26    0.43
  -1  16   9    3.52    0.34
   1 -16  -8  351.04   12.27
   1 -16  -8  357.22   12.45
  -1  16   8  351.72   12.27
  -1  16   8  356.70   12.36
   1 -16  -7   18.20    0.86
   1 -16  -7   18.97    0.86
  -1  16   7   18.02    0.86
  -1  16   7   18.88    0.86
   1 -16  -6    8.93    0.51
   1 -16  -6    9.44    0.60
  -1  16   6    8.58    0.51
  -1  16   6    7.81    0.51
   1 -16  -5  125.40    4.46
   1 -16  -5  126.08    4.55
  -1  16   5  121.45    4.29
  -1  16   5  121.88    4.29
   1 -16  -4   54.50    2.06
   1 -16  -4   59.31    2.23
  -1  16   4   62.48    2.32
  -1  16   4   58.88    2.23
   1 -16  -3   62.74    2.32
   1 -16  -3   62.57    2.32
  -1  16   3   62.31    2.32
  -1  16   3   60.85    2.23
   1 -16  -2   29.18    1.20
   1 -16  -2   27.47    1.20
  -1  16   2   27.72    1.12
  -1  16   2   28.67    1.20
   1 -16  -1   -0.17    0.34
   1 -16  -1   -0.09    0.34
  -1  16   1    0.17    0.26
  -1  16   1    0.00    0.26
   1 -16   0    1.89    0.34
   1 -16   0    2.06    0.34
  -1  16   0    2.40    0.34
  -1  16   0    1.89    0.26
   1 -16   1    4.98    0.51
   1 -16   1    4.89    0.43
  -1  16  -1    4.29    0.43
  -1  16  -1    3.86    0.34
   1 -16   2    1.03    0.34
   1 -16   2    1.37    0.34
  -1  16  -2    1.63    0.26
  -1  16  -2    0.86    0.34
   1 -16   3   10.04    0.60
   1 -16   3   10.30    0.69
  -1  16  -3    9.36    0.60
  -1  16  -3    9.18    0.51
   1 -16   4    1.97    0.34
   1 -16   4    0.86    0.34
  -1  16  -4    1.37    0.26
  -1  16  -4    1.89    0.34
   1 -16   5    1.63    0.43
   1 -16   5    1.80    0.34
  -1  16  -5    1.46    0.26
  -1  16  -5    1.72    0.43
   1 -16   6   86.26    3.18
   1 -16   6   93.98    3.43
  -1  16  -6   93.04    3.43
  -1  16  -6   87.63    3.18
   1 -16   7    2.49    0.34
  -1  16  -7    4.12    0.43
  -1  16  -7    2.66    0.34
   1 -16   8    2.15    0.43
   1 -16   8    1.63    0.34
  -1  16  -8    1.54    0.43
  -1  16  -8    1.97    0.34
   1 -16  10    3.18    0.34
   1 -16  10    3.35    0.51
  -1  16 -10    2.92    0.34
  -1  16 -10    3.09    0.51
   1 -16  11    6.44    0.69
  -1  16 -11    5.49    0.60
  -1  16 -11    5.41    0.43
   1 -16  12   70.38    2.57
   1 -16  12   65.66    2.57
  -1  16 -12   65.06    2.49
  -1  16 -12   67.46    2.49
   1 -16  13   26.61    1.29
   1 -16  13   28.50    1.20
  -1  16 -13   26.01    1.20
  -1  16 -13   27.38    1.12
   1 -16  14   10.81    0.77
   1 -16  14   12.96    0.69
  -1  16 -14   11.84    0.60
  -1  16 -14   11.16    0.77
   1 -16  15    1.29    0.51
   1 -16  15    1.72    0.34
  -1  16 -15    1.29    0.51
  -1  16 -15    1.80    0.34
   1 -15 -22    0.34    0.34
   1 -15 -22    0.34    0.51
  -1  15  22    0.51    0.34
  -1  15  22    0.43    0.51
   1 -15 -21    2.15    0.43
   1 -15 -21    2.40    0.51
  -1  15  21    2.15    0.60
  -1  15  21    2.32    0.34
   1 -15 -20    2.15    0.51
   1 -15 -20    2.92    0.43
  -1  15  20    2.75    0.34
  -1  15  20    2.92    0.51
   1 -15 -19   10.56    0.77
   1 -15 -19   11.59    0.69
  -1  15  19   10.30    0.60
  -1  15  19    9.01    0.77
   1 -15 -18    3.18    0.43
   1 -15 -18    3.35    0.51
  -1  15  18    2.66    0.34
  -1  15  18    2.92    0.51
   1 -15 -17   94.84    3.43
   1 -15 -17   92.78    3.52
  -1  15  17   92.69    3.43
  -1  15  17   93.12    3.35
   1 -15 -16    0.34    0.43
   1 -15 -16    0.00    0.34
  -1  15  16   -0.26    0.26
  -1  15  16   -0.09    0.43
   1 -15 -15   29.18    1.20
   1 -15 -15   29.01    1.29
  -1  15  15   28.50    1.29
  -1  15  15   29.10    1.20
   1 -15 -14   76.82    2.92
   1 -15 -14   79.05    2.92
  -1  15  14   76.13    2.83
  -1  15  14   74.41    2.83
   1 -15 -13    6.69    0.51
   1 -15 -13    6.01    0.51
  -1  15  13    7.04    0.51
  -1  15  13    5.58    0.51
   1 -15 -12   51.93    2.06
   1 -15 -12   51.93    1.97
  -1  15  12   52.53    1.97
  -1  15  12   53.13    2.06
   1 -15 -11    2.32    0.43
   1 -15 -11    1.72    0.34
  -1  15  11    1.54    0.34
  -1  15  11    2.32    0.43
   1 -15 -10   11.59    0.69
   1 -15 -10   13.48    0.69
  -1  15  10   11.67    0.69
  -1  15  10   13.56    0.69
   1 -15  -9   14.68    0.77
   1 -15  -9   14.42    0.77
  -1  15   9   13.73    0.77
  -1  15   9   13.56    0.69
   1 -15  -8   28.75    1.20
   1 -15  -8   28.58    1.20
  -1  15   8   28.50    1.20
  -1  15   8   28.15    1.20
   1 -15  -7    0.17    0.26
   1 -15  -7    0.60    0.34
  -1  15   7    0.17    0.34
  -1  15   7    0.34    0.26
   1 -15  -6    4.55    0.43
   1 -15  -6    4.12    0.43
  -1  15   6    4.81    0.43
  -1  15   6    4.12    0.34
   1 -15  -5    2.92    0.34
   1 -15  -5    2.66    0.34
  -1  15   5    3.00    0.34
  -1  15   5    2.49    0.34
   1 -15  -4    2.83    0.43
  -1  15   4    3.35    0.34
   1 -15  -3   48.32    1.89
  -1  15   3   47.72    1.80
   1 -15  -2   33.30    1.37
   1 -15  -2   32.87    1.37
  -1  15   2   34.16    1.37
  -1  15   2   33.04    1.29
   1 -15  -1   84.46    3.09
   1 -15  -1   87.03    3.18
  -1  15   1   84.97    3.09
  -1  15   1   83.94    3.00
   1 -15   0  102.82    3.69
   1 -15   0  110.72    3.95
  -1  15   0  105.91    3.78
  -1  15   0  112.44    4.03
   1 -15   1    0.69    0.34
   1 -15   1    0.51    0.34
  -1  15  -1    1.03    0.26
  -1  15  -1    1.12    0.26
   1 -15   2   52.53    1.97
   1 -15   2   54.33    2.06
  -1  15  -2   50.64    1.89
  -1  15  -2   53.04    1.97
   1 -15   3  104.20    3.78
   1 -15   3  112.35    4.03
  -1  15  -3  114.67    4.12
  -1  15  -3  114.67    4.03
   1 -15   4   15.19    0.77
   1 -15   4   16.56    0.77
  -1  15  -4   16.99    0.77
  -1  15  -4   15.96    0.77
   1 -15   5   52.10    1.97
   1 -15   5   51.67    1.97
  -1  15  -5   52.70    1.97
  -1  15  -5   50.98    1.89
   1 -15   6   11.24    0.69
   1 -15   6   12.02    0.60
  -1  15  -6   12.02    0.60
  -1  15  -6   10.99    0.60
   1 -15   7   19.83    0.86
   1 -15   7   16.99    0.86
  -1  15  -7   20.43    0.86
  -1  15  -7   17.94    0.86
   1 -15   8   16.74    0.77
  -1  15  -8   16.39    0.77
   1 -15   9   32.70    1.37
  -1  15  -9   32.53    1.29
  -1  15  -9   28.92    1.29
   1 -15  10    4.55    0.43
   1 -15  10    3.00    0.51
  -1  15 -10    3.43    0.34
  -1  15 -10    3.18    0.51
   1 -15  11    1.29    0.34
   1 -15  11    1.63    0.51
  -1  15 -11    2.06    0.43
  -1  15 -11    0.77    0.26
   1 -15  12   13.30    0.86
   1 -15  12   12.10    0.69
  -1  15 -12   12.02    0.60
  -1  15 -12   13.13    0.77
   1 -15  13    6.78    0.51
   1 -15  13    7.98    0.69
  -1  15 -13    8.07    0.51
  -1  15 -13    7.90    0.60
   1 -15  14   16.14    0.94
   1 -15  14   13.65    0.69
  -1  15 -14   15.28    0.86
  -1  15 -14   15.11    0.69
   1 -15  15    0.60    0.34
   1 -15  15    0.17    0.51
   1 -15  16   25.41    1.12
   1 -15  16   26.52    1.29
  -1  15 -16   26.95    1.12
  -1  15 -16   28.67    1.29
   1 -14 -23   18.80    0.94
   1 -14 -23   19.14    1.12
  -1  14  23   19.48    0.94
  -1  14  23   17.17    1.12
   1 -14 -22    0.17    0.34
   1 -14 -22    0.00    0.51
  -1  14  22    0.26    0.51
  -1  14  22   -0.09    0.34
   1 -14 -21   22.74    1.12
   1 -14 -21   22.83    1.12
  -1  14  21   22.92    1.03
  -1  14  21   24.72    1.29
   1 -14 -20   19.14    1.03
   1 -14 -20   21.03    1.03
  -1  14  20   18.88    1.03
  -1  14  20   20.51    0.94
   1 -14 -19    0.69    0.34
   1 -14 -19   -0.09    0.43
  -1  14  19    1.20    0.34
  -1  14  19    0.17    0.51
   1 -14 -18   21.54    1.03
   1 -14 -18   21.20    1.20
  -1  14  18   19.48    0.94
  -1  14  18   24.63    1.20
   1 -14 -17    0.00    0.34
   1 -14 -17    0.43    0.43
  -1  14  17    0.00    0.43
  -1  14  17    0.51    0.26
   1 -14 -16    6.27    0.60
   1 -14 -16    5.49    0.51
  -1  14  16    4.81    0.43
  -1  14  16    5.84    0.60
   1 -14 -15    2.75    0.43
   1 -14 -15    3.26    0.51
  -1  14  15    3.52    0.51
  -1  14  15    2.83    0.34
   1 -14 -14    1.20    0.43
   1 -14 -14    1.72    0.34
  -1  14  14    1.63    0.34
  -1  14  14    1.54    0.43
   1 -14 -13    5.75    0.43
   1 -14 -13    4.89    0.51
  -1  14  13    4.46    0.51
  -1  14  13    5.66    0.43
   1 -14 -12    4.55    0.43
   1 -14 -12    4.72    0.51
  -1  14  12    5.32    0.51
  -1  14  12    4.46    0.43
   1 -14 -11    2.49    0.34
   1 -14 -11    2.32    0.43
  -1  14  11    1.97    0.34
  -1  14  11    1.97    0.34
   1 -14 -10   46.35    1.80
   1 -14 -10   45.57    1.72
  -1  14  10   43.94    1.72
  -1  14  10   45.23    1.80
   1 -14  -9   99.90    3.60
   1 -14  -9   98.27    3.60
  -1  14   9  100.50    3.60
   1 -14  -7  104.88    3.78
   1 -14  -7  110.80    3.95
  -1  14   7  107.37    3.86
  -1  14   7  112.69    4.03
   1 -14  -6  318.17   11.07
   1 -14  -6  302.12   10.56
  -1  14   6  308.64   10.73
  -1  14   6  315.50   10.99
   1 -14  -5  104.71    3.78
   1 -14  -5  100.76    3.60
  -1  14   5  101.36    3.60
  -1  14   5   95.70    3.43
   1 -14  -4  175.86    6.18
   1 -14  -4  175.60    6.18
  -1  14   4  172.43    6.09
  -1  14   4  176.46    6.18
   1 -14  -3    2.06    0.34
   1 -14  -3    2.32    0.34
  -1  14   3    1.80    0.26
  -1  14   3    2.40    0.34
   1 -14  -2   21.63    0.94
   1 -14  -2   21.46    0.94
  -1  14   2   20.86    0.86
  -1  14   2   22.40    0.94
   1 -14  -1   64.89    2.40
   1 -14  -1   67.03    2.49
  -1  14   1   68.32    2.49
  -1  14   1   64.97    2.40
   1 -14   0    1.12    0.34
   1 -14   0    0.51    0.26
  -1  14   0    0.69    0.26
  -1  14   0    0.26    0.26
   1 -14   3    0.86    0.26
   1 -14   3    1.29    0.34
  -1  14  -3    0.51    0.26
  -1  14  -3    1.20    0.34
   1 -14   4    3.52    0.34
   1 -14   4    3.78    0.43
  -1  14  -4    3.86    0.34
  -1  14  -4    3.78    0.43
   1 -14   5   22.66    0.94
   1 -14   5   22.32    1.03
  -1  14  -5   22.92    1.03
  -1  14  -5   22.66    0.94
   1 -14   6    1.54    0.43
   1 -14   6    2.32    0.34
  -1  14  -6    2.57    0.34
  -1  14  -6    2.15    0.34
   1 -14   7   20.68    1.03
   1 -14   7   19.14    0.86
  -1  14  -7   19.40    0.86
  -1  14  -7   21.46    0.94
  -1  14  -8   13.05    0.69
  -1  14  -8   12.70    0.60
   1 -14   9  106.26    3.86
   1 -14   9  108.23    3.86
  -1  14  -9  106.77    3.86
  -1  14  -9  104.54    3.78
   1 -14  10    5.41    0.43
  -1  14 -10    5.92    0.43
   1 -14  11    5.75    0.43
   1 -14  11    5.49    0.60
  -1  14 -11    4.55    0.51
  -1  14 -11    6.52    0.43
   1 -14  13   18.45    1.03
   1 -14  13   16.48    0.77
  -1  14 -13   17.77    0.94
  -1  14 -13   18.20    0.86
   1 -14  14    1.80    0.34
   1 -14  14    0.43    0.51
   1 -14  15   11.24    0.77
   1 -14  15   12.36    0.69
  -1  14 -15   10.90    0.77
  -1  14 -15   12.19    0.60
   1 -14  16    0.17    0.51
   1 -14  16   -0.09    0.26
  -1  14 -16   -0.34    0.43
  -1  14 -16    0.00    0.26
   1 -14  17    6.87    0.51
   1 -14  17    6.52    0.69
  -1  14 -17    6.52    0.51
  -1  14 -17    8.07    0.69
   1 -13 -23    0.26    0.34
   1 -13 -23    0.09    0.51
  -1  13  23    0.26    0.34
  -1  13  23    0.77    0.51
   1 -13 -22    0.69    0.51
   1 -13 -22    1.03    0.34
  -1  13  22    1.20    0.34
  -1  13  22    1.63    0.51
   1 -13 -21    0.09    0.34
   1 -13 -21    0.09    0.43
  -1  13  21    0.17    0.51
  -1  13  21    0.09    0.34
   1 -13 -20    1.89    0.43
   1 -13 -20    2.32    0.51
  -1  13  20    2.15    0.34
  -1  13  20    1.72    0.51
   1 -13 -18    0.60    0.43
   1 -13 -18    0.00    0.34
  -1  13  18    0.26    0.43
  -1  13  18    0.26    0.26
   1 -13 -17    2.49    0.43
   1 -13 -17    2.32    0.51
  -1  13  17    2.06    0.51
  -1  13  17    2.57    0.34
   1 -13 -16   25.23    1.12
   1 -13 -16   24.80    1.20
  -1  13  16   24.29    1.03
  -1  13  16   23.77    1.12
   1 -13 -15   18.37    0.86
   1 -13 -15   18.11    0.94
  -1  13  15   17.94    0.86
  -1  13  15   16.74    0.86
   1 -13 -14   28.15    1.20
   1 -13 -14   29.61    1.29
  -1  13  14   31.07    1.29
  -1  13  14   27.72    1.12
   1 -13 -13   63.34    2.32
   1 -13 -13   62.23    2.40
  -1  13  13   63.94    2.40
  -1  13  13   64.63    2.40
   1 -13 -12   -0.17    0.26
   1 -13 -12   -0.09    0.34
  -1  13  12   -0.17    0.26
  -1  13  12    0.00    0.34
   1 -13 -11   10.99    0.60
  -1  13  11   10.04    0.51
  -1  13  11   12.10    0.69
   1 -13  -9   16.14    0.77
   1 -13  -9   14.42    0.69
  -1  13   9   16.65    0.77
   1 -13  -8   87.29    3.18
   1 -13  -8   92.35    3.35
  -1  13   8   85.83    3.09
  -1  13   8   97.50    3.52
   1 -13  -7   54.93    2.06
   1 -13  -7   52.70    1.97
  -1  13   7   54.67    2.06
  -1  13   7   52.61    1.97
   1 -13  -6  205.39    7.21
   1 -13  -6  208.05    7.30
  -1  13   6  209.85    7.38
  -1  13   6  208.05    7.30
   1 -13  -5   19.74    0.86
   1 -13  -5   22.83    0.94
  -1  13   5   23.09    0.94
   1 -13  -4    3.26    0.34
  -1  13   4    2.23    0.26
  -1  13   4    3.26    0.34
   1 -13  -3   13.30    0.69
   1 -13  -3   12.45    0.60
  -1  13   3   14.93    0.69
  -1  13   3   13.39    0.60
   1 -13  -2   53.99    1.97
   1 -13  -2   55.53    2.06
  -1  13   2   57.25    2.06
  -1  13   2   56.30    2.06
   1 -13  -1   32.53    1.29
   1 -13  -1   35.53    1.37
  -1  13   1   35.88    1.37
   1 -13   0   36.13    1.46
  -1  13   0   32.96    1.29
  -1  13   0   37.42    1.46
   1 -13   1   10.21    0.60
   1 -13   1    8.93    0.51
  -1  13  -1    8.33    0.51
   1 -13   2   29.10    1.20
  -1  13  -2   28.15    1.12
   1 -13   3  130.37    4.63
   1 -13   3  127.20    4.46
  -1  13  -3  126.77    4.46
  -1  13  -3  127.54    4.55
   1 -13   5   -0.09    0.26
   1 -13   5    0.00    0.34
  -1  13  -5    0.17    0.26
  -1  13  -5    0.17    0.34
   1 -13   6   80.25    2.92
   1 -13   6   83.25    3.09
  -1  13  -6   82.22    3.00
  -1  13  -6   86.43    3.09
  -1  13  -7    6.87    0.51
  -1  13  -7    6.01    0.43
   1 -13   8   24.55    1.03
   1 -13   8   28.24    1.20
  -1  13  -8   28.32    1.20
  -1  13  -8   24.55    1.03
   1 -13   9    0.77    0.43
   1 -13   9    1.03    0.34
  -1  13  -9    0.77    0.26
  -1  13  -9    1.20    0.34
   1 -13  10   95.70    3.43
  -1  13 -10  109.52    3.95
  -1  13 -10   98.70    3.52
   1 -13  11    9.70    0.69
   1 -13  11   10.99    0.60
  -1  13 -11   10.30    0.69
  -1  13 -11   11.07    0.60
   1 -13  12    5.66    0.43
   1 -13  12    6.61    0.60
  -1  13 -12    5.75    0.43
  -1  13 -12    6.61    0.60
   1 -13  14    1.63    0.34
   1 -13  14    1.97    0.51
  -1  13 -14    2.66    0.43
  -1  13 -14    1.80    0.34
   1 -13  15    0.43    0.26
   1 -13  15    0.43    0.51
  -1  13 -15    0.26    0.26
  -1  13 -15    0.26    0.43
   1 -13  16    3.00    0.34
   1 -13  16    3.18    0.51
  -1  13 -16    3.26    0.34
  -1  13 -16    2.49    0.51
   1 -13  17   18.37    0.86
   1 -13  17   19.91    1.12
  -1  13 -17   20.26    1.03
  -1  13 -17   19.48    0.86
   1 -13  18    3.52    0.60
   1 -13  18    3.26    0.34
  -1  13 -18    3.43    0.51
  -1  13 -18    3.26    0.34
   1 -12 -24    4.55    0.51
   1 -12 -24    4.81    0.69
  -1  12  24    5.49    0.43
  -1  12  24    4.89    0.69
   1 -12 -23    9.87    0.77
   1 -12 -23    9.87    0.69
  -1  12  23   11.07    0.60
  -1  12  23   10.56    0.86
   1 -12 -22   46.43    1.89
   1 -12 -22   41.63    1.80
  -1  12  22   43.77    1.72
  -1  12  22   41.37    1.80
   1 -12 -21    1.12    0.34
   1 -12 -21    1.29    0.51
  -1  12  21    1.03    0.51
  -1  12  21    1.03    0.34
   1 -12 -20   21.80    1.03
   1 -12 -20   24.72    1.20
  -1  12  20   24.63    1.20
  -1  12  20   23.43    1.03
   1 -12 -19   13.30    0.77
   1 -12 -19   12.45    0.77
  -1  12  19   12.10    0.77
  -1  12  19   13.90    0.69
   1 -12 -18    3.43    0.51
   1 -12 -18    2.49    0.43
  -1  12  18    2.32    0.34
  -1  12  18    3.18    0.51
   1 -12 -17    0.09    0.43
   1 -12 -17    0.86    0.34
  -1  12  17    0.17    0.43
  -1  12  17    0.60    0.26
   1 -12 -16    9.53    0.60
   1 -12 -16    9.44    0.69
  -1  12  16    9.61    0.51
  -1  12  16    9.27    0.60
   1 -12 -15    7.47    0.51
   1 -12 -15    8.50    0.60
  -1  12  15    7.30    0.51
  -1  12  15    7.90    0.60
   1 -12 -14   48.24    1.89
   1 -12 -14   47.21    1.89
  -1  12  14   47.03    1.89
  -1  12  14   47.46    1.80
   1 -12 -13    1.03    0.34
   1 -12 -13    0.94    0.34
  -1  12  13    1.20    0.34
  -1  12  13    1.37    0.26
   1 -12 -12    1.54    0.43
  -1  12  12    1.97    0.34
   1 -12 -11    4.29    0.43
   1 -12 -11    5.24    0.43
  -1  12  11    4.29    0.43
  -1  12  11    4.89    0.43
   1 -12 -10    5.92    0.43
   1 -12 -10    5.66    0.43
  -1  12  10    5.75    0.43
  -1  12  10    5.58    0.43
   1 -12  -9   56.90    2.15
   1 -12  -9   58.71    2.15
  -1  12   9   57.50    2.15
  -1  12   9   58.79    2.23
   1 -12  -8   16.14    0.69
   1 -12  -8   15.11    0.69
  -1  12   8   16.14    0.77
  -1  12   8   15.11    0.69
   1 -12  -7    0.94    0.26
   1 -12  -7    0.77    0.26
  -1  12   7    0.26    0.26
  -1  12   7    0.86    0.26
   1 -12  -6 1241.08   42.66
   1 -12  -6 1259.10   43.26
  -1  12   6 1240.22   42.66
  -1  12   6 1294.29   44.54
   1 -12  -5   23.95    1.03
   1 -12  -5   21.63    0.94
  -1  12   5   23.43    0.94
  -1  12   5   20.77    0.86
   1 -12  -4    1.20    0.26
   1 -12  -4    0.77    0.26
  -1  12   4    1.37    0.26
   1 -12  -3  242.55    8.41
   1 -12  -3  242.38    8.41
  -1  12   3  245.90    8.58
  -1  12   3  242.64    8.41
   1 -12  -2   33.56    1.29
   1 -12  -2   35.96    1.37
  -1  12   2   34.42    1.29
  -1  12   2   36.31    1.37
   1 -12  -1  126.43    4.46
   1 -12  -1  125.82    4.46
  -1  12   1  128.57    4.55
  -1  12   1  127.71    4.55
   1 -12   0   92.27    3.35
   1 -12   0   86.43    3.09
  -1  12   0   90.89    3.26
  -1  12   0   95.44    3.43
   1 -12   1   65.40    2.40
   1 -12   1   59.31    2.23
  -1  12  -1   57.68    2.15
   1 -12   2    3.18    0.34
   1 -12   2    4.03    0.34
  -1  12  -2    3.60    0.34
  -1  12  -2    3.69    0.34
   1 -12   3   -0.17    0.26
   1 -12   3   -0.09    0.26
  -1  12  -3   -0.26    0.34
  -1  12  -3   -0.26    0.26
   1 -12   4   30.38    1.20
   1 -12   4   27.89    1.20
  -1  12  -4   30.64    1.20
  -1  12  -4   28.92    1.20
   1 -12   5   20.77    0.86
   1 -12   5   22.06    0.94
  -1  12  -5   21.54    0.94
  -1  12  -5   23.09    1.03
   1 -12   7   41.97    1.63
   1 -12   7   41.88    1.63
  -1  12  -7   41.71    1.63
  -1  12  -7   42.91    1.63
   1 -12   8  118.01    4.29
   1 -12   8  111.23    3.95
  -1  12  -8  116.73    4.21
  -1  12  -8  112.01    3.95
   1 -12   9   36.31    1.46
  -1  12  -9   35.28    1.46
   1 -12  10  138.78    4.98
   1 -12  10  143.59    5.06
  -1  12 -10  144.02    5.15
  -1  12 -10  142.30    5.06
   1 -12  11   12.62    0.77
   1 -12  11   10.64    0.60
  -1  12 -11   10.39    0.60
  -1  12 -11   12.27    0.77
   1 -12  12    6.78    0.60
   1 -12  12    7.30    0.51
   1 -12  13   54.24    2.15
   1 -12  13   53.30    1.97
  -1  12 -13   55.87    2.06
  -1  12 -13   54.16    2.15
   1 -12  14    3.69    0.60
  -1  12 -14    4.21    0.43
   1 -12  15    2.57    0.51
   1 -12  15    2.06    0.34
  -1  12 -15    2.32    0.51
  -1  12 -15    2.49    0.34
   1 -12  16    3.35    0.34
   1 -12  16    3.00    0.51
  -1  12 -16    2.83    0.51
  -1  12 -16    3.26    0.34
   1 -12  17   12.27    0.60
   1 -12  17   11.24    0.77
  -1  12 -17   12.36    0.60
  -1  12 -17   11.16    0.77
   1 -12  18    1.54    0.51
   1 -12  18    2.66    0.34
  -1  12 -18    1.54    0.51
  -1  12 -18    2.32    0.34
   1 -12  19    0.60    0.34
   1 -12  19    0.69    0.51
  -1  12 -19    0.86    0.34
  -1  12 -19    0.43    0.43
   1 -11 -24    7.21    0.60
   1 -11 -24    7.98    0.77
  -1  11  24    8.07    0.77
  -1  11  24    7.30    0.51
   1 -11 -23   -0.34    0.34
   1 -11 -23    0.09    0.51
  -1  11  23   -0.26    0.51
  -1  11  23   -0.09    0.26
   1 -11 -22    1.89    0.43
   1 -11 -22    1.97    0.51
  -1  11  22    2.57    0.51
  -1  11  22    1.63    0.34
   1 -11 -21    0.69    0.43
   1 -11 -21    1.37    0.43
  -1  11  21    1.54    0.34
  -1  11  21    1.12    0.51
   1 -11 -19    9.36    0.60
   1 -11 -19    8.50    0.69
  -1  11  19    8.50    0.69
  -1  11  19    9.78    0.60
   1 -11 -18    1.03    0.43
   1 -11 -18    0.94    0.34
  -1  11  18    1.20    0.34
  -1  11  18    1.20    0.51
   1 -11 -17    1.20    0.43
   1 -11 -17    0.69    0.34
  -1  11  17    0.60    0.43
  -1  11  17    0.69    0.34
   1 -11 -16    2.32    0.34
   1 -11 -16    2.49    0.51
  -1  11  16    2.75    0.43
  -1  11  16    2.32    0.34
   1 -11 -15   31.76    1.37
   1 -11 -15   33.56    1.37
  -1  11  15   35.28    1.37
  -1  11  15   31.33    1.37
   1 -11 -14   47.72    1.80
   1 -11 -14   45.83    1.80
  -1  11  14   44.97    1.80
  -1  11  14   47.72    1.80
   1 -11 -13   32.44    1.37
  -1  11  13   31.24    1.29
   1 -11 -12    5.58    0.51
   1 -11 -12    5.58    0.43
  -1  11  12    5.58    0.43
  -1  11  12    5.06    0.43
   1 -11 -11    9.27    0.51
   1 -11 -11   10.21    0.60
  -1  11  11    9.78    0.60
  -1  11  11    9.78    0.51
   1 -11 -10   68.23    2.49
   1 -11 -10   64.63    2.40
  -1  11  10   65.06    2.40
  -1  11  10   72.18    2.66
   1 -11  -9  131.23    4.63
   1 -11  -9  133.12    4.72
  -1  11   9  137.67    4.89
  -1  11   9  130.72    4.63
   1 -11  -8   84.37    3.09
   1 -11  -8   84.28    3.00
  -1  11   8   86.09    3.09
  -1  11   8   84.11    3.00
   1 -11  -7  157.32    5.49
   1 -11  -7  169.60    6.01
  -1  11   7  157.58    5.49
  -1  11   7  164.45    5.75
   1 -11  -6   27.72    1.12
  -1  11   6   28.32    1.12
   1 -11  -5    2.49    0.34
   1 -11  -5    2.49    0.26
  -1  11   5    2.49    0.26
  -1  11   5    2.66    0.34
   1 -11  -4  138.44    4.89
   1 -11  -4  135.52    4.81
  -1  11   4  134.06    4.72
  -1  11   4  139.64    4.89
   1 -11  -3   92.95    3.35
   1 -11  -3   97.67    3.52
  -1  11   3   92.52    3.26
  -1  11   3   94.93    3.35
   1 -11  -2   15.19    0.69
   1 -11  -2   15.28    0.69
  -1  11   2   14.93    0.69
  -1  11   2   15.11    0.69
   1 -11  -1   38.02    1.46
   1 -11  -1   36.39    1.37
  -1  11   1   34.33    1.29
   1 -11   0   14.85    0.69
   1 -11   0   15.28    0.69
  -1  11   0   15.02    0.69
  -1  11   0   16.14    0.69
   1 -11   1  360.56   12.53
   1 -11   1  351.38   12.19
  -1  11  -1  353.01   12.19
  -1  11  -1  352.41   12.19
   1 -11   2   86.09    3.09
   1 -11   2   88.66    3.18
  -1  11  -2   83.17    3.00
  -1  11  -2   92.35    3.35
   1 -11   3    2.92    0.34
   1 -11   3    1.97    0.34
  -1  11  -3    2.06    0.34
   1 -11   4  361.59   12.53
   1 -11   4  379.02   13.13
  -1  11  -4  392.66   13.56
  -1  11  -4  380.73   13.22
  -1  11  -5  228.05    7.98
  -1  11  -5  212.00    7.38
   1 -11   6  130.89    4.63
   1 -11   6  131.66    4.72
  -1  11  -6  132.09    4.72
  -1  11  -6  132.09    4.63
   1 -11   7   73.21    2.75
   1 -11   7   76.99    2.75
  -1  11  -7   76.39    2.83
  -1  11  -7   77.76    2.83
   1 -11   9  148.74    5.32
   1 -11   9  147.80    5.24
  -1  11  -9  151.32    5.32
  -1  11  -9  153.29    5.41
   1 -11  10   12.27    0.60
   1 -11  10   10.04    0.60
  -1  11 -10   12.27    0.60
  -1  11 -10   10.56    0.69
   1 -11  11    0.09    0.26
   1 -11  11    0.09    0.34
   1 -11  12   13.73    0.77
   1 -11  12   15.96    0.77
  -1  11 -12   16.82    0.77
  -1  11 -12   14.08    0.77
   1 -11  13    1.89    0.43
   1 -11  13    2.32    0.34
  -1  11 -13    2.06    0.34
  -1  11 -13    1.97    0.43
   1 -11  14   40.85    1.72
   1 -11  14   42.06    1.63
  -1  11 -14   43.00    1.63
  -1  11 -14   40.60    1.72
   1 -11  15    1.37    0.51
  -1  11 -15    1.20    0.34
   1 -11  16    2.23    0.51
   1 -11  16    0.77    0.26
  -1  11 -16    1.97    0.51
  -1  11 -16    1.20    0.34
   1 -11  17    5.66    0.43
   1 -11  17    5.49    0.60
  -1  11 -17    6.18    0.43
  -1  11 -17    5.41    0.60
   1 -11  18   12.27    0.60
   1 -11  18   13.73    0.86
  -1  11 -18   13.30    0.86
  -1  11 -18   13.05    0.69
   1 -11  19    1.03    0.34
   1 -11  19    2.32    0.51
  -1  11 -19    1.37    0.34
  -1  11 -19    2.49    0.51
   1 -10 -24    7.12    0.77
   1 -10 -24    7.64    0.60
  -1  10  24    7.47    0.77
  -1  10  24    7.55    0.51
   1 -10 -23   -0.09    0.34
   1 -10 -23    0.69    0.51
  -1  10  23    0.43    0.51
  -1  10  23    0.34    0.26
   1 -10 -22    0.51    0.34
   1 -10 -22    0.09    0.43
  -1  10  22    0.60    0.26
  -1  10  22    0.43    0.51
   1 -10 -21    0.60    0.34
   1 -10 -21    0.51    0.43
  -1  10  21    0.34    0.26
  -1  10  21    0.43    0.43
   1 -10 -20    1.46    0.34
   1 -10 -20    0.94    0.51
  -1  10  20    1.12    0.43
  -1  10  20    0.94    0.34
   1 -10 -19    8.33    0.69
   1 -10 -19    7.38    0.60
  -1  10  19    7.04    0.51
  -1  10  19    8.41    0.69
   1 -10 -18    1.03    0.34
   1 -10 -18    0.86    0.43
  -1  10  18    0.94    0.43
  -1  10  18    1.03    0.34
   1 -10 -17    0.94    0.43
   1 -10 -17    0.34    0.34
  -1  10  17    0.26    0.26
  -1  10  17    0.43    0.43
   1 -10 -16   21.46    0.94
   1 -10 -16   23.17    1.12
  -1  10  16   21.54    0.94
  -1  10  16   24.03    1.12
   1 -10 -15   16.91    0.86
  -1  10  15   17.59    0.77
  -1  10  15   15.53    0.86
   1 -10 -14   69.52    2.66
   1 -10 -14   64.71    2.40
  -1  10  14   62.74    2.32
  -1  10  14   65.74    2.49
   1 -10 -13   11.33    0.69
   1 -10 -13   13.22    0.69
  -1  10  13   13.22    0.69
  -1  10  13   10.90    0.60
   1 -10 -12    2.92    0.43
   1 -10 -12    2.66    0.34
  -1  10  12    2.57    0.43
  -1  10  12    2.92    0.34
   1 -10 -11   46.26    1.72
   1 -10 -11   47.38    1.80
  -1  10  11   46.60    1.72
  -1  10  11   46.18    1.80
   1 -10 -10  132.60    4.72
   1 -10 -10  122.31    4.38
  -1  10  10  124.02    4.38
  -1  10  10  133.03    4.72
   1 -10  -9   24.89    1.03
   1 -10  -9   22.83    0.94
  -1  10   9   24.80    1.03
  -1  10   9   22.57    0.94
   1 -10  -8    0.26    0.26
   1 -10  -8   -0.17    0.26
  -1  10   8    0.26    0.26
  -1  10   8    0.34    0.26
   1 -10  -7  282.38    9.78
   1 -10  -7  275.68    9.61
  -1  10   7  272.93    9.53
  -1  10   7  289.16   10.04
   1 -10  -6   99.22    3.52
   1 -10  -6   95.01    3.43
  -1  10   6   93.72    3.35
  -1  10   6   99.05    3.52
   1 -10  -5  971.58   33.47
   1 -10  -5 1013.63   34.85
  -1  10   5  971.58   33.39
  -1  10   5  999.04   34.42
   1 -10  -4   73.13    2.66
   1 -10  -4   77.42    2.75
  -1  10   4   71.75    2.57
  -1  10   4   80.08    2.83
   1 -10  -3  787.05   27.12
   1 -10  -3  766.28   26.35
  -1  10   3  789.19   27.12
  -1  10   3  789.88   27.21
   1 -10  -2   32.01    1.20
  -1  10   2   30.38    1.20
   1 -10  -1    6.87    0.43
   1 -10  -1    8.07    0.51
  -1  10   1    6.61    0.43
   1 -10   0  716.58   24.72
   1 -10   0  751.51   25.92
  -1  10   0  728.08   25.06
  -1  10   0  746.88   25.75
   1 -10   1   53.30    1.97
   1 -10   1   55.02    2.06
  -1  10  -1   56.30    2.06
  -1  10  -1   56.65    2.06
   1 -10   2   17.17    0.77
  -1  10  -2   17.34    0.77
   1 -10   3   28.58    1.20
  -1  10  -3   28.84    1.12
  -1  10  -3   27.12    1.03
   1 -10   4    6.87    0.51
  -1  10  -4    7.04    0.43
  -1  10  -4    7.12    0.43
   1 -10   5   23.95    1.03
  -1  10  -5   26.52    1.12
   1 -10   6   34.93    1.37
  -1  10  -6   36.91    1.46
   1 -10   7   21.29    0.94
  -1  10  -7   19.05    0.86
  -1  10  -7   19.65    0.86
   1 -10   8   84.97    3.09
   1 -10   8   89.69    3.26
  -1  10  -8   88.92    3.26
   1 -10  10    1.29    0.34
   1 -10  10    0.34    0.43
   1 -10  11  143.42    5.15
   1 -10  11  133.38    4.72
  -1  10 -11  137.84    4.89
  -1  10 -11  136.21    4.81
   1 -10  12   22.32    0.94
   1 -10  12   24.55    1.12
  -1  10 -12   24.63    1.12
  -1  10 -12   23.35    0.94
   1 -10  13   13.22    0.77
   1 -10  13   14.59    0.69
  -1  10 -13   13.90    0.77
  -1  10 -13   15.28    0.69
   1 -10  14    9.27    0.51
   1 -10  14   10.30    0.69
  -1  10 -14   10.56    0.69
  -1  10 -14    9.61    0.51
   1 -10  15   46.26    1.89
   1 -10  15   43.69    1.72
  -1  10 -15   43.94    1.72
  -1  10 -15   46.52    1.89
   1 -10  17   18.62    1.03
   1 -10  17   17.68    0.77
  -1  10 -17   18.20    0.94
  -1  10 -17   17.94    0.86
   1 -10  18    1.89    0.34
   1 -10  18    1.80    0.51
  -1  10 -18    1.80    0.34
  -1  10 -18    2.40    0.51
   1 -10  19   12.53    0.69
   1 -10  19   10.13    0.77
  -1  10 -19   11.93    0.60
  -1  10 -19   10.04    0.77
   1 -10  20    4.46    0.43
   1 -10  20    2.57    0.60
  -1  10 -20    3.35    0.51
  -1  10 -20    3.86    0.34
   1  -9 -25   21.20    1.03
  -1   9  25   22.14    1.03
  -1   9  25   19.14    1.20
   1  -9 -24    5.84    0.51
   1  -9 -24    4.21    0.60
  -1   9  24    3.95    0.60
  -1   9  24    5.75    0.43
   1  -9 -23    1.63    0.51
   1  -9 -23    0.94    0.34
  -1   9  23    1.29    0.34
  -1   9  23    2.40    0.51
   1  -9 -22   32.61    1.37
   1  -9 -22   33.56    1.46
  -1   9  22   33.13    1.37
  -1   9  22   34.50    1.54
   1  -9 -21    3.26    0.51
   1  -9 -21    3.69    0.43
  -1   9  21    3.69    0.34
  -1   9  21    2.83    0.51
   1  -9 -20    1.89    0.51
   1  -9 -20    1.12    0.34
  -1   9  20    1.03    0.34
  -1   9  20    1.97    0.51
   1  -9 -19    1.20    0.43
   1  -9 -19    1.29    0.34
  -1   9  19    1.72    0.51
  -1   9  19    1.80    0.34
   1  -9 -18    0.94    0.43
   1  -9 -18    1.12    0.34
  -1   9  18    1.03    0.43
  -1   9  18    1.37    0.34
   1  -9 -17   15.28    0.77
   1  -9 -17   15.53    0.86
  -1   9  17   15.96    0.77
  -1   9  17   14.33    0.77
   1  -9 -16   16.74    0.77
   1  -9 -16   15.79    0.86
  -1   9  16   15.62    0.86
  -1   9  16   16.14    0.77
   1  -9 -15    9.53    0.60
   1  -9 -15    9.44    0.60
  -1   9  15    9.18    0.60
  -1   9  15    9.27    0.51
   1  -9 -13    1.80    0.34
   1  -9 -13    2.15    0.34
  -1   9  13    1.29    0.34
  -1   9  13    2.66    0.34
   1  -9 -12  161.61    5.66
   1  -9 -12  163.59    5.75
  -1   9  12  160.76    5.66
  -1   9  12  163.50    5.75
   1  -9 -11   60.34    2.23
   1  -9 -11   61.80    2.32
  -1   9  11   63.77    2.32
  -1   9  11   61.28    2.23
   1  -9 -10    3.35    0.34
  -1   9  10    4.21    0.34
  -1   9  10    3.78    0.43
   1  -9  -9  355.42   12.36
   1  -9  -9  358.85   12.45
  -1   9   9  358.76   12.45
  -1   9   9  357.90   12.36
   1  -9  -8   70.12    2.57
   1  -9  -8   72.35    2.66
  -1   9   8   71.41    2.57
  -1   9   8   70.29    2.57
   1  -9  -7   23.60    0.94
  -1   9   7   22.74    0.94
   1  -9  -6   47.03    1.72
   1  -9  -6   47.72    1.80
  -1   9   6   49.52    1.80
  -1   9   6   49.01    1.80
   1  -9  -5   17.34    0.77
   1  -9  -5   16.31    0.69
  -1   9   5   17.42    0.77
  -1   9   5   16.65    0.77
   1  -9  -4  129.09    4.55
   1  -9  -4  138.01    4.81
  -1   9   4  143.42    5.06
  -1   9   4  125.57    4.38
   1  -9  -3    3.60    0.34
   1  -9  -3    4.55    0.34
  -1   9   3    4.72    0.34
   1  -9  -2   46.26    1.72
   1  -9  -2   49.09    1.80
  -1   9   2   52.10    1.89
  -1   9   2   48.06    1.80
   1  -9  -1   25.83    1.03
   1  -9  -1   25.83    1.03
  -1   9   1   25.41    1.03
  -1   9   1   26.26    1.03
   1  -9   0    3.35    0.34
  -1   9   0    2.83    0.34
   1  -9   1   19.05    0.77
  -1   9  -1   22.06    0.86
  -1   9  -1   19.57    0.86
   1  -9   2  268.47    9.36
  -1   9  -2  308.04   10.64
  -1   9  -2  290.53   10.04
   1  -9   3  110.72    3.95
   1  -9   3  112.61    4.03
  -1   9  -3  111.23    3.95
  -1   9  -3  109.35    3.86
   1  -9   4  293.70   10.21
   1  -9   4  283.23    9.87
  -1   9  -4  288.98   10.04
  -1   9  -4  290.79   10.04
   1  -9   5  242.55    8.41
   1  -9   5  243.67    8.50
  -1   9  -5  230.53    8.07
  -1   9  -5  237.49    8.24
   1  -9   6  153.89    5.41
   1  -9   6  153.29    5.41
  -1   9  -6  150.80    5.32
  -1   9  -6  156.04    5.49
   1  -9   7   76.73    2.83
   1  -9   7   82.74    3.00
  -1   9  -7   77.25    2.83
  -1   9  -7   82.91    3.00
   1  -9   8  258.51    9.01
   1  -9   8  248.73    8.67
  -1   9  -8  252.34    8.84
  -1   9  -8  243.75    8.50
   1  -9  10  188.82    6.69
  -1   9 -10  202.30    7.04
   1  -9  11  135.52    4.81
   1  -9  11  132.26    4.72
  -1   9 -11  129.77    4.63
  -1   9 -11  137.07    4.81
   1  -9  12    1.03    0.34
   1  -9  12    2.06    0.43
  -1   9 -12    0.77    0.26
  -1   9 -12    0.86    0.43
   1  -9  13   80.68    2.92
   1  -9  13   72.95    2.75
  -1   9 -13   81.45    2.92
   1  -9  14    4.29    0.34
   1  -9  14    5.15    0.51
  -1   9 -14    4.55    0.51
  -1   9 -14    4.21    0.34
   1  -9  15    4.81    0.51
   1  -9  15    5.92    0.43
  -1   9 -15    5.49    0.43
  -1   9 -15    5.24    0.51
   1  -9  16    6.61    0.43
  -1   9 -16    8.15    0.69
  -1   9 -16    7.47    0.51
   1  -9  18   12.87    0.86
   1  -9  18   12.79    0.69
  -1   9 -18   13.39    0.69
  -1   9 -18   13.48    0.86
   1  -9  19   28.41    1.37
  -1   9 -19   27.72    1.29
  -1   9 -19   25.41    1.03
   1  -9  20    2.15    0.51
   1  -9  20    1.20    0.34
  -1   9 -20    1.97    0.34
  -1   9 -20    1.80    0.51
   1  -9  21   23.35    1.20
   1  -9  21   23.86    1.03
  -1   9 -21   22.74    1.03
  -1   9 -21   22.83    1.20
   1  -8 -25    0.60    0.34
   1  -8 -25    1.12    0.51
  -1   8  25    0.51    0.51
  -1   8  25    0.69    0.26
   1  -8 -24    0.17    0.51
   1  -8 -24    0.69    0.34
  -1   8  24   -0.17    0.51
  -1   8  24    0.69    0.26
   1  -8 -23    2.32    0.60
   1  -8 -23    2.66    0.43
  -1   8  23    3.35    0.34
  -1   8  23    3.00    0.60
   1  -8 -22    0.26    0.43
   1  -8 -22    0.00    0.34
  -1   8  22   -0.09    0.26
  -1   8  22   -0.17    0.51
   1  -8 -20   82.14    3.09
   1  -8 -20   85.83    3.18
  -1   8  20   80.59    3.09
  -1   8  20   87.72    3.18
   1  -8 -19   18.37    0.86
   1  -8 -19   17.68    0.94
  -1   8  19   17.94    0.77
  -1   8  19   17.08    0.94
   1  -8 -18    9.44    0.60
   1  -8 -18   10.73    0.69
  -1   8  18   10.73    0.69
  -1   8  18    9.53    0.51
   1  -8 -17   35.53    1.46
   1  -8 -17   39.14    1.54
  -1   8  17   38.79    1.54
  -1   8  17   34.25    1.46
   1  -8 -16   42.06    1.72
   1  -8 -16   37.08    1.46
  -1   8  16   42.06    1.72
  -1   8  16   36.56    1.46
   1  -8 -15  161.70    5.75
   1  -8 -15  175.86    6.27
  -1   8  15  166.42    5.84
  -1   8  15  171.14    6.09
   1  -8 -14    0.86    0.26
   1  -8 -14    0.17    0.34
  -1   8  14    1.03    0.26
  -1   8  14    0.51    0.34
   1  -8 -13  123.08    4.38
   1  -8 -13  133.98    4.81
  -1   8  13  138.36    4.89
  -1   8  13  125.22    4.46
   1  -8 -12   37.94    1.54
   1  -8 -12   34.16    1.37
  -1   8  12   37.34    1.46
  -1   8  12   34.50    1.37
   1  -8 -11   25.66    1.12
   1  -8 -11   25.49    1.03
  -1   8  11   25.49    1.03
  -1   8  11   25.15    1.03
   1  -8 -10    5.75    0.43
  -1   8  10    6.69    0.43
  -1   8  10    5.84    0.43
   1  -8  -9  100.76    3.60
   1  -8  -9   97.33    3.43
  -1   8   9  102.82    3.60
  -1   8   9   98.62    3.52
   1  -8  -8    4.12    0.34
   1  -8  -8    4.29    0.34
  -1   8   8    4.63    0.34
  -1   8   8    4.21    0.34
   1  -8  -7    4.03    0.34
   1  -8  -7    4.29    0.34
  -1   8   7    3.69    0.34
  -1   8   7    4.72    0.34
   1  -8  -6  107.03    3.78
   1  -8  -6  109.00    3.86
  -1   8   6  106.77    3.78
  -1   8   6  109.35    3.86
   1  -8  -5  266.84    9.27
   1  -8  -5  266.67    9.27
  -1   8   5  267.70    9.27
  -1   8   5  264.09    9.18
   1  -8  -4    0.86    0.26
   1  -8  -4    1.20    0.26
  -1   8   4    0.86    0.26
  -1   8   4    0.77    0.26
   1  -8  -3  233.88    8.15
   1  -8  -3  230.19    7.98
  -1   8   3  229.68    7.98
  -1   8   3  231.74    8.07
   1  -8  -2   97.33    3.43
  -1   8   2   89.60    3.18
   1  -8  -1  123.42    4.38
  -1   8   1  124.54    4.38
   1  -8   0   46.18    1.72
  -1   8   0   47.63    1.72
  -1   8   0   53.39    1.89
  -1   8  -1  194.74    6.78
  -1   8  -1  200.15    6.95
   1  -8   2  225.39    7.81
   1  -8   2  225.30    7.81
  -1   8  -2  222.21    7.72
  -1   8  -2  218.78    7.64
   1  -8   3   87.97    3.09
   1  -8   3   80.08    2.83
  -1   8  -3   77.25    2.75
  -1   8  -3   85.57    3.00
   1  -8   4  342.54   11.84
   1  -8   4  342.03   11.84
  -1   8  -4  340.14   11.76
  -1   8  -4  338.42   11.76
   1  -8   5   13.30    0.69
  -1   8  -5   13.30    0.60
   1  -8   6    4.55    0.34
  -1   8  -6    4.55    0.34
  -1   8  -6    3.43    0.34
   1  -8   7   23.77    1.03
  -1   8  -7   25.15    1.03
   1  -8   8   27.38    1.12
   1  -8   8   28.84    1.12
   1  -8   9   92.01    3.35
   1  -8   9   92.78    3.35
  -1   8  -9   94.84    3.35
  -1   8  -9   93.90    3.43
   1  -8  10   46.26    1.80
  -1   8 -10   46.35    1.80
   1  -8  11    0.69    0.34
  -1   8 -11    0.69    0.26
   1  -8  12  136.81    4.89
   1  -8  12  138.70    4.89
  -1   8 -12  139.21    4.89
  -1   8 -12  133.72    4.81
   1  -8  13   19.57    0.94
   1  -8  13   17.34    0.77
  -1   8 -13   18.62    0.86
   1  -8  14   41.54    1.72
   1  -8  14   39.57    1.54
  -1   8 -14   41.20    1.72
  -1   8 -14   40.77    1.54
   1  -8  15  123.68    4.38
   1  -8  15  134.66    4.81
  -1   8 -15  133.55    4.81
  -1   8 -15  129.51    4.55
   1  -8  16    2.40    0.34
  -1   8 -16    4.29    0.51
  -1   8 -16    2.75    0.34
   1  -8  17    4.21    0.43
   1  -8  17    2.83    0.51
  -1   8 -17    3.69    0.51
  -1   8 -17    4.89    0.43
   1  -8  18   39.31    1.72
   1  -8  18   39.14    1.54
  -1   8 -18   39.82    1.63
  -1   8 -18   38.19    1.54
   1  -8  19   -0.09    0.43
   1  -8  19    0.09    0.26
  -1   8 -19   -0.26    0.43
  -1   8 -19    0.00    0.26
   1  -8  20   11.93    0.86
   1  -8  20   13.82    0.69
  -1   8 -20   13.90    0.69
  -1   8 -20   12.10    0.77
   1  -8  21    1.12    0.34
   1  -8  21    0.60    0.51
  -1   8 -21    0.17    0.51
  -1   8 -21    0.77    0.26
   1  -8  22    1.72    0.60
   1  -8  22    1.72    0.34
  -1   8 -22    1.46    0.51
  -1   8 -22    1.89    0.34
   1  -7 -25   23.00    1.20
   1  -7 -25   21.29    1.03
  -1   7  25   22.92    1.03
  -1   7  25   23.43    1.29
   1  -7 -24   24.72    1.12
   1  -7 -24   24.12    1.20
  -1   7  24   26.26    1.12
  -1   7  24   23.77    1.29
   1  -7 -23    0.86    0.51
   1  -7 -23    0.34    0.34
  -1   7  23    1.29    0.51
  -1   7  23    0.34    0.26
   1  -7 -22   80.94    3.00
   1  -7 -22   84.97    3.26
  -1   7  22   89.26    3.35
  -1   7  22   80.25    2.92
   1  -7 -20    0.77    0.51
   1  -7 -20    1.54    0.34
  -1   7  20    1.80    0.34
  -1   7  20    0.69    0.43
   1  -7 -19   11.67    0.69
   1  -7 -19   11.50    0.77
  -1   7  19   10.47    0.69
  -1   7  19   11.59    0.60
   1  -7 -18    2.32    0.43
   1  -7 -18    2.49    0.34
  -1   7  18    1.63    0.43
  -1   7  18    2.83    0.34
   1  -7 -17   49.18    1.97
   1  -7 -17   47.38    1.80
  -1   7  17   51.07    1.97
  -1   7  17   46.69    1.80
   1  -7 -16    0.00    0.34
   1  -7 -16    0.09    0.34
  -1   7  16    0.26    0.26
  -1   7  16    0.51    0.34
   1  -7 -14   32.19    1.37
   1  -7 -14   33.30    1.29
  -1   7  14   31.16    1.29
  -1   7  14   33.22    1.29
   1  -7 -13  106.68    3.86
   1  -7 -13  116.73    4.12
  -1   7  13  118.70    4.21
  -1   7  13  104.20    3.78
   1  -7 -12    0.26    0.34
   1  -7 -12    0.00    0.26
  -1   7  12    0.17    0.26
  -1   7  12    0.17    0.26
   1  -7 -11  492.31   16.99
   1  -7 -11  482.53   16.65
  -1   7  11  487.85   16.82
  -1   7  11  485.87   16.74
   1  -7 -10   32.44    1.29
   1  -7 -10   33.04    1.29
  -1   7  10   32.53    1.29
  -1   7  10   32.70    1.29
   1  -7  -9   84.11    3.00
   1  -7  -9   85.40    3.09
  -1   7   9   82.74    2.92
  -1   7   9   86.51    3.09
   1  -7  -8  209.68    7.30
   1  -7  -8  201.95    7.04
  -1   7   8  209.85    7.30
  -1   7   8  201.27    7.04
   1  -7  -7    9.10    0.51
   1  -7  -7    8.67    0.51
  -1   7   7    9.44    0.51
  -1   7   7    9.18    0.43
   1  -7  -6   78.02    2.75
   1  -7  -6   73.73    2.66
  -1   7   6   78.45    2.83
  -1   7   6   71.15    2.57
   1  -7  -4   21.46    0.86
  -1   7   4   22.14    0.86
   1  -7  -3  656.93   22.57
   1  -7  -3  650.49   22.40
  -1   7   3  641.74   22.06
  -1   7   3  623.97   21.46
   1  -7  -2    7.64    0.43
   1  -7  -2    8.93    0.43
  -1   7   2    7.90    0.43
  -1   7   2    8.84    0.43
   1  -7  -1   69.95    2.49
   1  -7  -1   66.86    2.40
  -1   7   1   70.38    2.49
  -1   7   1   67.63    2.40
   1  -7   1    9.61    0.51
  -1   7  -1   10.04    0.51
   1  -7   3  212.60    7.38
   1  -7   3  205.64    7.12
  -1   7  -3  205.30    7.12
  -1   7  -3  206.76    7.21
   1  -7   4    0.34    0.26
   1  -7   4    0.26    0.26
  -1   7  -4    0.17    0.26
  -1   7  -4    0.34    0.17
   1  -7   5   49.01    1.80
   1  -7   5   45.06    1.63
  -1   7  -5   45.83    1.72
  -1   7  -5   47.55    1.80
   1  -7   6  198.78    6.95
   1  -7   6  215.77    7.55
  -1   7  -6  193.11    6.69
  -1   7  -6  206.59    7.21
   1  -7   7    0.86    0.26
   1  -7   7    0.09    0.26
  -1   7  -7   -0.09    0.26
  -1   7  -7    0.94    0.34
   1  -7   8   50.21    1.89
   1  -7   8   50.72    1.89
  -1   7  -8   51.50    1.89
  -1   7  -8   49.95    1.89
   1  -7   9  133.81    4.72
   1  -7   9  129.00    4.55
  -1   7  -9  134.49    4.81
  -1   7  -9  130.72    4.63
   1  -7  10    5.75    0.34
  -1   7 -10    5.49    0.34
   1  -7  11  109.09    3.86
   1  -7  11  103.25    3.78
  -1   7 -11  108.32    3.86
  -1   7 -11  103.77    3.78
   1  -7  13    3.95    0.34
   1  -7  13    4.55    0.51
  -1   7 -13    3.95    0.43
  -1   7 -13    4.03    0.34
   1  -7  14    0.94    0.34
   1  -7  14    0.17    0.26
  -1   7 -14    0.86    0.43
  -1   7 -14    0.86    0.26
   1  -7  15    3.09    0.43
   1  -7  15    4.46    0.43
  -1   7 -15    2.92    0.51
  -1   7 -15    3.86    0.34
   1  -7  16    2.23    0.34
   1  -7  16    2.23    0.43
  -1   7 -16    2.23    0.51
  -1   7 -16    2.15    0.34
   1  -7  17    5.06    0.43
   1  -7  17    5.66    0.60
  -1   7 -17    6.44    0.60
  -1   7 -17    4.63    0.43
   1  -7  18   -0.17    0.43
   1  -7  18    0.34    0.26
  -1   7 -18    0.00    0.26
  -1   7 -18   -0.17    0.43
   1  -7  19    1.63    0.51
   1  -7  19    1.03    0.34
  -1   7 -19    1.54    0.51
  -1   7 -19    0.94    0.34
   1  -7  20   47.72    1.97
  -1   7 -20   44.37    1.72
  -1   7 -20   48.58    1.97
   1  -7  21    3.69    0.34
   1  -7  21    4.38    0.60
  -1   7 -21    3.69    0.34
  -1   7 -21    4.46    0.60
   1  -7  22   28.84    1.20
   1  -7  22   29.61    1.46
  -1   7 -22   30.21    1.37
  -1   7 -22   29.27    1.20
   1  -6 -25    1.37    0.51
   1  -6 -25    0.94    0.34
  -1   6  25    1.03    0.34
  -1   6  25    1.29    0.51
   1  -6 -24    6.78    0.51
   1  -6 -24    7.12    0.69
  -1   6  24    6.35    0.69
  -1   6  24    6.09    0.43
   1  -6 -23    0.34    0.43
   1  -6 -23    0.17    0.34
  -1   6  23    0.43    0.26
  -1   6  23    0.00    0.51
   1  -6 -22   11.24    0.69
   1  -6 -22    9.10    0.77
  -1   6  22    8.75    0.77
   1  -6 -20   23.69    1.20
   1  -6 -20   26.18    1.12
  -1   6  20   26.35    1.12
  -1   6  20   22.92    1.12
   1  -6 -19   43.60    1.80
   1  -6 -19   46.69    1.80
  -1   6  19   46.69    1.80
  -1   6  19   40.17    1.72
   1  -6 -18   23.26    1.12
   1  -6 -18   22.32    1.03
  -1   6  18   23.60    1.12
  -1   6  18   21.97    0.94
   1  -6 -17    2.49    0.43
   1  -6 -17    2.15    0.34
  -1   6  17    2.57    0.43
  -1   6  17    1.97    0.34
   1  -6 -16   16.91    0.86
  -1   6  16   16.56    0.86
   1  -6 -14   98.62    3.52
   1  -6 -14  102.22    3.69
  -1   6  14  102.74    3.69
  -1   6  14   98.53    3.52
   1  -6 -13   49.44    1.89
   1  -6 -13   54.33    1.97
  -1   6  13   48.15    1.80
   1  -6 -12  290.61   10.13
   1  -6 -12  268.30    9.36
  -1   6  12  283.15    9.87
  -1   6  12  266.58    9.27
   1  -6 -11  207.96    7.21
   1  -6 -11  208.22    7.30
  -1   6  11  215.86    7.55
  -1   6  11  205.04    7.12
   1  -6 -10    7.47    0.43
   1  -6 -10    8.58    0.51
  -1   6  10    8.93    0.51
  -1   6  10    8.33    0.43
   1  -6  -9    9.96    0.51
   1  -6  -9    8.07    0.43
  -1   6   9    8.24    0.43
  -1   6   9    9.53    0.51
   1  -6  -8  193.37    6.78
   1  -6  -8  207.79    7.21
  -1   6   8  196.20    6.87
  -1   6   8  200.24    6.95
   1  -6  -7   98.79    3.52
   1  -6  -7   96.90    3.43
  -1   6   7   94.50    3.35
  -1   6   7   99.05    3.52
   1  -6  -5   47.55    1.72
   1  -6  -5   50.30    1.80
  -1   6   5   47.12    1.72
  -1   6   5   49.87    1.80
   1  -6  -4  164.19    5.75
   1  -6  -4  164.96    5.75
  -1   6   4  163.07    5.66
  -1   6   4  159.90    5.58
   1  -6  -3 3088.96  105.91
   1  -6  -3 3362.75  115.35
  -1   6   3 3297.52  113.12
  -1   6   3 3069.22  105.23
   1  -6  -2 3370.48  115.61
   1  -6  -2 3346.45  114.75
  -1   6   2 3559.30  122.05
  -1   6   2 3214.27  110.20
  -1   6   1    0.94    0.26
  -1   6   1    0.86    0.26
   1  -6   0  276.45    9.53
   1  -6   0  295.68   10.21
  -1   6   0  274.31    9.44
  -1   6   0  257.40    8.93
   1  -6   1   47.21    1.72
   1  -6   1   45.32    1.63
  -1   6  -1   47.03    1.72
  -1   6  -1   44.12    1.63
   1  -6   2  568.01   19.57
   1  -6   2  574.28   19.74
  -1   6  -2  584.15   20.08
  -1   6  -2  568.10   19.57
   1  -6   3   32.61    1.20
  -1   6  -3   32.10    1.20
   1  -6   5   79.56    2.83
   1  -6   5   71.07    2.57
  -1   6  -5   78.53    2.83
  -1   6  -5   71.84    2.57
   1  -6   6   91.41    3.26
   1  -6   6   87.29    3.09
  -1   6  -6   92.95    3.35
  -1   6  -6   91.24    3.26
   1  -6   7   78.62    2.83
   1  -6   7   89.00    3.18
  -1   6  -7   88.66    3.18
  -1   6  -7   81.19    2.92
   1  -6   8   23.43    0.94
   1  -6   8   21.03    0.94
  -1   6  -8   23.17    0.94
  -1   6  -8   20.94    0.86
   1  -6   9  296.62   10.30
   1  -6   9  282.29    9.78
  -1   6  -9  307.61   10.64
  -1   6  -9  296.54   10.30
   1  -6  10   12.45    0.60
   1  -6  10   12.45    0.69
  -1   6 -10   13.48    0.69
  -1   6 -10   12.10    0.60
   1  -6  11   43.77    1.63
   1  -6  11   47.38    1.80
  -1   6 -11   48.06    1.80
  -1   6 -11   44.72    1.63
   1  -6  12    6.44    0.43
   1  -6  12    5.92    0.51
  -1   6 -12    6.27    0.43
  -1   6 -12    7.12    0.51
   1  -6  14   41.80    1.63
  -1   6 -14   40.25    1.63
  -1   6 -14   37.59    1.46
   1  -6  15   16.91    0.86
   1  -6  15   17.34    0.77
  -1   6 -15   17.94    0.77
  -1   6 -15   16.91    0.86
   1  -6  16  152.09    5.49
   1  -6  16  132.60    4.72
  -1   6 -16  139.81    4.98
  -1   6 -16  146.85    5.24
   1  -6  17    7.90    0.69
  -1   6 -17    6.01    0.43
  -1   6 -17    6.87    0.60
   1  -6  18   24.20    1.03
   1  -6  18   20.60    1.12
  -1   6 -18   24.55    1.03
   1  -6  20    4.89    0.60
   1  -6  20    5.58    0.43
  -1   6 -20    5.49    0.60
  -1   6 -20    6.01    0.43
   1  -6  21   36.65    1.63
   1  -6  21   36.91    1.46
  -1   6 -21   37.34    1.46
  -1   6 -21   35.53    1.54
   1  -6  22    1.37    0.34
   1  -6  22    1.03    0.51
  -1   6 -22    1.03    0.51
  -1   6 -22    1.20    0.34
   1  -6  23    1.89    0.51
   1  -6  23    1.54    0.34
  -1   6 -23    1.46    0.34
  -1   6 -23    1.54    0.51
   1  -5 -25    6.18    0.69
   1  -5 -25    6.01    0.51
  -1   5  25    7.04    0.51
  -1   5  25    4.89    0.69
   1  -5 -24    7.55    0.60
   1  -5 -24    7.81    0.69
  -1   5  24    8.33    0.77
  -1   5  24    7.98    0.51
   1  -5 -23   17.59    0.94
   1  -5 -23   16.82    0.86
  -1   5  23   17.59    1.03
  -1   5  23   18.20    0.86
   1  -5 -22    4.12    0.60
   1  -5 -22    3.60    0.43
  -1   5  22    4.55    0.60
  -1   5  22    3.52    0.34
   1  -5 -21   29.70    1.29
  -1   5  21   30.81    1.46
   1  -5 -20    2.23    0.51
   1  -5 -20    2.06    0.43
  -1   5  20    1.97    0.34
  -1   5  20    1.72    0.51
   1  -5 -19   31.16    1.29
   1  -5 -19   31.67    1.46
  -1   5  19   30.81    1.37
  -1   5  19   31.33    1.29
   1  -5 -18    8.84    0.69
  -1   5  18    9.01    0.69
   1  -5 -17   21.71    1.03
   1  -5 -17   23.52    1.03
  -1   5  17   24.80    1.03
  -1   5  17   23.26    1.12
   1  -5 -16    1.03    0.34
  -1   5  16    2.15    0.43
  -1   5  16    0.86    0.26
   1  -5 -15    0.17    0.26
   1  -5 -15    0.43    0.34
  -1   5  15   -0.09    0.26
  -1   5  15   -0.09    0.34
   1  -5 -14    0.51    0.26
   1  -5 -14    1.03    0.34
  -1   5  14    0.94    0.34
  -1   5  14    0.77    0.26
   1  -5 -13   38.88    1.54
   1  -5 -13   36.56    1.37
  -1   5  13   38.62    1.46
  -1   5  13   39.05    1.54
   1  -5 -12  145.74    5.15
   1  -5 -12  154.23    5.41
  -1   5  12  163.67    5.75
  -1   5  12  140.33    4.98
   1  -5 -11    2.15    0.26
   1  -5 -11    1.97    0.34
  -1   5  11    2.23    0.26
  -1   5  11    1.63    0.34
   1  -5 -10  323.06   11.16
   1  -5 -10  319.80   11.07
  -1   5  10  315.59   10.90
  -1   5  10  327.44   11.33
   1  -5  -9   23.09    0.94
   1  -5  -9   23.69    0.94
  -1   5   9   23.35    0.94
  -1   5   9   22.32    0.94
   1  -5  -8   19.91    0.77
  -1   5   8   20.00    0.77
   1  -5  -6   19.48    0.77
   1  -5  -6   20.77    0.86
  -1   5   6   21.29    0.86
  -1   5   6   18.54    0.77
   1  -5  -5    0.43    0.26
   1  -5  -5    0.51    0.26
  -1   5   5    0.69    0.26
  -1   5   5    0.17    0.26
   1  -5  -4  235.17    8.15
   1  -5  -4  219.81    7.64
  -1   5   4  229.59    7.98
  -1   5   4  223.58    7.72
   1  -5  -3    1.29    0.26
   1  -5  -3    0.69    0.26
  -1   5   3    1.37    0.26
  -1   5   3    0.51    0.26
  -1   5   2 1055.69   36.22
  -1   5   2 1065.13   36.56
   1  -5  -1  297.31   10.30
   1  -5  -1  322.63   11.16
  -1   5   1  325.63   11.24
  -1   5   1  299.20   10.30
   1  -5   0   13.73    0.60
   1  -5   0   13.99    0.60
  -1   5   0   14.16    0.60
  -1   5   0   12.79    0.51
   1  -5   1  505.44   17.42
   1  -5   1  464.16   15.96
  -1   5  -1  446.22   15.36
  -1   5  -1  465.19   16.05
   1  -5   2  802.15   27.55
   1  -5   2  752.63   25.83
  -1   5  -2  787.65   27.04
  -1   5  -2  742.41   25.49
   1  -5   4  203.50    7.04
   1  -5   4  191.65    6.61
   1  -5   5   18.02    0.77
  -1   5  -5   16.05    0.69
   1  -5   6   27.47    1.03
   1  -5   6   31.58    1.20
  -1   5  -6   31.07    1.20
  -1   5  -6   27.64    1.03
   1  -5   7  194.92    6.78
   1  -5   7  210.37    7.30
  -1   5  -7  214.48    7.47
  -1   5  -7  199.47    6.95
   1  -5   8  307.69   10.64
   1  -5   8  275.59    9.53
  -1   5  -8  277.83    9.61
  -1   5  -8  311.39   10.81
   1  -5   9  131.40    4.63
   1  -5   9  144.02    5.06
  -1   5  -9  129.17    4.55
  -1   5  -9  141.10    4.98
   1  -5  10   33.13    1.29
   1  -5  10   33.99    1.37
  -1   5 -10   33.73    1.29
  -1   5 -10   33.56    1.29
   1  -5  11    7.38    0.43
  -1   5 -11    7.30    0.43
   1  -5  12  126.00    4.46
   1  -5  12  116.04    4.12
  -1   5 -12  122.56    4.38
  -1   5 -12  123.85    4.38
   1  -5  13   43.34    1.72
   1  -5  13   45.15    1.72
  -1   5 -13   47.55    1.80
  -1   5 -13   44.37    1.72
   1  -5  14   26.26    1.20
  -1   5 -14   27.21    1.20
   1  -5  15   32.10    1.37
   1  -5  15   31.50    1.20
  -1   5 -15   30.13    1.29
  -1   5 -15   32.96    1.29
   1  -5  16    2.75    0.43
   1  -5  16    3.52    0.34
  -1   5 -16    3.18    0.34
  -1   5 -16    2.66    0.51
   1  -5  17   40.43    1.72
   1  -5  17   44.46    1.72
  -1   5 -17   40.60    1.63
  -1   5 -17   43.94    1.63
   1  -5  18    5.15    0.43
   1  -5  18    6.01    0.60
  -1   5 -18    6.27    0.60
  -1   5 -18    5.32    0.43
   1  -5  19    5.58    0.60
  -1   5 -19    5.58    0.60
   1  -5  20    0.51    0.51
   1  -5  20    0.17    0.26
  -1   5 -20    0.34    0.26
  -1   5 -20    0.69    0.43
   1  -5  21    8.07    0.51
  -1   5 -21    9.10    0.51
  -1   5 -21    9.70    0.69
   1  -5  22   -0.09    0.43
   1  -5  22    0.17    0.26
  -1   5 -22   -0.43    0.43
  -1   5 -22    0.26    0.34
   1  -5  23   26.09    1.29
   1  -5  23   26.35    1.12
  -1   5 -23   25.83    1.29
  -1   5 -23   25.92    1.12
   1  -4 -25    4.38    0.43
   1  -4 -25    5.06    0.60
  -1   4  25    5.49    0.69
  -1   4  25    4.12    0.43
   1  -4 -24    0.94    0.34
   1  -4 -24    1.72    0.51
  -1   4  24    1.54    0.51
  -1   4  24    1.29    0.34
   1  -4 -23   -0.09    0.34
   1  -4 -23    0.34    0.43
  -1   4  23   -0.43    0.51
  -1   4  23   -0.17    0.26
   1  -4 -22   -0.26    0.43
   1  -4 -22    0.26    0.34
  -1   4  22    0.00    0.43
  -1   4  22    0.34    0.26
   1  -4 -21   14.76    0.77
  -1   4  21   13.73    0.94
   1  -4 -20    8.84    0.69
   1  -4 -20   10.04    0.60
  -1   4  20    7.90    0.69
   1  -4 -19   71.49    2.66
   1  -4 -19   70.47    2.75
  -1   4  19   74.07    2.75
  -1   4  19   68.23    2.66
   1  -4 -18    8.24    0.51
   1  -4 -18    7.81    0.69
  -1   4  18    7.98    0.51
  -1   4  18    9.53    0.69
   1  -4 -17   37.51    1.46
   1  -4 -17   34.50    1.46
  -1   4  17   38.71    1.63
   1  -4 -16  266.41    9.36
   1  -4 -16  262.89    9.18
  -1   4  16  258.09    9.01
  -1   4  16  257.06    8.93
   1  -4 -15   66.60    2.49
   1  -4 -15   73.98    2.66
  -1   4  15   65.32    2.49
   1  -4 -14   95.27    3.43
   1  -4 -14  103.85    3.78
  -1   4  14  106.43    3.86
  -1   4  14   97.50    3.43
   1  -4 -13  236.63    8.24
   1  -4 -13  243.67    8.50
  -1   4  13  245.21    8.50
  -1   4  13  235.43    8.24
   1  -4 -12   11.16    0.60
  -1   4  12   11.76    0.60
   1  -4 -11  184.19    6.44
   1  -4 -11  194.06    6.78
  -1   4  11  200.41    7.04
  -1   4  11  179.64    6.27
   1  -4 -10   21.20    0.86
   1  -4 -10   21.97    0.94
  -1   4  10   23.60    0.94
  -1   4  10   20.26    0.86
   1  -4  -9  172.26    6.01
   1  -4  -9  167.37    5.84
  -1   4   9  164.96    5.75
  -1   4   9  174.75    6.09
   1  -4  -8    9.44    0.51
   1  -4  -8    9.27    0.51
  -1   4   8    8.84    0.51
  -1   4   8    9.87    0.51
   1  -4  -7    0.26    0.26
   1  -4  -7    0.26    0.26
  -1   4   7    0.00    0.26
  -1   4   7    0.34    0.17
   1  -4  -6   13.22    0.60
   1  -4  -6   13.65    0.60
  -1   4   6   14.33    0.60
  -1   4   6   12.62    0.51
   1  -4  -5    3.60    0.34
   1  -4  -5    3.86    0.26
  -1   4   5    3.43    0.26
  -1   4   5    3.69    0.26
   1  -4  -4   24.38    0.94
   1  -4  -4   20.86    0.77
  -1   4   4   23.95    0.94
  -1   4   4   21.89    0.86
  -1   4   3   40.34    1.46
  -1   4   3   37.51    1.37
   1  -4  -2  790.56   27.12
   1  -4  -2  786.27   27.04
  -1   4   2  820.86   28.15
  -1   4   2  763.27   26.18
   1  -4  -1  118.96    4.12
   1  -4  -1  110.55    3.86
  -1   4   1  119.99    4.21
  -1   4   1  115.27    4.03
   1  -4   0  205.04    7.12
   1  -4   0  192.60    6.69
  -1   4   0  192.94    6.69
  -1   4   0  201.52    6.95
   1  -4   1    2.92    0.26
   1  -4   1    2.40    0.26
  -1   4  -1    1.97    0.26
  -1   4  -1    2.57    0.26
   1  -4   2  311.13   10.73
   1  -4   2  336.19   11.59
  -1   4  -2  320.83   11.07
  -1   4  -2  329.32   11.33
   1  -4   3  363.40   12.53
   1  -4   3  393.35   13.56
   1  -4   4  351.98   12.19
  -1   4  -4  357.56   12.36
  -1   4  -4  386.74   13.30
   1  -4   5 1029.08   35.36
   1  -4   5 1084.87   37.25
  -1   4  -5 1102.89   37.85
  -1   4  -5 1050.54   36.13
   1  -4   6  178.44    6.18
   1  -4   6  179.98    6.27
  -1   4  -6  181.78    6.35
   1  -4   7   20.26    0.86
   1  -4   7   19.74    0.77
  -1   4  -7   18.97    0.77
  -1   4  -7   19.40    0.86
   1  -4   8   52.36    1.89
   1  -4   8   45.75    1.72
  -1   4  -8   50.04    1.80
  -1   4  -8   46.43    1.72
   1  -4   9   73.81    2.66
   1  -4   9   81.11    2.92
  -1   4  -9   71.67    2.57
  -1   4  -9   78.10    2.75
   1  -4  10   22.23    0.94
  -1   4 -10   20.94    0.94
   1  -4  11    0.09    0.17
   1  -4  11    0.77    0.26
  -1   4 -11    0.34    0.34
  -1   4 -11    0.17    0.17
   1  -4  12   14.42    0.69
   1  -4  12   11.84    0.60
  -1   4 -12   12.19    0.60
   1  -4  13   51.33    1.97
  -1   4 -13   59.22    2.15
  -1   4 -13   52.87    1.97
   1  -4  14  129.09    4.55
   1  -4  14  132.09    4.72
  -1   4 -14  136.21    4.81
   1  -4  15    6.27    0.43
  -1   4 -15    6.27    0.43
   1  -4  16  122.39    4.46
   1  -4  16  123.59    4.38
  -1   4 -16  128.14    4.55
  -1   4 -16  125.57    4.55
   1  -4  17   38.45    1.63
  -1   4 -17   38.28    1.54
  -1   4 -17   33.73    1.29
   1  -4  18    9.70    0.51
  -1   4 -18   11.33    0.77
  -1   4 -18    9.78    0.51
   1  -4  19   27.38    1.12
   1  -4  19   26.52    1.20
  -1   4 -19   27.29    1.29
  -1   4 -19   28.75    1.20
   1  -4  21    1.03    0.43
   1  -4  21    0.60    0.26
  -1   4 -21    0.69    0.34
  -1   4 -21    0.51    0.43
   1  -4  22   27.72    1.29
   1  -4  22   29.35    1.20
  -1   4 -22   28.07    1.29
  -1   4 -22   29.01    1.20
   1  -4  23    0.17    0.26
   1  -4  23    0.43    0.51
  -1   4 -23    0.51    0.34
  -1   4 -23    0.43    0.51
   1  -4  24    4.03    0.43
   1  -4  24    4.03    0.60
  -1   4 -24    4.55    0.43
  -1   4 -24    4.12    0.60
   1  -3 -25   12.79    0.69
   1  -3 -25   11.42    0.86
  -1   3  25   13.30    0.94
  -1   3  25   12.79    0.69
   1  -3 -24    0.00    0.51
   1  -3 -24    0.69    0.34
  -1   3  24    0.26    0.26
  -1   3  24    0.26    0.51
   1  -3 -23    5.49    0.51
   1  -3 -23    6.52    0.69
  -1   3  23    5.84    0.69
  -1   3  23    5.84    0.43
   1  -3 -22   18.80    1.03
   1  -3 -22   21.54    1.03
  -1   3  22   21.97    0.94
  -1   3  22   19.31    1.03
   1  -3 -20    2.66    0.43
   1  -3 -20    2.75    0.51
  -1   3  20    2.57    0.34
  -1   3  20    3.35    0.51
   1  -3 -19   10.64    0.69
   1  -3 -19   10.56    0.60
  -1   3  19   11.16    0.60
  -1   3  19   10.64    0.77
   1  -3 -18   19.40    0.94
   1  -3 -18   16.99    0.77
  -1   3  18   16.65    0.77
   1  -3 -17   41.80    1.72
   1  -3 -17   36.22    1.46
  -1   3  17   35.62    1.37
   1  -3 -16    5.24    0.51
   1  -3 -16    6.78    0.51
  -1   3  16    5.66    0.51
   1  -3 -15   25.92    1.03
   1  -3 -15   29.95    1.29
  -1   3  15   25.66    1.03
   1  -3 -14   57.16    2.15
   1  -3 -14   54.07    2.06
  -1   3  14   50.64    1.89
   1  -3 -13   11.50    0.69
   1  -3 -13   11.33    0.60
  -1   3  13   11.33    0.60
  -1   3  13   11.07    0.51
   1  -3 -12    6.27    0.51
  -1   3  12    6.52    0.51
   1  -3 -11  163.93    5.75
   1  -3 -11  149.17    5.24
  -1   3  11  156.12    5.49
  -1   3  11  168.14    5.84
   1  -3 -10    0.43    0.26
   1  -3 -10    1.37    0.26
  -1   3  10    0.69    0.26
   1  -3  -9  311.64   10.81
   1  -3  -9  332.24   11.50
  -1   3   9  329.15   11.42
  -1   3   9  314.22   10.90
   1  -3  -7   57.76    2.06
   1  -3  -7   50.81    1.80
  -1   3   7   56.56    2.06
  -1   3   7   51.75    1.89
   1  -3  -6  546.90   18.80
   1  -3  -6  556.25   19.14
  -1   3   6  554.62   19.05
  -1   3   6  565.27   19.48
   1  -3  -5  164.28    5.66
   1  -3  -5  165.56    5.75
  -1   3   5  164.79    5.75
  -1   3   5  170.28    5.92
  -1   3   4   33.82    1.20
  -1   3   4   30.55    1.12
   1  -3  -3    6.95    0.34
   1  -3  -3    6.01    0.34
  -1   3   3    6.27    0.34
  -1   3   3    7.04    0.34
   1  -3  -2   14.59    0.60
  -1   3   2   14.93    0.60
   1  -3  -1  523.30   17.94
   1  -3  -1  478.41   16.48
  -1   3   1  539.52   18.54
  -1   3   1  485.53   16.65
   1  -3   0  157.84    5.49
  -1   3   0  158.78    5.49
  -1   3   0  148.23    5.15
   1  -3   1    1.12    0.17
  -1   3  -1    1.20    0.17
   1  -3   3   80.51    2.83
  -1   3  -3   80.51    2.83
   1  -3   4   63.00    2.23
   1  -3   4   56.73    1.97
  -1   3  -4   59.91    2.15
  -1   3  -4   63.26    2.23
   1  -3   5   24.12    0.94
  -1   3  -5   25.58    0.94
   1  -3   6    1.46    0.26
  -1   3  -6    1.63    0.26
   1  -3   8  466.31   16.05
   1  -3   8  503.64   17.34
  -1   3  -8  467.34   16.14
  -1   3  -8  506.39   17.51
   1  -3   9    1.29    0.26
   1  -3   9    1.46    0.26
  -1   3  -9    1.54    0.26
  -1   3  -9    1.03    0.26
   1  -3  10  512.57   17.68
   1  -3  10  482.70   16.65
  -1   3 -10  493.68   16.99
  -1   3 -10  489.65   16.91
   1  -3  11  113.72    4.03
   1  -3  11  107.97    3.78
  -1   3 -11  110.63    3.95
  -1   3 -11  108.14    3.78
   1  -3  12   51.84    1.89
   1  -3  12   53.04    1.97
  -1   3 -12   53.56    2.06
  -1   3 -12   52.27    1.89
   1  -3  13  119.90    4.29
   1  -3  13  124.02    4.38
  -1   3 -13  124.62    4.38
  -1   3 -13  128.40    4.55
   1  -3  14   50.30    1.89
   1  -3  14   51.58    1.97
  -1   3 -14   52.36    1.97
  -1   3 -14   52.53    1.97
   1  -3  16   23.95    1.12
   1  -3  16   27.21    1.12
  -1   3 -16   28.50    1.12
  -1   3 -16   24.98    1.12
   1  -3  17    0.34    0.43
   1  -3  17   -0.09    0.26
  -1   3 -17    0.26    0.43
  -1   3 -17    0.26    0.26
   1  -3  18    0.34    0.26
   1  -3  18    0.77    0.43
  -1   3 -18    0.86    0.43
  -1   3 -18   -0.09    0.26
   1  -3  19    3.00    0.34
  -1   3 -19    3.18    0.34
  -1   3 -19    2.06    0.51
   1  -3  20    0.17    0.26
   1  -3  20   -0.09    0.43
  -1   3 -20    0.26    0.43
  -1   3 -20    0.26    0.26
   1  -3  21    2.49    0.51
   1  -3  21    1.80    0.34
  -1   3 -21    1.89    0.34
  -1   3 -21    2.83    0.51
   1  -3  22   15.79    0.77
  -1   3 -22   17.25    0.86
   1  -3  23    0.43    0.51
   1  -3  23    0.60    0.26
  -1   3 -23    0.60    0.34
  -1   3 -23    0.43    0.43
   1  -3  24   19.40    1.12
   1  -3  24   18.62    0.86
  -1   3 -24   19.91    0.94
  -1   3 -24   19.91    1.12
   1  -2 -25    0.51    0.51
   1  -2 -25    0.77    0.34
  -1   2  25    1.03    0.60
  -1   2  25    0.51    0.34
   1  -2 -24    1.97    0.51
   1  -2 -24    1.37    0.34
  -1   2  24    1.72    0.51
  -1   2  24    1.29    0.34
   1  -2 -23    4.89    0.51
   1  -2 -23    5.24    0.60
  -1   2  23    5.32    0.43
  -1   2  23    5.49    0.60
   1  -2 -22    0.26    0.34
   1  -2 -22    0.26    0.43
  -1   2  22    0.34    0.51
  -1   2  22    0.09    0.26
   1  -2 -20    3.35    0.51
   1  -2 -20    3.60    0.43
  -1   2  20    3.52    0.51
  -1   2  20    3.52    0.34
   1  -2 -19   12.19    0.77
   1  -2 -19   12.36    0.69
  -1   2  19   11.07    0.77
  -1   2  19   12.53    0.60
   1  -2 -18   15.11    0.77
   1  -2 -18   14.68    0.86
  -1   2  18   15.45    0.86
  -1   2  18   16.05    0.77
   1  -2 -17   43.60    1.72
   1  -2 -17   41.80    1.72
  -1   2  17   41.80    1.72
  -1   2  17   45.32    1.72
   1  -2 -16   57.25    2.23
   1  -2 -16   57.08    2.15
  -1   2  16   58.19    2.15
  -1   2  16   58.71    2.23
   1  -2 -15  164.79    5.84
   1  -2 -15  175.69    6.18
  -1   2  15  161.36    5.75
  -1   2  15  177.84    6.27
   1  -2 -14    4.38    0.34
  -1   2  14    4.55    0.34
   1  -2 -13  108.66    3.86
   1  -2 -13  111.06    3.95
  -1   2  13  104.80    3.69
  -1   2  13  111.66    4.03
   1  -2 -12  156.38    5.49
   1  -2 -12  157.32    5.58
  -1   2  12  156.98    5.49
  -1   2  12  160.84    5.58
   1  -2 -11   40.00    1.54
   1  -2 -11   37.68    1.46
  -1   2  11   35.53    1.37
  -1   2  11   41.28    1.54
   1  -2 -10  423.48   14.59
   1  -2 -10  440.47   15.19
  -1   2  10  426.31   14.76
  -1   2  10  410.69   14.16
   1  -2  -9   84.97    3.00
   1  -2  -9   91.66    3.26
  -1   2   9   90.46    3.18
  -1   2   9   89.60    3.18
   1  -2  -7   56.56    2.06
   1  -2  -7   54.33    1.97
  -1   2   7   58.96    2.15
  -1   2   7   54.84    1.97
   1  -2  -6    4.29    0.26
   1  -2  -6    3.26    0.26
  -1   2   6    3.43    0.34
  -1   2   5  520.46   17.85
  -1   2   5  542.95   18.71
   1  -2  -4  316.88   10.90
   1  -2  -4  301.00   10.39
  -1   2   4  300.83   10.39
  -1   2   4  309.58   10.64
   1  -2  -3  657.87   22.57
   1  -2  -3  668.35   22.92
  -1   2   3  674.95   23.17
  -1   2   3  656.33   22.57
   1  -2  -2  823.95   28.24
   1  -2  -2  762.93   26.18
  -1   2   2  759.15   26.09
  -1   2   2  807.30   27.72
   1  -2  -1  119.73    4.12
   1  -2  -1  122.48    4.21
  -1   2   1  122.39    4.21
  -1   2   1  115.27    3.95
   1  -2   0   21.97    0.77
   1  -2   0   21.63    0.77
  -1   2   0   21.29    0.77
  -1   2   0   21.37    0.77
   1  -2   1  244.52    8.41
   1  -2   1  245.04    8.41
   1  -2   2  833.99   28.58
   1  -2   2  882.32   30.30
  -1   2  -2  886.61   30.38
  -1   2  -2  827.39   28.41
   1  -2   3  583.29   20.00
   1  -2   3  568.27   19.57
  -1   2  -3  583.63   20.08
  -1   2  -3  587.24   20.17
   1  -2   4  234.31    8.07
   1  -2   4  246.50    8.50
  -1   2  -4  232.85    8.07
  -1   2  -4  231.56    7.98
   1  -2   5   45.32    1.63
  -1   2  -5   46.86    1.72
   1  -2   6  100.25    3.52
   1  -2   6  102.91    3.60
  -1   2  -6   98.79    3.43
  -1   2  -6  100.59    3.52
   1  -2   7  121.19    4.21
   1  -2   7  120.76    4.21
  -1   2  -7  118.36    4.12
  -1   2  -7  118.70    4.21
   1  -2   9   13.13    0.60
   1  -2   9   14.42    0.69
  -1   2  -9   13.05    0.60
  -1   2  -9   13.22    0.60
   1  -2  10   42.83    1.54
   1  -2  10   41.28    1.54
  -1   2 -10   41.80    1.54
  -1   2 -10   42.23    1.54
   1  -2  11  411.55   14.25
   1  -2  11  469.57   16.22
  -1   2 -11  448.37   15.45
  -1   2 -11  445.36   15.36
   1  -2  12   81.88    2.92
   1  -2  12   84.71    3.09
  -1   2 -12   91.41    3.26
  -1   2 -12   83.25    3.00
   1  -2  13   39.31    1.54
   1  -2  13   35.02    1.37
  -1   2 -13   39.05    1.54
  -1   2 -13   34.59    1.29
   1  -2  14    6.78    0.51
   1  -2  14    8.58    0.51
  -1   2 -14    7.98    0.43
  -1   2 -14    7.30    0.51
   1  -2  15   27.29    1.20
   1  -2  15   26.35    1.03
  -1   2 -15   26.78    1.03
  -1   2 -15   27.21    1.20
   1  -2  16   16.99    0.86
  -1   2 -16   16.22    0.86
   1  -2  17   43.51    1.63
   1  -2  17   42.23    1.72
  -1   2 -17   42.23    1.72
  -1   2 -17   46.26    1.72
   1  -2  18  145.05    5.24
  -1   2 -18  126.77    4.46
  -1   2 -18  142.65    5.15
   1  -2  19    8.93    0.69
  -1   2 -19   10.99    0.60
  -1   2 -19    8.84    0.69
   1  -2  20   33.56    1.29
   1  -2  20   35.36    1.54
  -1   2 -20   36.05    1.54
  -1   2 -20   36.73    1.46
   1  -2  22    6.78    0.43
   1  -2  22    5.75    0.60
  -1   2 -22    6.87    0.60
  -1   2 -22    7.12    0.51
   1  -2  23   39.74    1.54
   1  -2  23   36.05    1.63
  -1   2 -23   35.36    1.54
  -1   2 -23   39.05    1.54
   1  -2  24    7.47    0.69
   1  -2  24    7.98    0.51
  -1   2 -24    7.55    0.69
  -1   2 -24    7.72    0.51
   1  -1 -24   10.47    0.69
   1  -1 -24    8.75    0.77
  -1   1  24   11.33    0.60
  -1   1  24   10.04    0.77
   1  -1 -23    1.20    0.51
   1  -1 -23    1.29    0.34
  -1   1  23    1.97    0.51
  -1   1  23    0.86    0.26
   1  -1 -22   18.45    1.03
   1  -1 -22   19.57    0.94
  -1   1  22   20.77    1.12
  -1   1  22   19.65    0.86
   1  -1 -21    3.18    0.60
   1  -1 -20    3.09    0.43
   1  -1 -20    3.26    0.51
  -1   1  20    3.78    0.51
  -1   1  20    2.83    0.34
   1  -1 -19  105.91    3.78
   1  -1 -19  110.55    4.03
  -1   1  19  106.08    3.78
  -1   1  19  107.37    3.95
   1  -1 -18    0.86    0.34
   1  -1 -18    1.03    0.43
  -1   1  18    1.29    0.43
  -1   1  18    0.60    0.26
   1  -1 -17   55.62    2.15
   1  -1 -17   49.61    1.89
  -1   1  17   49.44    1.89
   1  -1 -16   29.70    1.20
   1  -1 -16   31.33    1.29
  -1   1  16   31.84    1.37
  -1   1  16   29.35    1.20
   1  -1 -15    1.03    0.34
  -1   1  15    2.15    0.43
   1  -1 -14    1.80    0.34
  -1   1  14    1.37    0.26
   1  -1 -13    2.15    0.34
   1  -1 -13    1.29    0.26
  -1   1  13    1.20    0.26
  -1   1  13    1.89    0.34
   1  -1 -12    0.17    0.26
   1  -1 -12    0.00    0.26
  -1   1  12    0.09    0.17
  -1   1  12   -0.26    0.26
   1  -1 -11   -0.51    0.26
   1  -1 -11   -0.51    0.26
  -1   1  11   -0.51    0.26
  -1   1  11    0.00    0.17
   1  -1 -10   16.31    0.77
  -1   1  10   16.22    0.77
   1  -1  -9    2.83    0.26
   1  -1  -9    2.66    0.34
  -1   1   9    2.75    0.34
  -1   1   9    3.18    0.26
   1  -1  -7   39.22    1.46
   1  -1  -7   40.60    1.54
  -1   1   7   40.25    1.46
  -1   1   7   38.02    1.37
   1  -1  -6   76.73    2.75
  -1   1   6   71.24    2.49
  -1   1   6   78.10    2.75
   1  -1  -5 2131.12   73.04
   1  -1  -5 2116.53   72.61
  -1   1   5 2142.27   73.47
  -1   1   5 2169.74   74.41
   1  -1  -4   22.49    0.86
  -1   1   4   23.00    0.86
   1  -1  -3  622.77   21.37
   1  -1  -3  628.43   21.54
  -1   1   3  595.82   20.43
  -1   1   3  626.55   21.54
   1  -1  -2  763.01   26.18
   1  -1  -2  759.75   26.09
  -1   1   2  772.11   26.52
  -1   1   2  756.32   25.92
   1  -1  -1  145.22    4.98
   1  -1  -1  143.68    4.98
  -1   1   1  143.93    4.98
  -1   1   1  144.96    4.98
   1  -1   0 1341.50   46.00
   1  -1   1  156.64    5.41
   1  -1   1  143.16    4.89
  -1   1  -1  162.73    5.58
  -1   1  -1  143.85    4.98
   1  -1   2  132.69    4.55
   1  -1   2  133.21    4.63
  -1   1  -2  129.09    4.46
  -1   1  -2  135.69    4.72
   1  -1   3    5.15    0.26
  -1   1  -3    5.24    0.26
   1  -1   4 2015.25   69.09
   1  -1   4 2027.27   69.52
  -1   1  -4 2039.28   69.95
  -1   1  -4 2048.72   70.29
   1  -1   5  127.88    4.46
   1  -1   5  130.89    4.55
  -1   1  -5  132.69    4.63
  -1   1  -5  134.84    4.72
   1  -1   6   33.30    1.20
  -1   1  -6   34.50    1.29
   1  -1   7   17.85    0.69
  -1   1  -7   20.08    0.77
   1  -1   8    4.81    0.26
  -1   1  -8    4.98    0.34
   1  -1   9   84.71    3.00
  -1   1  -9   85.40    3.00
   1  -1  10   65.06    2.32
  -1   1 -10   73.30    2.66
  -1   1 -10   66.69    2.40
   1  -1  11  211.40    7.38
   1  -1  11  206.67    7.21
  -1   1 -11  207.62    7.30
  -1   1 -11  219.12    7.64
   1  -1  12    4.46    0.43
   1  -1  12    4.03    0.34
  -1   1 -12    4.21    0.34
  -1   1 -12    4.38    0.43
   1  -1  13    2.49    0.26
   1  -1  13    1.80    0.34
  -1   1 -13    2.06    0.26
  -1   1 -13    1.63    0.34
   1  -1  14  248.47    8.67
   1  -1  14  251.39    8.75
  -1   1 -14  251.65    8.75
  -1   1 -14  244.01    8.58
   1  -1  15    0.69    0.26
   1  -1  15    1.29    0.34
  -1   1 -15    0.77    0.26
  -1   1 -15    1.12    0.34
   1  -1  16  101.28    3.60
  -1   1 -16  103.94    3.78
   1  -1  17   33.13    1.37
   1  -1  17   37.34    1.46
  -1   1 -17   37.59    1.46
  -1   1 -17   34.25    1.46
   1  -1  18    0.94    0.43
  -1   1 -18    1.54    0.51
  -1   1 -18    1.80    0.34
   1  -1  19    0.69    0.26
   1  -1  19    0.43    0.43
  -1   1 -19   -0.26    0.43
  -1   1 -19    0.43    0.34
   1  -1  20   16.31    0.86
   1  -1  20   19.57    0.86
  -1   1 -20   18.80    0.86
  -1   1 -20   16.99    0.94
   1  -1  21    0.69    0.43
   1  -1  21    0.26    0.26
  -1   1 -21    0.69    0.43
  -1   1 -21    0.34    0.34
   1  -1  22    2.66    0.34
   1  -1  22    3.18    0.51
  -1   1 -22    2.66    0.43
  -1   1 -22    3.69    0.51
   1  -1  23    0.94    0.26
   1  -1  23    1.72    0.51
  -1   1 -23    1.29    0.34
  -1   1 -23    2.32    0.51
   1  -1  24    2.23    0.34
   1  -1  24    1.54    0.51
  -1   1 -24    1.89    0.51
  -1   1 -24    1.72    0.34
   1  -1  25    8.67    0.77
   1  -1  25    8.33    0.51
  -1   1 -25    8.67    0.60
  -1   1 -25   10.04    0.77
   1   0 -24   -0.26    0.34
   1   0 -24   -0.17    0.43
  -1   0  24    0.43    0.51
  -1   0  24    0.26    0.26
   1   0 -23    7.47    0.69
   1   0 -23    6.95    0.51
  -1   0  23    6.69    0.43
  -1   0  23    8.07    0.77
   1   0 -22    3.18    0.43
   1   0 -22    3.52    0.51
  -1   0  22    3.52    0.34
  -1   0  22    4.03    0.60
   1   0 -21    0.26    0.43
   1   0 -21    0.43    0.34
  -1   0  21    0.17    0.26
  -1   0  21   -0.17    0.43
   1   0 -20    2.40    0.51
   1   0 -20    2.06    0.34
  -1   0  20    1.89    0.34
  -1   0  20    2.83    0.51
   1   0 -19    0.26    0.43
   1   0 -19   -0.09    0.34
  -1   0  19   -0.09    0.43
  -1   0  19    0.09    0.26
   1   0 -18    0.69    0.43
   1   0 -18    0.09    0.26
  -1   0  18    1.03    0.43
  -1   0  18    0.26    0.26
   1   0 -17    5.32    0.43
   1   0 -17    4.29    0.51
  -1   0  17    5.41    0.43
  -1   0  17    3.86    0.51
   1   0 -16    1.80    0.34
   1   0 -16    2.40    0.43
  -1   0  16    1.63    0.43
  -1   0  16    1.89    0.26
   1   0 -14  142.56    5.06
   1   0 -14  154.58    5.41
  -1   0  14  140.07    4.98
  -1   0  14  154.06    5.41
   1   0 -13   18.88    0.86
  -1   0  13   18.45    0.86
   1   0 -12  689.29   23.77
   1   0 -12  672.98   23.26
  -1   0  12  683.79   23.60
  -1   0  12  667.74   23.00
   1   0 -11  169.94    5.92
   1   0 -11  161.36    5.66
  -1   0  11  159.98    5.66
  -1   0  11  171.06    5.92
   1   0 -10    5.24    0.34
  -1   0  10    5.24    0.34
   1   0  -9  459.44   15.88
   1   0  -9  450.00   15.53
  -1   0   9  466.73   16.14
  -1   0   9  448.71   15.45
   1   0  -7  178.09    6.18
   1   0  -7  175.18    6.09
  -1   0   7  174.83    6.09
  -1   0   7  174.49    6.09
   1   0  -6  127.11    4.46
   1   0  -6  116.81    4.12
  -1   0   6  126.68    4.38
  -1   0   6  118.96    4.21
   1   0  -5   36.99    1.37
   1   0  -5   38.28    1.37
  -1   0   5   43.09    1.54
  -1   0   5   37.85    1.37
   1   0  -4  401.59   13.82
   1   0  -4  377.13   12.96
  -1   0   4  392.41   13.48
  -1   0   4  402.45   13.82
   1   0  -3  226.76    7.81
   1   0  -3  263.06    9.10
  -1   0   3  237.32    8.15
  -1   0   3  252.42    8.67
   1   0  -2  126.34    4.38
   1   0  -2  119.04    4.12
  -1   0   2  129.09    4.46
  -1   0   2  120.33    4.12
   1   0   0  411.46   14.16
  -1   0   0  444.93   15.28
  -1   0   0  412.23   14.16
   1   0   1   73.13    2.49
  -1   0  -1   78.79    2.75
   1   0   2 1389.56   47.63
   1   0   2 1456.51   49.95
  -1   0  -2 1523.45   52.27
   1   0   3  666.11   22.83
   1   0   3  674.10   23.17
  -1   0  -3  647.32   22.23
  -1   0  -3  694.95   23.86
   1   0   4 1290.86   44.29
   1   0   4 1278.84   43.86
  -1   0  -4 1380.98   47.38
  -1   0  -4 1276.27   43.77
   1   0   5  470.51   16.22
   1   0   5  469.14   16.14
  -1   0  -5  462.36   15.88
  -1   0  -5  459.61   15.79
   1   0   6   37.51    1.37
   1   0   6   38.37    1.37
  -1   0  -6   36.65    1.37
  -1   0  -6   38.54    1.37
   1   0   7 1166.41   40.00
   1   0   7 1145.81   39.31
  -1   0  -7 1163.83   39.91
  -1   0  -7 1156.11   39.74
   1   0   8  199.29    6.87
   1   0   8  182.81    6.35
  -1   0  -8  180.58    6.27
  -1   0  -8  190.80    6.61
   1   0  10  539.35   18.54
   1   0  10  538.23   18.54
  -1   0 -10  533.34   18.37
  -1   0 -10  551.70   18.97
   1   0  11   75.87    2.75
   1   0  11   71.75    2.57
  -1   0 -11   72.87    2.57
  -1   0 -11   72.35    2.66
   1   0  12  143.85    5.06
   1   0  12  147.45    5.24
  -1   0 -12  145.56    5.15
  -1   0 -12  144.88    5.06
   1   0  13   11.16    0.51
  -1   0 -13   10.90    0.51
  -1   0 -13    9.53    0.60
   1   0  14    0.34    0.34
   1   0  14    0.17    0.26
  -1   0 -14    0.09    0.34
  -1   0 -14   -0.09    0.26
   1   0  15    6.18    0.43
   1   0  15    6.69    0.51
  -1   0 -15    6.01    0.51
  -1   0 -15    6.69    0.43
   1   0  17    0.00    0.26
  -1   0 -17    0.26    0.26
  -1   0 -17    0.86    0.43
   1   0  18   59.82    2.23
   1   0  18   64.20    2.49
  -1   0 -18   62.65    2.40
  -1   0 -18   64.03    2.40
   1   0  19   28.50    1.29
   1   0  19   23.77    1.03
  -1   0 -19   26.01    1.12
  -1   0 -19   27.81    1.29
   1   0  20    0.26    0.26
   1   0  20    0.43    0.43
  -1   0 -20    0.17    0.43
  -1   0 -20    0.09    0.34
   1   0  21    3.43    0.60
   1   0  21    4.29    0.43
  -1   0 -21    3.78    0.43
  -1   0 -21    4.72    0.60
   1   0  22   11.42    0.77
   1   0  22   10.21    0.60
  -1   0 -22   10.13    0.60
  -1   0 -22   10.13    0.69
   1   0  23    2.57    0.34
   1   0  23    1.54    0.51
  -1   0 -23    1.89    0.51
  -1   0 -23    2.40    0.34
   1   0  24   26.44    1.29
   1   0  24   28.75    1.20
  -1   0 -24   27.72    1.29
  -1   0 -24   28.84    1.20
   1   0  25    0.51    0.51
   1   0  25    0.60    0.26
  -1   0 -25    0.77    0.34
  -1   0 -25    0.51    0.51
   1   1 -24    4.98    0.60
   1   1 -24    5.06    0.51
  -1  -1  24    6.18    0.43
  -1  -1  24    5.15    0.69
   1   1 -23    6.09    0.69
   1   1 -23    5.49    0.51
  -1  -1  23    5.84    0.69
  -1  -1  23    5.92    0.43
   1   1 -22    0.69    0.34
   1   1 -22    0.26    0.43
  -1  -1  22    0.09    0.26
  -1  -1  22    0.26    0.51
   1   1 -21   16.05    0.77
   1   1 -21   15.79    0.94
  -1  -1  21   15.88    0.94
  -1  -1  21   16.99    0.77
   1   1 -20    0.51    0.51
   1   1 -20    1.54    0.34
  -1  -1  20    2.06    0.34
  -1  -1  20    1.37    0.51
   1   1 -19   29.27    1.37
   1   1 -19   30.90    1.29
  -1  -1  19   30.47    1.37
  -1  -1  19   27.81    1.12
   1   1 -18   66.17    2.40
   1   1 -18   63.94    2.49
  -1  -1  18   64.29    2.40
  -1  -1  18   66.43    2.57
   1   1 -17   38.11    1.46
  -1  -1  17   37.51    1.46
  -1  -1  17   33.13    1.37
   1   1 -16   88.06    3.18
   1   1 -16   91.41    3.35
  -1  -1  16   90.03    3.26
  -1  -1  16   84.54    3.00
   1   1 -15   59.05    2.23
  -1  -1  15   57.85    2.15
   1   1 -14   15.62    0.77
  -1  -1  14   15.71    0.77
   1   1 -13   94.50    3.43
   1   1 -13   85.06    3.09
  -1  -1  13   83.85    3.00
   1   1 -12   21.37    0.94
   1   1 -12   19.14    0.77
  -1  -1  12   21.29    0.94
   1   1 -11   11.24    0.51
  -1  -1  11   11.50    0.51
   1   1 -10   10.47    0.60
  -1  -1  10   11.07    0.60
   1   1  -8   15.28    0.69
   1   1  -8   14.42    0.60
  -1  -1   8   16.14    0.69
  -1  -1   8   14.93    0.60
   1   1  -7  457.98   15.79
   1   1  -7  474.12   16.31
  -1  -1   7  465.53   16.05
  -1  -1   7  464.93   16.05
   1   1  -6   30.47    1.12
   1   1  -6   29.35    1.12
  -1  -1   6   30.04    1.12
  -1  -1   6   31.76    1.20
   1   1  -5    1.12    0.17
   1   1  -5    0.77    0.26
  -1  -1   5    0.77    0.26
  -1  -1   5    0.94    0.17
   1   1  -4    6.44    0.34
   1   1  -4    7.64    0.34
  -1  -1   4    7.30    0.34
  -1  -1   4    6.61    0.34
   1   1  -3   95.53    3.35
  -1  -1   3   95.44    3.35
   1   1  -2 2424.65   83.08
   1   1  -2 2159.44   74.07
   1   1  -1  395.67   13.56
   1   1  -1  422.19   14.50
  -1  -1   1  410.95   14.08
  -1  -1   1  395.67   13.56
   1   1   0  241.26    8.24
   1   1   0  253.19    8.67
  -1  -1   0  233.11    7.98
  -1  -1   0  228.05    7.81
   1   1   2  285.04    9.78
   1   1   2  274.65    9.44
  -1  -1  -2  297.57   10.21
  -1  -1  -2  259.89    8.93
   1   1   3   34.33    1.20
   1   1   3   34.33    1.20
  -1  -1  -3   33.99    1.20
  -1  -1  -3   34.76    1.20
   1   1   4 1709.70   58.62
   1   1   4 1607.56   55.10
  -1  -1  -4 1557.78   53.47
  -1  -1  -4 1635.89   56.13
   1   1   5   24.80    0.94
  -1  -1  -5   25.15    0.94
   1   1   6  195.77    6.78
   1   1   6  201.52    6.95
  -1  -1  -6  200.92    6.95
  -1  -1  -6  192.68    6.69
   1   1   7   43.17    1.54
   1   1   7   40.68    1.46
  -1  -1  -7   41.28    1.46
  -1  -1  -7   41.63    1.54
   1   1   8   30.21    1.12
  -1  -1  -8   31.67    1.20
  -1  -1  -8   34.42    1.29
   1   1  10  186.50    6.52
   1   1  10  169.77    5.92
  -1  -1 -10  170.80    5.92
  -1  -1 -10  184.87    6.44
   1   1  11    6.01    0.43
   1   1  11    6.69    0.34
  -1  -1 -11    6.69    0.43
  -1  -1 -11    5.58    0.43
   1   1  12  415.49   14.33
   1   1  12  408.97   14.16
  -1  -1 -12  410.26   14.16
  -1  -1 -12  414.64   14.33
   1   1  13   21.37    0.94
  -1  -1 -13   21.54    0.94
  -1  -1 -13   19.05    0.77
   1   1  14   23.35    1.03
   1   1  14   22.57    0.94
  -1  -1 -14   22.23    0.94
  -1  -1 -14   23.35    1.03
   1   1  15  145.56    5.15
   1   1  15  145.39    5.15
  -1  -1 -15  146.34    5.15
  -1  -1 -15  144.36    5.15
   1   1  16   18.45    0.86
   1   1  16   15.79    0.69
  -1  -1 -16   16.14    0.86
  -1  -1 -16   16.05    0.77
   1   1  17  101.62    3.60
   1   1  17   91.92    3.35
  -1  -1 -17   98.36    3.52
  -1  -1 -17   91.58    3.35
   1   1  18   47.38    1.80
   1   1  18   50.47    1.97
  -1  -1 -18   50.47    1.97
  -1  -1 -18   46.86    1.80
   1   1  19   -0.09    0.43
   1   1  19   -0.17    0.26
  -1  -1 -19   -0.09    0.34
  -1  -1 -19   -0.77    0.43
   1   1  20   72.01    2.75
   1   1  20   76.99    2.83
  -1  -1 -20   69.44    2.66
  -1  -1 -20   76.13    2.83
   1   1  21   21.03    0.94
   1   1  21   17.42    0.94
  -1  -1 -21   21.03    0.94
  -1  -1 -21   18.80    1.03
   1   1  23   -0.34    0.26
   1   1  23    0.34    0.51
  -1  -1 -23    0.00    0.34
  -1  -1 -23   -0.09    0.43
   1   1  24    1.20    0.26
   1   1  24    2.06    0.60
  -1  -1 -24    2.06    0.51
  -1  -1 -24    1.20    0.34
   1   1  25    0.43    0.51
   1   1  25    0.00    0.26
  -1  -1 -25    0.34    0.51
  -1  -1 -25   -0.34    0.34
   1   2 -24   12.10    0.86
   1   2 -24   14.25    0.77
  -1  -2  24   15.45    0.77
  -1  -2  24   14.59    0.94
   1   2 -23    0.17    0.34
   1   2 -23    0.34    0.51
  -1  -2  23   -0.09    0.51
  -1  -2  23    0.26    0.26
   1   2 -22    4.21    0.60
   1   2 -22    2.92    0.43
  -1  -2  22    4.29    0.60
  -1  -2  22    2.75    0.34
   1   2 -21    3.18    0.51
   1   2 -21    2.75    0.43
  -1  -2  21    3.52    0.60
  -1  -2  21    2.83    0.34
   1   2 -19    6.35    0.60
   1   2 -19    5.66    0.43
  -1  -2  19    6.44    0.60
  -1  -2  19    5.49    0.43
   1   2 -18   32.79    1.29
   1   2 -18   32.53    1.37
  -1  -2  18   31.93    1.29
  -1  -2  18   33.56    1.46
   1   2 -17   -0.09    0.34
   1   2 -17   -0.94    0.43
  -1  -2  17   -0.17    0.43
  -1  -2  17   -0.26    0.26
   1   2 -16   68.92    2.49
  -1  -2  16   62.05    2.40
  -1  -2  16   68.66    2.49
   1   2 -15    0.17    0.34
   1   2 -15   -0.09    0.26
  -1  -2  15    0.09    0.34
  -1  -2  15    0.09    0.26
   1   2 -14   15.96    0.69
   1   2 -14   15.79    0.77
  -1  -2  14   15.79    0.77
  -1  -2  14   15.28    0.69
   1   2 -13    9.53    0.51
  -1  -2  13    9.27    0.51
  -1  -2  13    7.55    0.51
   1   2 -12    7.55    0.51
   1   2 -12    5.92    0.34
  -1  -2  12    7.38    0.51
   1   2 -11   19.05    0.77
   1   2 -11   20.08    0.86
  -1  -2  11   19.48    0.77
  -1  -2  11   20.60    0.94
  -1  -2  10   46.18    1.72
  -1  -2  10   44.12    1.72
   1   2  -9  128.57    4.55
   1   2  -9  129.86    4.55
  -1  -2   9  129.60    4.55
  -1  -2   9  131.06    4.63
   1   2  -8 1152.67   39.65
   1   2  -8 1158.68   39.82
  -1  -2   8 1220.48   41.88
  -1  -2   8 1142.38   39.31
   1   2  -6  665.77   22.92
   1   2  -6  699.84   24.12
  -1  -2   6  652.04   22.40
  -1  -2   6  713.92   24.55
   1   2  -5  834.34   28.67
   1   2  -5  820.69   28.24
  -1  -2   5  827.39   28.41
  -1  -2   5  811.94   27.89
   1   2  -4    1.80    0.26
   1   2  -4    1.80    0.17
  -1  -2   4    1.46    0.26
  -1  -2   4    1.72    0.17
   1   2  -3  155.86    5.41
   1   2  -3  153.03    5.32
   1   2  -2    1.37    0.17
   1   2  -2    1.80    0.17
  -1  -2   2    1.72    0.17
  -1  -2   2    1.20    0.17
   1   2  -1  393.87   13.56
   1   2  -1  412.23   14.16
  -1  -2   1  395.93   13.56
  -1  -2   1  393.01   13.48
   1   2   0    2.49    0.17
  -1  -2   0    2.40    0.17
   1   2   1   15.11    0.51
  -1  -2  -1   16.99    0.60
  -1  -2  -1   16.22    0.60
   1   2   2  195.00    6.69
   1   2   2  187.71    6.44
  -1  -2  -2  194.49    6.69
  -1  -2  -2  196.12    6.78
   1   2   3 1657.34   56.82
   1   2   3 1635.89   56.13
  -1  -2  -3 1571.52   53.90
  -1  -2  -3 1575.81   54.07
   1   2   4   77.42    2.66
   1   2   4   69.44    2.40
  -1  -2  -4   67.46    2.40
   1   2   5  509.13   17.51
   1   2   5  523.64   18.02
  -1  -2  -5  525.27   18.02
  -1  -2  -5  509.65   17.51
   1   2   6 1942.30   66.60
   1   2   6 1863.33   63.94
  -1  -2  -6 1942.30   66.60
  -1  -2  -6 1904.53   65.32
   1   2   7   73.47    2.57
   1   2   7   69.78    2.49
  -1  -2  -7   67.80    2.40
   1   2   8  375.50   12.96
   1   2   8  389.40   13.48
  -1  -2  -8  366.83   12.62
  -1  -2  -8  382.11   13.22
   1   2   9    3.86    0.34
  -1  -2  -9    4.12    0.26
   1   2  10    0.17    0.17
   1   2  10    0.09    0.26
  -1  -2 -10    0.17    0.17
  -1  -2 -10    0.43    0.26
   1   2  11   82.14    2.92
   1   2  11   82.91    3.00
  -1  -2 -11   79.05    2.83
  -1  -2 -11   85.31    3.00
   1   2  12  172.86    6.09
   1   2  12  178.01    6.18
  -1  -2 -12  172.43    6.01
  -1  -2 -12  179.30    6.27
   1   2  13   11.50    0.60
   1   2  13   10.90    0.51
  -1  -2 -13   12.02    0.60
  -1  -2 -13   10.81    0.51
   1   2  14   12.96    0.60
  -1  -2 -14   13.65    0.60
   1   2  15    4.21    0.43
  -1  -2 -15    4.29    0.43
   1   2  16   20.94    0.86
   1   2  16   21.89    1.03
  -1  -2 -16   20.94    0.94
  -1  -2 -16   20.86    0.94
   1   2  17   16.82    0.77
  -1  -2 -17   17.68    0.77
  -1  -2 -17   20.17    0.94
   1   2  18    1.03    0.26
   1   2  18    0.43    0.34
  -1  -2 -18    0.69    0.43
  -1  -2 -18    0.86    0.34
   1   2  19   54.59    2.15
   1   2  19   54.33    2.06
  -1  -2 -19   54.76    2.06
  -1  -2 -19   56.90    2.23
   1   2  20    6.78    0.60
   1   2  20    5.84    0.43
  -1  -2 -20    6.18    0.51
  -1  -2 -20    7.38    0.69
   1   2  21    0.26    0.26
   1   2  21    0.43    0.43
[truncated: 2,491,415 more chars]
