# Supplementary material for: Endohedrally Functionalized Heteroleptic Coordination Cages for Phosphate Ester Binding
Source: Angew Chem Int Ed Engl. 2022 Oct 19;61(47):e202209305. doi: 10.1002/anie.202209305 (PMC9828229; doi:10.1002/anie.202209305)
Supplement: Supplementary file 2 — Supporting Information [file ANIE-61-0-s002.cif]

data_ap214
_publ_section_references
;
Sheldrick, G.M. (2015). Acta Cryst. A71, 3-8.
Sheldrick, G.M. (2015). Acta Cryst. C71, 3-8.
;
_audit_contact_author_address
;
Faculty of Chemistry and Chemical Biology
TU Dortmund University
Otto-Hahn-Str. 6
44227 Dortmund
Germany
;
_audit_contact_author_email       julian.holstein@tu-dortmund.de
_audit_contact_author_name        'Julian J. Holstein'
_audit_contact_author_phone       '+49 231 755 3426'
_publ_contact_author_id_orcid     0000-0002-8385-7805
_audit_creation_method
;
FinalCif by Daniel Kratzert, Freiburg 2019,
https://github.com/dkratzert/FinalCif
;
_shelx_SHELXL_version_number      '2014/7'
_chemical_name_systematic         ?
_chemical_name_common             ?
_chemical_formula_sum             'C170 H142 B2 F8 N12 O17 P2 Pd2'
_chemical_formula_moiety          ?
_chemical_formula_weight          3073.31
_chemical_melting_point           ?
_space_group_crystal_system       monoclinic
_space_group_IT_number            15
_space_group_name_H-M_alt         'C 2/c'
_space_group_name_Hall            '-C 2yc'
_shelx_space_group_comment
;
The symmetry employed for this shelxl refinement is uniquely defined
by the following loop, which should always be used as a source of
symmetry information in preference to the above space-group names.
They are only intended as comments.
;

loop_
_space_group_symop_operation_xyz
'x, y, z'
'-x, y, -z+1/2'
'x+1/2, y+1/2, z'
'-x+1/2, y+1/2, -z+1/2'
'-x, -y, -z'
'x, -y, z-1/2'
'-x+1/2, -y+1/2, -z'
'x+1/2, -y+1/2, z-1/2'

_cell_length_a                    44.284(9)
_cell_length_b                    17.110(3)
_cell_length_c                    21.142(4)
_cell_angle_alpha                 90
_cell_angle_beta                  96.51(3)
_cell_angle_gamma                 90
_cell_volume                      15916(6)
_cell_formula_units_Z             4
_cell_measurement_temperature     100(2)
_cell_measurement_reflns_used     95335
_cell_measurement_theta_min       0.897
_cell_measurement_theta_max       27.831
_exptl_crystal_description        plate
_exptl_crystal_colour             colourless
_exptl_crystal_recrystallization_method ?
_exptl_crystal_density_meas       ?
_exptl_crystal_density_method     ?
_exptl_crystal_density_diffrn     1.283
_exptl_crystal_F_000              6344
_exptl_crystal_size_max           0.300
_exptl_crystal_size_mid           0.300
_exptl_crystal_size_min           0.001
_exptl_absorpt_coefficient_mu     0.293
_exptl_absorpt_correction_type    none
_exptl_absorpt_correction_T_min   ?
_exptl_absorpt_correction_T_max   ?
_exptl_absorpt_process_details    ?
_exptl_absorpt_special_details    ?
_shelx_estimated_absorpt_T_min    0.917
_shelx_estimated_absorpt_T_max    1.000
_exptl_transmission_factor_min    ?
_exptl_transmission_factor_max    ?
_exptl_special_details            ?
_diffrn_ambient_temperature       100(2)
_diffrn_ambient_environment       ?
_diffrn_radiation_type            synchrotron
_diffrn_radiation_wavelength      0.6888
_diffrn_radiation_monochromator   'double crystal monochromator (Si-111 and Si-113 reflections)'
_olex2_diffrn_ambient_temperature_device ?
_diffrn_radiation_probe           ?
_diffrn_source                    'P11@PETRA III, DESY, Hamburg, Germany'
_diffrn_source_type               ?
_diffrn_source_voltage            ?
_diffrn_source_current            ?
_diffrn_detector                  ?
_diffrn_detector_type             ?
_diffrn_detector_area_resol_mean  ?
_diffrn_measurement_device        ?
_diffrn_measurement_device_type
;
Eiger 2X 16M, High Precision 1-Axis Goniostat with Sta\"ubli sample changing
robot
;
_diffrn_measurement_method        '360\deg \p scan'
_diffrn_measurement_specimen_support ?
_diffrn_reflns_number             95335
_diffrn_reflns_av_unetI/netI      0.0189
_diffrn_reflns_av_R_equivalents   0.0285
_diffrn_reflns_theta_min          0.897
_diffrn_reflns_theta_max          27.831
_diffrn_reflns_theta_full         24.411
_diffrn_reflns_limit_h_min        -53
_diffrn_reflns_limit_h_max        53
_diffrn_reflns_limit_k_min        -20
_diffrn_reflns_limit_k_max        19
_diffrn_reflns_limit_l_min        -26
_diffrn_reflns_limit_l_max        26
_diffrn_measured_fraction_theta_max 0.778
_diffrn_measured_fraction_theta_full 0.962
_diffrn_reflns_Laue_measured_fraction_max 0.778
_diffrn_reflns_Laue_measured_fraction_full 0.962
_diffrn_reflns_point_group_measured_fraction_max 0.778
_diffrn_reflns_point_group_measured_fraction_full 0.962
_reflns_number_total              16159
_reflns_number_gt                 13720
_reflns_threshold_expression      'I > 2\s(I)'
_reflns_Friedel_coverage          0.000
_reflns_Friedel_fraction_max      .
_reflns_Friedel_fraction_full     .
_reflns_special_details
;
 Reflections were merged by SHELXL according to the crystal
 class for the calculation of statistics and refinement.
 
 _reflns_Friedel_fraction is defined as the number of unique
 Friedel pairs measured divided by the number that would be
 possible theoretically, ignoring centric projections and
 systematic absences.
;
_computing_data_collection        'costum designed P11 GUI'
_computing_cell_refinement        'XDS (Kabsch, 2010)'
_computing_data_reduction         'XDS (Kabsch, 2010)'
_computing_structure_solution     'SHELXT 2018/2 (Sheldrick, 2018)'
_computing_structure_refinement   'SHELXL-2014/7 (Sheldrick, 2014)'
_computing_molecular_graphics     ?
_computing_publication_material   ?
_refine_special_details           ?
_refine_ls_structure_factor_coef  Fsqd
_refine_ls_matrix_type            full
_refine_ls_weighting_scheme       calc
_refine_ls_weighting_details      'w=1/[\s^2^(Fo^2^)+(0.1421P)^2^+26.1152P] where P=(Fo^2^+2Fc^2^)/3'
_atom_sites_solution_primary      direct
_atom_sites_solution_secondary    ?
_atom_sites_solution_hydrogens    geom
_refine_ls_hydrogen_treatment     constr
_refine_ls_number_reflns          16159
_refine_ls_number_parameters      1023
_refine_ls_number_restraints      270
_refine_ls_R_factor_all           0.0713
_refine_ls_R_factor_gt            0.0642
_refine_ls_wR_factor_ref          0.2096
_refine_ls_wR_factor_gt           0.2012
_refine_ls_goodness_of_fit_ref    1.051
_refine_ls_restrained_S_all       1.055
_refine_ls_shift/su_max           0.013
_refine_ls_shift/su_mean          0.000
_refine_diff_density_max          1.557
_refine_diff_density_min          -1.088
_refine_diff_density_rms          0.114
_refine_ls_extinction_method      none
_refine_ls_extinction_coef        .

loop_
_atom_type_symbol
_atom_type_description
_atom_type_scat_dispersion_real
_atom_type_scat_dispersion_imag
_atom_type_scat_source
'C' 'C' 0.0032 0.0016 'International Tables Vol C Tables 4.2.6.8 and 6.1.1.4'
'H' 'H' 0.0000 0.0000 'International Tables Vol C Tables 4.2.6.8 and 6.1.1.4'
'N' 'N' 0.0061 0.0032 'International Tables Vol C Tables 4.2.6.8 and 6.1.1.4'
'O' 'O' 0.0106 0.0058 'International Tables Vol C Tables 4.2.6.8 and 6.1.1.4'
'Pd' 'Pd' -1.0621 0.9682 'International Tables Vol C Tables 4.2.6.8 and 6.1.1.4'
'P' 'P' 0.0987 0.0902 'International Tables Vol C Tables 4.2.6.8 and 6.1.1.4'
'B' 'B' 0.0013 0.0007 'International Tables Vol C Tables 4.2.6.8 and 6.1.1.4'
'F' 'F' 0.0168 0.0099 'International Tables Vol C Tables 4.2.6.8 and 6.1.1.4'

_geom_special_details
;
 All esds (except the esd in the dihedral angle between two l.s. planes)
 are estimated using the full covariance matrix.  The cell esds are taken
 into account individually in the estimation of esds in distances, angles
 and torsion angles; correlations between esds in cell parameters are only
 used when they are defined by crystal symmetry.  An approximate (isotropic)
 treatment of cell esds is used for estimating esds involving l.s. planes.
;

loop_
_atom_site_label
_atom_site_type_symbol
_atom_site_fract_x
_atom_site_fract_y
_atom_site_fract_z
_atom_site_U_iso_or_equiv
_atom_site_adp_type
_atom_site_occupancy
_atom_site_site_symmetry_order
_atom_site_calc_flag
_atom_site_refinement_flags_posn
_atom_site_refinement_flags_adp
_atom_site_refinement_flags_occupancy
_atom_site_disorder_assembly
_atom_site_disorder_group
Pd1_1 Pd 0.34359(2) 0.65313(2) 0.11270(2) 0.04045(11) Uani 1 1 d . . . . .
N1_2 N 0.33426(6) 0.58561(17) 0.03479(12) 0.0421(6) Uani 1 1 d . . . . .
C2_2 C 0.29907(8) 0.5378(2) -0.04973(16) 0.0503(8) Uani 1 1 d . . . . .
H2_2 H 0.2796 0.5412 -0.0737 0.060 Uiso 1 1 calc R U . . .
N2_2 N 0.53209(7) 0.4903(2) 0.10450(14) 0.0544(7) Uani 1 1 d . . . . .
H2A_2 H 0.5320 0.5416 0.1069 0.065 Uiso 1 1 calc R U . . .
C3_2 C 0.31957(8) 0.4790(2) -0.06405(16) 0.0485(7) Uani 1 1 d . . . . .
N3_2 N 0.68903(6) 0.59716(17) 0.34499(12) 0.0432(6) Uani 1 1 d . . . . .
C4_2 C 0.31275(9) 0.4219(2) -0.11206(19) 0.0576(9) Uani 1 1 d . . . . .
H4_2 H 0.2933 0.4209 -0.1360 0.069 Uiso 1 1 calc R U . . .
C5_2 C 0.33424(10) 0.3682(3) -0.1239(2) 0.0658(11) Uani 1 1 d . . . . .
H5_2 H 0.3294 0.3299 -0.1561 0.079 Uiso 1 1 calc R U . . .
C6_2 C 0.36328(9) 0.3684(3) -0.0897(2) 0.0598(9) Uani 1 1 d . . . . .
H6_2 H 0.3779 0.3307 -0.0991 0.072 Uiso 1 1 calc R U . . .
C7_2 C 0.37087(8) 0.4229(2) -0.04220(17) 0.0518(8) Uani 1 1 d . . . . .
C8_2 C 0.34872(7) 0.4782(2) -0.02843(16) 0.0454(7) Uani 1 1 d . . . . .
C9_2 C 0.35445(7) 0.5326(2) 0.02151(15) 0.0433(7) Uani 1 1 d . . . . .
H9_2 H 0.3736 0.5312 0.0468 0.052 Uiso 1 1 calc R U . . .
C10_2 C 0.40086(8) 0.4234(2) -0.00865(17) 0.0525(8) Uani 1 1 d . . . . .
C11_2 C 0.42665(8) 0.4207(2) 0.01557(18) 0.0553(9) Uani 1 1 d . . . . .
C12_2 C 0.45758(8) 0.4056(3) 0.04175(17) 0.0556(9) Uani 1 1 d . . . . .
C13_2 C 0.46660(9) 0.3260(3) 0.0450(2) 0.0668(11) Uani 1 1 d . . . . .
H13_2 H 0.4523 0.2865 0.0314 0.080 Uiso 1 1 calc R U . . .
C14_2 C 0.49586(9) 0.3056(3) 0.0674(2) 0.0692(12) Uani 1 1 d . . . . .
H14_2 H 0.5019 0.2523 0.0696 0.083 Uiso 1 1 calc R U . . .
C15_2 C 0.51668(9) 0.3655(3) 0.08710(19) 0.0578(9) Uani 1 1 d . . . . .
C16_2 C 0.54832(9) 0.3650(3) 0.1110(2) 0.0583(9) Uani 1 1 d . . . . .
C17_2 C 0.56921(9) 0.3043(3) 0.1264(3) 0.0749(13) Uani 1 1 d . . . . .
H17_2 H 0.5633 0.2512 0.1207 0.090 Uiso 1 1 calc R U . . .
C18_2 C 0.59837(10) 0.3240(3) 0.1499(3) 0.0733(13) Uani 1 1 d . . . . .
H18_2 H 0.6129 0.2838 0.1598 0.088 Uiso 1 1 calc R U . . .
C19_2 C 0.60715(9) 0.4029(3) 0.15965(19) 0.0609(10) Uani 1 1 d . . . . .
C20_2 C 0.58648(8) 0.4638(3) 0.14593(17) 0.0552(8) Uani 1 1 d . . . . .
H20_2 H 0.5922 0.5169 0.1531 0.066 Uiso 1 1 calc R U . . .
C21_2 C 0.55692(8) 0.4427(2) 0.12113(17) 0.0529(8) Uani 1 1 d . . . . .
C22_2 C 0.50743(8) 0.4437(2) 0.08332(16) 0.0526(8) Uani 1 1 d . . . . .
C23_2 C 0.47779(8) 0.4648(3) 0.06084(17) 0.0549(8) Uani 1 1 d . . . . .
H23_2 H 0.4717 0.5180 0.0587 0.066 Uiso 1 1 calc R U . . .
C24_2 C 0.63804(9) 0.4186(3) 0.18451(19) 0.0596(10) Uani 1 1 d . . . . .
C25_2 C 0.66418(8) 0.4267(2) 0.20526(18) 0.0563(9) Uani 1 1 d . . . . .
C26_2 C 0.69553(8) 0.4414(2) 0.22660(17) 0.0520(8) Uani 1 1 d . . . . .
C27_2 C 0.71868(9) 0.4020(3) 0.20053(18) 0.0580(9) Uani 1 1 d . . . . .
H27_2 H 0.7137 0.3612 0.1706 0.070 Uiso 1 1 calc R U . . .
C28_2 C 0.74900(9) 0.4215(3) 0.21770(18) 0.0603(10) Uani 1 1 d . . . . .
H28_2 H 0.7644 0.3937 0.1993 0.072 Uiso 1 1 calc R U . . .
C29_2 C 0.75713(8) 0.4789(3) 0.25980(18) 0.0574(9) Uani 1 1 d . . . . .
H29_2 H 0.7780 0.4918 0.2700 0.069 Uiso 1 1 calc R U . . .
C30_2 C 0.73462(8) 0.5201(2) 0.28886(16) 0.0501(8) Uani 1 1 d . . . . .
C31_2 C 0.74141(8) 0.5809(3) 0.33276(18) 0.0570(9) Uani 1 1 d . . . . .
H31_2 H 0.7620 0.5962 0.3437 0.068 Uiso 1 1 calc R U . . .
C32_2 C 0.71902(8) 0.6182(2) 0.35974(17) 0.0522(8) Uani 1 1 d . . . . .
H32_2 H 0.7241 0.6593 0.3892 0.063 Uiso 1 1 calc R U . . .
C33_2 C 0.68172(7) 0.5415(2) 0.30286(15) 0.0439(7) Uani 1 1 d . . . . .
H33_2 H 0.6609 0.5285 0.2925 0.053 Uiso 1 1 calc R U . . .
C34_2 C 0.70374(7) 0.5005(2) 0.27269(15) 0.0456(7) Uani 1 1 d . . . . .
C1_2 C 0.30682(7) 0.5896(2) -0.00201(16) 0.0467(7) Uani 1 1 d . . . . .
H1_2 H 0.2929 0.6296 0.0060 0.056 Uiso 1 1 calc R U . . .
N1_3 N 0.35414(6) 0.71655(17) 0.19290(12) 0.0438(6) Uani 1 1 d . . . . .
O1_3 O 0.40162(6) 1.06471(19) 0.67421(12) 0.0640(7) Uani 1 1 d . . . . .
C2_3 C 0.34081(9) 0.8107(2) 0.26804(17) 0.0522(8) Uani 1 1 d . . . . .
H2_3 H 0.3265 0.8473 0.2807 0.063 Uiso 1 1 calc R U . . .
N2_3 N 0.62407(6) 0.71050(17) 0.42863(12) 0.0427(6) Uani 1 1 d . . . . .
O2_3 O 0.46378(7) 1.09090(19) 0.70915(13) 0.0673(8) Uani 1 1 d . . . . .
C3_3 C 0.36825(8) 0.7978(2) 0.30599(16) 0.0485(7) Uani 1 1 d . . . . .
C4_3 C 0.38860(8) 0.7444(2) 0.28503(16) 0.0490(7) Uani 1 1 d . . . . .
H4_3 H 0.4078 0.7357 0.3090 0.059 Uiso 1 1 calc R U . . .
C5_3 C 0.38060(8) 0.7042(2) 0.22898(15) 0.0469(7) Uani 1 1 d . . . . .
H5_3 H 0.3943 0.6666 0.2156 0.056 Uiso 1 1 calc R U . . .
C6_3 C 0.37541(9) 0.8372(2) 0.36512(18) 0.0525(8) Uani 1 1 d . . . . .
C7_3 C 0.38296(9) 0.8681(2) 0.41560(17) 0.0514(8) Uani 1 1 d . . . . .
C8_3 C 0.39291(9) 0.9065(2) 0.47429(16) 0.0506(8) Uani 1 1 d . . . . .
C9_3 C 0.37180(9) 0.9407(2) 0.51109(17) 0.0559(9) Uani 1 1 d . . . . .
H9_3 H 0.3506 0.9364 0.4980 0.067 Uiso 1 1 calc R U . . .
C10_3 C 0.38184(9) 0.9802(3) 0.56538(18) 0.0570(9) Uani 1 1 d . . . . .
H10_3 H 0.3675 1.0029 0.5901 0.068 Uiso 1 1 calc R U . . .
C11_3 C 0.41303(8) 0.9878(2) 0.58538(16) 0.0506(8) Uani 1 1 d . . . . .
C12_3 C 0.42362(9) 1.0329(2) 0.64142(17) 0.0560(9) Uani 1 1 d . . . . .
C13_3 C 0.45361(9) 1.0453(2) 0.65781(17) 0.0569(9) Uani 1 1 d . . . . .
C14_3 C 0.47612(9) 1.0087(2) 0.62357(17) 0.0561(9) Uani 1 1 d . . . . .
C15_3 C 0.50717(9) 1.0194(3) 0.6429(2) 0.0664(11) Uani 1 1 d . . . . .
H15_3 H 0.5134 1.0538 0.6771 0.080 Uiso 1 1 calc R U . . .
C16_3 C 0.52849(9) 0.9811(3) 0.6132(2) 0.0648(10) Uani 1 1 d . . . . .
H16_3 H 0.5495 0.9893 0.6264 0.078 Uiso 1 1 calc R U . . .
C17_3 C 0.51946(8) 0.9291(2) 0.56268(18) 0.0548(8) Uani 1 1 d . . . . .
C18_3 C 0.48890(8) 0.9190(2) 0.54238(17) 0.0511(8) Uani 1 1 d . . . . .
H18_3 H 0.4829 0.8842 0.5082 0.061 Uiso 1 1 calc R U . . .
C19_3 C 0.46668(8) 0.9594(2) 0.57162(16) 0.0503(8) Uani 1 1 d . . . . .
C20_3 C 0.43442(8) 0.9517(2) 0.54998(16) 0.0488(7) Uani 1 1 d . . . . .
C21_3 C 0.42363(8) 0.9115(2) 0.49441(16) 0.0488(7) Uani 1 1 d . . . . .
H21_3 H 0.4377 0.8872 0.4700 0.059 Uiso 1 1 calc R U . . .
C22_3 C 0.54146(8) 0.8848(2) 0.53288(18) 0.0556(8) Uani 1 1 d . . . . .
C23_3 C 0.55918(9) 0.8456(2) 0.50878(19) 0.0535(9) Uani 1 1 d . . . . .
C24_3 C 0.58092(8) 0.7991(2) 0.48153(16) 0.0488(7) Uani 1 1 d . . . . .
C25_3 C 0.61135(8) 0.8227(2) 0.48588(18) 0.0525(8) Uani 1 1 d . . . . .
H25_3 H 0.6176 0.8701 0.5069 0.063 Uiso 1 1 calc R U . . .
C26_3 C 0.63200(8) 0.7773(2) 0.45970(17) 0.0505(8) Uani 1 1 d . . . . .
H26_3 H 0.6527 0.7934 0.4635 0.061 Uiso 1 1 calc R U . . .
C27_3 C 0.59493(8) 0.6868(2) 0.42435(17) 0.0492(7) Uani 1 1 d . . . . .
H27_3 H 0.5894 0.6392 0.4030 0.059 Uiso 1 1 calc R U . . .
C28_3 C 0.57300(8) 0.7294(2) 0.44985(18) 0.0524(8) Uani 1 1 d . . . . .
H28_3 H 0.5526 0.7114 0.4459 0.063 Uiso 1 1 calc R U . . .
C29_3 C 0.40434(14) 1.0433(4) 0.7407(2) 0.0970(19) Uani 1 1 d . . . . .
H29A_3 H 0.3879 1.0680 0.7610 0.146 Uiso 1 1 calc R U . . .
H29B_3 H 0.4029 0.9864 0.7445 0.146 Uiso 1 1 calc R U . . .
H29C_3 H 0.4240 1.0610 0.7616 0.146 Uiso 1 1 calc R U . . .
C30_3 C 0.46156(13) 1.1743(3) 0.6944(3) 0.0867(16) Uani 1 1 d . . . . .
H30A_3 H 0.4690 1.2045 0.7323 0.130 Uiso 1 1 calc R U . . .
H30B_3 H 0.4738 1.1862 0.6599 0.130 Uiso 1 1 calc R U . . .
H30C_3 H 0.4403 1.1879 0.6811 0.130 Uiso 1 1 calc R U . . .
C1_3 C 0.33479(8) 0.7696(2) 0.21180(16) 0.0514(8) Uani 1 1 d . . . . .
H1_3 H 0.3163 0.7793 0.1856 0.062 Uiso 1 1 calc R U . . .
P1_4 P 0.28181(2) 0.83366(6) 0.05649(4) 0.0473(2) Uani 1 1 d . . . . .
C1_4 C 0.30252(9) 0.9689(3) 0.10698(19) 0.0592(9) Uani 1 1 d . U . . .
O2_4 O 0.29780(5) 0.75847(15) 0.05812(12) 0.0515(6) Uani 1 1 d . . . . .
C2_4 C 0.32115(11) 0.9967(3) 0.1601(2) 0.0708(11) Uani 1 1 d . U . . .
H2_4 H 0.3357 0.9629 0.1825 0.085 Uiso 1 1 calc R U . . .
O3_4 O 0.30773(6) 0.89370(16) 0.08902(12) 0.0554(6) Uani 1 1 d . . . . .
C3_4 C 0.31852(14) 1.0721(4) 0.1800(3) 0.0943(16) Uani 1 1 d . U . . .
H3_4 H 0.3315 1.0911 0.2156 0.113 Uiso 1 1 calc R U . . .
O4_4 O 0.27587(6) 0.86559(16) -0.01547(12) 0.0535(6) Uani 1 1 d . . . . .
C5_4 C 0.27872(14) 1.0941(3) 0.0944(3) 0.0954(16) Uani 1 1 d . U . . .
H5_4 H 0.2644 1.1287 0.0724 0.114 Uiso 1 1 calc R U . . .
C6_4 C 0.28128(11) 1.0184(3) 0.0727(2) 0.0706(11) Uani 1 1 d . U . . .
H6_4 H 0.2691 1.0004 0.0357 0.085 Uiso 1 1 calc R U . . .
C7_4 C 0.29871(8) 0.8596(2) -0.05661(17) 0.0513(8) Uani 1 1 d . U . . .
C8_4 C 0.31535(10) 0.9250(3) -0.0668(2) 0.0628(9) Uani 1 1 d . U . . .
H8_4 H 0.3125 0.9717 -0.0439 0.075 Uiso 1 1 calc R U . . .
C9_4 C 0.33640(11) 0.9228(3) -0.1104(2) 0.0695(11) Uani 1 1 d . U . . .
H9_4 H 0.3478 0.9683 -0.1180 0.083 Uiso 1 1 calc R U . . .
C10_4 C 0.34087(11) 0.8544(3) -0.1430(2) 0.0696(11) Uani 1 1 d . U . . .
H10_4 H 0.3555 0.8526 -0.1727 0.084 Uiso 1 1 calc R U . . .
C11_4 C 0.32394(10) 0.7886(3) -0.1323(2) 0.0653(10) Uani 1 1 d . U . . .
H11_4 H 0.3271 0.7416 -0.1545 0.078 Uiso 1 1 calc R U . . .
C12_4 C 0.30212(9) 0.7907(2) -0.08873(18) 0.0576(9) Uani 1 1 d . U . . .
H12_4 H 0.2902 0.7461 -0.0818 0.069 Uiso 1 1 calc R U . . .
C4_4 C 0.29732(17) 1.1200(4) 0.1489(4) 0.111(2) Uani 1 1 d . U . . .
H4_4 H 0.2950 1.1717 0.1641 0.133 Uiso 1 1 calc R U . . .
O1_4 O 0.25347(6) 0.84438(15) 0.08441(13) 0.0537(6) Uani 1 1 d . . . . .
B1_5 B 0.52884(15) 0.7036(4) 0.1210(3) 0.0843(17) Uani 1 1 d D . . . .
F5_5 F 0.52984(10) 0.7711(2) 0.0870(2) 0.1219(13) Uani 1 1 d D . . . .
F2_5 F 0.50334(8) 0.6588(2) 0.09797(19) 0.0993(10) Uani 1 1 d D . . . .
F3_5 F 0.55364(8) 0.65590(19) 0.11613(19) 0.0992(10) Uani 1 1 d D . . . .
F4_5 F 0.52817(14) 0.7200(4) 0.18355(19) 0.174(2) Uani 1 1 d D . . . .
O2_6 O 0.3961(2) 0.5388(7) 0.1694(8) 0.063(3) Uani 0.788(8) 1 d D U P A 7
C4_6 C 0.45807(13) 0.5531(4) 0.2131(3) 0.0806(18) Uani 0.788(8) 1 d D U P A 7
H4A_6 H 0.4793 0.5417 0.2290 0.121 Uiso 0.788(8) 1 calc R U P A 7
H4B_6 H 0.4573 0.5807 0.1723 0.121 Uiso 0.788(8) 1 calc R U P A 7
H4C_6 H 0.4490 0.5860 0.2439 0.121 Uiso 0.788(8) 1 calc R U P A 7
C5_6 C 0.4573(2) 0.4078(6) 0.2192(4) 0.092(3) Uani 0.788(8) 1 d D U P A 7
H5A_6 H 0.4786 0.4189 0.2342 0.138 Uiso 0.788(8) 1 calc R U P A 7
H5B_6 H 0.4479 0.3802 0.2526 0.138 Uiso 0.788(8) 1 calc R U P A 7
H5C_6 H 0.4562 0.3751 0.1810 0.138 Uiso 0.788(8) 1 calc R U P A 7
N3_6 N 0.44120(11) 0.4806(3) 0.2043(2) 0.0675(14) Uani 0.788(8) 1 d D U P A 7
C1_6 C 0.41183(17) 0.4803(5) 0.1829(4) 0.0627(18) Uani 0.788(8) 1 d D U P A 7
H1_6 H 0.4021 0.4309 0.1777 0.075 Uiso 0.788(8) 1 calc R U P A 7
O1_9 O 0.3232(3) 1.3075(9) 0.0537(7) 0.166(5) Uiso 0.5 1 d D U P B 2
C3_9 C 0.2750(4) 1.3107(11) 0.0062(9) 0.132(5) Uiso 0.5 1 d D U P B 2
H3A_9 H 0.2608 1.2886 -0.0280 0.198 Uiso 0.5 1 calc R U P B 2
H3B_9 H 0.2675 1.3008 0.0473 0.198 Uiso 0.5 1 calc R U P B 2
H3C_9 H 0.2768 1.3671 -0.0002 0.198 Uiso 0.5 1 calc R U P B 2
C4_9 C 0.3519(5) 1.2583(14) 0.0622(10) 0.166(7) Uiso 0.5 1 d D U P B 2
H4A_9 H 0.3667 1.2766 0.0339 0.199 Uiso 0.5 1 calc R U P B 2
H4B_9 H 0.3472 1.2026 0.0532 0.199 Uiso 0.5 1 calc R U P B 2
C5_9 C 0.3653(5) 1.2719(12) 0.1402(9) 0.153(7) Uiso 0.5 1 d D U P B 2
H5A_9 H 0.3841 1.2419 0.1502 0.230 Uiso 0.5 1 calc R U P B 2
H5B_9 H 0.3695 1.3275 0.1480 0.230 Uiso 0.5 1 calc R U P B 2
H5C_9 H 0.3501 1.2540 0.1673 0.230 Uiso 0.5 1 calc R U P B 2
C2_9 C 0.3020(4) 1.2776(13) 0.0055(10) 0.155(7) Uiso 0.5 1 d D U P B 2
H2A_9 H 0.3093 1.2869 -0.0364 0.187 Uiso 0.5 1 calc R U P B 2
H2AB_9 H 0.3001 1.2205 0.0112 0.187 Uiso 0.5 1 calc R U P B 2
C4_7 C 0.2104(4) 1.3642(9) 0.1006(7) 0.121(5) Uiso 0.5 1 d D U P C 1
H4A_7 H 0.2297 1.3901 0.0935 0.145 Uiso 0.5 1 calc R U P C 1
H4AB_7 H 0.1947 1.4042 0.1056 0.145 Uiso 0.5 1 calc R U P C 1
O1_7 O 0.2143(2) 1.3101(6) 0.1547(5) 0.120(3) Uiso 0.5 1 d D U P C 1
C2_7 C 0.2392(2) 1.2729(6) 0.1615(5) 0.077(2) Uiso 0.5 1 d D U P C 1
H2A_7 H 0.2564 1.3099 0.1631 0.093 Uiso 0.5 1 calc R U P C 1
H2B_7 H 0.2403 1.2373 0.1249 0.093 Uiso 0.5 1 calc R U P C 1
C3_7 C 0.2409(3) 1.2264(7) 0.2225(5) 0.087(3) Uiso 0.5 1 d D U P C 1
H3A_7 H 0.2601 1.1974 0.2283 0.130 Uiso 0.5 1 calc R U P C 1
H3B_7 H 0.2400 1.2621 0.2585 0.130 Uiso 0.5 1 calc R U P C 1
H3C_7 H 0.2239 1.1897 0.2204 0.130 Uiso 0.5 1 calc R U P C 1
C5_7 C 0.1994(4) 1.3019(10) 0.0448(7) 0.121(5) Uiso 0.5 1 d D U P C 1
H5A_7 H 0.1957 1.3293 0.0040 0.181 Uiso 0.5 1 calc R U P C 1
H5B_7 H 0.2153 1.2625 0.0424 0.181 Uiso 0.5 1 calc R U P C 1
H5C_7 H 0.1807 1.2764 0.0544 0.181 Uiso 0.5 1 calc R U P C 1
O1_20 O 0.4350(5) 1.1752(10) 0.2055(12) 0.226(8) Uani 0.5 1 d D U P D -3
C2_20 C 0.4016(6) 1.1818(14) 0.1950(12) 0.204(8) Uani 0.5 1 d D U P D -3
H2A_20 H 0.3959 1.2368 0.1850 0.245 Uiso 0.5 1 calc R U P D -3
H2AB_20 H 0.3938 1.1494 0.1578 0.245 Uiso 0.5 1 calc R U P D -3
C3_20 C 0.3895(4) 1.1607(9) 0.2416(8) 0.135(6) Uani 0.5 1 d D U P D -3
H3A_20 H 0.3674 1.1660 0.2326 0.203 Uiso 0.5 1 calc R U P D -3
H3B_20 H 0.3946 1.1059 0.2511 0.203 Uiso 0.5 1 calc R U P D -3
H3C_20 H 0.3967 1.1932 0.2783 0.203 Uiso 0.5 1 calc R U P D -3
C4_20 C 0.4524(7) 1.1615(18) 0.2538(17) 0.238(11) Uani 0.5 1 d D U P D -3
H4A_20 H 0.4514 1.1054 0.2648 0.285 Uiso 0.5 1 calc R U P D -3
H4B_20 H 0.4463 1.1923 0.2899 0.285 Uiso 0.5 1 calc R U P D -3
C5_20 C 0.4824(6) 1.1814(12) 0.2433(16) 0.215(10) Uani 0.5 1 d D U P D -3
H5A_20 H 0.4963 1.1705 0.2819 0.323 Uiso 0.5 1 calc R U P D -3
H5B_20 H 0.4885 1.1505 0.2079 0.323 Uiso 0.5 1 calc R U P D -3
H5C_20 H 0.4834 1.2372 0.2330 0.323 Uiso 0.5 1 calc R U P D -3
N3_24 N 0.4281(4) 0.4318(10) 0.1947(7) 0.066(4) Uani 0.212(8) 1 d D U P A 8
C4_24 C 0.4607(5) 0.412(3) 0.213(2) 0.115(17) Uani 0.212(8) 1 d D U P A 8
H4A_24 H 0.4632 0.3554 0.2137 0.173 Uiso 0.212(8) 1 calc R U P A 8
H4B_24 H 0.4730 0.4349 0.1817 0.173 Uiso 0.212(8) 1 calc R U P A 8
H4C_24 H 0.4673 0.4337 0.2551 0.173 Uiso 0.212(8) 1 calc R U P A 8
C5_24 C 0.4084(5) 0.3652(12) 0.1798(10) 0.077(6) Uani 0.212(8) 1 d D U P A 8
H5A_24 H 0.4203 0.3170 0.1864 0.116 Uiso 0.212(8) 1 calc R U P A 8
H5B_24 H 0.3922 0.3652 0.2076 0.116 Uiso 0.212(8) 1 calc R U P A 8
H5C_24 H 0.3995 0.3683 0.1352 0.116 Uiso 0.212(8) 1 calc R U P A 8
C1_24 C 0.4163(6) 0.5051(14) 0.1888(16) 0.063(6) Uani 0.212(8) 1 d D U P A 8
H1_24 H 0.4291 0.5462 0.2063 0.076 Uiso 0.212(8) 1 calc R U P A 8
O2_24 O 0.3915(7) 0.524(3) 0.164(2) 0.056(7) Uani 0.212(8) 1 d D U P A 8

loop_
_atom_site_aniso_label
_atom_site_aniso_U_11
_atom_site_aniso_U_22
_atom_site_aniso_U_33
_atom_site_aniso_U_23
_atom_site_aniso_U_13
_atom_site_aniso_U_12
Pd1_1 0.03652(16) 0.05157(18) 0.03279(15) -0.00119(9) 0.00191(10) -0.00091(9)
N1_2 0.0382(13) 0.0532(15) 0.0344(12) -0.0012(11) 0.0014(10) -0.0001(11)
C2_2 0.0414(17) 0.064(2) 0.0438(17) -0.0049(15) -0.0040(13) 0.0025(14)
N2_2 0.0494(17) 0.0654(19) 0.0475(16) -0.0039(14) 0.0013(13) -0.0003(13)
C3_2 0.0443(17) 0.057(2) 0.0429(17) -0.0057(14) 0.0002(13) 0.0004(14)
N3_2 0.0383(13) 0.0558(16) 0.0347(12) 0.0008(11) 0.0012(10) 0.0006(11)
C4_2 0.0476(19) 0.068(2) 0.054(2) -0.0135(17) -0.0061(16) 0.0013(16)
C5_2 0.059(2) 0.070(3) 0.065(2) -0.025(2) -0.0063(19) 0.0039(19)
C6_2 0.053(2) 0.068(2) 0.056(2) -0.0159(18) -0.0005(17) 0.0072(17)
C7_2 0.0484(19) 0.061(2) 0.0455(18) -0.0064(15) 0.0020(14) 0.0033(15)
C8_2 0.0385(16) 0.0567(19) 0.0407(16) -0.0015(13) 0.0032(13) -0.0007(13)
C9_2 0.0380(16) 0.0534(18) 0.0378(15) -0.0013(13) 0.0018(12) 0.0003(13)
C10_2 0.046(2) 0.063(2) 0.0481(18) -0.0089(16) 0.0050(15) 0.0071(15)
C11_2 0.047(2) 0.072(2) 0.0470(18) -0.0106(16) 0.0059(15) 0.0028(16)
C12_2 0.0438(18) 0.076(3) 0.0466(18) -0.0103(17) 0.0043(15) 0.0056(16)
C13_2 0.045(2) 0.078(3) 0.075(3) -0.023(2) -0.0045(19) 0.0009(18)
C14_2 0.050(2) 0.072(3) 0.082(3) -0.025(2) -0.009(2) 0.0072(18)
C15_2 0.0435(19) 0.073(2) 0.056(2) -0.0171(18) 0.0000(16) 0.0069(16)
C16_2 0.046(2) 0.071(2) 0.057(2) -0.0193(18) 0.0007(16) 0.0041(17)
C17_2 0.049(2) 0.072(3) 0.100(4) -0.031(3) -0.007(2) 0.0069(19)
C18_2 0.050(2) 0.076(3) 0.089(3) -0.028(2) -0.013(2) 0.0110(19)
C19_2 0.0456(19) 0.081(3) 0.055(2) -0.0221(19) -0.0002(16) 0.0007(18)
C20_2 0.0473(19) 0.072(2) 0.0461(18) -0.0091(16) 0.0053(15) -0.0018(16)
C21_2 0.0450(18) 0.072(2) 0.0412(17) -0.0081(15) 0.0037(14) 0.0026(16)
C22_2 0.0460(18) 0.071(2) 0.0402(17) -0.0068(15) 0.0042(14) 0.0008(16)
C23_2 0.0490(19) 0.072(2) 0.0439(18) -0.0044(16) 0.0059(15) 0.0053(16)
C24_2 0.049(2) 0.076(3) 0.054(2) -0.0215(18) 0.0026(16) 0.0024(17)
C25_2 0.047(2) 0.070(2) 0.0505(19) -0.0159(17) 0.0020(15) 0.0033(16)
C26_2 0.0433(18) 0.068(2) 0.0435(17) -0.0073(15) 0.0011(14) 0.0032(15)
C27_2 0.050(2) 0.074(2) 0.0489(19) -0.0160(17) 0.0010(15) 0.0066(17)
C28_2 0.0466(19) 0.084(3) 0.050(2) -0.0100(18) 0.0056(15) 0.0118(18)
C29_2 0.0401(18) 0.081(3) 0.051(2) -0.0057(18) 0.0055(15) 0.0036(16)
C30_2 0.0399(17) 0.071(2) 0.0388(16) -0.0030(15) 0.0029(13) 0.0033(15)
C31_2 0.0388(17) 0.081(3) 0.0503(19) -0.0112(18) 0.0013(14) -0.0033(16)
C32_2 0.0395(17) 0.067(2) 0.0489(18) -0.0075(16) 0.0008(14) -0.0026(15)
C33_2 0.0391(16) 0.0550(19) 0.0370(15) 0.0017(13) 0.0013(12) 0.0019(13)
C34_2 0.0392(16) 0.060(2) 0.0368(15) -0.0003(13) 0.0021(12) 0.0014(14)
C1_2 0.0400(16) 0.0560(19) 0.0425(16) -0.0009(14) -0.0017(13) 0.0047(13)
N1_3 0.0411(14) 0.0558(16) 0.0339(12) -0.0004(11) 0.0022(10) -0.0003(11)
O1_3 0.0566(15) 0.089(2) 0.0445(13) -0.0182(13) -0.0002(11) 0.0223(14)
C2_3 0.055(2) 0.056(2) 0.0440(18) -0.0019(15) 0.0018(15) 0.0043(15)
N2_3 0.0392(13) 0.0519(15) 0.0361(13) 0.0016(11) 0.0006(10) 0.0007(11)
O2_3 0.0604(16) 0.087(2) 0.0509(14) -0.0295(14) -0.0102(12) 0.0179(14)
C3_3 0.0544(19) 0.0530(19) 0.0379(16) 0.0000(13) 0.0040(14) -0.0069(15)
C4_3 0.0454(17) 0.060(2) 0.0406(16) 0.0021(14) -0.0011(13) -0.0055(14)
C5_3 0.0413(17) 0.062(2) 0.0372(15) -0.0006(14) 0.0023(13) -0.0018(14)
C6_3 0.058(2) 0.057(2) 0.0417(18) 0.0006(14) 0.0011(16) -0.0042(15)
C7_3 0.053(2) 0.058(2) 0.0430(18) -0.0003(15) 0.0027(15) -0.0015(15)
C8_3 0.058(2) 0.054(2) 0.0380(16) -0.0033(14) 0.0006(14) 0.0015(15)
C9_3 0.0487(19) 0.070(2) 0.0464(18) -0.0069(16) -0.0041(15) 0.0046(16)
C10_3 0.0487(19) 0.073(2) 0.0483(19) -0.0104(17) 0.0030(15) 0.0109(17)
C11_3 0.0502(19) 0.061(2) 0.0400(16) -0.0075(15) 0.0017(14) 0.0064(15)
C12_3 0.056(2) 0.070(2) 0.0409(17) -0.0121(16) 0.0016(15) 0.0164(17)
C13_3 0.055(2) 0.069(2) 0.0439(18) -0.0170(16) -0.0058(15) 0.0131(17)
C14_3 0.051(2) 0.069(2) 0.0463(18) -0.0145(16) -0.0028(15) 0.0096(16)
C15_3 0.055(2) 0.084(3) 0.058(2) -0.026(2) -0.0050(18) 0.0079(19)
C16_3 0.048(2) 0.079(3) 0.065(2) -0.020(2) -0.0032(17) 0.0081(18)
C17_3 0.0495(19) 0.065(2) 0.0500(19) -0.0078(16) 0.0042(15) 0.0091(16)
C18_3 0.0527(19) 0.057(2) 0.0433(17) -0.0053(14) 0.0038(14) 0.0083(15)
C19_3 0.0520(19) 0.058(2) 0.0400(16) -0.0062(14) 0.0021(14) 0.0091(15)
C20_3 0.0500(19) 0.056(2) 0.0398(16) -0.0056(14) 0.0000(14) 0.0067(14)
C21_3 0.0541(19) 0.0540(19) 0.0382(16) -0.0042(14) 0.0050(14) 0.0057(15)
C22_3 0.0499(19) 0.064(2) 0.0517(19) -0.0010(17) 0.0020(16) 0.0047(16)
C23_3 0.047(2) 0.061(2) 0.052(2) -0.0050(15) 0.0054(16) 0.0048(15)
C24_3 0.0437(17) 0.060(2) 0.0422(17) -0.0005(14) 0.0049(13) 0.0037(14)
C25_3 0.0484(19) 0.056(2) 0.053(2) -0.0084(16) 0.0018(15) 0.0005(15)
C26_3 0.0414(17) 0.058(2) 0.0511(19) -0.0067(15) 0.0018(14) -0.0031(14)
C27_3 0.0425(17) 0.057(2) 0.0475(18) -0.0042(15) 0.0039(14) -0.0030(14)
C28_3 0.0390(17) 0.064(2) 0.0537(19) -0.0055(16) 0.0044(14) -0.0028(14)
C29_3 0.093(4) 0.150(5) 0.051(2) 0.002(3) 0.017(2) 0.049(4)
C30_3 0.081(3) 0.088(3) 0.087(4) -0.036(3) -0.010(3) 0.005(3)
C1_3 0.0501(19) 0.062(2) 0.0401(16) -0.0022(15) -0.0023(14) 0.0046(15)
P1_4 0.0404(5) 0.0569(5) 0.0438(5) -0.0026(4) 0.0013(4) 0.0025(3)
C1_4 0.055(2) 0.068(2) 0.056(2) -0.0104(17) 0.0112(16) -0.0084(16)
O2_4 0.0440(12) 0.0611(15) 0.0492(13) 0.0012(11) 0.0046(10) 0.0051(10)
C2_4 0.065(2) 0.085(3) 0.062(2) -0.018(2) 0.0083(19) -0.019(2)
O3_4 0.0472(13) 0.0636(16) 0.0534(14) -0.0058(12) -0.0021(11) -0.0019(11)
C3_4 0.091(4) 0.101(4) 0.091(4) -0.037(3) 0.009(3) -0.023(3)
O4_4 0.0467(13) 0.0622(15) 0.0500(14) 0.0010(11) -0.0022(11) 0.0038(11)
C5_4 0.095(4) 0.065(3) 0.124(4) -0.016(3) 0.006(3) 0.000(2)
C6_4 0.069(3) 0.061(2) 0.082(3) -0.010(2) 0.008(2) -0.0018(18)
C7_4 0.0468(19) 0.064(2) 0.0425(17) 0.0023(14) 0.0006(14) 0.0013(14)
C8_4 0.065(2) 0.066(2) 0.056(2) -0.0031(17) 0.0024(17) -0.0072(18)
C9_4 0.070(3) 0.079(3) 0.060(2) 0.0019(19) 0.0082(19) -0.013(2)
C10_4 0.070(3) 0.088(3) 0.052(2) 0.0050(19) 0.012(2) -0.004(2)
C11_4 0.071(2) 0.072(2) 0.055(2) -0.0020(18) 0.0135(18) 0.0010(19)
C12_4 0.063(2) 0.062(2) 0.0467(18) 0.0015(15) 0.0039(16) 0.0017(17)
C4_4 0.114(4) 0.083(4) 0.135(5) -0.045(3) 0.014(4) -0.018(3)
O1_4 0.0442(13) 0.0624(16) 0.0547(15) -0.0083(11) 0.0061(11) 0.0007(10)
B1_5 0.095(4) 0.093(4) 0.063(3) -0.021(3) 0.002(3) 0.017(3)
F5_5 0.151(3) 0.072(2) 0.139(3) -0.011(2) 0.005(3) -0.009(2)
F2_5 0.091(2) 0.108(3) 0.099(2) 0.0045(18) 0.0110(19) -0.0088(17)
F3_5 0.085(2) 0.096(2) 0.113(3) -0.0276(18) -0.0041(19) 0.0092(16)
F4_5 0.225(5) 0.208(5) 0.082(2) -0.065(3) -0.007(3) 0.090(4)
O2_6 0.059(4) 0.068(4) 0.061(4) -0.001(3) -0.005(3) 0.006(3)
C4_6 0.057(3) 0.117(5) 0.066(3) -0.011(3) -0.003(3) 0.007(3)
C5_6 0.103(5) 0.124(6) 0.052(4) 0.021(4) 0.024(3) 0.062(5)
N3_6 0.068(3) 0.089(3) 0.045(2) 0.004(2) 0.0062(19) 0.025(2)
C1_6 0.069(3) 0.070(4) 0.050(3) 0.001(3) 0.008(3) 0.007(3)
O1_20 0.269(16) 0.126(10) 0.296(19) -0.083(13) 0.093(14) -0.050(11)
C2_20 0.273(17) 0.150(13) 0.209(14) -0.078(11) 0.111(14) -0.058(13)
C3_20 0.162(13) 0.111(10) 0.140(12) -0.077(9) 0.049(10) -0.049(9)
C4_20 0.289(19) 0.144(16) 0.29(2) -0.075(15) 0.087(17) -0.048(13)
C5_20 0.288(19) 0.100(12) 0.27(2) -0.057(16) 0.088(18) -0.044(12)
N3_24 0.073(9) 0.084(9) 0.039(7) 0.005(6) 0.008(6) 0.010(7)
C4_24 0.079(11) 0.100(18) 0.16(4) 0.016(18) -0.018(11) 0.010(10)
C5_24 0.089(12) 0.085(10) 0.056(11) 0.005(8) 0.005(9) 0.000(8)
C1_24 0.067(10) 0.082(10) 0.041(11) 0.006(8) 0.008(7) 0.002(8)
O2_24 0.063(11) 0.062(15) 0.041(11) 0.004(10) 0.004(8) 0.000(9)

loop_
_geom_bond_atom_site_label_1
_geom_bond_atom_site_label_2
_geom_bond_distance
_geom_bond_site_symmetry_2
_geom_bond_publ_flag
Pd1_1 N2_3 2.015(3) 2_655 ?
Pd1_1 N1_2 2.016(3) . ?
Pd1_1 N1_3 2.023(3) . ?
Pd1_1 N3_2 2.024(3) 2_655 ?
N1_2 C9_2 1.326(4) . ?
N1_2 C1_2 1.368(4) . ?
C2_2 C1_2 1.358(5) . ?
C2_2 C3_2 1.410(5) . ?
C2_2 H2_2 0.9500 . ?
N2_2 C21_2 1.381(5) . ?
N2_2 C22_2 1.385(5) . ?
N2_2 H2A_2 0.8800 . ?
C3_2 C4_2 1.417(5) . ?
C3_2 C8_2 1.419(5) . ?
N3_2 C33_2 1.319(4) . ?
N3_2 C32_2 1.377(4) . ?
N3_2 Pd1_1 2.024(3) 2_655 ?
C4_2 C5_2 1.366(6) . ?
C4_2 H4_2 0.9500 . ?
C5_2 C6_2 1.403(6) . ?
C5_2 H5_2 0.9500 . ?
C6_2 C7_2 1.383(5) . ?
C6_2 H6_2 0.9500 . ?
C7_2 C8_2 1.417(5) . ?
C7_2 C10_2 1.433(5) . ?
C8_2 C9_2 1.408(5) . ?
C9_2 H9_2 0.9500 . ?
C10_2 C11_2 1.198(5) . ?
C11_2 C12_2 1.442(5) . ?
C12_2 C23_2 1.381(6) . ?
C12_2 C13_2 1.418(6) . ?
C13_2 C14_2 1.374(6) . ?
C13_2 H13_2 0.9500 . ?
C14_2 C15_2 1.410(6) . ?
C14_2 H14_2 0.9500 . ?
C15_2 C22_2 1.399(6) . ?
C15_2 C16_2 1.435(5) . ?
C16_2 C21_2 1.393(6) . ?
C16_2 C17_2 1.404(6) . ?
C17_2 C18_2 1.372(6) . ?
C17_2 H17_2 0.9500 . ?
C18_2 C19_2 1.414(7) . ?
C18_2 H18_2 0.9500 . ?
C19_2 C20_2 1.395(6) . ?
C19_2 C24_2 1.434(5) . ?
C20_2 C21_2 1.401(5) . ?
C20_2 H20_2 0.9500 . ?
C22_2 C23_2 1.392(5) . ?
C23_2 H23_2 0.9500 . ?
C24_2 C25_2 1.199(5) . ?
C25_2 C26_2 1.432(5) . ?
C26_2 C27_2 1.392(5) . ?
C26_2 C34_2 1.423(5) . ?
C27_2 C28_2 1.391(5) . ?
C27_2 H27_2 0.9500 . ?
C28_2 C29_2 1.347(6) . ?
C28_2 H28_2 0.9500 . ?
C29_2 C30_2 1.416(5) . ?
C29_2 H29_2 0.9500 . ?
C30_2 C31_2 1.404(5) . ?
C30_2 C34_2 1.412(5) . ?
C31_2 C32_2 1.358(5) . ?
C31_2 H31_2 0.9500 . ?
C32_2 H32_2 0.9500 . ?
C33_2 C34_2 1.411(5) . ?
C33_2 H33_2 0.9500 . ?
C1_2 H1_2 0.9500 . ?
N1_3 C1_3 1.340(5) . ?
N1_3 C5_3 1.341(4) . ?
O1_3 C12_3 1.370(4) . ?
O1_3 C29_3 1.444(5) . ?
C2_3 C1_3 1.381(5) . ?
C2_3 C3_3 1.396(5) . ?
C2_3 H2_3 0.9500 . ?
N2_3 C26_3 1.345(5) . ?
N2_3 C27_3 1.346(4) . ?
N2_3 Pd1_1 2.015(3) 2_655 ?
O2_3 C13_3 1.370(4) . ?
O2_3 C30_3 1.461(7) . ?
C3_3 C4_3 1.390(5) . ?
C3_3 C6_3 1.424(5) . ?
C4_3 C5_3 1.381(5) . ?
C4_3 H4_3 0.9500 . ?
C5_3 H5_3 0.9500 . ?
C6_3 C7_3 1.204(5) . ?
C7_3 C8_3 1.429(5) . ?
C8_3 C21_3 1.381(5) . ?
C8_3 C9_3 1.410(5) . ?
C9_3 C10_3 1.362(5) . ?
C9_3 H9_3 0.9500 . ?
C10_3 C11_3 1.404(5) . ?
C10_3 H10_3 0.9500 . ?
C11_3 C20_3 1.414(5) . ?
C11_3 C12_3 1.447(5) . ?
C12_3 C13_3 1.351(6) . ?
C13_3 C14_3 1.440(5) . ?
C14_3 C15_3 1.401(6) . ?
C14_3 C19_3 1.410(5) . ?
C15_3 C16_3 1.360(6) . ?
C15_3 H15_3 0.9500 . ?
C16_3 C17_3 1.413(6) . ?
C16_3 H16_3 0.9500 . ?
C17_3 C18_3 1.383(5) . ?
C17_3 C22_3 1.435(5) . ?
C18_3 C19_3 1.403(5) . ?
C18_3 H18_3 0.9500 . ?
C19_3 C20_3 1.456(5) . ?
C20_3 C21_3 1.397(5) . ?
C21_3 H21_3 0.9500 . ?
C22_3 C23_3 1.190(5) . ?
C23_3 C24_3 1.420(5) . ?
C24_3 C28_3 1.394(5) . ?
C24_3 C25_3 1.400(5) . ?
C25_3 C26_3 1.364(5) . ?
C25_3 H25_3 0.9500 . ?
C26_3 H26_3 0.9500 . ?
C27_3 C28_3 1.372(5) . ?
C27_3 H27_3 0.9500 . ?
C28_3 H28_3 0.9500 . ?
C29_3 H29A_3 0.9800 . ?
C29_3 H29B_3 0.9800 . ?
C29_3 H29C_3 0.9800 . ?
C30_3 H30A_3 0.9800 . ?
C30_3 H30B_3 0.9800 . ?
C30_3 H30C_3 0.9800 . ?
C1_3 H1_3 0.9500 . ?
P1_4 O1_4 1.458(3) . ?
P1_4 O2_4 1.467(3) . ?
P1_4 O4_4 1.610(3) . ?
P1_4 O3_4 1.633(3) . ?
C1_4 O3_4 1.369(5) . ?
C1_4 C2_4 1.400(6) . ?
C1_4 C6_4 1.404(6) . ?
C2_4 C3_4 1.367(8) . ?
C2_4 H2_4 0.9500 . ?
C3_4 C4_4 1.358(10) . ?
C3_4 H3_4 0.9500 . ?
O4_4 C7_4 1.410(4) . ?
C5_4 C6_4 1.383(7) . ?
C5_4 C4_4 1.411(9) . ?
C5_4 H5_4 0.9500 . ?
C6_4 H6_4 0.9500 . ?
C7_4 C8_4 1.371(6) . ?
C7_4 C12_4 1.377(6) . ?
C8_4 C9_4 1.385(6) . ?
C8_4 H8_4 0.9500 . ?
C9_4 C10_4 1.384(7) . ?
C9_4 H9_4 0.9500 . ?
C10_4 C11_4 1.386(7) . ?
C10_4 H10_4 0.9500 . ?
C11_4 C12_4 1.408(6) . ?
C11_4 H11_4 0.9500 . ?
C12_4 H12_4 0.9500 . ?
C4_4 H4_4 0.9500 . ?
B1_5 F4_5 1.356(6) . ?
B1_5 F5_5 1.364(8) . ?
B1_5 F3_5 1.381(7) . ?
B1_5 F2_5 1.405(7) . ?
O2_6 C1_6 1.235(11) . ?
C4_6 N3_6 1.449(8) . ?
C4_6 H4A_6 0.9800 . ?
C4_6 H4B_6 0.9800 . ?
C4_6 H4C_6 0.9800 . ?
C5_6 N3_6 1.452(9) . ?
C5_6 H5A_6 0.9800 . ?
C5_6 H5B_6 0.9800 . ?
C5_6 H5C_6 0.9800 . ?
N3_6 C1_6 1.327(8) . ?
C1_6 H1_6 0.9500 . ?
O1_9 C2_9 1.401(18) . ?
O1_9 C4_9 1.517(19) . ?
C3_9 C2_9 1.32(2) . ?
C3_9 H3A_9 0.9800 . ?
C3_9 H3B_9 0.9800 . ?
C3_9 H3C_9 0.9800 . ?
C4_9 C5_9 1.71(2) . ?
C4_9 H4A_9 0.9900 . ?
C4_9 H4B_9 0.9900 . ?
C5_9 H5A_9 0.9800 . ?
C5_9 H5B_9 0.9800 . ?
C5_9 H5C_9 0.9800 . ?
C2_9 H2A_9 0.9900 . ?
C2_9 H2AB_9 0.9900 . ?
C4_7 O1_7 1.466(16) . ?
C4_7 C5_7 1.62(2) . ?
C4_7 H4A_7 0.9900 . ?
C4_7 H4AB_7 0.9900 . ?
O1_7 C2_7 1.268(12) . ?
C2_7 C3_7 1.510(14) . ?
C2_7 H2A_7 0.9900 . ?
C2_7 H2B_7 0.9900 . ?
C3_7 H3A_7 0.9800 . ?
C3_7 H3B_7 0.9800 . ?
C3_7 H3C_7 0.9800 . ?
C5_7 H5A_7 0.9800 . ?
C5_7 H5B_7 0.9800 . ?
C5_7 H5C_7 0.9800 . ?
O1_20 C4_20 1.23(2) . ?
O1_20 C2_20 1.48(2) . ?
C2_20 C3_20 1.23(2) . ?
C2_20 H2A_20 0.9900 . ?
C2_20 H2AB_20 0.9900 . ?
C3_20 H3A_20 0.9800 . ?
C3_20 H3B_20 0.9800 . ?
C3_20 H3C_20 0.9800 . ?
C4_20 C5_20 1.41(3) . ?
C4_20 H4A_20 0.9900 . ?
C4_20 H4B_20 0.9900 . ?
C5_20 H5A_20 0.9800 . ?
C5_20 H5B_20 0.9800 . ?
C5_20 H5C_20 0.9800 . ?
N3_24 C1_24 1.36(2) . ?
N3_24 C5_24 1.447(16) . ?
N3_24 C4_24 1.490(17) . ?
C4_24 H4A_24 0.9800 . ?
C4_24 H4B_24 0.9800 . ?
C4_24 H4C_24 0.9800 . ?
C5_24 H5A_24 0.9800 . ?
C5_24 H5B_24 0.9800 . ?
C5_24 H5C_24 0.9800 . ?
C1_24 O2_24 1.21(2) . ?
C1_24 H1_24 0.9500 . ?

loop_
_geom_angle_atom_site_label_1
_geom_angle_atom_site_label_2
_geom_angle_atom_site_label_3
_geom_angle
_geom_angle_site_symmetry_1
_geom_angle_site_symmetry_3
_geom_angle_publ_flag
N2_3 Pd1_1 N1_2 90.84(11) 2_655 . ?
N2_3 Pd1_1 N1_3 89.67(11) 2_655 . ?
N1_2 Pd1_1 N1_3 177.23(11) . . ?
N2_3 Pd1_1 N3_2 179.04(11) 2_655 2_655 ?
N1_2 Pd1_1 N3_2 89.97(11) . 2_655 ?
N1_3 Pd1_1 N3_2 89.54(11) . 2_655 ?
C9_2 N1_2 C1_2 119.4(3) . . ?
C9_2 N1_2 Pd1_1 119.0(2) . . ?
C1_2 N1_2 Pd1_1 121.5(2) . . ?
C1_2 C2_2 C3_2 120.7(3) . . ?
C1_2 C2_2 H2_2 119.6 . . ?
C3_2 C2_2 H2_2 119.6 . . ?
C21_2 N2_2 C22_2 108.6(3) . . ?
C21_2 N2_2 H2A_2 125.7 . . ?
C22_2 N2_2 H2A_2 125.7 . . ?
C2_2 C3_2 C4_2 123.8(3) . . ?
C2_2 C3_2 C8_2 117.5(3) . . ?
C4_2 C3_2 C8_2 118.7(3) . . ?
C33_2 N3_2 C32_2 119.9(3) . . ?
C33_2 N3_2 Pd1_1 120.5(2) . 2_655 ?
C32_2 N3_2 Pd1_1 119.6(2) . 2_655 ?
C5_2 C4_2 C3_2 120.0(3) . . ?
C5_2 C4_2 H4_2 120.0 . . ?
C3_2 C4_2 H4_2 120.0 . . ?
C4_2 C5_2 C6_2 121.3(4) . . ?
C4_2 C5_2 H5_2 119.3 . . ?
C6_2 C5_2 H5_2 119.3 . . ?
C7_2 C6_2 C5_2 120.7(4) . . ?
C7_2 C6_2 H6_2 119.7 . . ?
C5_2 C6_2 H6_2 119.7 . . ?
C6_2 C7_2 C8_2 118.8(3) . . ?
C6_2 C7_2 C10_2 119.9(3) . . ?
C8_2 C7_2 C10_2 121.3(3) . . ?
C9_2 C8_2 C7_2 121.7(3) . . ?
C9_2 C8_2 C3_2 117.9(3) . . ?
C7_2 C8_2 C3_2 120.5(3) . . ?
N1_2 C9_2 C8_2 122.8(3) . . ?
N1_2 C9_2 H9_2 118.6 . . ?
C8_2 C9_2 H9_2 118.6 . . ?
C11_2 C10_2 C7_2 175.0(4) . . ?
C10_2 C11_2 C12_2 171.5(4) . . ?
C23_2 C12_2 C13_2 121.4(4) . . ?
C23_2 C12_2 C11_2 122.4(4) . . ?
C13_2 C12_2 C11_2 116.2(4) . . ?
C14_2 C13_2 C12_2 120.7(4) . . ?
C14_2 C13_2 H13_2 119.6 . . ?
C12_2 C13_2 H13_2 119.6 . . ?
C13_2 C14_2 C15_2 118.4(4) . . ?
C13_2 C14_2 H14_2 120.8 . . ?
C15_2 C14_2 H14_2 120.8 . . ?
C22_2 C15_2 C14_2 120.1(4) . . ?
C22_2 C15_2 C16_2 107.1(4) . . ?
C14_2 C15_2 C16_2 132.8(4) . . ?
C21_2 C16_2 C17_2 120.6(4) . . ?
C21_2 C16_2 C15_2 106.7(4) . . ?
C17_2 C16_2 C15_2 132.6(4) . . ?
C18_2 C17_2 C16_2 118.1(4) . . ?
C18_2 C17_2 H17_2 121.0 . . ?
C16_2 C17_2 H17_2 121.0 . . ?
C17_2 C18_2 C19_2 121.3(4) . . ?
C17_2 C18_2 H18_2 119.4 . . ?
C19_2 C18_2 H18_2 119.4 . . ?
C20_2 C19_2 C18_2 121.3(4) . . ?
C20_2 C19_2 C24_2 120.8(4) . . ?
C18_2 C19_2 C24_2 117.9(4) . . ?
C19_2 C20_2 C21_2 116.7(4) . . ?
C19_2 C20_2 H20_2 121.6 . . ?
C21_2 C20_2 H20_2 121.6 . . ?
N2_2 C21_2 C16_2 109.1(3) . . ?
N2_2 C21_2 C20_2 128.9(4) . . ?
C16_2 C21_2 C20_2 122.0(4) . . ?
N2_2 C22_2 C23_2 129.7(4) . . ?
N2_2 C22_2 C15_2 108.5(3) . . ?
C23_2 C22_2 C15_2 121.8(4) . . ?
C12_2 C23_2 C22_2 117.6(4) . . ?
C12_2 C23_2 H23_2 121.2 . . ?
C22_2 C23_2 H23_2 121.2 . . ?
C25_2 C24_2 C19_2 175.8(5) . . ?
C24_2 C25_2 C26_2 175.5(5) . . ?
C27_2 C26_2 C34_2 118.2(3) . . ?
C27_2 C26_2 C25_2 121.4(3) . . ?
C34_2 C26_2 C25_2 120.2(3) . . ?
C26_2 C27_2 C28_2 120.9(4) . . ?
C26_2 C27_2 H27_2 119.6 . . ?
C28_2 C27_2 H27_2 119.6 . . ?
C29_2 C28_2 C27_2 121.7(4) . . ?
C29_2 C28_2 H28_2 119.1 . . ?
C27_2 C28_2 H28_2 119.1 . . ?
C28_2 C29_2 C30_2 120.1(3) . . ?
C28_2 C29_2 H29_2 120.0 . . ?
C30_2 C29_2 H29_2 120.0 . . ?
C31_2 C30_2 C34_2 117.7(3) . . ?
C31_2 C30_2 C29_2 123.2(3) . . ?
C34_2 C30_2 C29_2 119.1(3) . . ?
C32_2 C31_2 C30_2 120.9(3) . . ?
C32_2 C31_2 H31_2 119.5 . . ?
C30_2 C31_2 H31_2 119.5 . . ?
C31_2 C32_2 N3_2 120.9(3) . . ?
C31_2 C32_2 H32_2 119.6 . . ?
N3_2 C32_2 H32_2 119.6 . . ?
N3_2 C33_2 C34_2 122.4(3) . . ?
N3_2 C33_2 H33_2 118.8 . . ?
C34_2 C33_2 H33_2 118.8 . . ?
C33_2 C34_2 C30_2 118.2(3) . . ?
C33_2 C34_2 C26_2 121.8(3) . . ?
C30_2 C34_2 C26_2 120.0(3) . . ?
C2_2 C1_2 N1_2 121.5(3) . . ?
C2_2 C1_2 H1_2 119.2 . . ?
N1_2 C1_2 H1_2 119.2 . . ?
C1_3 N1_3 C5_3 118.9(3) . . ?
C1_3 N1_3 Pd1_1 121.3(2) . . ?
C5_3 N1_3 Pd1_1 119.8(2) . . ?
C12_3 O1_3 C29_3 114.0(3) . . ?
C1_3 C2_3 C3_3 119.0(3) . . ?
C1_3 C2_3 H2_3 120.5 . . ?
C3_3 C2_3 H2_3 120.5 . . ?
C26_3 N2_3 C27_3 118.9(3) . . ?
C26_3 N2_3 Pd1_1 117.8(2) . 2_655 ?
C27_3 N2_3 Pd1_1 123.2(2) . 2_655 ?
C13_3 O2_3 C30_3 112.2(3) . . ?
C4_3 C3_3 C2_3 118.3(3) . . ?
C4_3 C3_3 C6_3 120.2(3) . . ?
C2_3 C3_3 C6_3 121.5(3) . . ?
C5_3 C4_3 C3_3 119.2(3) . . ?
C5_3 C4_3 H4_3 120.4 . . ?
C3_3 C4_3 H4_3 120.4 . . ?
N1_3 C5_3 C4_3 122.2(3) . . ?
N1_3 C5_3 H5_3 118.9 . . ?
C4_3 C5_3 H5_3 118.9 . . ?
C7_3 C6_3 C3_3 176.3(4) . . ?
C6_3 C7_3 C8_3 177.6(4) . . ?
C21_3 C8_3 C9_3 119.7(3) . . ?
C21_3 C8_3 C7_3 119.5(3) . . ?
C9_3 C8_3 C7_3 120.8(3) . . ?
C10_3 C9_3 C8_3 119.8(3) . . ?
C10_3 C9_3 H9_3 120.1 . . ?
C8_3 C9_3 H9_3 120.1 . . ?
C9_3 C10_3 C11_3 121.1(3) . . ?
C9_3 C10_3 H10_3 119.5 . . ?
C11_3 C10_3 H10_3 119.5 . . ?
C10_3 C11_3 C20_3 119.7(3) . . ?
C10_3 C11_3 C12_3 120.8(3) . . ?
C20_3 C11_3 C12_3 119.5(3) . . ?
C13_3 C12_3 O1_3 122.9(3) . . ?
C13_3 C12_3 C11_3 120.8(3) . . ?
O1_3 C12_3 C11_3 116.3(3) . . ?
C12_3 C13_3 O2_3 121.2(3) . . ?
C12_3 C13_3 C14_3 121.3(3) . . ?
O2_3 C13_3 C14_3 117.5(3) . . ?
C15_3 C14_3 C19_3 120.0(3) . . ?
C15_3 C14_3 C13_3 120.6(3) . . ?
C19_3 C14_3 C13_3 119.4(3) . . ?
C16_3 C15_3 C14_3 120.8(4) . . ?
C16_3 C15_3 H15_3 119.6 . . ?
C14_3 C15_3 H15_3 119.6 . . ?
C15_3 C16_3 C17_3 120.0(4) . . ?
C15_3 C16_3 H16_3 120.0 . . ?
C17_3 C16_3 H16_3 120.0 . . ?
C18_3 C17_3 C16_3 119.8(3) . . ?
C18_3 C17_3 C22_3 119.1(3) . . ?
C16_3 C17_3 C22_3 121.1(3) . . ?
C17_3 C18_3 C19_3 120.8(3) . . ?
C17_3 C18_3 H18_3 119.6 . . ?
C19_3 C18_3 H18_3 119.6 . . ?
C18_3 C19_3 C14_3 118.5(3) . . ?
C18_3 C19_3 C20_3 122.0(3) . . ?
C14_3 C19_3 C20_3 119.5(3) . . ?
C21_3 C20_3 C11_3 118.3(3) . . ?
C21_3 C20_3 C19_3 122.6(3) . . ?
C11_3 C20_3 C19_3 119.1(3) . . ?
C8_3 C21_3 C20_3 121.4(3) . . ?
C8_3 C21_3 H21_3 119.3 . . ?
C20_3 C21_3 H21_3 119.3 . . ?
C23_3 C22_3 C17_3 177.5(5) . . ?
C22_3 C23_3 C24_3 178.4(4) . . ?
C28_3 C24_3 C25_3 117.8(3) . . ?
C28_3 C24_3 C23_3 122.0(3) . . ?
C25_3 C24_3 C23_3 120.2(3) . . ?
C26_3 C25_3 C24_3 119.6(3) . . ?
C26_3 C25_3 H25_3 120.2 . . ?
C24_3 C25_3 H25_3 120.2 . . ?
N2_3 C26_3 C25_3 122.2(3) . . ?
N2_3 C26_3 H26_3 118.9 . . ?
C25_3 C26_3 H26_3 118.9 . . ?
N2_3 C27_3 C28_3 122.0(3) . . ?
N2_3 C27_3 H27_3 119.0 . . ?
C28_3 C27_3 H27_3 119.0 . . ?
C27_3 C28_3 C24_3 119.5(3) . . ?
C27_3 C28_3 H28_3 120.3 . . ?
C24_3 C28_3 H28_3 120.3 . . ?
O1_3 C29_3 H29A_3 109.5 . . ?
O1_3 C29_3 H29B_3 109.5 . . ?
H29A_3 C29_3 H29B_3 109.5 . . ?
O1_3 C29_3 H29C_3 109.5 . . ?
H29A_3 C29_3 H29C_3 109.5 . . ?
H29B_3 C29_3 H29C_3 109.5 . . ?
O2_3 C30_3 H30A_3 109.5 . . ?
O2_3 C30_3 H30B_3 109.5 . . ?
H30A_3 C30_3 H30B_3 109.5 . . ?
O2_3 C30_3 H30C_3 109.5 . . ?
H30A_3 C30_3 H30C_3 109.5 . . ?
H30B_3 C30_3 H30C_3 109.5 . . ?
N1_3 C1_3 C2_3 122.3(3) . . ?
N1_3 C1_3 H1_3 118.9 . . ?
C2_3 C1_3 H1_3 118.9 . . ?
O1_4 P1_4 O2_4 122.42(16) . . ?
O1_4 P1_4 O4_4 106.51(15) . . ?
O2_4 P1_4 O4_4 110.27(15) . . ?
O1_4 P1_4 O3_4 110.28(15) . . ?
O2_4 P1_4 O3_4 103.14(14) . . ?
O4_4 P1_4 O3_4 102.49(15) . . ?
O3_4 C1_4 C2_4 116.0(4) . . ?
O3_4 C1_4 C6_4 123.2(4) . . ?
C2_4 C1_4 C6_4 120.7(4) . . ?
C3_4 C2_4 C1_4 120.3(5) . . ?
C3_4 C2_4 H2_4 119.9 . . ?
C1_4 C2_4 H2_4 119.9 . . ?
C1_4 O3_4 P1_4 125.1(2) . . ?
C2_4 C3_4 C4_4 119.9(5) . . ?
C2_4 C3_4 H3_4 120.0 . . ?
C4_4 C3_4 H3_4 120.0 . . ?
C7_4 O4_4 P1_4 120.4(2) . . ?
C6_4 C5_4 C4_4 120.2(6) . . ?
C6_4 C5_4 H5_4 119.9 . . ?
C4_4 C5_4 H5_4 119.9 . . ?
C5_4 C6_4 C1_4 117.9(5) . . ?
C5_4 C6_4 H6_4 121.0 . . ?
C1_4 C6_4 H6_4 121.0 . . ?
C8_4 C7_4 C12_4 122.1(4) . . ?
C8_4 C7_4 O4_4 118.2(4) . . ?
C12_4 C7_4 O4_4 119.5(3) . . ?
C7_4 C8_4 C9_4 119.8(4) . . ?
C7_4 C8_4 H8_4 120.1 . . ?
C9_4 C8_4 H8_4 120.1 . . ?
C10_4 C9_4 C8_4 120.0(4) . . ?
C10_4 C9_4 H9_4 120.0 . . ?
C8_4 C9_4 H9_4 120.0 . . ?
C9_4 C10_4 C11_4 119.6(4) . . ?
C9_4 C10_4 H10_4 120.2 . . ?
C11_4 C10_4 H10_4 120.2 . . ?
C10_4 C11_4 C12_4 120.7(4) . . ?
C10_4 C11_4 H11_4 119.6 . . ?
C12_4 C11_4 H11_4 119.6 . . ?
C7_4 C12_4 C11_4 117.8(4) . . ?
C7_4 C12_4 H12_4 121.1 . . ?
C11_4 C12_4 H12_4 121.1 . . ?
C3_4 C4_4 C5_4 120.9(6) . . ?
C3_4 C4_4 H4_4 119.5 . . ?
C5_4 C4_4 H4_4 119.5 . . ?
F4_5 B1_5 F5_5 110.1(5) . . ?
F4_5 B1_5 F3_5 107.5(5) . . ?
F5_5 B1_5 F3_5 112.8(6) . . ?
F4_5 B1_5 F2_5 110.2(6) . . ?
F5_5 B1_5 F2_5 110.6(5) . . ?
F3_5 B1_5 F2_5 105.5(5) . . ?
N3_6 C4_6 H4A_6 109.5 . . ?
N3_6 C4_6 H4B_6 109.5 . . ?
H4A_6 C4_6 H4B_6 109.5 . . ?
N3_6 C4_6 H4C_6 109.5 . . ?
H4A_6 C4_6 H4C_6 109.5 . . ?
H4B_6 C4_6 H4C_6 109.5 . . ?
N3_6 C5_6 H5A_6 109.5 . . ?
N3_6 C5_6 H5B_6 109.5 . . ?
H5A_6 C5_6 H5B_6 109.5 . . ?
N3_6 C5_6 H5C_6 109.5 . . ?
H5A_6 C5_6 H5C_6 109.5 . . ?
H5B_6 C5_6 H5C_6 109.5 . . ?
C1_6 N3_6 C4_6 121.2(6) . . ?
C1_6 N3_6 C5_6 120.5(8) . . ?
C4_6 N3_6 C5_6 118.3(6) . . ?
O2_6 C1_6 N3_6 125.5(10) . . ?
O2_6 C1_6 H1_6 117.2 . . ?
N3_6 C1_6 H1_6 117.2 . . ?
C2_9 O1_9 C4_9 111.6(15) . . ?
C2_9 C3_9 H3A_9 109.5 . . ?
C2_9 C3_9 H3B_9 109.5 . . ?
H3A_9 C3_9 H3B_9 109.5 . . ?
C2_9 C3_9 H3C_9 109.5 . . ?
H3A_9 C3_9 H3C_9 109.5 . . ?
H3B_9 C3_9 H3C_9 109.5 . . ?
O1_9 C4_9 C5_9 103.7(15) . . ?
O1_9 C4_9 H4A_9 111.0 . . ?
C5_9 C4_9 H4A_9 111.0 . . ?
O1_9 C4_9 H4B_9 111.0 . . ?
C5_9 C4_9 H4B_9 111.0 . . ?
H4A_9 C4_9 H4B_9 109.0 . . ?
C4_9 C5_9 H5A_9 109.5 . . ?
C4_9 C5_9 H5B_9 109.5 . . ?
H5A_9 C5_9 H5B_9 109.5 . . ?
C4_9 C5_9 H5C_9 109.5 . . ?
H5A_9 C5_9 H5C_9 109.5 . . ?
H5B_9 C5_9 H5C_9 109.5 . . ?
C3_9 C2_9 O1_9 111.6(18) . . ?
C3_9 C2_9 H2A_9 109.3 . . ?
O1_9 C2_9 H2A_9 109.3 . . ?
C3_9 C2_9 H2AB_9 109.3 . . ?
O1_9 C2_9 H2AB_9 109.3 . . ?
H2A_9 C2_9 H2AB_9 108.0 . . ?
O1_7 C4_7 C5_7 98.7(12) . . ?
O1_7 C4_7 H4A_7 112.0 . . ?
C5_7 C4_7 H4A_7 112.0 . . ?
O1_7 C4_7 H4AB_7 112.0 . . ?
C5_7 C4_7 H4AB_7 112.0 . . ?
H4A_7 C4_7 H4AB_7 109.7 . . ?
C2_7 O1_7 C4_7 115.4(11) . . ?
O1_7 C2_7 C3_7 108.8(10) . . ?
O1_7 C2_7 H2A_7 109.9 . . ?
C3_7 C2_7 H2A_7 109.9 . . ?
O1_7 C2_7 H2B_7 109.9 . . ?
C3_7 C2_7 H2B_7 109.9 . . ?
H2A_7 C2_7 H2B_7 108.3 . . ?
C2_7 C3_7 H3A_7 109.5 . . ?
C2_7 C3_7 H3B_7 109.5 . . ?
H3A_7 C3_7 H3B_7 109.5 . . ?
C2_7 C3_7 H3C_7 109.5 . . ?
H3A_7 C3_7 H3C_7 109.5 . . ?
H3B_7 C3_7 H3C_7 109.5 . . ?
C4_7 C5_7 H5A_7 109.5 . . ?
C4_7 C5_7 H5B_7 109.5 . . ?
H5A_7 C5_7 H5B_7 109.5 . . ?
C4_7 C5_7 H5C_7 109.5 . . ?
H5A_7 C5_7 H5C_7 109.5 . . ?
H5B_7 C5_7 H5C_7 109.5 . . ?
C4_20 O1_20 C2_20 131(3) . . ?
C3_20 C2_20 O1_20 112(2) . . ?
C3_20 C2_20 H2A_20 109.2 . . ?
O1_20 C2_20 H2A_20 109.2 . . ?
C3_20 C2_20 H2AB_20 109.2 . . ?
O1_20 C2_20 H2AB_20 109.2 . . ?
H2A_20 C2_20 H2AB_20 107.9 . . ?
C2_20 C3_20 H3A_20 109.5 . . ?
C2_20 C3_20 H3B_20 109.5 . . ?
H3A_20 C3_20 H3B_20 109.5 . . ?
C2_20 C3_20 H3C_20 109.5 . . ?
H3A_20 C3_20 H3C_20 109.5 . . ?
H3B_20 C3_20 H3C_20 109.5 . . ?
O1_20 C4_20 C5_20 110(3) . . ?
O1_20 C4_20 H4A_20 109.8 . . ?
C5_20 C4_20 H4A_20 109.8 . . ?
O1_20 C4_20 H4B_20 109.8 . . ?
C5_20 C4_20 H4B_20 109.8 . . ?
H4A_20 C4_20 H4B_20 108.2 . . ?
C4_20 C5_20 H5A_20 109.5 . . ?
C4_20 C5_20 H5B_20 109.5 . . ?
H5A_20 C5_20 H5B_20 109.5 . . ?
C4_20 C5_20 H5C_20 109.5 . . ?
H5A_20 C5_20 H5C_20 109.5 . . ?
H5B_20 C5_20 H5C_20 109.5 . . ?
C1_24 N3_24 C5_24 119.6(18) . . ?
C1_24 N3_24 C4_24 126(2) . . ?
C5_24 N3_24 C4_24 114.9(19) . . ?
N3_24 C4_24 H4A_24 109.5 . . ?
N3_24 C4_24 H4B_24 109.5 . . ?
H4A_24 C4_24 H4B_24 109.5 . . ?
N3_24 C4_24 H4C_24 109.5 . . ?
H4A_24 C4_24 H4C_24 109.5 . . ?
H4B_24 C4_24 H4C_24 109.5 . . ?
N3_24 C5_24 H5A_24 109.5 . . ?
N3_24 C5_24 H5B_24 109.5 . . ?
H5A_24 C5_24 H5B_24 109.5 . . ?
N3_24 C5_24 H5C_24 109.5 . . ?
H5A_24 C5_24 H5C_24 109.5 . . ?
H5B_24 C5_24 H5C_24 109.5 . . ?
O2_24 C1_24 N3_24 127(3) . . ?
O2_24 C1_24 H1_24 116.3 . . ?
N3_24 C1_24 H1_24 116.3 . . ?

loop_
_geom_torsion_atom_site_label_1
_geom_torsion_atom_site_label_2
_geom_torsion_atom_site_label_3
_geom_torsion_atom_site_label_4
_geom_torsion
_geom_torsion_site_symmetry_1
_geom_torsion_site_symmetry_2
_geom_torsion_site_symmetry_3
_geom_torsion_site_symmetry_4
_geom_torsion_publ_flag
C1_2 C2_2 C3_2 C4_2 178.4(4) . . . . ?
C1_2 C2_2 C3_2 C8_2 -2.3(5) . . . . ?
C2_2 C3_2 C4_2 C5_2 178.3(4) . . . . ?
C8_2 C3_2 C4_2 C5_2 -1.0(6) . . . . ?
C3_2 C4_2 C5_2 C6_2 -0.4(7) . . . . ?
C4_2 C5_2 C6_2 C7_2 0.6(7) . . . . ?
C5_2 C6_2 C7_2 C8_2 0.5(6) . . . . ?
C5_2 C6_2 C7_2 C10_2 -178.6(4) . . . . ?
C6_2 C7_2 C8_2 C9_2 176.6(4) . . . . ?
C10_2 C7_2 C8_2 C9_2 -4.4(6) . . . . ?
C6_2 C7_2 C8_2 C3_2 -1.9(6) . . . . ?
C10_2 C7_2 C8_2 C3_2 177.2(4) . . . . ?
C2_2 C3_2 C8_2 C9_2 4.3(5) . . . . ?
C4_2 C3_2 C8_2 C9_2 -176.4(3) . . . . ?
C2_2 C3_2 C8_2 C7_2 -177.2(3) . . . . ?
C4_2 C3_2 C8_2 C7_2 2.1(5) . . . . ?
C1_2 N1_2 C9_2 C8_2 -1.5(5) . . . . ?
Pd1_1 N1_2 C9_2 C8_2 174.1(2) . . . . ?
C7_2 C8_2 C9_2 N1_2 179.0(3) . . . . ?
C3_2 C8_2 C9_2 N1_2 -2.5(5) . . . . ?
C23_2 C12_2 C13_2 C14_2 0.2(7) . . . . ?
C11_2 C12_2 C13_2 C14_2 178.1(4) . . . . ?
C12_2 C13_2 C14_2 C15_2 -0.1(7) . . . . ?
C13_2 C14_2 C15_2 C22_2 -0.2(7) . . . . ?
C13_2 C14_2 C15_2 C16_2 -178.3(5) . . . . ?
C22_2 C15_2 C16_2 C21_2 0.4(5) . . . . ?
C14_2 C15_2 C16_2 C21_2 178.7(5) . . . . ?
C22_2 C15_2 C16_2 C17_2 177.6(5) . . . . ?
C14_2 C15_2 C16_2 C17_2 -4.1(9) . . . . ?
C21_2 C16_2 C17_2 C18_2 -1.8(7) . . . . ?
C15_2 C16_2 C17_2 C18_2 -178.7(5) . . . . ?
C16_2 C17_2 C18_2 C19_2 1.3(8) . . . . ?
C17_2 C18_2 C19_2 C20_2 0.2(7) . . . . ?
C17_2 C18_2 C19_2 C24_2 179.8(5) . . . . ?
C18_2 C19_2 C20_2 C21_2 -1.1(6) . . . . ?
C24_2 C19_2 C20_2 C21_2 179.3(4) . . . . ?
C22_2 N2_2 C21_2 C16_2 -0.3(4) . . . . ?
C22_2 N2_2 C21_2 C20_2 -178.8(4) . . . . ?
C17_2 C16_2 C21_2 N2_2 -177.7(4) . . . . ?
C15_2 C16_2 C21_2 N2_2 -0.1(4) . . . . ?
C17_2 C16_2 C21_2 C20_2 0.9(6) . . . . ?
C15_2 C16_2 C21_2 C20_2 178.5(3) . . . . ?
C19_2 C20_2 C21_2 N2_2 178.8(4) . . . . ?
C19_2 C20_2 C21_2 C16_2 0.5(6) . . . . ?
C21_2 N2_2 C22_2 C23_2 -179.1(4) . . . . ?
C21_2 N2_2 C22_2 C15_2 0.5(4) . . . . ?
C14_2 C15_2 C22_2 N2_2 -179.1(4) . . . . ?
C16_2 C15_2 C22_2 N2_2 -0.6(4) . . . . ?
C14_2 C15_2 C22_2 C23_2 0.5(6) . . . . ?
C16_2 C15_2 C22_2 C23_2 179.1(3) . . . . ?
C13_2 C12_2 C23_2 C22_2 0.1(6) . . . . ?
C11_2 C12_2 C23_2 C22_2 -177.7(3) . . . . ?
N2_2 C22_2 C23_2 C12_2 179.1(4) . . . . ?
C15_2 C22_2 C23_2 C12_2 -0.4(5) . . . . ?
C34_2 C26_2 C27_2 C28_2 -1.9(6) . . . . ?
C25_2 C26_2 C27_2 C28_2 174.4(4) . . . . ?
C26_2 C27_2 C28_2 C29_2 -0.1(7) . . . . ?
C27_2 C28_2 C29_2 C30_2 1.3(7) . . . . ?
C28_2 C29_2 C30_2 C31_2 -179.5(4) . . . . ?
C28_2 C29_2 C30_2 C34_2 -0.5(6) . . . . ?
C34_2 C30_2 C31_2 C32_2 1.5(6) . . . . ?
C29_2 C30_2 C31_2 C32_2 -179.4(4) . . . . ?
C30_2 C31_2 C32_2 N3_2 0.3(6) . . . . ?
C33_2 N3_2 C32_2 C31_2 -1.8(5) . . . . ?
Pd1_1 N3_2 C32_2 C31_2 179.1(3) 2_655 . . . ?
C32_2 N3_2 C33_2 C34_2 1.5(5) . . . . ?
Pd1_1 N3_2 C33_2 C34_2 -179.4(2) 2_655 . . . ?
N3_2 C33_2 C34_2 C30_2 0.3(5) . . . . ?
N3_2 C33_2 C34_2 C26_2 -179.0(3) . . . . ?
C31_2 C30_2 C34_2 C33_2 -1.7(5) . . . . ?
C29_2 C30_2 C34_2 C33_2 179.1(3) . . . . ?
C31_2 C30_2 C34_2 C26_2 177.6(4) . . . . ?
C29_2 C30_2 C34_2 C26_2 -1.6(5) . . . . ?
C27_2 C26_2 C34_2 C33_2 -178.0(4) . . . . ?
C25_2 C26_2 C34_2 C33_2 5.6(6) . . . . ?
C27_2 C26_2 C34_2 C30_2 2.7(5) . . . . ?
C25_2 C26_2 C34_2 C30_2 -173.6(4) . . . . ?
C3_2 C2_2 C1_2 N1_2 -1.7(6) . . . . ?
C9_2 N1_2 C1_2 C2_2 3.7(5) . . . . ?
Pd1_1 N1_2 C1_2 C2_2 -171.8(3) . . . . ?
C1_3 C2_3 C3_3 C4_3 0.7(5) . . . . ?
C1_3 C2_3 C3_3 C6_3 -178.6(4) . . . . ?
C2_3 C3_3 C4_3 C5_3 -2.3(5) . . . . ?
C6_3 C3_3 C4_3 C5_3 177.0(3) . . . . ?
C1_3 N1_3 C5_3 C4_3 0.0(5) . . . . ?
Pd1_1 N1_3 C5_3 C4_3 -178.3(3) . . . . ?
C3_3 C4_3 C5_3 N1_3 2.0(5) . . . . ?
C21_3 C8_3 C9_3 C10_3 1.5(6) . . . . ?
C7_3 C8_3 C9_3 C10_3 -177.0(4) . . . . ?
C8_3 C9_3 C10_3 C11_3 0.4(6) . . . . ?
C9_3 C10_3 C11_3 C20_3 -2.3(6) . . . . ?
C9_3 C10_3 C11_3 C12_3 177.0(4) . . . . ?
C29_3 O1_3 C12_3 C13_3 -58.5(6) . . . . ?
C29_3 O1_3 C12_3 C11_3 124.6(5) . . . . ?
C10_3 C11_3 C12_3 C13_3 -174.8(4) . . . . ?
C20_3 C11_3 C12_3 C13_3 4.5(6) . . . . ?
C10_3 C11_3 C12_3 O1_3 2.2(6) . . . . ?
C20_3 C11_3 C12_3 O1_3 -178.5(4) . . . . ?
O1_3 C12_3 C13_3 O2_3 0.2(7) . . . . ?
C11_3 C12_3 C13_3 O2_3 177.0(4) . . . . ?
O1_3 C12_3 C13_3 C14_3 177.7(4) . . . . ?
C11_3 C12_3 C13_3 C14_3 -5.4(6) . . . . ?
C30_3 O2_3 C13_3 C12_3 -79.9(5) . . . . ?
C30_3 O2_3 C13_3 C14_3 102.4(5) . . . . ?
C12_3 C13_3 C14_3 C15_3 -177.2(4) . . . . ?
O2_3 C13_3 C14_3 C15_3 0.4(6) . . . . ?
C12_3 C13_3 C14_3 C19_3 0.5(6) . . . . ?
O2_3 C13_3 C14_3 C19_3 178.1(4) . . . . ?
C19_3 C14_3 C15_3 C16_3 -1.8(7) . . . . ?
C13_3 C14_3 C15_3 C16_3 175.9(5) . . . . ?
C14_3 C15_3 C16_3 C17_3 -0.8(8) . . . . ?
C15_3 C16_3 C17_3 C18_3 1.9(7) . . . . ?
C15_3 C16_3 C17_3 C22_3 -176.6(4) . . . . ?
C16_3 C17_3 C18_3 C19_3 -0.5(6) . . . . ?
C22_3 C17_3 C18_3 C19_3 178.1(4) . . . . ?
C17_3 C18_3 C19_3 C14_3 -2.0(6) . . . . ?
C17_3 C18_3 C19_3 C20_3 178.1(4) . . . . ?
C15_3 C14_3 C19_3 C18_3 3.1(6) . . . . ?
C13_3 C14_3 C19_3 C18_3 -174.6(4) . . . . ?
C15_3 C14_3 C19_3 C20_3 -177.0(4) . . . . ?
C13_3 C14_3 C19_3 C20_3 5.3(6) . . . . ?
C10_3 C11_3 C20_3 C21_3 2.3(6) . . . . ?
C12_3 C11_3 C20_3 C21_3 -177.0(4) . . . . ?
C10_3 C11_3 C20_3 C19_3 -179.4(4) . . . . ?
C12_3 C11_3 C20_3 C19_3 1.3(6) . . . . ?
C18_3 C19_3 C20_3 C21_3 -8.0(6) . . . . ?
C14_3 C19_3 C20_3 C21_3 172.2(4) . . . . ?
C18_3 C19_3 C20_3 C11_3 173.7(4) . . . . ?
C14_3 C19_3 C20_3 C11_3 -6.1(6) . . . . ?
C9_3 C8_3 C21_3 C20_3 -1.5(6) . . . . ?
C7_3 C8_3 C21_3 C20_3 177.0(3) . . . . ?
C11_3 C20_3 C21_3 C8_3 -0.4(5) . . . . ?
C19_3 C20_3 C21_3 C8_3 -178.7(4) . . . . ?
C28_3 C24_3 C25_3 C26_3 -0.4(6) . . . . ?
C23_3 C24_3 C25_3 C26_3 179.7(4) . . . . ?
C27_3 N2_3 C26_3 C25_3 -1.4(5) . . . . ?
Pd1_1 N2_3 C26_3 C25_3 176.0(3) 2_655 . . . ?
C24_3 C25_3 C26_3 N2_3 1.1(6) . . . . ?
C26_3 N2_3 C27_3 C28_3 1.0(5) . . . . ?
Pd1_1 N2_3 C27_3 C28_3 -176.2(3) 2_655 . . . ?
N2_3 C27_3 C28_3 C24_3 -0.3(6) . . . . ?
C25_3 C24_3 C28_3 C27_3 0.0(5) . . . . ?
C23_3 C24_3 C28_3 C27_3 179.9(4) . . . . ?
C5_3 N1_3 C1_3 C2_3 -1.7(5) . . . . ?
Pd1_1 N1_3 C1_3 C2_3 176.6(3) . . . . ?
C3_3 C2_3 C1_3 N1_3 1.3(6) . . . . ?
O3_4 C1_4 C2_4 C3_4 177.2(4) . . . . ?
C6_4 C1_4 C2_4 C3_4 1.2(7) . . . . ?
C2_4 C1_4 O3_4 P1_4 147.7(3) . . . . ?
C6_4 C1_4 O3_4 P1_4 -36.3(5) . . . . ?
O1_4 P1_4 O3_4 C1_4 -37.3(3) . . . . ?
O2_4 P1_4 O3_4 C1_4 -169.6(3) . . . . ?
O4_4 P1_4 O3_4 C1_4 75.8(3) . . . . ?
C1_4 C2_4 C3_4 C4_4 1.3(9) . . . . ?
O1_4 P1_4 O4_4 C7_4 -176.7(3) . . . . ?
O2_4 P1_4 O4_4 C7_4 -41.8(3) . . . . ?
O3_4 P1_4 O4_4 C7_4 67.5(3) . . . . ?
C4_4 C5_4 C6_4 C1_4 0.7(9) . . . . ?
O3_4 C1_4 C6_4 C5_4 -177.9(5) . . . . ?
C2_4 C1_4 C6_4 C5_4 -2.1(7) . . . . ?
P1_4 O4_4 C7_4 C8_4 -101.6(4) . . . . ?
P1_4 O4_4 C7_4 C12_4 83.1(4) . . . . ?
C12_4 C7_4 C8_4 C9_4 -0.1(6) . . . . ?
O4_4 C7_4 C8_4 C9_4 -175.2(4) . . . . ?
C7_4 C8_4 C9_4 C10_4 -0.9(7) . . . . ?
C8_4 C9_4 C10_4 C11_4 0.7(7) . . . . ?
C9_4 C10_4 C11_4 C12_4 0.3(7) . . . . ?
C8_4 C7_4 C12_4 C11_4 1.2(6) . . . . ?
O4_4 C7_4 C12_4 C11_4 176.2(3) . . . . ?
C10_4 C11_4 C12_4 C7_4 -1.3(6) . . . . ?
C2_4 C3_4 C4_4 C5_4 -2.8(11) . . . . ?
C6_4 C5_4 C4_4 C3_4 1.7(11) . . . . ?
C4_6 N3_6 C1_6 O2_6 -0.7(17) . . . . ?
C5_6 N3_6 C1_6 O2_6 179.4(14) . . . . ?
C2_9 O1_9 C4_9 C5_9 -152.1(16) . . . . ?
C4_9 O1_9 C2_9 C3_9 167.8(18) . . . . ?
C5_7 C4_7 O1_7 C2_7 81.7(14) . . . . ?
C4_7 O1_7 C2_7 C3_7 174.3(11) . . . . ?
C4_20 O1_20 C2_20 C3_20 -10(4) . . . . ?
C2_20 O1_20 C4_20 C5_20 -165(2) . . . . ?
C5_24 N3_24 C1_24 O2_24 -11(6) . . . . ?
C4_24 N3_24 C1_24 O2_24 166(5) . . . . ?

_shelx_res_file
;

    ap214.res created by SHELXL-2014/7


TITL sol_a.res in C2/c
REM Old TITL sol in C2/c
REM SHELXT solution in C2/c: R1 0.156, Rweak 0.005, Alpha 0.030
REM <I/s>   0.363 for  474 systematic absences,  Orientation as input
REM Formula found by SHELXT:  C73 N11 O13 S Pd
CELL  0.68880  44.2840  17.1100  21.1420   90.000   96.508   90.000
ZERR  4.000   0.0089   0.0034   0.0042    0.000    0.030    0.000
LATT  7
SYMM -X, Y, 1/2-Z
SFAC C H N O Pd P B F
DISP $C  0.00315  0.00158 10.63357!source kissel
DISP $H -0.00002  0.00000  0.66583!source kissel
DISP $N  0.00614  0.00319 18.01970!source kissel
DISP $O  0.01061  0.00581 29.58449!source kissel
DISP $Pd -1.06209  0.96823 3951.71525!source kissel
DISP $P  0.09866  0.09015 368.94031!source kissel
DISP $B  0.00128  0.00067  6.19800!source kissel
DISP $F  0.01682  0.00993 46.71172!source kissel
UNIT 680 568 48 68 8 8 8 32
REM CGLS 20
L.S. 10
ACTA
TEMP -173
SIZE 0.3 0.3 0.001
REM coulouless plate
LIST 4
RIGU_ETO $C $O
SIMU_ETO $C $O
RIGU_DMF $C $N $O
SIMU_DMF $C $N $O
RIGU_POB $C
BOND $H
CONF
WPDB -2
BOND
FMAP 2
PLAN 100
REM RESTRAINTS
REM Geometrical restraints for BF4- ions
REM Traget values for 1.2 distances (DFIX) and 1.3 distances (DANG)
REM Extracted from CSD using Mogul program
DFIX_BF4  1.385 F5   B1
DFIX_BF4  1.385 F2   B1
DFIX_BF4  1.385 F3   B1
DFIX_BF4  1.385 F4   B1

DANG_BF4  2.275 F5   F2
DANG_BF4  2.275 F5   F3
DANG_BF4  2.275 F5   F4
DANG_BF4  2.275 F2   F3
DANG_BF4  2.275 F2   F4
DANG_BF4  2.275 F3   F4
REM Produced by Grade Web Server http://grade.globalphasing.org
REM --------- service provided by Global Phasing Ltd. ---------
REM
REM GEN: Generated by GRADE 1.2.7 (February 19 2014)
REM GEN: from mol2 file
REM GEN: using MOGUL 1.6(RC5), CSD as535be, with quantum mechanics RM1
REM Compound InChI RTZKZFJDLAIYFH-UHFFFAOYSA-N
REM Compound full name Diethylether
REM
REM Number of restraints found:
REM Bond lengths
REM     lengths/sigmas set by mogul                 4
REM     bonds to hydrogen set to neutron values    10
REM     bonds lengths set by partial QM             0
REM Bond Angles
REM     angles/sigmas set by mogul                  2
REM     non-H angles set by partial QM              1
REM     H bond angles set by partial QM            22
REM Trigonal planes (atoms bonded to 3 others that are held flat)
REM     trigonal atoms from 3 mogul bond angles     0
REM     atoms NOT trigonal from 3 mogul angles      0
REM     trigonal atoms from partial QM              0
REM     atoms not trigonal from partial QM          0
REM Torsions and 1-4 planes
REM     bonds where mogul states cis/trans          2
REM     bonds mogul indicates flat                  0
REM     bonds mogul indicates 3-fold staggered      2
REM     bonds mogul indicates not flat              0
REM     in flat 5/6 membered rings after PQM        0
REM     other flat bonds after partial QM           0
REM     sp3-sp3 set 3-fold staggered by QM          1
REM     All other torsions (unrestrained)           1
REM Total charge set to 0
REM Bonds defined by QM have a sigma set to 0.030 Angs
REM Angles defined by QM have a sigma set to 3.0 degrees

REM grade-cif2shelx output
REM Version: 0.0.5 <Dec 20 2013>
REM grade-cif2shelx extracts restraints from a grade CIF file
REM and translates them into SHELX syntax.
REM authors Oliver Smart and Julian Holstein.

REM bonds:
DFIX_ETO 1.416 0.031 C4 O1
DFIX_ETO 1.416 0.031 C2 O1
DFIX_ETO 1.475 0.044 C2 C3
DFIX_ETO 1.475 0.044 C4 C5

REM angles SHELX uses 1,3 distance restraints for angles,
REM these are derived by trig from the grade angle and two bond lengths:
REM C2 O1 C4 ang=115.3,3.0 b12=1.416,0.031 b23=1.416,0.031
DANG_ETO 2.392 0.054 C2 C4
REM C3 C2 O1 ang=109.8,2.6 b12=1.475,0.044 b23=1.416,0.031
DANG_ETO 2.366 0.058 C3 O1
REM C5 C4 O1 ang=109.8,2.6 b12=1.475,0.044 b23=1.416,0.031
DANG_ETO 2.366 0.058 C5 O1
REM Produced by Grade Web Server http://grade.globalphasing.org
REM --------- service provided by Global Phasing Ltd. ---------
REM
REM GEN: Generated by GRADE 1.2.20 (Dec 01 2020)
REM GEN: from mol2 file
REM GEN: using MOGUL 2020.3.0(298154), CSD as542be, with quantum mechanics RM1
REM Compound InChI ZMXDDKWLCZADIW-UHFFFAOYSA-N
REM Compound full name DMF__Dimethylformamide
REM
REM Number of restraints found:
REM Bond lengths
REM     lengths/sigmas set by mogul                 3
REM     bonds to hydrogen set to neutron values     7
REM     bonds lengths set by partial QM             1
REM Bond Angles
REM     angles/sigmas set by mogul                  1
REM     non-H angles set by partial QM              3
REM     H bond angles set by partial QM            14
REM Trigonal planes (atoms bonded to 3 others that are held flat)
REM     trigonal atoms from 3 mogul bond angles     0
REM     atoms NOT trigonal from 3 mogul angles      0
REM     trigonal atoms from partial QM              2
REM     atoms not trigonal from partial QM          0
REM Torsions and 1-4 planes
REM     bonds where mogul states cis/trans          0
REM     bonds mogul indicates flat                  0
REM     bonds mogul indicates 3-fold staggered      0
REM     bonds mogul indicates not flat              0
REM     in flat 5/6 membered rings after PQM        0
REM     other flat bonds after partial QM           0
REM     sp3-sp3 set 3-fold staggered by QM          0
REM     All other torsions (unrestrained)           3
REM Total charge set to 0
REM Bonds defined by QM have a sigma set to 0.030 Angs
REM Angles defined by QM have a sigma set to 3.0 degrees

REM grade-cif2shelx output
REM Version: 0.0.5 <Dec 20 2013>
REM grade-cif2shelx extracts restraints from a grade CIF file
REM and translates them into SHELX syntax.
REM authors Oliver Smart and Julian Holstein.

REM bonds:
DFIX_DMF 1.213 0.025 C1 O2
DFIX_DMF 1.396 0.030 C1 N3
DFIX_DMF 1.455 0.019 C4 N3
DFIX_DMF 1.455 0.019 C5 N3

REM angles SHELX uses 1,3 distance restraints for angles,
REM these are derived by trig from the grade angle and two bond lengths:
REM N3 C1 O2 ang=121.2,3.0 b12=1.396,0.030 b23=1.213,0.025
DANG_DMF 2.275 0.048 N3 O2
REM C1 N3 C4 ang=121.0,3.0 b12=1.396,0.030 b23=1.455,0.019
DANG_DMF 2.482 0.048 C1 C4
REM C1 N3 C5 ang=122.5,3.0 b12=1.396,0.030 b23=1.455,0.019
DANG_DMF 2.500 0.047 C1 C5
REM C4 N3 C5 ang=116.5,1.5 b12=1.455,0.019 b23=1.455,0.019
DANG_DMF 2.475 0.030 C4 C5

REM planes:
REM plane qm-N3
FLAT_DMF N3 C4 C5 C1
WGHT    0.142100   26.115200
FVAR       0.12290   0.78776
RESI 1 Pd
PD1   5    0.343594    0.653128    0.112703    11.00000    0.03652    0.05157 =
         0.03279   -0.00119    0.00191   -0.00091
RESI 2 ICZ
N1    3    0.334263    0.585610    0.034790    11.00000    0.03820    0.05321 =
         0.03441   -0.00116    0.00138   -0.00013
C2    1    0.299074    0.537808   -0.049727    11.00000    0.04140    0.06365 =
         0.04380   -0.00488   -0.00400    0.00246
AFIX  43
H2    2    0.279640    0.541176   -0.073729    11.00000   -1.20000
AFIX   0
N2    3    0.532086    0.490292    0.104498    11.00000    0.04935    0.06535 =
         0.04751   -0.00385    0.00128   -0.00034
AFIX  43
H2A   2    0.531951    0.541631    0.106947    11.00000   -1.20000
AFIX   0
C3    1    0.319568    0.479028   -0.064048    11.00000    0.04431    0.05714 =
         0.04288   -0.00569    0.00021    0.00038
N3    3    0.689030    0.597155    0.344991    11.00000    0.03833    0.05578 =
         0.03473    0.00076    0.00119    0.00060
C4    1    0.312752    0.421869   -0.112061    11.00000    0.04756    0.06800 =
         0.05440   -0.01350   -0.00610    0.00126
AFIX  43
H4    2    0.293254    0.420900   -0.135975    11.00000   -1.20000
AFIX   0
C5    1    0.334236    0.368153   -0.123946    11.00000    0.05923    0.06985 =
         0.06529   -0.02523   -0.00626    0.00393
AFIX  43
H5    2    0.329411    0.329885   -0.156061    11.00000   -1.20000
AFIX   0
C6    1    0.363276    0.368400   -0.089657    11.00000    0.05337    0.06838 =
         0.05620   -0.01591   -0.00055    0.00719
AFIX  43
H6    2    0.377874    0.330743   -0.099130    11.00000   -1.20000
AFIX   0
C7    1    0.370872    0.422914   -0.042195    11.00000    0.04837    0.06089 =
         0.04552   -0.00643    0.00201    0.00331
C8    1    0.348718    0.478220   -0.028431    11.00000    0.03853    0.05671 =
         0.04068   -0.00147    0.00316   -0.00074
C9    1    0.354448    0.532580    0.021512    11.00000    0.03803    0.05335 =
         0.03784   -0.00128    0.00180    0.00034
AFIX  43
H9    2    0.373601    0.531190    0.046774    11.00000   -1.20000
AFIX   0
C10   1    0.400864    0.423384   -0.008655    11.00000    0.04583    0.06347 =
         0.04807   -0.00894    0.00505    0.00710
C11   1    0.426645    0.420731    0.015568    11.00000    0.04707    0.07205 =
         0.04705   -0.01057    0.00591    0.00279
C12   1    0.457583    0.405579    0.041754    11.00000    0.04381    0.07626 =
         0.04657   -0.01027    0.00430    0.00557
C13   1    0.466604    0.326027    0.044955    11.00000    0.04540    0.07764 =
         0.07478   -0.02268   -0.00449    0.00088
AFIX  43
H13   2    0.452260    0.286459    0.031417    11.00000   -1.20000
AFIX   0
C14   1    0.495859    0.305551    0.067421    11.00000    0.05005    0.07203 =
         0.08186   -0.02477   -0.00879    0.00724
AFIX  43
H14   2    0.501919    0.252268    0.069645    11.00000   -1.20000
AFIX   0
C15   1    0.516678    0.365500    0.087100    11.00000    0.04347    0.07262 =
         0.05590   -0.01709   -0.00001    0.00689
C16   1    0.548324    0.365033    0.110986    11.00000    0.04580    0.07076 =
         0.05727   -0.01934    0.00068    0.00406
C17   1    0.569205    0.304335    0.126396    11.00000    0.04865    0.07232 =
         0.10008   -0.03082   -0.00731    0.00689
AFIX  43
H17   2    0.563311    0.251182    0.120730    11.00000   -1.20000
AFIX   0
C18   1    0.598369    0.324015    0.149875    11.00000    0.04992    0.07646 =
         0.08867   -0.02791   -0.01308    0.01101
AFIX  43
H18   2    0.612945    0.283829    0.159757    11.00000   -1.20000
AFIX   0
C19   1    0.607154    0.402924    0.159650    11.00000    0.04565    0.08092 =
         0.05482   -0.02209   -0.00019    0.00066
C20   1    0.586479    0.463771    0.145931    11.00000    0.04727    0.07224 =
         0.04608   -0.00908    0.00531   -0.00176
AFIX  43
H20   2    0.592165    0.516856    0.153059    11.00000   -1.20000
AFIX   0
C21   1    0.556924    0.442743    0.121131    11.00000    0.04503    0.07207 =
         0.04121   -0.00808    0.00366    0.00260
C22   1    0.507427    0.443673    0.083319    11.00000    0.04600    0.07135 =
         0.04015   -0.00680    0.00421    0.00076
C23   1    0.477786    0.464786    0.060844    11.00000    0.04900    0.07191 =
         0.04390   -0.00437    0.00589    0.00533
AFIX  43
H23   2    0.471671    0.518029    0.058712    11.00000   -1.20000
AFIX   0
C24   1    0.638038    0.418617    0.184512    11.00000    0.04854    0.07554 =
         0.05388   -0.02145    0.00261    0.00244
C25   1    0.664182    0.426694    0.205262    11.00000    0.04716    0.07033 =
         0.05045   -0.01592    0.00200    0.00333
C26   1    0.695526    0.441356    0.226596    11.00000    0.04329    0.06824 =
         0.04352   -0.00727    0.00113    0.00322
C27   1    0.718679    0.401979    0.200533    11.00000    0.05000    0.07414 =
         0.04895   -0.01597    0.00100    0.00663
AFIX  43
H27   2    0.713717    0.361232    0.170632    11.00000   -1.20000
AFIX   0
C28   1    0.748996    0.421518    0.217704    11.00000    0.04660    0.08403 =
         0.05033   -0.01000    0.00558    0.01180
AFIX  43
H28   2    0.764359    0.393651    0.199254    11.00000   -1.20000
AFIX   0
C29   1    0.757127    0.478913    0.259804    11.00000    0.04014    0.08136 =
         0.05084   -0.00566    0.00546    0.00361
AFIX  43
H29   2    0.777977    0.491789    0.270020    11.00000   -1.20000
AFIX   0
C30   1    0.734624    0.520096    0.288863    11.00000    0.03990    0.07119 =
         0.03880   -0.00297    0.00285    0.00329
C31   1    0.741411    0.580889    0.332757    11.00000    0.03884    0.08116 =
         0.05025   -0.01119    0.00134   -0.00331
AFIX  43
H31   2    0.761962    0.596156    0.343743    11.00000   -1.20000
AFIX   0
C32   1    0.719025    0.618192    0.359743    11.00000    0.03946    0.06737 =
         0.04888   -0.00753    0.00078   -0.00256
AFIX  43
H32   2    0.724118    0.659348    0.389189    11.00000   -1.20000
AFIX   0
C33   1    0.681721    0.541456    0.302859    11.00000    0.03908    0.05503 =
         0.03699    0.00175    0.00133    0.00190
AFIX  43
H33   2    0.660890    0.528503    0.292465    11.00000   -1.20000
AFIX   0
C34   1    0.703737    0.500451    0.272695    11.00000    0.03918    0.06033 =
         0.03683   -0.00034    0.00211    0.00137
C1    1    0.306821    0.589633   -0.002005    11.00000    0.04001    0.05602 =
         0.04252   -0.00089   -0.00172    0.00470
AFIX  43
H1    2    0.292866    0.629616    0.006025    11.00000   -1.20000
AFIX   0
RESI 0
RESI 3 MPR
N1    3    0.354138    0.716547    0.192897    11.00000    0.04112    0.05581 =
         0.03395   -0.00038    0.00223   -0.00033
O1    4    0.401624    1.064706    0.674210    11.00000    0.05661    0.08947 =
         0.04448   -0.01820   -0.00021    0.02228
C2    1    0.340815    0.810727    0.268036    11.00000    0.05549    0.05633 =
         0.04400   -0.00192    0.00180    0.00429
AFIX  43
H2    2    0.326502    0.847259    0.280694    11.00000   -1.20000
AFIX   0
N2    3    0.624075    0.710499    0.428635    11.00000    0.03922    0.05187 =
         0.03613    0.00158    0.00060    0.00066
O2    4    0.463782    1.090895    0.709146    11.00000    0.06038    0.08667 =
         0.05095   -0.02949   -0.01020    0.01785
C3    1    0.368250    0.797783    0.305989    11.00000    0.05441    0.05302 =
         0.03786   -0.00002    0.00404   -0.00694
C4    1    0.388596    0.744411    0.285034    11.00000    0.04539    0.05963 =
         0.04058    0.00212   -0.00108   -0.00551
AFIX  43
H4    2    0.407773    0.735682    0.308988    11.00000   -1.20000
AFIX   0
C5    1    0.380601    0.704230    0.228982    11.00000    0.04126    0.06185 =
         0.03721   -0.00064    0.00234   -0.00185
AFIX  43
H5    2    0.394310    0.666613    0.215551    11.00000   -1.20000
AFIX   0
C6    1    0.375415    0.837152    0.365120    11.00000    0.05782    0.05704 =
         0.04166    0.00059    0.00109   -0.00421
C7    1    0.382956    0.868089    0.415603    11.00000    0.05303    0.05764 =
         0.04299   -0.00027    0.00274   -0.00149
C8    1    0.392909    0.906466    0.474290    11.00000    0.05842    0.05414 =
         0.03803   -0.00331    0.00061    0.00147
C9    1    0.371796    0.940746    0.511090    11.00000    0.04866    0.07044 =
         0.04639   -0.00694   -0.00413    0.00462
AFIX  43
H9    2    0.350621    0.936354    0.498039    11.00000   -1.20000
AFIX   0
C10   1    0.381836    0.980159    0.565381    11.00000    0.04870    0.07343 =
         0.04831   -0.01039    0.00304    0.01086
AFIX  43
H10   2    0.367505    1.002853    0.590128    11.00000   -1.20000
AFIX   0
C11   1    0.413031    0.987797    0.585377    11.00000    0.05023    0.06067 =
         0.04001   -0.00747    0.00168    0.00640
C12   1    0.423621    1.032942    0.641423    11.00000    0.05599    0.07026 =
         0.04089   -0.01208    0.00160    0.01636
C13   1    0.453610    1.045322    0.657810    11.00000    0.05467    0.06950 =
         0.04389   -0.01700   -0.00578    0.01307
C14   1    0.476121    1.008676    0.623570    11.00000    0.05131    0.06881 =
         0.04630   -0.01451   -0.00282    0.00959
C15   1    0.507166    1.019381    0.642887    11.00000    0.05456    0.08367 =
         0.05825   -0.02583   -0.00498    0.00791
AFIX  43
H15   2    0.513397    1.053807    0.677149    11.00000   -1.20000
AFIX   0
C16   1    0.528494    0.981083    0.613182    11.00000    0.04835    0.07929 =
         0.06453   -0.02035   -0.00319    0.00812
AFIX  43
H16   2    0.549476    0.989328    0.626403    11.00000   -1.20000
AFIX   0
C17   1    0.519458    0.929053    0.562680    11.00000    0.04948    0.06454 =
         0.05005   -0.00781    0.00423    0.00907
C18   1    0.488903    0.918972    0.542377    11.00000    0.05274    0.05680 =
         0.04331   -0.00530    0.00382    0.00832
AFIX  43
H18   2    0.482895    0.884233    0.508204    11.00000   -1.20000
AFIX   0
C19   1    0.466681    0.959403    0.571619    11.00000    0.05199    0.05821 =
         0.03999   -0.00624    0.00211    0.00912
C20   1    0.434420    0.951688    0.549977    11.00000    0.04998    0.05561 =
         0.03978   -0.00562    0.00002    0.00671
C21   1    0.423630    0.911547    0.494414    11.00000    0.05409    0.05404 =
         0.03825   -0.00417    0.00497    0.00573
AFIX  43
H21   2    0.437719    0.887239    0.469967    11.00000   -1.20000
AFIX   0
C22   1    0.541461    0.884803    0.532883    11.00000    0.04990    0.06434 =
         0.05174   -0.00098    0.00199    0.00472
C23   1    0.559185    0.845591    0.508784    11.00000    0.04732    0.06094 =
         0.05220   -0.00498    0.00545    0.00478
C24   1    0.580918    0.799087    0.481535    11.00000    0.04374    0.06048 =
         0.04224   -0.00047    0.00494    0.00375
C25   1    0.611347    0.822734    0.485883    11.00000    0.04840    0.05555 =
         0.05272   -0.00837    0.00176    0.00053
AFIX  43
H25   2    0.617574    0.870086    0.506921    11.00000   -1.20000
AFIX   0
C26   1    0.632001    0.777315    0.459703    11.00000    0.04135    0.05827 =
         0.05113   -0.00670    0.00175   -0.00314
AFIX  43
H26   2    0.652659    0.793410    0.463542    11.00000   -1.20000
AFIX   0
C27   1    0.594934    0.686834    0.424347    11.00000    0.04254    0.05712 =
         0.04751   -0.00416    0.00390   -0.00300
AFIX  43
H27   2    0.589381    0.639223    0.403005    11.00000   -1.20000
AFIX   0
C28   1    0.572998    0.729352    0.449850    11.00000    0.03900    0.06414 =
         0.05371   -0.00548    0.00435   -0.00277
AFIX  43
H28   2    0.552571    0.711398    0.445940    11.00000   -1.20000
AFIX   0
C29   1    0.404337    1.043283    0.740675    11.00000    0.09272    0.14957 =
         0.05086    0.00172    0.01712    0.04896
AFIX  33
H29A  2    0.387949    1.067965    0.761003    11.00000   -1.50000
H29B  2    0.402882    0.986361    0.744488    11.00000   -1.50000
H29C  2    0.424020    1.060985    0.761641    11.00000   -1.50000
AFIX   0
C30   1    0.461557    1.174257    0.694423    11.00000    0.08129    0.08763 =
         0.08666   -0.03572   -0.01037    0.00508
AFIX  33
H30A  2    0.469045    1.204527    0.732335    11.00000   -1.50000
H30B  2    0.473842    1.186249    0.659913    11.00000   -1.50000
H30C  2    0.440291    1.187918    0.681146    11.00000   -1.50000
AFIX   0
C1    1    0.334789    0.769624    0.211801    11.00000    0.05012    0.06212 =
         0.04013   -0.00219   -0.00235    0.00462
AFIX  43
H1    2    0.316288    0.779308    0.185610    11.00000   -1.20000
AFIX   0
RESI 0
RESI 4 POB
P1    6    0.281806    0.833663    0.056487    11.00000    0.04042    0.05685 =
         0.04379   -0.00257    0.00126    0.00255
C1    1    0.302520    0.968932    0.106985    11.00000    0.05458    0.06777 =
         0.05648   -0.01044    0.01120   -0.00835
O2    4    0.297796    0.758466    0.058117    11.00000    0.04399    0.06112 =
         0.04920    0.00124    0.00459    0.00505
C2    1    0.321155    0.996666    0.160142    11.00000    0.06536    0.08518 =
         0.06203   -0.01767    0.00831   -0.01920
AFIX  43
H2    2    0.335696    0.962906    0.182486    11.00000   -1.20000
AFIX   0
O3    4    0.307732    0.893701    0.089022    11.00000    0.04720    0.06365 =
         0.05344   -0.00577   -0.00205   -0.00195
C3    1    0.318521    1.072129    0.180045    11.00000    0.09096    0.10051 =
         0.09088   -0.03730    0.00855   -0.02258
AFIX  43
H3    2    0.331499    1.091063    0.215603    11.00000   -1.20000
AFIX   0
O4    4    0.275872    0.865591   -0.015466    11.00000    0.04671    0.06217 =
         0.04997    0.00099   -0.00215    0.00378
C5    1    0.278722    1.094060    0.094356    11.00000    0.09548    0.06531 =
         0.12400   -0.01640    0.00629   -0.00012
AFIX  43
H5    2    0.264390    1.128716    0.072440    11.00000   -1.20000
AFIX   0
C6    1    0.281280    1.018369    0.072673    11.00000    0.06892    0.06113 =
         0.08159   -0.01028    0.00820   -0.00179
AFIX  43
H6    2    0.269051    1.000376    0.035721    11.00000   -1.20000
AFIX   0
C7    1    0.298707    0.859578   -0.056614    11.00000    0.04676    0.06370 =
         0.04253    0.00227    0.00063    0.00127
C8    1    0.315350    0.925005   -0.066767    11.00000    0.06546    0.06569 =
         0.05616   -0.00314    0.00235   -0.00720
AFIX  43
H8    2    0.312456    0.971709   -0.043913    11.00000   -1.20000
AFIX   0
C9    1    0.336397    0.922836   -0.110433    11.00000    0.06965    0.07884 =
         0.06020    0.00189    0.00824   -0.01319
AFIX  43
H9    2    0.347766    0.968301   -0.118005    11.00000   -1.20000
AFIX   0
C10   1    0.340870    0.854431   -0.143046    11.00000    0.07039    0.08752 =
         0.05199    0.00504    0.01162   -0.00417
AFIX  43
H10   2    0.355464    0.852595   -0.172664    11.00000   -1.20000
AFIX   0
C11   1    0.323937    0.788613   -0.132250    11.00000    0.07079    0.07190 =
         0.05454   -0.00199    0.01350    0.00100
AFIX  43
H11   2    0.327084    0.741574   -0.154461    11.00000   -1.20000
AFIX   0
C12   1    0.302124    0.790704   -0.088730    11.00000    0.06335    0.06233 =
         0.04666    0.00154    0.00388    0.00166
AFIX  43
H12   2    0.290165    0.746093   -0.081757    11.00000   -1.20000
AFIX   0
C4    1    0.297323    1.120010    0.148916    11.00000    0.11366    0.08330 =
         0.13537   -0.04468    0.01374   -0.01767
AFIX  43
H4    2    0.294991    1.171674    0.164090    11.00000   -1.20000
AFIX   0
O1    4    0.253467    0.844382    0.084412    11.00000    0.04418    0.06245 =
         0.05465   -0.00832    0.00612    0.00074
RESI 0
RESI 5 BF4
B1    7    0.528837    0.703569    0.120993    11.00000    0.09473    0.09322 =
         0.06340   -0.02093    0.00210    0.01671
F5    8    0.529839    0.771078    0.086956    11.00000    0.15142    0.07218 =
         0.13943   -0.01122    0.00473   -0.00878
F2    8    0.503342    0.658844    0.097971    11.00000    0.09136    0.10796 =
         0.09869    0.00451    0.01099   -0.00884
F3    8    0.553637    0.655899    0.116132    11.00000    0.08548    0.09582 =
         0.11270   -0.02760   -0.00405    0.00920
F4    8    0.528169    0.720028    0.183548    11.00000    0.22536    0.20754 =
         0.08216   -0.06514   -0.00707    0.08974
RESI 0
RESI 6 DMF
PART 7 21.0000
O2    4    0.396082    0.538797    0.169372    21.00000    0.05855    0.06758 =
         0.06134   -0.00052   -0.00480    0.00633
C4    1    0.458073    0.553097    0.213084    21.00000    0.05664    0.11656 =
         0.06627   -0.01141   -0.00302    0.00724
AFIX  33
H4A   2    0.479263    0.541691    0.229012    21.00000   -1.50000
H4B   2    0.457334    0.580660    0.172305    21.00000   -1.50000
H4C   2    0.449030    0.585967    0.243904    21.00000   -1.50000
AFIX   0
C5    1    0.457256    0.407767    0.219223    21.00000    0.10281    0.12426 =
         0.05226    0.02051    0.02419    0.06167
AFIX  33
H5A   2    0.478577    0.418923    0.234200    21.00000   -1.50000
H5B   2    0.447862    0.380157    0.252590    21.00000   -1.50000
H5C   2    0.456167    0.375055    0.180982    21.00000   -1.50000
AFIX   0
N3    3    0.441204    0.480591    0.204257    21.00000    0.06814    0.08905 =
         0.04520    0.00393    0.00617    0.02472
C1    1    0.411832    0.480282    0.182940    21.00000    0.06890    0.06999 =
         0.04959    0.00085    0.00843    0.00708
AFIX  43
H1    2    0.402097    0.430857    0.177672    21.00000   -1.20000
AFIX   0
PART 0
RESI 0
RESI 9 ETO
PART 2 10.5000
O1    4    0.323168    1.307472    0.053693    10.50000    0.16572
C3    1    0.275022    1.310664    0.006201    10.50000    0.13186
AFIX  33
H3A   2    0.260776    1.288556   -0.027995    10.50000   -1.50000
H3B   2    0.267522    1.300774    0.047327    10.50000   -1.50000
H3C   2    0.276789    1.367133   -0.000209    10.50000   -1.50000
AFIX   0
C4    1    0.351855    1.258347    0.062206    10.50000    0.16572
AFIX  23
H4A   2    0.366727    1.276619    0.033860    10.50000   -1.20000
H4B   2    0.347222    1.202571    0.053215    10.50000   -1.20000
AFIX   0
C5    1    0.365331    1.271882    0.140232    10.50000    0.15331
AFIX  33
H5A   2    0.384121    1.241900    0.150244    10.50000   -1.50000
H5B   2    0.369490    1.327516    0.148040    10.50000   -1.50000
H5C   2    0.350127    1.254008    0.167254    10.50000   -1.50000
AFIX   0
C2    1    0.301979    1.277645    0.005501    10.50000    0.15543
AFIX  23
H2A   2    0.309339    1.286905   -0.036364    10.50000   -1.20000
H2AB  2    0.300065    1.220498    0.011207    10.50000   -1.20000
AFIX   0
PART 0
RESI 7 ETO
PART 1 10.5000
C4    1    0.210395    1.364193    0.100603    10.50000    0.12091
AFIX  23
H4A   2    0.229712    1.390080    0.093456    10.50000   -1.20000
H4AB  2    0.194678    1.404185    0.105554    10.50000   -1.20000
AFIX   0
O1    4    0.214257    1.310129    0.154692    10.50000    0.11987
C2    1    0.239156    1.272884    0.161475    10.50000    0.07714
AFIX  23
H2A   2    0.256420    1.309872    0.163139    10.50000   -1.20000
H2B   2    0.240274    1.237267    0.124911    10.50000   -1.20000
AFIX   0
C3    1    0.240929    1.226421    0.222530    10.50000    0.08685
AFIX  33
H3A   2    0.260112    1.197353    0.228272    10.50000   -1.50000
H3B   2    0.239961    1.262074    0.258522    10.50000   -1.50000
H3C   2    0.223864    1.189689    0.220410    10.50000   -1.50000
AFIX   0
C5    1    0.199448    1.301947    0.044812    10.50000    0.12096
AFIX  33
H5A   2    0.195738    1.329336    0.003960    10.50000   -1.50000
H5B   2    0.215313    1.262476    0.042404    10.50000   -1.50000
H5C   2    0.180679    1.276420    0.054364    10.50000   -1.50000
AFIX   0
PART 0
RESI 0
REM #####
RESI 10 SOL
PART 10 10.5000
REM C7 1 0.302664 1.201841 -0.041572 10.50000 0.12864
REM C8 1 0.276043 1.310548 0.004435 10.50000 0.14407
REM C11 1 0.352910 1.275437 0.183532 10.50000 0.21427
REM C15 1 0.376089 1.247391 0.150927 10.50000 0.19823
REM C21 1 0.303425 1.279091 -0.002141 10.50000 0.17971
REM RESI 0
RESI 20 ETO
PART -3 10.5000
O1    4    0.435037    1.175166    0.205491    10.50000    0.26949    0.12633 =
         0.29583   -0.08311    0.09333   -0.05034
C2    1    0.401556    1.181793    0.194968    10.50000    0.27306    0.15031 =
         0.20895   -0.07838    0.11050   -0.05757
AFIX  23
H2A   2    0.395942    1.236805    0.185027    10.50000   -1.20000
H2AB  2    0.393801    1.149441    0.157817    10.50000   -1.20000
AFIX   0
C3    1    0.389455    1.160663    0.241576    10.50000    0.16200    0.11149 =
         0.13970   -0.07716    0.04923   -0.04943
AFIX  33
H3A   2    0.367353    1.166006    0.232555    10.50000   -1.50000
H3B   2    0.394608    1.105888    0.251079    10.50000   -1.50000
H3C   2    0.396749    1.193237    0.278284    10.50000   -1.50000
AFIX   0
C4    1    0.452407    1.161501    0.253836    10.50000    0.28920    0.14380 =
         0.29277   -0.07480    0.08711   -0.04841
AFIX  23
H4A   2    0.451411    1.105368    0.264766    10.50000   -1.20000
H4B   2    0.446254    1.192278    0.289903    10.50000   -1.20000
AFIX   0
C5    1    0.482445    1.181446    0.243347    10.50000    0.28814    0.10042 =
         0.27042   -0.05694    0.08767   -0.04414
AFIX  33
H5A   2    0.496265    1.170537    0.281891    10.50000   -1.50000
H5B   2    0.488510    1.150456    0.207903    10.50000   -1.50000
H5C   2    0.483366    1.237159    0.232981    10.50000   -1.50000
AFIX   0
RESI 0

RESI 0

RESI 24 DMF
PART 8 -21.00
N3    3    0.428072    0.431817    0.194660   -21.00000    0.07340    0.08409 =
         0.03943    0.00535    0.00791    0.01043
C4    1    0.460697    0.412267    0.212847   -21.00000    0.07906    0.10046 =
         0.15920    0.01551   -0.01779    0.00954
AFIX  33
H4A   2    0.463233    0.355364    0.213667   -21.00000   -1.50000
H4B   2    0.472974    0.434903    0.181698   -21.00000   -1.50000
H4C   2    0.467338    0.433680    0.255134   -21.00000   -1.50000
AFIX   0
C5    1    0.408436    0.365195    0.179764   -21.00000    0.08938    0.08492 =
         0.05610    0.00545    0.00493   -0.00026
AFIX  33
H5A   2    0.420303    0.316951    0.186362   -21.00000   -1.50000
H5B   2    0.392181    0.365215    0.207595   -21.00000   -1.50000
H5C   2    0.399522    0.368287    0.135242   -21.00000   -1.50000
AFIX   0
C1    1    0.416319    0.505140    0.188818   -21.00000    0.06704    0.08214 =
         0.04063    0.00612    0.00779    0.00171
AFIX  43
H1    2    0.429093    0.546213    0.206258   -21.00000   -1.20000
AFIX   0
O2    4    0.391483    0.524096    0.163985   -21.00000    0.06349    0.06151 =
         0.04132    0.00441    0.00446   -0.00040
PART 0
RESI 0
HKLF 4

REM  sol_a.res in C2/c
REM R1 =  0.0642 for   13720 Fo > 4sig(Fo)  and  0.0713 for all   16159 data
REM   1023 parameters refined using    270 restraints

END

WGHT      0.1419     26.2465

REM Highest difference peak  1.557,  deepest hole -1.088,  1-sigma level  0.114
Q1    1   0.2496  1.3606  0.0919  11.00000  0.05    1.56
Q2    1   0.3199  1.3628  0.1006  11.00000  0.05    1.35
Q3    1   0.4648  0.6449  0.1959  11.00000  0.05    1.33
Q4    1   0.2692  1.3490  0.1034  11.00000  0.05    1.09
Q5    1   0.2560  1.3088  0.1368  11.00000  0.05    1.05
Q6    1   0.3491  1.3472  0.1093  11.00000  0.05    1.05
Q7    1   0.2861  1.3850  0.0715  11.00000  0.05    1.04
Q8    1   0.3395  1.3737  0.1217  11.00000  0.05    0.95
Q9    1   0.3984  1.2476  0.1068  11.00000  0.05    0.93
Q10   1   0.2228  1.3976  0.0982  11.00000  0.05    0.87
Q11   1   0.3629  1.2645  0.1989  11.00000  0.05    0.76
Q12   1   0.3566  1.2747  0.1944  11.00000  0.05    0.70
Q13   1   0.3898  1.1419  0.2369  11.00000  0.05    0.57
Q14   1   0.4886  1.2164  0.3037  11.00000  0.05    0.55
Q15   1   0.2293  1.2656  0.1553  11.00000  0.05    0.55
Q16   1   0.2081  1.3368  0.0889  11.00000  0.05    0.53
Q17   1   0.4122  1.1593  0.2643  11.00000  0.05    0.50
Q18   1   0.4615  1.2001  0.1715  11.00000  0.05    0.49
Q19   1   0.5079  0.7015  0.1881  11.00000  0.05    0.48
Q20   1   0.2498  1.2765  0.1774  11.00000  0.05    0.47
Q21   1   0.5550  0.6316  0.1648  11.00000  0.05    0.36
Q22   1   0.3816  1.0395  0.7560  11.00000  0.05    0.32
Q23   1   0.2964  0.7806  0.0231  11.00000  0.05    0.32
Q24   1   0.5595  0.7344  0.0877  11.00000  0.05    0.32
Q25   1   0.2814  0.7750 -0.1064  11.00000  0.05    0.31
Q26   1   0.5330  0.7622  0.1331  11.00000  0.05    0.29
Q27   1   0.4767  0.3956  0.1855  11.00000  0.05    0.29
Q28   1   0.4704  0.4151  0.2763  11.00000  0.05    0.29
Q29   1   0.3442  0.6157  0.1537  11.00000  0.05    0.29
Q30   1   0.6570  0.8053  0.4286  11.00000  0.05    0.28
Q31   1   0.5398  0.8380  0.1530  11.00000  0.05    0.27
Q32   1   0.5455  0.7106  0.3654  11.00000  0.05    0.24
Q33   1   0.6593  0.7493  0.4100  11.00000  0.05    0.24
Q34   1   0.5352  0.7762  0.1928  11.00000  0.05    0.23
Q35   1   0.4399  1.3011  0.7135  11.00000  0.05    0.23
Q36   1   0.6792  0.6411  0.3444  11.00000  0.05    0.23
Q37   1   0.4970  0.7123  0.2304  11.00000  0.05    0.23
Q38   1   0.2793  0.7936  0.0998  11.00000  0.05    0.23
Q39   1   0.6269  0.7591  0.4426  11.00000  0.05    0.22
Q40   1   0.4659  1.0189  0.6389  11.00000  0.05    0.22
Q41   1   0.2247  1.2226  0.2063  11.00000  0.05    0.22
Q42   1   0.6475  0.8589  0.4447  11.00000  0.05    0.22
Q43   1   0.2596  0.7451  0.0178  11.00000  0.05    0.22
Q44   1   0.6724  0.8368  0.4450  11.00000  0.05    0.21
Q45   1   0.3261  0.7223  0.1207  11.00000  0.05    0.21
Q46   1   0.4445  0.6168  0.3027  11.00000  0.05    0.21
Q47   1   0.3413  0.6142  0.0569  11.00000  0.05    0.21
Q48   1   0.2688  1.1816  0.1558  11.00000  0.05    0.21
Q49   1   0.1824  1.2723  0.0220  11.00000  0.05    0.21
Q50   1   0.5894  0.5969  0.1902  11.00000  0.05    0.21
Q51   1   0.3435  0.6564  0.2279  11.00000  0.05    0.21
Q52   1   0.3822  0.7173  0.2620  11.00000  0.05    0.20
Q53   1   0.4375  0.3611  0.2117  11.00000  0.05    0.20
Q54   1   0.4222  0.9943  0.7613  11.00000  0.05    0.20
Q55   1   0.2702  0.7200  0.0260  11.00000  0.05    0.20
Q56   1   0.6254  0.7054  0.4091  11.00000  0.05    0.20
Q57   1   0.2628  0.8990  0.0585  11.00000  0.05    0.20
Q58   1   0.4683  1.2881  0.7165  11.00000  0.05    0.20
Q59   1   0.3411  0.6890  0.0553  11.00000  0.05    0.20
Q60   1   0.3071  0.7997  0.0800  11.00000  0.05    0.20
Q61   1   0.3439  0.9085  0.2531  11.00000  0.05    0.20
Q62   1   0.5396  0.8018  0.1817  11.00000  0.05    0.20
Q63   1   0.5295  0.6039  0.1725  11.00000  0.05    0.20
Q64   1   0.6478  0.6125  0.2505  11.00000  0.05    0.19
Q65   1   0.7248  0.6622  0.2976  11.00000  0.05    0.19
Q66   1   0.5285  1.1119  0.6265  11.00000  0.05    0.19
Q67   1   0.6054  0.7808  0.3943  11.00000  0.05    0.19
Q68   1   0.7454  0.5929  0.3255  11.00000  0.05    0.19
Q69   1   0.2792  0.6860 -0.0220  11.00000  0.05    0.19
Q70   1   0.6932  0.5334  0.2800  11.00000  0.05    0.19
Q71   1   0.6225  0.8431  0.4282  11.00000  0.05    0.19
Q72   1   0.3176  0.9636  0.2189  11.00000  0.05    0.19
Q73   1   0.2682  0.8993  0.0202  11.00000  0.05    0.19
Q74   1   0.3377  0.8538  0.1792  11.00000  0.05    0.19
Q75   1   0.7383  0.5571  0.3060  11.00000  0.05    0.19
Q76   1   0.4751  0.5396  0.0125  11.00000  0.05    0.19
Q77   1   0.6285  0.3425  0.0805  11.00000  0.05    0.18
Q78   1   0.5670  0.7208  0.3779  11.00000  0.05    0.18
Q79   1   0.4494  1.2293  0.6372  11.00000  0.05    0.18
Q80   1   0.7180  0.6584  0.3312  11.00000  0.05    0.18
Q81   1   0.7118  0.5204  0.2725  11.00000  0.05    0.18
Q82   1   0.2522  0.9886 -0.0393  11.00000  0.05    0.18
Q83   1   0.7411  0.5368  0.4400  11.00000  0.05    0.18
Q84   1   0.6276  0.8861  0.4468  11.00000  0.05    0.18
Q85   1   0.7399  0.5254  0.2734  11.00000  0.05    0.18
Q86   1   0.3710  0.6350  0.2576  11.00000  0.05    0.18
Q87   1   0.5314  0.6650  0.2265  11.00000  0.05    0.18
Q88   1   0.6318  0.7411  0.3785  11.00000  0.05    0.18
Q89   1   0.3468  0.6508  0.1816  11.00000  0.05    0.18
Q90   1   0.2796  1.2207  0.1889  11.00000  0.05    0.18
Q91   1   0.7546  0.6333  0.3207  11.00000  0.05    0.18
Q92   1   0.3078  0.8987  0.0179  11.00000  0.05    0.18
Q93   1   0.2495  0.8034  0.0255  11.00000  0.05    0.18
Q94   1   0.2462  1.1836  0.1822  11.00000  0.05    0.18
Q95   1   0.4039  1.1628  0.6687  11.00000  0.05    0.18
Q96   1   0.3925  0.6178  0.2957  11.00000  0.05    0.18
Q97   1   0.3418  0.8996  0.2051  11.00000  0.05    0.18
Q98   1   0.5200  1.1203  0.6696  11.00000  0.05    0.18
Q99   1   0.6872  0.5754  0.3110  11.00000  0.05    0.18
Q100  1   0.6094  0.8160  0.3823  11.00000  0.05    0.18
;
_shelx_res_checksum               61960
_shelx_hkl_file
;
   0   0  -1    0.00    0.12
   0   0  -1    0.26    0.12
   0   0   1    0.34    0.12
   0   0   1   -0.02    0.12
   0   0  -2 1507.09   47.07
   0   0  -2 1494.00   46.65
   0   0   2 1610.04   50.30
   0   0   2 1431.32   44.71
   0   0  -3   -1.05    0.58
   0   0  -3   -0.18    0.61
   0   0  -4 3421.60  106.83
   0   0  -4 3738.96  116.75
   0   0   4 3401.76  106.22
   0   0   4 3725.08  116.29
   0   0  -5   -0.56    0.91
   0   0  -5   -0.75    0.85
   0   0   5    0.14    0.93
   0   0   5   -0.48    0.87
   0   0  -6 1311.12   41.06
   0   0  -6 1297.83   40.66
   0   0   6 1330.95   41.67
   0   0   6 1311.31   41.08
   0   0  -7   -0.65    0.87
   0   0  -7    0.40    0.93
   0   0   7    0.87    0.89
   0   0   7    0.73    0.97
   0   0  -8   54.03    2.16
   0   0   8   58.61    2.26
   0   0  -9    0.30    1.07
   0   0  -9   -0.32    1.01
   0   0   9    0.89    1.15
   0   0   9    1.01    1.03
   0   0 -10  946.74   29.77
   0   0 -10  921.15   29.00
   0   0  10  913.22   28.74
   0   0  10  939.80   29.59
   0   0 -11   -0.28    1.09
   0   0 -11   -0.54    1.03
   0   0  11   -0.40    1.05
   0   0  11    0.58    1.19
   0   0 -12  412.97   13.19
   0   0 -12  416.94   13.33
   0   0  12  430.43   13.75
   0   0  12  411.58   13.15
   0   0 -13   -0.24    1.13
   0   0 -13    0.14    1.11
   0   0  13    0.10    1.19
   0   0  13   -0.63    1.07
   0   0 -14   18.68    1.47
   0   0 -14   18.92    1.49
   0   0  14   21.80    1.49
   0   0  14   20.91    1.57
   0   0 -15   -0.91    1.21
   0   0 -15   -1.15    1.27
   0   0  15   -0.73    1.15
   0   0  15   -1.47    1.31
   0   0 -16   44.11    2.16
   0   0 -16   46.79    2.26
   0   0  16   48.10    2.22
   0   0  16   43.88    2.20
   0   0 -17   -0.30    1.35
   0   0 -17    0.14    1.39
   0   0  17    1.43    1.47
   0   0  17    1.43    1.27
   0   0 -18  414.56   13.37
   0   0 -18  400.08   12.95
   0   0  18  415.75   13.47
   0   0  18  396.11   12.79
   0   0 -19   -0.34    1.45
   0   0 -19   -1.09    1.41
   0   0  19    0.16    1.33
   0   0  19   -0.61    1.57
   0   0 -20    6.57    1.55
   0   0 -20    6.07    1.47
   0   0  20    4.66    1.33
   0   0  20    5.16    1.61
   0   0 -22   99.08    3.85
   0   0 -22  112.78    4.26
   0   0  22  107.79    3.99
   0   0  22  107.63    4.17
   0   0 -23    1.01    1.39
   0   0 -23   -0.38    1.55
   0   0  23    0.44    1.65
   0   0  23   -0.14    1.27
   0   0 -24   13.79    1.65
   0   0 -24   17.16    1.92
   0   0  24   12.93    2.00
   0   0  24   11.84    1.37
   0   2   0  659.53   20.63
   0   2   0  712.88   22.28
   0  -2   0  723.40   22.61
   0   2   1   89.99    2.88
   0   2   1   88.62    2.84
   0  -2  -1   91.00    2.92
   0  -2  -1   88.78    2.84
   0   2  -1   87.41    2.76
   0   2  -1   88.47    2.78
   0  -2   1   88.58    2.80
   0   2   2   23.37    1.01
   0   2   2   23.47    1.01
   0  -2  -2   21.86    0.99
   0  -2  -2   22.79    0.99
   0   2  -2   21.38    0.83
   0   2  -2   20.39    0.77
   0  -2   2   21.48    0.83
   0  -2   2   22.59    0.87
   0   2   3 1354.36   42.35
   0   2   3 1331.35   41.63
   0  -2  -3 1343.45   42.01
   0  -2  -3 1349.40   42.21
   0   2  -3 1408.51   44.03
   0   2  -3 1429.73   44.67
   0  -2   3 1404.14   43.90
   0  -2   3 1393.83   43.56
   0   2   4  267.18    8.51
   0   2   4  259.25    8.27
   0  -2  -4  256.47    8.19
   0  -2  -4  263.81    8.41
   0   2  -4  269.96    8.55
   0   2  -4  265.60    8.41
   0  -2   4  265.60    8.41
   0  -2   4  256.87    8.15
   0   2   5  575.82   18.13
   0   2   5  545.27   17.18
   0   2  -5  577.61   18.15
   0   2  -5  561.34   17.63
   0  -2   5  578.20   18.17
   0  -2   5  566.70   17.81
   0   2   6  361.80   11.50
   0   2   6  355.45   11.31
   0  -2  -6  355.05   11.29
   0  -2  -6  359.42   11.43
   0   2  -6  387.19   12.26
   0   2  -6  362.59   11.46
   0  -2   6  375.28   11.88
   0  -2   6  374.89   11.88
   0   2   7  861.45   27.08
   0   2   7  830.70   26.12
   0  -2  -7  864.23   27.15
   0  -2  -7  837.25   26.34
   0   2  -7  870.97   27.33
   0   2  -7  858.87   26.98
   0  -2   7  792.82   24.89
   0  -2   7  884.06   27.75
   0   2   8    0.58    1.07
   0   2   8    1.47    1.01
   0  -2  -8    1.51    1.07
   0  -2  -8    1.61    0.99
   0   2  -8    1.98    0.89
   0   2  -8    3.59    0.99
   0  -2   8    1.73    0.93
   0  -2   8    1.17    0.97
   0   2   9  486.36   15.45
   0   2   9  469.70   14.92
   0  -2  -9  464.15   14.76
   0  -2  -9  469.11   14.92
   0   2  10  115.56    4.05
   0   2  10  122.03    4.28
   0  -2 -10  112.15    3.95
   0  -2 -10  115.26    4.03
   0   2 -10  123.69    4.26
   0   2 -10  113.04    3.91
   0  -2  10  122.62    4.24
   0  -2  10  121.47    4.17
   0   2  11  570.66   18.13
   0   2  11  582.96   18.51
   0  -2 -11  545.87   17.34
   0  -2 -11  567.49   17.99
   0   2 -11  582.17   18.43
   0   2 -11  579.39   18.37
   0  -2  11  584.94   18.55
   0  -2  11  554.00   17.55
   0   2  12   72.46    2.76
   0   2  12   75.33    2.92
   0  -2 -12   70.63    2.74
   0  -2 -12   68.21    2.68
   0   2 -12   64.15    2.48
   0   2 -12   69.58    2.66
   0  -2  12   65.30    2.54
   0  -2  12   70.79    2.70
   0   2  13   73.27    2.88
   0   2  13   76.25    2.90
   0  -2 -13   73.69    2.86
   0  -2 -13   70.40    2.76
   0   2 -13   74.66    2.80
   0   2 -13   78.23    2.92
   0  -2  13   78.29    2.92
   0  -2  13   71.11    2.74
   0   2  14   16.23    1.51
   0   2  14   15.33    1.37
   0  -2 -14   14.30    1.39
   0  -2 -14   14.12    1.45
   0   2 -14   16.03    1.35
   0   2 -14   16.76    1.37
   0  -2  14   15.21    1.31
   0  -2  14   14.64    1.41
   0   2  15  449.67   14.48
   0   2  15  442.13   14.26
   0  -2 -15  439.75   14.12
   0   2 -15  427.65   13.73
   0   2 -15  436.18   13.98
   0  -2  15  425.47   13.65
   0  -2  15  435.58   13.98
   0   2  16   52.56    2.50
   0   2  16   53.85    2.40
   0  -2 -16   53.63    2.42
   0  -2 -16   53.44    2.42
   0   2  17   40.09    2.20
   0   2  17   43.58    2.16
   0  -2 -17   39.75    2.10
   0  -2 -17   44.47    2.20
   0   2 -17   43.20    2.16
   0   2 -17   41.22    2.16
   0  -2  17   44.49    2.28
   0  -2  17   43.48    2.12
   0   2  18    1.82    1.43
   0   2  18    4.88    1.35
   0  -2 -18    3.99    1.45
   0  -2 -18    3.11    1.41
   0   2 -18    4.44    1.43
   0   2 -18    4.46    1.41
   0  -2  18    2.56    1.55
   0  -2  18    5.28    1.33
   0   2  19  142.40    5.02
   0   2  19  146.72    5.28
   0  -2 -19  142.20    5.08
   0  -2 -19  147.02    5.22
   0   2 -19  147.89    5.20
   0   2 -19  141.05    4.98
   0  -2  19  149.36    5.34
   0  -2  19  146.19    5.10
   0   2  20   -0.60    1.31
   0   2  20   -1.61    1.65
   0  -2 -20   -0.22    1.45
   0  -2 -20   -1.92    1.55
   0   2 -20    0.93    1.37
   0   2 -20    0.60    1.35
   0  -2  20    0.46    1.25
   0  -2  20    1.19    1.53
   0   2  21   68.93    3.00
   0   2  21   66.41    2.80
   0  -2 -21   69.68    3.00
   0  -2 -21   69.21    3.01
   0   2 -21   61.37    2.82
   0   2 -21   68.43    2.96
   0  -2  21   66.37    2.80
   0  -2  21   69.42    3.15
   0   2  22    0.61    1.53
   0   2  22   -0.91    1.27
   0  -2 -22    1.09    1.43
   0  -2 -22   -0.99    1.43
   0   2 -22    0.61    1.43
   0   2 -22   -0.26    1.45
   0  -2  22    1.13    1.55
   0  -2  22    1.77    1.27
   0   2  23   45.01    2.50
   0   2  23   40.38    2.02
   0  -2 -23   41.32    2.24
   0  -2 -23   44.67    2.40
   0   2 -23   46.34    2.38
   0   2 -23   37.27    2.30
   0  -2  23   45.30    2.26
   0  -2  23   43.92    2.56
   0   2  24    0.97    1.23
   0   2  24    1.84    1.73
   0  -2 -24    1.09    1.59
   0  -2 -24    1.63    1.41
   0   2 -24    2.46    1.67
   0   2 -24    0.61    1.45
   0  -2  24   -1.05    1.75
   0  -2  24    1.94    1.17
   0  -2  25   94.38    4.15
   0  -2  25   87.30    3.45
   0   4   0  520.88   16.32
   0   4   0  509.77   15.97
   0  -4   0  530.60   16.62
   0  -4   0  536.55   16.82
   0   4   1 1609.84   50.32
   0   4   1 1572.94   49.15
   0  -4  -1 1606.07   50.20
   0  -4  -1 1553.70   48.56
   0   4  -1 1560.45   48.89
   0   4  -1 1547.36   48.50
   0  -4   1 1626.90   50.96
   0  -4   1 1653.87   51.81
   0   4   2 1329.96   41.59
   0   4   2 1296.24   40.54
   0  -4  -2 1321.83   41.34
   0  -4  -2 1327.18   41.52
   0   4  -2 1352.77   42.41
   0   4  -2 1303.58   40.86
   0  -4   2 1432.51   44.89
   0  -4   2 1371.61   42.98
   0   4   3 1362.09   42.61
   0   4   3 1373.40   42.96
   0  -4  -3 1381.93   43.24
   0  -4  -3 1332.34   41.69
   0   4  -3 1471.98   46.04
   0   4  -3 1371.22   42.90
   0  -4   3 1402.95   43.88
   0  -4   3 1393.43   43.60
   0   4   4  808.49   25.37
   0   4   4  774.57   24.32
   0  -4  -4  797.38   25.03
   0  -4  -4  763.07   23.96
   0   4  -4  783.89   24.56
   0   4  -4  822.37   25.73
   0  -4   4  808.49   25.31
   0  -4   4  783.50   24.54
   0   4   5  899.73   28.25
   0   4   5  875.14   27.47
   0  -4  -5  878.51   27.59
   0  -4  -5  909.65   28.56
   0   4  -5  890.01   27.87
   0   4  -5  900.92   28.21
   0  -4   5  861.05   26.98
   0  -4   5  911.83   28.54
   0   4   6    2.54    0.97
   0   4   6    2.06    0.89
   0  -4  -6    3.21    0.97
   0  -4  -6    1.27    0.95
   0   4  -6    2.86    0.79
   0   4  -6    1.29    0.71
   0  -4   6    1.94    0.77
   0  -4   6    1.27    0.77
   0   4   7 2568.68   80.37
   0  -4  -7 2578.60   80.69
   0   4  -7 2447.68   76.52
   0   4  -7 2580.58   80.67
   0  -4   7 2423.88   75.79
   0  -4   7 2519.09   78.71
   0   4   8 1848.06   57.88
   0   4   8 1793.12   56.15
   0  -4  -8 1817.31   56.93
   0  -4  -8 1860.95   58.30
   0   4  -8 1818.11   56.91
   0   4  -8 1898.64   59.41
   0  -4   8 1703.46   53.34
   0  -4   8 1895.66   59.33
   0   4   9  112.53    3.93
   0   4   9  116.33    4.09
   0  -4  -9  117.90    4.13
   0  -4  -9  107.98    3.83
   0   4  -9  113.87    3.91
   0   4  -9  114.29    3.89
   0  -4   9  116.29    3.97
   0  -4   9  115.46    3.97
   0   4  10  709.91   22.41
   0   4  10  737.28   23.29
   0  -4 -10  701.77   22.18
   0  -4 -10  733.31   23.17
   0   4 -10  730.34   23.07
   0   4 -10  753.35   23.70
   0  -4  10  730.73   23.05
   0  -4  10  744.42   23.47
   0   4  11  540.91   17.20
   0   4  11  512.74   16.30
   0  -4 -11  534.36   17.00
   0  -4 -11  512.55   16.32
   0   4 -11  546.46   17.32
   0   4 -11  548.45   17.34
   0  -4  11  531.19   16.82
   0  -4  11  553.60   17.51
   0   4  12   14.98    1.27
   0   4  12   16.07    1.37
   0  -4 -12   14.42    1.31
   0  -4 -12   15.63    1.39
   0   4 -12   13.57    1.15
   0   4 -12   15.71    1.23
   0  -4  12   16.01    1.21
   0  -4  12   14.68    1.23
   0   4  13   54.13    2.34
   0   4  13   54.67    2.30
   0  -4 -13   57.17    2.56
   0   4 -13   54.92    2.22
   0   4 -13   55.52    2.30
   0  -4  13   54.82    2.26
   0  -4  13   56.15    2.28
   0   4 -14  227.51    7.48
   0   4 -14  233.66    7.64
   0  -4  14  237.03    7.78
   0  -4  14  228.30    7.50
   0   4  15   33.20    1.82
   0   4  15   33.84    1.90
   0  -4 -15   30.39    1.82
   0  -4 -15   34.00    1.92
   0   4 -15   30.03    1.69
   0   4 -15   31.54    1.75
   0  -4  15   32.19    1.82
   0  -4  15   33.30    1.79
   0   4  16    2.02    1.37
   0   4  16    4.15    1.27
   0  -4 -16    3.43    1.37
   0  -4 -16    1.96    1.37
   0   4 -16    1.21    1.25
   0   4 -16    2.12    1.25
   0  -4  16    2.26    1.35
   0  -4  16    2.00    1.21
   0   4  17    7.48    1.47
   0   4  17    5.93    1.35
   0  -4 -17    6.33    1.43
   0  -4 -17    7.83    1.43
   0   4 -17    7.70    1.45
   0   4 -17   10.02    1.47
   0  -4  17    8.77    1.55
   0  -4  17    8.09    1.35
   0  -4 -18   72.95    3.03
   0  -4 -18   70.06    2.98
   0   4 -18   67.16    2.82
   0   4 -18   75.26    3.05
   0  -4  18   73.09    2.94
   0  -4  18   69.27    2.98
   0   4  19   26.78    1.94
   0   4  19   25.27    1.81
   0  -4 -19   25.45    1.86
   0  -4 -19   28.01    1.94
   0   4 -19   27.85    1.84
   0   4 -19   23.94    1.82
   0  -4  19   25.61    1.98
   0  -4  19   26.08    1.71
   0   4  20   12.20    1.67
   0   4  20   10.87    1.49
   0  -4 -20   11.86    1.59
   0  -4 -20   11.05    1.61
   0   4 -20   10.99    1.47
   0   4 -20   10.10    1.59
   0  -4  20   13.81    1.41
   0  -4  20   11.09    1.69
   0   4  21    1.31    1.45
   0   4  21   -0.12    1.19
   0  -4 -21    1.03    1.39
   0  -4 -21   -2.06    1.37
   0   4 -21    0.32    1.39
   0   4 -21   -0.42    1.53
   0  -4  21    0.18    1.19
   0  -4  21    0.85    1.61
   0   4  22   19.56    1.81
   0   4  22   17.10    1.41
   0  -4 -22   17.63    1.61
   0  -4 -22   21.05    1.77
   0   4  23   10.73    1.39
   0   4  23   11.54    1.79
   0  -4 -23    9.44    1.53
   0  -4 -23   10.27    1.65
   0   4 -23    7.42    1.86
   0   4 -23   10.77    1.51
   0  -4  23    6.09    2.00
   0  -4  23    9.50    1.49
   0   4 -24    0.67    1.43
   0   4 -24    2.20    1.84
   0  -4  24    0.46    1.90
   0  -4  24    2.38    1.23
   0   4 -25   18.21    1.75
   0   4 -25   19.86    2.26
   0  -4  25   20.45    2.50
   0  -4  25   21.22    1.69
   0   6   0  691.86   21.66
   0   6   0  688.68   21.58
   0  -6   0  706.14   22.12
   0  -6   0  690.27   21.64
   0   6   1  291.78    9.22
   0   6   1  287.22    9.06
   0  -6  -1  286.42    9.04
   0  -6  -1  282.06    8.91
   0   6  -1  299.12    9.40
   0   6  -1  285.43    8.99
   0  -6   1  298.72    9.38
   0  -6   1  283.84    8.95
   0   6   2    4.36    0.71
   0   6   2    5.22    0.65
   0  -6  -2    5.53    0.73
   0  -6  -2    4.92    0.69
   0   6  -2    6.47    0.38
   0   6  -2    5.42    0.38
   0  -6   2    5.34    0.40
   0  -6   2    5.77    0.36
   0   6   3   83.25    2.84
   0   6   3   80.55    2.78
   0  -6  -3   80.91    2.80
   0  -6  -3   80.41    2.76
   0   6  -3   86.16    2.78
   0   6  -3   80.04    2.56
   0  -6   3   73.95    2.38
   0  -6   3   86.64    2.80
   0   6   4 2574.63   80.47
   0   6   4 2634.13   82.34
   0  -6  -4 2602.40   81.36
   0  -6  -4 2558.76   80.00
   0   6  -4 2759.10   86.40
   0   6  -4 2757.11   86.30
   0  -6   4 2824.55   88.39
   0  -6   4 2624.22   82.14
   0   6   5  618.07   19.50
   0   6   5  574.63   18.11
   0  -6  -5  611.72   19.32
   0  -6  -5  597.64   18.86
   0   6  -5  618.86   19.40
   0   6  -5  620.65   19.48
   0  -6   5  622.43   19.52
   0  -6   5  593.28   18.63
   0   6  -6 1564.22   48.95
   0   6  -6 1533.67   47.96
   0  -6   6 1602.30   50.12
   0  -6   6 1491.82   46.69
   0   6   7  106.06    3.73
   0   6   7  106.73    3.69
   0  -6  -7  107.73    3.77
   0  -6  -7   99.61    3.51
   0   6  -7  101.00    3.37
   0   6  -7  101.06    3.41
   0  -6   7  107.63    3.59
   0  -6   7  107.39    3.61
   0   6   8 1007.44   31.68
   0   6   8 1019.54   32.05
   0  -6  -8 1002.88   31.54
   0  -6  -8 1038.78   32.67
   0   6  -8 1114.94   34.93
   0   6  -8  994.74   31.22
   0  -6   8  977.49   30.69
   0  -6   8 1018.74   31.93
   0   6   9 1104.04   34.71
   0   6   9 1054.84   33.16
   0  -6  -9 1090.35   34.30
   0  -6  -9 1053.85   33.14
   0   6  -9 1118.32   35.09
   0   6  -9 1155.01   36.20
   0  -6   9 1124.86   35.27
   0  -6   9 1089.36   34.20
   0   6  10   63.81    2.52
   0   6  10   60.50    2.36
   0  -6 -10   61.83    2.44
   0  -6 -10   62.64    2.50
   0   6 -10   63.95    2.40
   0   6  11   51.21    2.22
   0   6  11   52.74    2.20
   0  -6 -11   46.39    2.08
   0  -6 -11   53.18    2.28
   0   6 -11   47.57    1.98
   0   6 -11   50.18    2.00
   0  -6  11   49.43    2.02
   0  -6  11   49.91    2.00
   0   6  12   65.67    2.68
   0   6  12   66.57    2.64
   0  -6 -12   65.85    2.68
   0  -6 -12   64.80    2.64
   0   6 -12   63.59    2.46
   0   6 -12   62.50    2.40
   0  -6  12   61.31    2.38
   0  -6  12   62.04    2.40
   0   6 -13    1.37    1.05
   0   6 -13    1.61    1.07
   0  -6  13    0.83    1.05
   0  -6  13    2.42    1.03
   0   6  14  137.14    4.80
   0   6  14  136.15    4.72
   0  -6 -14  134.70    4.76
   0  -6 -14  139.66    4.90
   0   6 -14  137.00    4.70
   0   6 -14  140.04    4.78
   0  -6  14  137.97    4.72
   0  -6  14  140.53    4.78
   0   6  15   65.08    2.74
   0   6  15   62.78    2.60
   0  -6 -15   66.39    2.82
   0  -6 -15   59.31    2.62
   0   6 -15   57.22    2.46
   0   6 -15   62.60    2.58
   0  -6  15   62.20    2.54
   0  -6  15   59.82    2.54
   0   6  16  129.76    4.56
   0   6  16  127.80    4.56
   0  -6 -16  129.25    4.64
   0  -6 -16  129.11    4.62
   0   6 -16  133.81    4.70
   0   6 -16  128.12    4.54
   0  -6  16  133.33    4.64
   0  -6  16  126.03    4.48
   0   6  17   27.33    1.79
   0   6  17   28.23    1.88
   0  -6 -17   29.57    1.92
   0  -6 -17   28.27    1.90
   0   6  18   75.73    3.15
   0   6  18   72.91    2.98
   0  -6 -18   76.54    3.17
   0  -6 -18   76.27    3.17
   0   6 -18   83.49    3.29
   0   6 -18   71.92    3.07
   0  -6  18   76.80    3.05
   0  -6  18   76.86    3.27
   0   6  19    9.03    1.75
   0  -6 -19    6.37    1.69
   0   6 -19    9.01    1.39
   0   6 -19    7.48    1.59
   0  -6  19    4.24    1.71
   0  -6  19    7.80    1.37
   0   6  20   -0.28    1.37
   0   6  20   -0.71    1.17
   0  -6 -20    1.73    1.35
   0  -6 -20    1.11    1.35
   0   6 -20    1.09    1.29
   0   6 -20    2.08    1.55
   0  -6  20    0.60    1.19
   0  -6  20    1.53    1.67
   0   6  21   29.87    1.73
   0   6  21   34.45    2.12
   0  -6 -21   26.68    1.88
   0  -6 -21   33.28    2.04
   0   6 -21   32.23    1.94
   0   6 -21   26.76    2.12
   0  -6  21   33.50    1.86
   0   6  22   64.70    2.72
   0  -6 -22   55.82    2.68
   0   6 -22   56.17    3.01
   0  -6  22   56.09    3.17
   0   6 -23    2.22    1.35
   0   6 -23    0.40    1.82
   0  -6  23    0.99    1.13
   0  -6  23    0.67    1.88
   0   6 -24   40.44    2.22
   0   6 -24   35.37    2.68
   0  -6  24   33.26    2.78
   0   6 -25    4.28    2.18
   0   6 -25    5.77    1.37
   0  -6  25    5.59    2.52
   0   6 -26    4.88    2.46
   0   6 -26    7.48    1.41
   0  -6  26    3.03    2.52
   0   8   0  153.94    4.94
   0   8   0  153.66    4.90
   0  -8   0  157.99    5.08
   0  -8   0  161.60    5.14
   0   8   1  230.88    7.36
   0   8   1  229.10    7.26
   0  -8  -1  226.32    7.22
   0  -8  -1  244.17    7.74
   0   8  -1  242.39    7.66
   0   8  -1  210.06    6.66
   0  -8   1  239.81    7.56
   0  -8   1  222.35    7.04
   0   8   2   20.51    1.05
   0   8   2   21.64    1.21
   0  -8  -2   21.74    1.17
   0  -8  -2   22.39    1.11
   0   8  -2   20.09    0.79
   0  -8   2   20.25    0.77
   0  -8   2   20.51    0.83
   0   8   3   76.15    2.66
   0   8   3   71.31    2.58
   0  -8  -3   69.30    2.50
   0  -8  -3   75.33    2.64
   0   8  -3   77.44    2.54
   0   8  -3   75.14    2.46
   0  -8   3   70.40    2.30
   0  -8   3   67.32    2.20
   0   8   4  535.55   16.90
   0   8   4  519.88   16.42
   0  -8  -4  531.19   16.76
   0  -8  -4  531.19   16.78
   0   8  -4  543.29   17.24
   0   8  -4  536.15   17.00
   0  -8   4  531.39   16.78
   0  -8   4  528.22   16.66
   0   8  -5    9.82    0.52
   0   8  -5   10.14    0.63
   0  -8   5   10.63    0.69
   0   8   6  198.75    6.47
   0   8   6  195.79    6.39
   0  -8  -6  192.18    6.29
   0  -8  -6  193.22    6.33
   0   8  -6  204.90    6.53
   0   8  -6  195.02    6.17
   0  -8   6  202.72    6.47
   0  -8   6  188.30    5.99
   0   8   7  221.76    7.22
   0   8   7  217.00    7.04
   0  -8  -7  210.25    6.86
   0  -8  -7  219.38    7.16
   0   8  -7  219.97    7.02
   0   8  -7  211.84    6.70
   0  -8   7  202.52    6.45
   0  -8   7  208.47    6.66
   0   8   8  102.51    3.61
   0   8   8   99.18    3.45
   0  -8  -8  100.62    3.55
   0  -8  -8   99.57    3.51
   0   8  -8  106.67    3.57
   0   8  -8  102.13    3.37
   0  -8   8  106.71    3.57
   0  -8   8   99.79    3.33
   0   8   9   17.59    1.23
   0   8   9   18.90    1.35
   0  -8  -9   18.03    1.31
   0  -8  -9   17.95    1.27
   0   8  -9   17.12    1.13
   0   8  -9   14.48    1.01
   0  -8   9   16.32    1.07
   0  -8   9   14.98    1.01
   0   8  10   45.76    2.04
   0   8  10   42.41    1.84
   0  -8 -10   43.20    2.00
   0  -8 -10   42.98    1.94
   0   8 -10   41.18    1.75
   0   8 -10   42.39    1.73
   0  -8  10   43.62    1.79
   0  -8  10   43.02    1.81
   0   8  11  953.29   30.01
   0   8  11 1050.48   33.09
   0  -8 -11  988.59   31.16
   0  -8 -11 1031.44   32.51
   0   8  12   -0.75    1.05
   0  -8 -12   -2.80    1.21
   0  -8  12   -0.10    1.01
   0  -8  12   -0.60    0.97
   0   8  13   68.23    2.82
   0   8  13   66.73    2.62
   0  -8 -13   65.75    2.70
   0  -8 -13   69.38    2.90
   0   8 -13   66.29    2.58
   0   8 -13   69.56    2.68
   0  -8  13   65.95    2.58
   0  -8  13   68.55    2.64
   0   8  14    5.43    1.39
   0   8  14    4.50    1.15
   0  -8 -14    4.76    1.43
   0  -8 -14    3.67    1.27
   0   8 -14    3.09    1.13
   0   8 -14    3.07    1.23
   0  -8  14    2.24    1.29
   0  -8  14    3.05    1.15
   0   8  15    4.74    1.21
   0   8  15    4.46    1.39
   0  -8 -15    4.64    1.31
   0  -8 -15    5.87    1.45
   0   8 -15    4.17    1.37
   0   8 -15    3.91    1.19
   0   8  16   58.18    2.66
   0   8  16   55.68    2.40
   0  -8 -16   56.61    2.54
   0  -8 -16   58.89    2.66
   0   8 -16   54.11    2.36
   0   8 -16   51.14    2.46
   0  -8  16   51.33    2.54
   0  -8  16   56.17    2.44
   0   8  17   10.18    1.27
   0   8  17   11.43    1.57
   0  -8 -17    8.93    1.43
   0  -8 -17   13.17    1.59
   0   8 -17    9.12    1.63
   0   8 -17   10.79    1.37
   0  -8  17   10.85    1.37
   0  -8  17    8.87    1.75
   0  -8  18   -0.93    1.86
   0   8  19  126.71    4.50
   0   8  19  125.32    4.54
   0  -8 -19  125.97    4.54
   0  -8 -19  131.71    4.68
   0   8 -19  134.80    4.76
   0   8 -19  122.09    4.64
   0  -8  19  127.98    4.52
   0  -8  19  119.79    4.74
   0   8  20    1.33    1.13
   0   8  20    0.44    1.47
   0  -8 -20    1.19    1.31
   0  -8 -20    0.91    1.27
   0   8 -20    1.49    1.25
   0   8 -20    0.60    1.71
   0  -8  20    0.34    1.15
   0  -8  20    0.42    1.84
   0   8  21   64.82    2.70
   0   8  21   67.66    3.03
   0  -8 -21   61.91    2.74
   0  -8 -21   70.16    2.96
   0   8 -21   62.06    2.68
   0   8 -21   66.57    3.39
   0  -8  21   62.56    2.60
   0  -8  21   59.57    3.39
   0   8  22    1.90    1.71
   0   8  22    2.14    1.21
   0  -8 -22    3.19    1.59
   0  -8 -22    2.06    1.39
   0   8 -22    2.04    1.27
   0   8 -22   -0.12    1.90
   0  -8  22    3.69    2.06
   0  -8  22    1.23    1.13
   0   8 -24    0.73    1.29
   0   8 -24    0.18    2.14
   0  -8  24   -1.63    2.26
   0  -8  24    2.72    1.29
   0   8 -25   11.11    2.44
   0   8 -25   12.20    1.43
   0  -8  25   12.12    2.50
   0   8 -26    1.39    1.37
   0   8 -26    2.02    2.02
   0  -8  26    0.73    2.00
   0  10   0  223.15    7.10
   0  10   0  225.73    7.16
   0 -10   0  225.73    7.20
   0 -10   0  227.71    7.20
   0  10   1   27.39    1.15
   0  10   1   30.96    1.31
   0 -10  -1   26.88    1.11
   0 -10  -1   27.63    1.25
   0  10  -1   26.68    1.03
   0  10  -1   30.63    1.17
   0 -10   1   29.65    1.17
   0 -10   1   27.91    1.03
   0  10   2   62.36    2.24
   0  10   2   65.71    2.28
   0 -10  -2   64.25    2.32
   0 -10  -2   68.04    2.34
   0  10  -2   61.89    2.04
   0  10  -2   64.62    2.12
   0 -10   2   63.67    2.08
   0 -10   2   66.31    2.20
   0  10   3   72.91    2.54
   0  10   3   67.20    2.44
   0 -10  -3   65.87    2.40
   0 -10  -3   74.48    2.60
   0  10   5   39.35    1.73
   0  10   5   43.08    1.75
   0 -10  -5   37.53    1.69
   0 -10  -5   41.34    1.71
   0  10   6  284.04    9.10
   0  10   6  273.53    8.83
   0 -10  -6  272.93    8.83
   0 -10  -6  283.65    9.12
   0  10  -6  304.08    9.80
   0  10  -6  281.07    9.08
   0 -10   6  303.68    9.64
   0 -10   6  293.76    9.32
   0  10   7  328.87   10.55
   0  10   7  339.78   10.87
   0 -10  -7  339.78   10.89
   0 -10  -7  324.70   10.45
   0  10  -7  357.83   11.29
   0  10  -7  376.08   11.88
   0 -10   7  352.47   11.15
   0 -10   7  360.81   11.39
   0  10   8  155.25    5.22
   0  10   8  158.96    5.28
   0 -10  -8  154.99    5.22
   0 -10  -8  157.85    5.26
   0  10  -8  166.70    5.36
   0  10  -8  163.13    5.20
   0 -10   8  164.77    5.32
   0 -10   8  158.54    5.10
   0  10   9    4.64    1.03
   0  10   9    3.63    1.17
   0 -10  -9    2.88    1.03
   0 -10  -9    5.65    1.19
   0  10  -9    2.36    0.79
   0  10  -9    3.31    0.71
   0  10  10   56.75    2.42
   0  10  10   55.52    2.28
   0 -10 -10   54.35    2.28
   0 -10 -10   57.94    2.44
   0  10 -10   56.83    2.10
   0  10 -10   57.60    2.16
   0 -10  10   58.45    2.22
   0 -10  10   51.55    2.10
   0  10  11    3.91    1.13
   0  10  11    2.26    1.31
   0 -10 -11    3.45    1.17
   0 -10 -11    1.75    1.31
   0  10 -11    4.36    1.07
   0  10 -11    4.36    1.01
   0 -10  11    3.21    1.19
   0 -10  11    5.00    1.03
   0  10  12  112.05    4.07
   0  10  12  112.07    4.01
   0 -10 -12  110.38    4.03
   0 -10 -12  115.38    4.13
   0  10  13   51.06    2.36
   0  10  13   55.16    2.36
   0 -10 -13   52.27    2.40
   0 -10 -13   50.24    2.28
   0  10 -13   48.70    2.14
   0  10 -13   51.47    2.12
   0 -10  13   52.25    2.20
   0 -10  13   47.19    2.24
   0  10  14   98.60    3.73
   0  10  14  100.82    3.69
   0 -10 -14  103.52    3.87
   0 -10 -14   96.84    3.61
   0  10 -14   95.94    3.45
   0  10 -14  102.15    3.75
   0 -10  14   94.38    3.67
   0 -10  14   96.92    3.51
   0  10  15   30.57    1.88
   0  10  15   31.92    1.77
   0 -10 -15   31.64    1.96
   0 -10 -15   33.01    1.88
   0  10 -15   24.38    1.86
   0  10 -15   29.36    1.67
   0 -10  15   28.60    1.65
   0  10  16   66.29    2.70
   0  10  16   64.25    2.78
   0 -10 -16   63.77    2.76
   0 -10 -16   61.67    2.62
   0  10 -16   54.51    2.68
   0  10 -16   58.63    2.42
   0 -10  16   57.36    2.42
   0  10 -17   29.38    1.63
   0  10 -17   29.97    2.14
   0 -10  17   26.42    2.32
   0 -10  17   35.74    1.88
   0  10  18  163.98    5.73
   0  10  18  174.15    5.95
   0 -10 -18  168.94    5.83
   0 -10 -18  181.51    6.21
   0  10 -18  178.86    6.33
   0  10 -18  153.07    5.22
   0 -10  18  166.24    6.15
   0 -10  18  166.74    5.65
   0  10  19    6.49    1.55
   0  10  19    8.61    1.25
   0 -10 -19    5.49    1.41
   0 -10 -19    6.61    1.33
   0  10 -19    4.96    1.94
   0  10 -19    6.13    1.29
   0 -10  19    5.06    2.12
   0 -10  19    6.39    1.17
   0  10  20    2.04    1.59
   0  10  20    1.92    1.17
   0 -10 -20    2.40    1.41
   0 -10 -20    1.47    1.31
   0  10 -20    2.10    2.00
   0  10 -20    2.30    1.23
   0 -10  20   -1.51    2.28
   0 -10  20    0.89    1.21
   0  10  21    3.69    1.73
   0  10  21    2.38    1.23
   0 -10 -21    0.36    1.37
   0 -10 -21    0.52    1.57
   0  10 -21    1.41    1.92
   0  10 -21    2.06    1.23
   0 -10  21    2.00    2.16
   0 -10  21    1.63    1.19
   0  10 -22   32.41    1.84
   0  10 -22   28.40    2.86
   0 -10  22   29.69    3.23
   0 -10  22   33.60    1.88
   0  10 -23    6.92    1.37
   0  10 -23    2.90    2.52
   0 -10  23    6.96    2.72
   0 -10  23    7.97    1.43
   0 -10  24    1.79    2.58
   0 -10  24    3.97    1.29
   0  12   0  312.41    9.90
   0  12   0  304.87    9.64
   0 -12   0  300.11    9.48
   0 -12   0  311.42    9.88
   0  12   1  160.77    5.24
   0  12   1  161.58    5.22
   0 -12  -1  162.49    5.30
   0 -12  -1  160.69    5.18
   0  12  -1  161.02    5.16
   0  12  -1  148.33    4.74
   0 -12   1  154.64    4.98
   0 -12   1  141.49    4.52
   0  12   2   21.54    1.15
   0  12   2   23.50    1.29
   0 -12  -2   21.72    1.09
   0 -12  -2   21.98    1.27
   0  12   3   92.87    3.27
   0  12   3  104.37    3.51
   0 -12  -3   96.42    3.37
   0 -12  -3  103.62    3.49
   0 -12  -4    0.06    1.01
   0 -12  -4    0.56    0.79
   0  12   5   35.19    1.57
   0  12   5   33.07    1.67
   0 -12  -5   35.07    1.57
   0 -12  -5   34.97    1.71
   0  12   6   11.88    1.25
   0  12   6   12.79    1.07
   0 -12  -6   12.62    1.09
   0 -12  -6   11.90    1.25
   0  12   7   75.35    2.88
   0  12   7   81.15    2.94
   0 -12  -7   78.43    2.98
   0 -12  -7   76.58    2.80
   0  12   8   33.60    1.81
   0  12   8   37.91    1.75
   0 -12  -8   38.74    1.81
   0 -12  -8   34.79    1.82
   0  12   9   45.80    2.16
   0  12   9   49.87    2.12
   0 -12  -9   45.90    2.14
   0 -12  -9   48.52    2.10
   0  12  -9   50.62    1.73
   0  12  -9   44.69    1.57
   0 -12   9   45.54    1.73
   0 -12   9   47.80    1.73
   0  12  10   25.23    1.49
   0  12  10   19.88    1.61
   0 -12 -10   24.73    1.55
   0 -12 -10   21.58    1.63
   0  12 -10   20.67    0.99
   0  12 -10   22.77    1.05
   0 -12  10   22.47    1.15
   0 -12  10   20.85    1.25
   0  12  11  237.63    7.80
   0  12  11  241.79    8.01
   0 -12 -11  240.40    7.97
   0 -12 -11  236.24    7.78
   0  12 -11  253.10    8.09
   0  12 -11  256.87    8.19
   0 -12  11  246.16    7.91
   0 -12  11  241.79    7.80
   0  12  12   47.29    2.28
   0  12  12   49.03    2.16
   0 -12 -12   49.23    2.20
   0 -12 -12   45.30    2.24
   0  12 -12   45.76    1.84
   0  12 -12   44.73    1.86
   0 -12  12   42.47    2.10
   0 -12  12   43.26    1.86
   0  12  13    1.37    1.37
   0  12  13    1.69    1.11
   0 -12 -13    2.28    1.33
   0 -12 -13    2.56    1.19
   0  12 -13    3.00    0.99
   0  12 -13    2.24    1.13
   0  12  14   28.90    1.84
   0  12  14   29.42    1.63
   0 -12 -14   29.18    1.71
   0 -12 -14   27.77    1.73
   0  12 -14   24.14    1.63
   0 -12  14   22.35    2.12
   0 -12  14   26.92    1.65
   0  12  15  146.80    5.18
   0  12  15  146.98    5.06
   0 -12 -15  147.54    5.12
   0 -12 -15  146.92    5.12
   0  12 -15  167.65    5.71
   0  12 -15  153.11    5.16
   0 -12  15  147.63    5.02
   0  12 -16    0.54    1.13
   0  12 -16   -0.48    1.51
   0 -12  16    0.20    1.13
   0 -12  16    2.52    1.98
   0  12  17    3.63    1.21
   0  12  17    5.61    1.45
   0 -12 -17    7.04    1.35
   0 -12 -17    5.57    1.31
   0  12 -17    4.44    1.09
   0  12 -17    3.59    1.79
   0 -12  17    5.28    2.20
   0 -12  17    4.66    1.21
   0  12  18  132.16    4.86
   0  12  18  130.75    4.60
   0 -12 -18  141.90    5.06
   0 -12 -18  135.93    4.86
   0  12 -18  129.43    4.52
   0  12 -18  133.83    5.16
   0 -12  18  129.78    4.62
   0 -12  18  129.49    5.30
   0  12  19   25.05    2.04
   0  12  19   21.56    1.55
   0 -12 -19   22.71    1.75
   0 -12 -19   22.95    1.96
   0  12 -19   21.32    2.46
   0  12 -19   20.61    1.53
   0  12  20    5.30    1.19
   0  12  20    4.42    1.82
   0 -12 -20    5.45    1.39
   0 -12 -20    7.16    1.75
   0  12 -20    3.49    1.45
   0  12 -20    3.53    2.08
   0 -12  20    4.90    1.29
   0  14   0  137.58    4.48
   0  14   0  125.62    4.11
   0 -14   0  123.99    4.03
   0 -14   0  137.28    4.50
   0  14   1   20.65    1.23
   0  14   1   17.85    1.11
   0 -14  -1   19.50    1.19
   0 -14  -1   18.57    1.03
   0  14  -1   18.86    0.87
   0  14  -1   21.08    0.87
   0 -14   1   20.35    0.95
   0 -14   1   18.74    0.87
   0  14   2    0.79    0.99
   0  14   2    1.90    0.91
   0 -14  -2    2.52    0.97
   0 -14  -2    2.40    0.83
   0  14   4   69.44    2.54
   0  14   4   70.71    2.70
   0 -14  -4   75.79    2.72
   0 -14  -4   73.51    2.80
   0  14   5   23.19    1.51
   0  14   5   22.10    1.29
   0 -14  -5   22.55    1.51
   0 -14  -5   23.13    1.31
   0  14   6   23.43    1.55
   0  14   6   24.16    1.41
   0 -14  -6   22.65    1.33
   0 -14  -6   21.90    1.51
   0  14   7  143.09    4.82
   0  14   7  140.87    4.88
   0 -14  -7  141.13    4.90
   0  14   8   77.52    2.86
   0  14   8   78.05    3.07
   0 -14  -8   79.96    3.00
   0 -14  -8   82.04    3.19
   0  14   9    0.28    0.99
   0  14   9   -0.06    1.33
   0 -14  -9    1.09    1.33
   0 -14  -9   -1.13    1.07
   0  14  10  145.77    5.14
   0  14  10  138.51    4.74
   0 -14 -10  144.64    5.12
   0 -14 -10  138.71    4.78
   0  14  11   41.85    1.90
   0  14  11   40.01    2.12
   0 -14 -11   37.77    2.08
   0 -14 -11   41.28    1.96
   0  14  12    4.78    1.09
   0  14  12    6.31    1.39
   0 -14 -12    3.55    1.43
   0 -14 -12    4.48    1.17
   0  14  13   39.12    1.84
   0  14  13   36.46    2.10
   0 -14 -13   38.94    2.22
   0  14  14   41.99    1.96
   0  14  14   41.28    2.28
   0  14  16    4.26    1.65
   0  14  16    4.03    1.15
   0  14  17   20.03    1.96
   0  14  17   22.41    1.55
   0  14  18   13.37    2.00
   0  14  18   12.36    1.31
   0  14  19   20.09    2.42
   0  14  19   23.11    1.63
   0  16   0  370.72   11.82
   0  16   2   25.67    1.53
   0  16   2   23.78    1.43
   0 -16  -2   22.93    1.47
   0 -16  -2   22.45    1.25
   0 -16  -3  184.13    6.01
   0 -16  -3  202.72    6.70
   0  16   4   56.35    2.24
   0 -16  -4   53.24    2.32
   0 -16  -4   56.83    2.18
   0  16   5   18.76    1.61
   0  16   5   20.09    1.35
   0 -16  -5   21.01    1.63
   0 -16  -5   19.82    1.25
   0  16   6    0.28    0.99
   0  16   6    1.55    1.35
   0 -16  -6    1.55    1.33
   0 -16  -6    2.40    0.95
   0  16   7    1.25    0.99
   0  16   7    1.47    1.39
   0 -16  -7    0.50    1.35
   0 -16  -7    1.71    0.95
   0  16   8   17.34    1.67
   0  16   8   19.16    1.31
   0 -16  -8   17.77    1.59
   0 -16  -8   19.56    1.29
   0  16   9    1.11    1.11
   0  16   9   -0.44    1.51
   0 -16  -9    0.83    1.49
   0 -16  -9    0.18    0.97
   0  16  10   23.07    1.86
   0  16  10   25.61    1.55
   0 -16 -10   26.42    1.51
   0 -16 -10   22.37    1.84
   0  16  11   -0.54    1.03
   0  16  11    2.76    1.57
   0 -16 -11    0.12    1.07
   0 -16 -11    0.87    1.45
   0  16  12   37.17    2.38
   0  16  12   36.32    1.77
   0 -16 -12   36.38    2.18
   0 -16 -12   36.36    1.84
   0  16  13    6.78    1.77
   0  16  13    8.23    1.11
   0 -16 -13    5.65    1.15
   0 -16 -13    5.75    1.61
   0  16  15   10.67    1.92
   0  16  15    9.14    1.15
   0 -16 -15   10.39    1.23
   0 -16 -15    9.82    1.69
   0  16  16    3.19    1.05
   0  16  16    3.83    1.88
   0 -16 -16    3.99    1.15
   0 -16 -16    2.68    1.73
   0  16  17    2.50    2.10
   0  16  17    2.60    1.13
   0 -16 -17    2.54    1.84
   0 -18  -3   13.81    1.37
   0  18   4    3.09    1.47
   0  18   4    2.08    1.21
   0 -18  -4    2.96    1.03
   0 -18  -4    2.38    1.35
   0  18   5   16.38    1.43
   0  18   5   18.15    1.75
   0 -18  -5   16.07    1.61
   0 -18  -5   17.81    1.31
   0  18   6    2.92    1.63
   0  18   6    1.53    1.19
   0 -18  -6    1.43    0.99
   0 -18  -6    1.79    1.57
   0  18   7   54.25    2.34
   0  18   7   53.63    2.84
   0 -18  -7   53.44    2.22
   0 -18  -7   56.25    2.86
   0  18   9    0.00    1.07
   0  18   9    1.17    1.73
   0 -18  -9    0.89    1.67
   0 -18  -9    0.89    0.97
   0  18  10    2.06    1.71
   0  18  10    2.36    1.05
   0 -18 -10    0.89    1.59
   0 -18 -10    2.26    0.99
   0  18  11   26.62    1.49
   0  18  11   27.21    2.26
   0 -18 -11   25.29    1.41
   0 -18 -11   28.21    2.22
   0  18  12    0.56    1.92
   0  18  12   -0.06    1.01
   0 -18 -12   -1.31    1.75
   0 -18 -12    0.54    0.95
   0  18  14   -0.04    1.23
   0  18  14    0.81    2.00
   0 -18 -14    0.95    1.05
   0 -18 -14    0.93    1.81
   0  18  15   25.75    2.48
   0  18  15   29.08    1.81
   0 -18 -15   27.10    2.26
   0  18  16    0.32    1.39
   0  18  16    1.11    1.94
   0 -18 -16    0.61    2.08
   1   1 -25   13.88    1.94
   1   1 -25   10.57    1.59
  -1  -1  25   11.23    2.22
  -1  -1  25   11.78    1.43
   1   1 -24   20.65    1.94
   1   1 -24   17.97    1.73
  -1  -1  24   19.50    2.16
  -1  -1  24   21.48    1.61
  -1   1  24   23.78    1.65
  -1   1  24   26.38    2.20
   1  -1 -24   20.77    1.81
   1  -1 -24   21.07    1.94
   1   1 -23   71.92    3.05
   1   1 -23   73.21    3.15
  -1  -1  23   68.21    3.19
  -1  -1  23   70.46    2.84
  -1   1  23   72.40    2.92
  -1   1  23   75.37    3.31
   1  -1 -23   67.54    2.94
   1  -1 -23   72.50    3.13
   1   1 -22   14.98    1.61
   1   1 -22   14.80    1.63
  -1  -1  22   12.16    1.77
  -1  -1  22   18.07    1.59
  -1   1  22   17.18    1.45
  -1   1  22   16.13    1.79
   1  -1 -22   16.05    1.73
   1  -1 -22   15.75    1.59
   1   1 -21    0.91    1.45
   1   1 -21    1.03    1.59
  -1  -1  21    1.63    1.31
  -1  -1  21    0.77    1.77
  -1   1  21    3.43    1.59
  -1   1  21    1.63    1.35
   1  -1 -21    0.38    1.49
   1  -1 -21    1.15    1.45
   1   1 -20   18.13    1.65
   1   1 -20   18.09    1.69
  -1  -1  20   20.73    1.59
  -1  -1  20   17.67    1.82
  -1   1  20   19.64    1.65
  -1   1  20   21.52    1.92
   1  -1 -20   19.80    1.75
   1  -1 -20   18.23    1.79
   1   1 -19  241.79    8.07
   1   1 -19  235.25    7.85
  -1  -1  19  231.88    7.82
  -1  -1  19  224.14    7.48
  -1   1  19  220.37    7.38
  -1   1  19  231.68    7.82
   1  -1 -19  227.11    7.62
   1  -1 -19  230.29    7.74
   1   1 -18   10.47    1.57
   1   1 -18    9.70    1.47
  -1  -1  18   11.54    1.43
  -1  -1  18    8.73    1.65
  -1   1  18   12.12    1.41
  -1   1  18    9.76    1.57
   1  -1 -18    9.44    1.47
   1  -1 -18   11.68    1.53
   1   1 -17   83.09    3.27
   1   1 -17   77.28    3.07
  -1  -1  17   77.06    3.15
  -1  -1  17   77.14    3.05
  -1   1  17   74.74    3.11
  -1   1  17   78.83    3.07
   1  -1 -17   74.92    3.03
   1  -1 -17   77.68    3.13
   1   1 -16    7.68    1.39
  -1  -1  16    7.52    1.55
  -1   1  16   10.93    1.55
  -1   1  16    7.83    1.31
   1  -1 -16    7.91    1.41
   1  -1 -16   10.59    1.45
   1   1 -15   21.54    1.53
   1   1 -15   18.61    1.49
  -1  -1  15   20.05    1.49
  -1  -1  15   20.93    1.65
   1   1 -14  143.17    4.92
   1   1 -14  148.29    5.06
  -1  -1  14  142.76    4.96
  -1  -1  14  144.28    4.94
  -1   1  14  145.49    4.98
  -1   1  14  148.77    5.16
   1  -1 -14  145.79    5.02
   1  -1 -14  143.05    4.92
   1   1 -13   27.04    1.55
   1   1 -13   28.62    1.61
  -1  -1  13   30.61    1.65
  -1  -1  13   28.76    1.69
  -1   1  13   30.15    1.63
  -1   1  13   29.75    1.73
   1  -1 -13   26.06    1.57
   1  -1 -13   26.56    1.57
   1   1 -12  589.31   18.67
   1   1 -12  573.64   18.19
  -1  -1  12  554.00   17.57
  -1  -1  12  592.88   18.82
  -1   1  12  560.15   17.77
  -1   1  12  580.98   18.45
   1  -1 -12  555.19   17.63
   1  -1 -12  575.03   18.25
   1   1 -11  367.35   11.74
   1   1 -11  358.42   11.48
  -1  -1  11  368.54   11.78
  -1  -1  11  384.01   12.30
  -1   1  11  369.53   11.84
  -1   1  11  374.69   12.04
   1  -1 -11  374.49   12.00
   1  -1 -11  355.05   11.41
   1   1 -10    1.88    1.13
   1   1 -10    1.90    1.07
  -1  -1  10    2.40    1.05
  -1  -1  10    3.15    1.19
  -1   1  10    0.77    1.25
  -1   1  10    2.48    1.11
   1  -1 -10    3.35    1.15
   1  -1 -10    2.30    1.15
   1   1  -9  141.35    4.74
  -1  -1   9  140.10    4.74
  -1   1   9  149.18    5.00
  -1   1   9  145.35    4.92
   1  -1  -9  144.28    4.86
   1  -1  -9  135.81    4.60
   1   1  -8    6.84    1.03
   1   1  -8    6.23    0.97
  -1  -1   8    6.21    1.07
  -1  -1   8    7.91    0.99
   1   1  -7  475.65   15.02
   1   1  -7  459.59   14.54
  -1  -1   7  461.37   14.60
  -1  -1   7  475.45   15.04
  -1   1   7  464.74   14.72
  -1   1   7  456.41   14.46
   1  -1  -7  464.54   14.70
   1  -1  -7  446.30   14.14
   1   1  -6   58.02    2.10
   1   1  -6   59.01    2.16
  -1  -1   6   60.08    2.22
  -1  -1   6   59.11    2.16
   1  -1  -6   59.70    2.20
   1  -1  -6   55.76    2.10
   1   1  -5  290.79    9.22
   1   1  -5  287.02    9.10
  -1  -1   5  281.86    8.95
  -1  -1   5  291.38    9.26
  -1   1   5  295.55    9.40
  -1   1   5  285.63    9.10
   1  -1  -5  279.28    8.89
   1  -1  -5  277.50    8.85
   1   1  -4  151.11    4.90
   1   1  -4  150.47    4.88
  -1  -1   4  152.12    4.92
  -1  -1   4  149.84    4.88
  -1   1   4  147.58    4.82
  -1   1   4  147.00    4.80
   1  -1  -4  146.76    4.78
   1  -1  -4  146.15    4.78
   1   1  -3  176.14    5.61
   1   1  -3  184.41    5.85
  -1  -1   3  174.04    5.55
  -1  -1   3  174.91    5.57
  -1   1   3  179.93    5.75
  -1   1   3  174.55    5.57
   1  -1  -3  177.70    5.67
   1  -1  -3  171.20    5.47
   1   1  -2    0.50    0.28
   1   1  -2    0.89    0.28
  -1  -1   2    0.60    0.28
  -1  -1   2    0.20    0.30
  -1   1   2    0.67    0.36
  -1   1   2    0.56    0.34
   1  -1  -2   -0.18    0.34
   1  -1  -2    0.30    0.36
   1   1   0  369.33   11.54
   1   1   0  400.67   12.52
  -1  -1   0  391.15   12.22
  -1   1   0  372.11   11.62
   1   1   1  411.98   12.89
   1   1   1  376.87   11.80
  -1  -1  -1  422.49   13.23
  -1  -1  -1  398.69   12.48
  -1   1  -1  420.51   13.15
  -1   1  -1  405.63   12.67
   1  -1   1  385.00   12.04
   1  -1   1  385.80   12.06
   1   1   2   95.41    3.07
  -1  -1  -2  103.24    3.33
  -1   1  -2   95.39    3.03
  -1   1  -2   94.00    3.00
   1  -1   2   96.62    3.07
   1  -1   2   94.02    3.00
   1   1   3  513.93   16.15
   1   1   3  519.49   16.32
  -1  -1  -3  505.60   15.89
  -1  -1  -3  504.41   15.85
  -1   1  -3  508.58   15.97
  -1   1  -3  502.83   15.77
   1  -1   3  521.47   16.36
   1  -1   3  516.12   16.19
   1   1   4  992.56   31.08
   1   1   4  952.69   29.85
  -1  -1  -4  972.53   30.47
  -1  -1  -4  976.89   30.61
  -1   1  -4 1012.40   31.70
  -1   1  -4  983.64   30.80
   1  -1   4  975.90   30.57
   1  -1   4  969.55   30.35
   1   1   5  101.76    3.45
   1   1   5  103.94    3.53
  -1  -1  -5   99.28    3.35
  -1  -1  -5   97.83    3.35
  -1   1  -5  100.07    3.33
  -1   1  -5  100.74    3.39
   1  -1   5  104.85    3.51
   1  -1   5  105.39    3.53
   1   1   6  295.55    9.42
   1   1   6  307.84    9.80
  -1  -1  -6  307.45    9.80
  -1  -1  -6  305.66    9.76
  -1   1  -6  300.70    9.56
  -1   1  -6  306.85    9.74
   1  -1   6  306.26    9.76
   1  -1   6  305.46    9.72
  -1  -1  -7   14.02    1.15
  -1   1  -7   16.70    1.19
  -1   1  -7   13.43    1.01
   1  -1   7   17.46    1.15
   1  -1   7   15.77    1.15
  -1   1  -8    2.16    0.93
  -1   1  -8    3.85    1.05
   1  -1   8    3.61    0.99
   1  -1   8    2.76    1.03
   1   1   9  337.40   10.83
   1   1   9  328.28   10.53
  -1  -1  -9  320.34   10.29
  -1  -1  -9  326.29   10.47
  -1   1  -9  330.85   10.57
  -1   1  -9  342.16   10.97
   1  -1   9  339.38   10.87
   1  -1   9  329.66   10.55
   1   1  10 1754.44   55.00
   1   1  10 1672.32   52.42
  -1  -1 -10 1678.47   52.62
  -1  -1 -10 1721.11   53.93
  -1   1 -10 1716.35   53.77
  -1   1 -10 1708.02   53.54
   1  -1  10 1676.88   52.56
   1  -1  10 1731.23   54.25
   1   1  11  591.49   18.76
   1   1  11  558.37   17.71
  -1  -1 -11  573.84   18.19
  -1  -1 -11  564.32   17.91
  -1   1 -11  603.99   19.14
  -1   1 -11  619.66   19.62
   1  -1  11  605.97   19.18
   1  -1  11  586.13   18.57
   1   1  12    1.19    1.05
   1   1  12    1.75    1.13
  -1  -1 -12   -0.24    1.07
  -1  -1 -12    0.32    1.09
  -1   1 -12    0.36    0.99
  -1   1 -12    1.35    1.05
   1  -1  12    0.99    1.13
   1  -1  12    0.22    0.99
   1   1  13  274.12    8.93
   1   1  13  284.04    9.26
  -1  -1 -13  281.27    9.12
  -1  -1 -13  269.76    8.79
  -1   1 -13  297.33    9.64
  -1   1 -13  309.03    9.98
   1  -1  13  293.96    9.52
   1  -1  13  286.03    9.28
   1   1  14  144.86    4.98
   1   1  14  150.03    5.18
  -1  -1 -14  142.38    4.92
  -1  -1 -14  143.83    4.96
  -1   1 -14  142.70    4.92
  -1   1 -14  145.27    4.98
   1  -1  14  141.37    4.86
   1  -1  14  141.25    4.90
  -1   1 -15   84.40    3.23
  -1   1 -15   86.44    3.27
   1  -1  15   84.04    3.21
   1  -1  15   78.37    3.09
   1   1  16   62.78    2.64
   1   1  16   59.74    2.64
  -1  -1 -16   60.50    2.64
  -1  -1 -16   60.66    2.60
  -1   1 -16   56.75    2.52
  -1   1 -16   61.95    2.62
   1  -1  16   60.00    2.70
   1  -1  16   58.40    2.52
   1   1  17  143.96    5.10
   1   1  17  141.98    4.96
  -1  -1 -17  147.38    5.18
  -1  -1 -17  138.59    4.92
  -1   1 -17  150.51    5.22
  -1   1 -17  146.62    5.14
   1  -1  17  145.89    5.18
   1  -1  17  145.75    5.08
   1   1  18   71.33    2.88
   1   1  18   71.07    3.01
  -1  -1 -18   73.83    3.03
  -1  -1 -18   70.61    2.96
  -1   1 -18   68.75    2.92
  -1   1 -18   69.96    2.96
   1  -1  18   68.35    3.03
   1  -1  18   68.23    2.84
   1   1  19   14.54    1.75
   1   1  19   15.33    1.55
  -1  -1 -19   17.83    1.75
  -1  -1 -19   17.69    1.69
  -1   1 -19   17.67    1.69
  -1   1 -19   15.95    1.65
   1  -1  19   16.66    1.79
   1  -1  19   16.46    1.55
   1   1  20   15.35    1.81
   1   1  20   15.47    1.57
  -1  -1 -20   16.50    1.71
  -1  -1 -20   15.71    1.69
  -1   1 -20   13.75    1.59
  -1   1 -20   15.89    1.61
   1  -1  20   17.65    1.51
   1  -1  20   13.96    1.73
   1   1  21   57.92    2.58
   1   1  21   59.49    2.80
  -1  -1 -21   55.38    2.62
  -1  -1 -21   57.76    2.68
   1   1  22   12.08    1.73
   1   1  22    9.74    1.41
  -1  -1 -22    9.01    1.55
  -1  -1 -22   10.31    1.59
  -1   1 -22    9.46    1.55
  -1   1 -22   10.69    1.61
   1  -1  22   10.93    1.45
   1  -1  22    8.29    1.75
   1   1  23   21.40    2.00
   1   1  23   21.86    1.69
  -1  -1 -23   20.55    1.82
  -1  -1 -23   21.14    1.88
  -1   1 -23   19.82    1.79
  -1   1 -23   21.98    1.92
   1  -1  23   18.29    2.02
   1  -1  23   22.10    1.69
   1   1  24   51.12    2.82
   1   1  24   50.20    2.34
  -1  -1 -24   53.08    2.64
  -1  -1 -24   51.67    2.66
  -1   1 -24   50.16    2.66
  -1   1 -24   50.92    2.56
   1  -1  24   43.22    2.72
   1  -1  24   54.05    2.54
  -1   1 -25    7.95    1.59
   1  -1  25    9.68    1.33
   1   3 -25    2.52    1.43
   1   3 -25    1.63    1.94
   1   3 -24   53.12    2.56
   1   3 -24   53.46    2.78
  -1  -3  24   58.36    3.01
  -1  -3  24   58.43    2.60
  -1   3  24   51.93    3.01
  -1   3  24   50.98    2.42
   1  -3 -24   48.95    2.54
  -1  -3  23   16.72    2.02
  -1  -3  23   15.61    1.39
  -1   3  23   15.09    1.43
  -1   3  23   18.05    1.82
   1  -3 -23   19.70    1.81
   1  -3 -23   14.96    1.59
   1   3 -22   39.08    2.36
  -1  -3  22   43.08    2.28
  -1  -3  22   41.81    2.60
  -1   3  22   44.49    2.12
  -1   3  22   48.40    2.54
   1  -3 -22   43.40    2.26
   1  -3 -22   49.27    2.48
   1   3 -21    2.52    1.41
   1   3 -21    2.24    1.45
  -1  -3  21    2.82    1.23
  -1  -3  21    3.09    1.57
  -1   3  21    3.31    1.51
  -1   3  21    2.30    1.19
   1  -3 -21    3.89    1.37
   1  -3 -21    4.66    1.49
   1   3 -20   66.75    2.84
   1   3 -20   62.38    2.76
  -1  -3  20   64.96    2.70
  -1  -3  20   64.66    2.90
   1   3 -19   17.36    1.65
   1   3 -19   21.38    1.73
  -1  -3  19   20.43    1.82
  -1  -3  19   19.42    1.59
  -1   3  19   21.60    1.86
  -1   3  19   20.69    1.65
   1  -3 -19   20.43    1.71
   1  -3 -19   20.47    1.75
   1   3 -18   39.71    2.10
   1   3 -18   39.69    2.08
  -1  -3  18   43.24    2.12
  -1  -3  18   42.65    2.32
  -1   3  18   41.79    2.14
  -1   3  18   37.47    2.20
   1  -3 -18   41.77    2.22
   1  -3 -18   39.31    2.14
   1   3 -17    7.83    1.41
   1   3 -17    6.33    1.41
  -1  -3  17    5.59    1.53
  -1  -3  17    7.34    1.35
  -1   3  17    8.35    1.39
  -1   3  17    6.37    1.53
   1  -3 -17    8.05    1.43
   1  -3 -17    5.43    1.43
   1   3 -16  222.55    7.40
   1   3 -16  225.13    7.48
  -1  -3  16  224.93    7.46
  -1  -3  16  228.50    7.64
  -1   3  16  220.57    7.34
  -1   3  16  220.57    7.42
   1  -3 -16  218.98    7.32
   1  -3 -16  220.77    7.36
   1   3 -15    4.92    1.21
   1   3 -15    3.83    1.23
  -1  -3  15    4.01    1.17
  -1  -3  15    3.87    1.31
  -1   3  15    3.39    1.21
  -1   3  15    1.25    1.39
   1  -3 -15    4.66    1.29
   1  -3 -15    5.24    1.33
   1   3 -14   57.50    2.40
   1   3 -14   53.38    2.28
  -1  -3  14   57.24    2.34
  -1  -3  14   55.88    2.36
   1  -3 -14   50.34    2.26
   1  -3 -14   54.57    2.42
   1   3 -13   59.33    2.38
   1   3 -13   64.52    2.50
  -1  -3  13   63.41    2.48
  -1  -3  13   57.05    2.30
  -1   3  13   61.17    2.46
  -1   3  13   63.59    2.60
   1  -3 -13   61.99    2.56
   1  -3 -13   57.88    2.42
   1   3 -12  313.00   10.06
   1   3 -12  316.97   10.20
  -1  -3  12  303.88    9.78
  -1  -3  12  316.18   10.18
  -1   3  12  327.48   10.57
  -1   3  12  302.49    9.78
   1  -3 -12  301.89    9.78
   1  -3 -12  320.94   10.37
   1   3 -11    3.11    0.93
   1   3 -11    3.89    0.99
  -1  -3  11    3.89    1.13
  -1  -3  11    4.72    0.99
  -1   3  11    5.36    1.03
  -1   3  11    5.47    1.13
   1  -3 -11    6.11    1.13
   1  -3 -11    3.95    1.07
   1   3 -10   96.22    3.35
   1   3 -10  107.07    3.73
  -1  -3  10  104.77    3.69
  -1  -3  10  108.14    3.75
  -1   3  10  111.65    3.95
  -1   3  10  104.20    3.67
   1  -3 -10  108.44    3.83
   1  -3 -10  104.71    3.73
   1   3  -9  408.21   12.99
   1   3  -9  430.43   13.69
  -1  -3   9  457.40   14.56
  -1  -3   9  398.29   12.67
  -1   3   9  428.64   13.67
  -1   3   9  407.22   12.97
   1   3  -8  411.19   13.03
   1   3  -8  423.48   13.43
  -1  -3   8  406.82   12.91
  -1  -3   8  420.71   13.35
  -1   3   8  410.00   13.05
  -1   3   8  430.43   13.71
   1  -3  -8  414.36   13.19
   1  -3  -8  424.67   13.53
   1   3  -7   73.73    2.58
   1   3  -7   75.10    2.66
  -1  -3   7   76.62    2.70
  -1  -3   7   75.83    2.68
   1   3  -6    0.89    0.75
   1   3  -6    0.79    0.71
  -1  -3   6    1.03    0.79
  -1  -3   6    0.38    0.75
  -1   3   6    3.29    0.87
  -1   3   6    1.19    0.95
   1  -3  -6    1.98    0.93
   1  -3  -6    1.21    0.87
   1   3  -5  122.90    4.01
   1   3  -5  118.36    3.85
  -1  -3   5  117.98    3.85
  -1  -3   5  119.90    3.91
  -1   3   5  118.02    3.93
  -1   3   5  120.22    4.01
   1  -3  -5  116.10    3.89
   1  -3  -5  116.85    3.91
   1   3  -4 8523.25  266.19
   1   3  -4 7757.61  242.19
  -1   3   4 8467.71  264.41
  -1   3   4 8715.65  272.14
   1  -3  -4 8771.19  273.73
   1   3  -3 3949.22  123.38
  -1  -3   3 3510.86  109.69
  -1   3   3 3709.21  115.82
  -1   3   3 3957.15  123.57
   1  -3  -3 3915.50  122.30
   1  -3  -3 3699.29  115.52
   1   3  -2 1550.13   48.60
   1   3  -2 1578.30   49.49
  -1  -3   2 1541.21   48.30
  -1  -3   2 1388.08   43.52
  -1   3   2 1552.91   48.54
  -1   3   2 1548.94   48.42
   1  -3  -2 1558.86   48.74
   1  -3  -2 1520.18   47.53
  -1   3   1   84.26    2.78
  -1   3   1   83.43    2.76
   1  -3  -1   86.07    2.84
   1  -3  -1   82.57    2.72
   1   3   0  745.81   23.35
   1   3   0  783.50   24.52
  -1  -3   0  791.43   24.77
  -1  -3   0  736.68   23.05
  -1   3   0  734.11   22.95
  -1   3   0  743.43   23.25
   1  -3   0  711.49   22.26
   1  -3   0  719.43   22.49
   1   3   1  850.94   26.62
   1   3   1  820.79   25.69
  -1  -3  -1  814.84   25.51
  -1  -3  -1  842.21   26.36
  -1   3  -1  853.12   26.68
  -1   3  -1  857.28   26.82
   1  -3   1  900.13   28.15
   1  -3   1  780.52   24.40
   1   3   2 4070.21  127.09
  -1  -3  -2 4036.49  126.01
  -1   3  -2 3800.45  118.73
  -1   3  -2 3816.32  119.19
   1   3   3  816.03   25.57
   1   3   3  819.20   25.67
  -1  -3  -3  818.80   25.67
  -1  -3  -3  811.86   25.45
  -1   3  -3  866.61   27.11
  -1   3  -3  888.43   27.79
   1  -3   3  867.40   27.13
   1  -3   3  877.91   27.45
   1   3   4 1757.61   54.96
   1   3   4 1759.99   55.04
  -1  -3  -4 1772.09   55.42
  -1  -3  -4 1747.89   54.67
  -1   3  -4 1820.89   56.91
  -1   3  -4 1850.24   57.82
   1  -3   4 1815.13   56.71
   1  -3   4 1731.43   54.11
   1   3   5 3800.45  118.71
   1   3   5 3766.73  117.64
  -1  -3  -5 3746.90  117.05
  -1  -3  -5 3798.47  118.66
  -1   3  -5 3963.10  123.73
  -1   3  -5 3935.33  122.90
   1  -3   5 3961.12  123.69
   1  -3   5 3945.25  123.18
   1   3   6 3949.22  123.40
   1   3   6 4042.44  126.27
  -1  -3  -6 4046.41  126.39
  -1  -3  -6 4058.31  126.79
  -1   3  -6 4318.16  134.86
  -1   3  -6 4193.19  130.99
   1  -3   6 4238.81  132.38
   1  -3   6 4127.74  128.93
  -1   3  -7  475.65   15.04
  -1   3  -7  486.56   15.35
   1  -3   7  490.92   15.49
   1  -3   7  473.47   14.98
   1   3   8  240.40    7.82
   1   3   8  234.26    7.62
  -1  -3  -8  228.90    7.46
  -1  -3  -8  232.47    7.58
  -1   3  -8  242.39    7.83
  -1   3  -8  235.05    7.56
   1  -3   8  236.04    7.64
   1  -3   8  242.39    7.82
   1   3   9  103.60    3.65
   1   3   9  103.56    3.69
  -1  -3  -9   97.91    3.53
  -1  -3  -9  100.49    3.59
   1   3  10  311.22   10.06
   1   3  10  307.25    9.92
  -1  -3 -10  315.18   10.22
  -1   3 -10  314.59   10.10
  -1   3 -10  312.41   10.00
   1  -3  10  323.12   10.37
   1  -3  10  309.23    9.94
   1   3  11   22.10    1.37
   1   3  11   22.81    1.47
  -1  -3 -11   21.80    1.43
  -1  -3 -11   21.12    1.39
  -1   3 -11   24.68    1.41
  -1   3 -11   23.56    1.33
   1  -3  11   22.59    1.37
   1  -3  11   20.65    1.43
   1   3  12   34.61    1.79
   1   3  12   32.59    1.69
  -1  -3 -12   34.91    1.79
  -1  -3 -12   31.48    1.69
  -1   3 -12   33.28    1.63
  -1   3 -12   34.77    1.71
   1  -3  12   32.11    1.67
   1  -3  12   34.91    1.69
   1   3  13   60.20    2.46
   1   3  13   64.70    2.62
  -1  -3 -13   61.51    2.54
  -1  -3 -13   58.53    2.44
  -1   3 -13   56.59    2.34
  -1   3 -13   55.20    2.24
   1  -3  13   57.92    2.36
   1  -3  13   56.75    2.30
   1   3  14  200.34    6.70
  -1  -3 -14  199.74    6.70
  -1   3 -14  212.24    7.00
  -1   3 -14  212.44    7.04
   1  -3  14  209.06    6.90
   1  -3  14  214.42    7.08
   1   3  15   49.23    2.48
  -1  -3 -15   57.24    2.52
  -1  -3 -15   55.20    2.46
  -1   3 -15   59.11    2.48
  -1   3 -15   54.75    2.38
   1  -3  15   58.63    2.52
   1  -3  15   56.45    2.40
   1   3  16   11.80    1.55
   1   3  16   13.47    1.45
  -1  -3 -16   13.61    1.53
  -1  -3 -16   12.14    1.45
   1   3  17    5.40    1.35
   1   3  17    4.26    1.37
  -1  -3 -17    4.92    1.39
  -1  -3 -17    2.92    1.41
  -1   3 -17    4.76    1.39
  -1   3 -17    4.38    1.37
   1  -3  17    4.30    1.45
   1  -3  17    4.98    1.29
   1   3  18  198.55    6.72
   1   3  18  203.71    6.92
  -1  -3 -18  204.11    6.90
  -1  -3 -18  197.90    6.74
  -1   3 -18  203.71    6.88
  -1   3 -18  193.83    6.55
   1  -3  18  208.87    7.10
   1  -3  18  199.94    6.72
   1   3  19   45.44    2.24
   1   3  19   46.24    2.44
  -1  -3 -19   42.11    2.24
  -1  -3 -19   43.78    2.32
  -1   3 -19   45.82    2.28
  -1   3 -19   41.04    2.16
   1  -3  19   45.17    2.18
   1  -3  19   38.96    2.24
  -1   3 -20   26.06    1.86
  -1   3 -20   28.17    1.84
   1  -3  20   27.59    1.73
   1  -3  20   28.38    2.00
   1   3  21   11.84    1.49
   1   3  21   13.51    1.65
  -1  -3 -21   13.05    1.65
  -1  -3 -21   11.74    1.57
  -1   3 -21   11.46    1.69
  -1   3 -21   11.74    1.55
   1  -3  21   12.24    1.41
   1  -3  21   12.60    1.81
   1   3  22   15.75    1.75
   1   3  22   14.88    1.51
  -1  -3 -22   17.67    1.75
  -1  -3 -22   16.54    1.67
  -1   3 -22   13.98    1.79
  -1   3 -22   18.88    1.77
   1  -3  22   18.03    1.59
   1  -3  22   15.65    1.86
   1   3  23   -0.06    1.19
   1   3  23    0.93    1.59
  -1  -3 -23    0.12    1.51
  -1  -3 -23    0.08    1.41
  -1   3 -23   -0.63    1.53
  -1   3 -23   -2.62    1.79
   1  -3  23   -0.81    1.75
   1  -3  23    1.57    1.29
  -1   3 -24   52.29    2.86
  -1   3 -24   57.98    2.72
   1  -3  24   48.85    2.80
   1  -3  24   60.46    2.74
  -1   3 -25    1.09    1.43
  -1   3 -25    1.86    2.02
   1   5 -26    1.94    1.33
   1   5 -25    9.70    1.45
   1   5 -25    9.34    2.14
  -1  -5  25    7.54    2.32
   1   5 -24    0.63    1.35
   1   5 -24    1.13    1.96
  -1  -5  24    1.63    2.06
  -1  -5  24    1.63    1.23
   1   5 -23   80.95    3.31
   1   5 -23   80.61    3.65
  -1  -5  23   82.63    3.27
  -1  -5  23   80.02    3.75
  -1   5  23   86.18    3.39
   1  -5 -23   76.56    3.19
   1  -5 -23   93.17    3.69
   1   5 -22   -0.46    1.84
   1   5 -22   -0.40    1.35
  -1  -5  22   -0.02    1.21
  -1  -5  22   -1.23    1.94
   1  -5 -22    1.23    1.35
   1  -5 -22    2.48    1.45
   1   5 -21    1.23    1.61
   1   5 -21   -0.06    1.25
  -1  -5  21   -1.43    1.71
  -1  -5  21   -1.55    1.23
  -1   5  21   -0.63    1.13
  -1   5  21    0.00    1.41
   1  -5 -21    0.04    1.35
   1  -5 -21    1.41    1.31
   1   5 -20    8.63    1.43
   1   5 -20    9.50    1.59
  -1  -5  20   10.14    1.33
  -1  -5  20    7.83    1.69
  -1   5  20    7.80    1.53
  -1   5  20    7.08    1.29
   1  -5 -20    8.15    1.47
   1  -5 -20    8.27    1.49
  -1  -5  19  170.50    6.01
  -1  -5  19  170.23    5.81
  -1   5  19  156.98    5.65
  -1   5  19  147.44    5.12
   1  -5 -19  156.30    5.49
   1  -5 -19  157.63    5.63
   1   5 -18    2.82    1.43
   1   5 -18    4.17    1.39
  -1  -5  18    2.04    1.51
  -1  -5  18    1.05    1.25
  -1   5  18    2.68    1.23
  -1   5  18    2.48    1.45
   1  -5 -18    3.41    1.43
   1  -5 -18    3.23    1.41
  -1   5  17  165.55    5.75
  -1   5  17  162.77    5.59
   1   5 -16    9.94    1.37
   1   5 -16    7.78    1.35
  -1  -5  16   10.37    1.31
  -1  -5  16   10.18    1.43
  -1   5  16   10.02    1.39
  -1   5  16    8.67    1.45
   1  -5 -16    9.98    1.47
   1  -5 -16    9.08    1.47
   1   5 -15  136.73    4.74
   1   5 -15  132.66    4.60
  -1  -5  15  137.48    4.78
  -1  -5  15  135.02    4.66
  -1   5  15  134.72    4.74
  -1   5  15  131.13    4.58
   1  -5 -15  131.27    4.66
   1  -5 -15  134.36    4.76
   1   5 -14    1.69    1.09
   1   5 -14    0.02    1.09
  -1  -5  14    2.30    1.07
  -1  -5  14    1.65    1.17
  -1   5  14   -0.02    1.27
  -1   5  14    1.55    1.21
   1  -5 -14    0.48    1.25
   1  -5 -14    0.38    1.31
   1   5 -13  199.35    6.55
   1   5 -13  199.15    6.57
  -1  -5  13  201.53    6.64
  -1  -5  13  197.94    6.53
  -1   5  13  197.68    6.59
  -1   5  13  207.68    6.92
   1  -5 -13  196.89    6.59
   1  -5 -13  198.95    6.64
   1   5 -12   53.85    2.14
   1   5 -12   55.06    2.20
  -1  -5  12   57.26    2.30
  -1  -5  12   55.02    2.20
  -1   5  12   57.88    2.42
  -1   5  12   57.36    2.36
   1  -5 -12   55.08    2.34
   1  -5 -12   56.95    2.40
   1   5 -11  335.42   10.73
   1   5 -11  352.67   11.25
  -1  -5  11  331.45   10.61
  -1  -5  11  345.93   11.07
  -1   5  11  330.06   10.61
  -1   5  11  348.90   11.21
   1  -5 -11  351.48   11.33
   1  -5 -11  323.71   10.45
  -1   5  10   -0.06    0.93
  -1   5  10    0.97    1.03
   1  -5 -10    0.04    1.09
   1  -5 -10   -0.60    1.03
   1   5  -9   32.01    1.49
  -1  -5   9   29.14    1.53
  -1  -5   9   31.42    1.51
  -1   5   9   34.08    1.67
  -1   5   9   35.78    1.81
   1  -5  -9   34.20    1.73
   1  -5  -9   32.37    1.71
   1   5  -8  218.98    7.04
   1   5  -8  232.27    7.48
  -1  -5   8  228.30    7.34
  -1  -5   8  221.16    7.12
  -1   5   8  240.01    7.82
  -1   5   8  229.89    7.48
   1  -5  -8  230.69    7.52
   1  -5  -8  229.89    7.52
   1   5  -7  401.47   12.69
   1   5  -7  409.20   12.93
  -1  -5   7  400.67   12.65
  -1  -5   7  388.18   12.28
  -1   5   7  419.32   13.35
  -1   5   7  420.11   13.35
   1  -5  -7  429.63   13.69
   1  -5  -7  405.63   12.91
   1   5  -6   93.66    3.09
   1   5  -6   95.17    3.17
  -1  -5   6   98.80    3.27
  -1  -5   6   97.71    3.23
  -1   5   6   96.86    3.35
   1  -5  -6   92.79    3.25
   1   5  -5  680.35   21.32
   1   5  -5  669.05   20.99
  -1  -5   5  650.80   20.39
  -1  -5   5  631.76   19.82
  -1   5   5  608.95   19.18
  -1   5   5  649.81   20.47
   1  -5  -5  651.59   20.51
   1  -5  -5  650.60   20.49
   1   5  -4  872.36   27.33
   1   5  -4  942.97   29.52
  -1  -5   4  911.83   28.54
  -1  -5   4  864.23   27.08
  -1   5   4  870.97   27.33
  -1   5   4  889.42   27.91
   1  -5  -4  890.61   27.95
   1  -5  -4  882.28   27.67
   1   5  -3 4215.01  132.44
   1   5  -3 4254.68  133.69
  -1  -5   3 4274.52  134.21
  -1  -5   3 4462.95  140.12
  -1   5   3 4175.34  130.36
  -1   5   3 4191.21  130.87
   1  -5  -3 4127.74  128.89
   1  -5  -3 4135.67  129.13
  -1   5   2   15.09    0.83
  -1   5   2   16.70    0.89
   1  -5  -2   15.45    0.83
   1  -5  -2   17.61    0.91
   1   5  -1  530.00   16.68
   1   5  -1  542.30   17.06
  -1  -5   1  530.79   16.70
  -1  -5   1  527.03   16.56
  -1   5   1  526.03   16.50
  -1   5   1  521.27   16.34
   1  -5  -1  521.27   16.36
   1   5   0   -0.10    0.42
   1   5   0   -0.30    0.48
  -1  -5   0    0.12    0.46
  -1  -5   0    0.22    0.40
  -1   5   0    0.46    0.48
  -1   5   0    0.42    0.44
   1  -5   0    0.22    0.48
   1  -5   0   -0.42    0.42
   1   5   1  350.09   11.03
   1   5   1  343.15   10.81
  -1  -5  -1  336.01   10.59
  -1  -5  -1  340.77   10.73
  -1   5  -1  344.74   10.81
  -1   5  -1  328.08   10.31
   1  -5   1  358.82   11.25
   1  -5   1  338.59   10.63
   1   5   2  430.63   13.55
   1   5   2  417.14   13.13
  -1  -5  -2  427.06   13.45
  -1  -5  -2  422.29   13.29
  -1   5  -2  416.54   13.07
  -1   5  -2  411.19   12.89
   1  -5   2  425.86   13.35
   1  -5   2  417.73   13.09
   1   5   3  563.72   17.73
   1   5   3  583.75   18.35
  -1  -5  -3  561.94   17.67
  -1  -5  -3  578.00   18.19
  -1   5  -3  577.80   18.09
  -1   5  -3  570.07   17.87
   1  -5   3  579.59   18.15
   1  -5   3  559.16   17.53
   1   5   4  774.57   24.32
   1   5   4  782.11   24.56
  -1  -5  -4  776.16   24.38
  -1  -5  -4  772.39   24.26
  -1   5  -4  798.37   25.01
  -1   5  -4  811.27   25.39
   1  -5   4  878.90   27.51
   1  -5   4  771.60   24.18
   1   5   5  279.28    8.95
   1   5   5  282.65    9.04
  -1  -5  -5  272.34    8.73
  -1  -5  -5  273.93    8.77
  -1   5  -5  276.50    8.73
  -1   5  -5  268.97    8.53
   1  -5   5  283.05    8.93
   1  -5   5  270.16    8.55
   1   5   6   21.16    1.27
  -1  -5  -6   21.07    1.33
  -1   5  -6   20.21    1.03
   1  -5   6   22.28    1.09
   1  -5   6   24.08    1.15
   1   5   7 1888.72   59.13
   1   5   7 1923.24   60.22
  -1  -5  -7 1917.68   60.06
  -1  -5  -7 1933.55   60.54
  -1   5  -7 1937.91   60.62
  -1   5  -7 1949.42   60.95
   1  -5   7 1887.53   59.03
   1  -5   7 1837.15   57.48
   1   5   8 1676.88   52.54
   1   5   8 1705.44   53.44
  -1  -5  -8 1681.44   52.70
  -1  -5  -8 1714.57   53.73
  -1   5  -8 1780.62   55.74
  -1   5  -8 1751.26   54.81
   1  -5   8 1707.43   53.46
   1  -5   8 1778.04   55.64
   1   5   9  710.70   22.45
   1   5   9  749.78   23.66
  -1  -5  -9  728.95   23.03
  -1  -5  -9  706.73   22.33
  -1   5  -9  699.20   22.04
  -1   5  -9  755.13   23.74
   1  -5   9  732.92   23.07
   1  -5   9  720.42   22.69
   1   5  10   22.83    1.41
   1   5  10   22.71    1.37
  -1  -5 -10   20.15    1.39
  -1  -5 -10   22.22    1.45
   1  -5  10   21.46    1.31
   1   5  11   74.10    2.82
   1   5  11   73.15    2.76
  -1  -5 -11   68.29    2.68
  -1  -5 -11   76.41    2.94
  -1   5 -11   67.28    2.50
  -1   5 -11   69.36    2.62
   1  -5  11   68.23    2.54
   1  -5  11   70.91    2.64
   1   5  12    4.09    1.17
   1   5  12    2.40    1.09
  -1  -5 -12    3.47    1.19
  -1  -5 -12    2.40    1.17
  -1   5 -12    3.85    1.07
  -1   5 -12    3.67    1.01
   1  -5  12    2.58    1.01
   1  -5  12    3.53    1.01
   1   5  13   51.14    2.28
   1   5  13   50.62    2.22
  -1  -5 -13   51.31    2.30
  -1  -5 -13   52.82    2.34
  -1   5 -13   53.87    2.24
  -1   5 -13   50.40    2.10
   1  -5  13   53.50    2.22
   1  -5  13   53.48    2.22
   1   5  14    9.68    1.39
   1   5  14   10.04    1.33
  -1  -5 -14    8.17    1.37
  -1  -5 -14    7.40    1.37
  -1   5 -14    9.48    1.25
  -1   5 -14    7.89    1.21
   1  -5  14    7.97    1.23
   1  -5  14    8.95    1.21
   1   5  15   94.08    3.51
   1   5  15   95.71    3.59
  -1  -5 -15   94.10    3.59
  -1  -5 -15   91.54    3.51
  -1   5 -15   95.67    3.53
  -1   5 -15   90.83    3.37
   1  -5  15  100.45    3.65
   1  -5  15   96.14    3.55
   1   5  16    2.42    1.29
   1   5  16    2.18    1.37
  -1  -5 -16    1.69    1.41
  -1  -5 -16    3.27    1.39
  -1   5 -16    3.53    1.29
  -1   5 -16    2.38    1.33
   1  -5  16    2.00    1.31
   1  -5  16    3.13    1.23
   1   5  17  161.06    5.61
   1   5  17  161.24    5.55
  -1  -5 -17  159.44    5.59
  -1  -5 -17  161.68    5.63
  -1   5 -17  154.62    5.42
   1  -5  17  161.36    5.65
   1  -5  17  177.59    6.15
   1   5  18   15.71    1.59
   1   5  18   18.19    1.59
  -1   5 -18   14.86    1.67
  -1   5 -18   17.42    1.63
   1  -5  18   15.51    1.71
   1  -5  18   16.54    1.51
   1   5  19    1.67    1.57
  -1  -5 -19    2.30    1.67
  -1   5 -19   -0.65    1.55
  -1   5 -19    1.59    1.41
   1  -5  19    2.50    1.27
   1  -5  19    0.04    1.55
   1   5  20   30.63    2.02
   1   5  20   27.51    1.81
  -1  -5 -20   28.60    1.92
  -1  -5 -20   26.30    1.90
  -1   5 -20   26.26    1.79
   1  -5  20   26.40    1.71
   1  -5  20   23.41    1.98
   1   5  21   81.94    3.35
   1   5  21   78.45    3.15
  -1  -5 -21   83.71    3.35
  -1  -5 -21   79.42    3.29
  -1   5 -21   70.71    3.19
  -1   5 -21   78.31    3.17
   1  -5  21   72.54    3.33
   1  -5  21   78.09    3.11
   1   5  22    5.87    1.31
  -1  -5 -22    6.90    1.45
  -1  -5 -22    4.07    1.47
   1   5  23   33.50    2.28
  -1  -5 -23   29.67    2.00
  -1   5 -23   34.26    2.12
  -1   5 -23   26.36    2.30
   1  -5  23   33.84    2.00
   1  -5  23   26.38    2.42
  -1   5 -24    5.49    1.41
  -1   5 -24    3.11    1.98
   1  -5  24    5.93    2.18
   1  -5  24    4.44    1.25
  -1   5 -25   14.86    2.24
  -1   5 -25   14.26    1.67
   1  -5  25   10.71    2.36
   1   7 -26    1.53    2.32
   1   7 -26    6.72    1.29
  -1  -7  26    1.31    2.40
   1   7 -25   10.93    2.44
   1   7 -25   12.44    1.43
  -1  -7  25   10.85    2.70
   1   7 -24   -0.65    2.10
   1   7 -24   -0.18    1.29
  -1  -7  24   -0.04    1.25
  -1  -7  24   -2.08    2.22
   1   7 -23    4.03    1.94
  -1  -7  23    3.41    2.14
  -1  -7  23    5.73    1.31
   1   7 -22   35.56    1.98
   1   7 -22   29.95    2.48
  -1  -7  22   35.72    1.92
  -1   7  22   40.42    2.38
  -1   7  22   37.05    1.96
   1  -7 -22   35.62    2.08
   1   7 -21    1.82    1.79
   1   7 -21    5.38    1.31
  -1  -7  21    4.44    1.09
  -1  -7  21    2.00    1.79
  -1   7  21    6.70    1.53
  -1   7  21    4.46    1.17
   1  -7 -21    6.70    1.43
   1  -7 -21    4.07    1.33
   1   7 -20   49.99    2.66
   1   7 -20   53.75    2.36
  -1  -7  20   61.53    2.62
  -1   7  20   58.55    2.64
  -1   7  20   58.34    2.48
   1  -7 -20   58.32    2.64
   1  -7 -20   61.01    2.68
   1   7 -19   42.09    2.14
  -1  -7  19   42.94    2.08
  -1  -7  19   34.43    2.28
  -1   7  19   40.76    2.20
  -1   7  19   42.21    2.06
   1  -7 -19   41.16    2.18
   1  -7 -19   46.41    2.30
   1   7 -18   41.75    2.14
   1   7 -18   40.21    2.30
  -1  -7  18   38.68    2.32
  -1  -7  18   45.84    2.18
  -1   7  18   48.54    2.46
  -1   7  18   44.89    2.12
   1  -7 -18   40.58    2.16
   1   7 -17    9.03    1.59
   1   7 -17   13.11    1.43
  -1   7  17   12.38    1.33
  -1   7  17   15.75    1.65
   1  -7 -17   11.41    1.57
   1  -7 -17   12.87    1.51
   1   7 -16   97.67    3.67
   1   7 -16   98.90    3.63
  -1  -7  16  103.78    3.79
  -1  -7  16   99.20    3.75
  -1   7  16   97.29    3.55
  -1   7  16  100.25    3.81
   1  -7 -16  101.64    3.77
   1  -7 -16  101.06    3.83
   1   7 -15   50.72    2.26
   1   7 -15   45.56    2.18
  -1  -7  15   45.64    2.18
  -1  -7  15   51.95    2.24
  -1   7  15   50.44    2.40
  -1   7  15   48.60    2.18
   1  -7 -15   49.27    2.26
   1  -7 -15   50.14    2.40
   1   7 -14   83.94    3.15
   1   7 -14   83.57    3.15
  -1  -7  14   86.26    3.17
  -1  -7  14   87.55    3.25
  -1   7  14   84.82    3.31
  -1   7  14   77.50    2.94
   1  -7 -14   92.08    3.51
   1  -7 -14   78.21    3.03
   1   7 -13    2.16    1.07
   1   7 -13    0.65    1.09
  -1  -7  13    0.28    1.07
  -1  -7  13    0.28    1.03
  -1   7  13   -1.69    1.33
   1  -7 -13    0.08    1.31
   1   7 -12  372.51   11.90
   1   7 -12  393.93   12.56
  -1  -7  12  390.95   12.46
  -1  -7  12  374.69   11.96
  -1   7  12  389.96   12.56
  -1   7  12  348.31   11.19
   1  -7 -12  384.61   12.38
   1  -7 -12  357.83   11.52
  -1   7  11   95.47    3.49
  -1   7  11   87.87    3.17
   1  -7 -11   89.52    3.35
   1  -7 -11   90.51    3.33
   1   7 -10  169.63    5.57
   1   7 -10  178.84    5.83
  -1  -7  10  164.91    5.42
  -1  -7  10  174.41    5.67
  -1   7  10  173.44    5.81
  -1   7  10  157.20    5.26
   1  -7 -10  161.16    5.42
   1  -7 -10  174.45    5.85
   1   7  -9  463.75   14.64
   1   7  -9  453.24   14.34
  -1  -7   9  513.54   16.21
  -1  -7   9  439.95   13.94
  -1   7   9  443.32   14.12
  -1   7   9  457.40   14.56
   1  -7  -9  467.52   14.90
   1  -7  -9  448.48   14.30
   1   7  -8  407.81   12.87
   1   7  -8  398.49   12.62
  -1  -7   8  394.13   12.46
  -1  -7   8  375.09   11.88
  -1   7   8  366.76   11.70
  -1   7   8  368.94   11.80
   1  -7  -8  373.10   11.96
   1  -7  -8  362.19   11.60
   1   7  -7    0.50    0.65
   1   7  -7    0.36    0.71
  -1  -7   7    2.10    0.71
  -1  -7   7    0.65    0.75
  -1   7   7    1.77    0.89
  -1   7   7    2.22    1.01
   1  -7  -7    1.98    0.99
   1  -7  -7    2.30    1.05
   1   7  -6    7.64    0.65
   1   7  -6    8.53    0.71
  -1  -7   6    7.10    0.73
   1   7  -5  967.17   30.35
   1   7  -5  942.77   29.55
  -1  -7   5  923.93   29.00
  -1  -7   5  938.21   29.42
  -1   7   5  914.21   28.70
  -1   7   5  902.71   28.36
   1  -7  -5  886.64   27.87
   1  -7  -5  890.41   28.01
   1   7  -4   12.22    0.50
  -1  -7   4   10.55    0.54
  -1   7   4   12.97    1.01
  -1   7   4   10.77    1.03
   1  -7  -4   11.50    1.03
   1  -7  -4   11.07    1.03
  -1   7   3  148.98    4.86
  -1   7   3  144.18    4.72
   1  -7  -3  147.83    4.82
   1  -7  -3  142.74    4.70
  -1   7   2   57.38    2.04
  -1   7   2   59.09    2.12
   1  -7  -2   60.44    2.12
   1  -7  -2   56.31    2.04
   1   7  -1  361.80   11.39
   1   7  -1  373.90   11.76
  -1  -7   1  360.01   11.35
  -1  -7   1  373.90   11.74
  -1   7   1  364.18   11.46
  -1   7   1  370.92   11.70
   1  -7  -1  369.73   11.66
   1  -7  -1  372.11   11.72
   1   7   0  116.04    3.73
   1   7   0  116.00    3.75
  -1  -7   0  125.00    4.01
  -1  -7   0  116.31    3.77
  -1   7   0  112.55    3.63
  -1   7   0  117.78    3.81
   1  -7   0  117.45    3.81
   1  -7   0  117.45    3.77
   1   7   1   24.99    1.05
   1   7   1   23.23    1.09
  -1  -7  -1   25.85    1.07
  -1  -7  -1   22.81    1.07
  -1   7  -1   22.69    0.91
   1  -7   1   26.10    1.01
   1  -7   1   23.70    0.89
   1   7   2  275.91    8.77
   1   7   2  278.89    8.85
  -1  -7  -2  273.53    8.71
  -1  -7  -2  278.29    8.85
  -1   7  -2  298.32    9.40
  -1   7  -2  281.46    8.87
   1  -7   2  270.55    8.53
   1  -7   2  281.46    8.85
   1   7   3   22.95    1.25
   1   7   3   26.64    1.27
  -1  -7  -3   26.38    1.29
  -1  -7  -3   22.24    1.23
  -1   7  -3   26.36    0.95
  -1   7  -3   23.25    0.91
   1  -7   3   24.22    0.95
   1  -7   3   23.39    0.91
   1   7   4 1131.81   35.49
   1   7   4 1122.68   35.21
  -1  -7  -4 1114.94   34.97
  -1  -7  -4 1097.49   34.43
  -1   7  -4 1155.41   36.18
  -1   7  -4 1159.38   36.34
   1  -7   4 1174.25   36.77
   1  -7   4 1189.33   37.27
   1   7   5   -0.30    0.89
   1   7   5   -1.98    1.03
  -1  -7  -5    0.04    0.97
  -1  -7  -5   -1.29    1.03
  -1   7  -5   -0.10    0.48
  -1   7  -5   -0.16    0.67
   1  -7   5    0.54    0.67
   1  -7   5   -0.26    0.60
   1   7   6  393.53   12.52
   1   7   6  379.25   12.08
  -1  -7  -6  379.45   12.10
  -1  -7  -6  382.23   12.20
  -1   7  -6  360.41   11.39
  -1   7  -6  389.37   12.24
   1  -7   6  370.13   11.68
   1  -7   6  377.07   11.88
   1   7   7   28.09    1.41
   1   7   7   26.98    1.43
  -1  -7  -7   27.87    1.51
  -1  -7  -7   24.73    1.43
  -1   7  -7   27.67    1.17
   1  -7   7   24.36    1.17
   1  -7   7   30.69    1.35
   1   7   8   22.02    1.31
   1   7   8   21.88    1.35
  -1  -7  -8   22.14    1.41
  -1  -7  -8   23.09    1.41
  -1   7  -8   18.51    1.11
  -1   7  -8   20.19    1.03
   1  -7   8   22.61    1.21
   1   7   9   10.77    1.15
   1   7   9   12.22    1.13
  -1  -7  -9   11.03    1.15
  -1  -7  -9   12.24    1.19
  -1   7  -9    9.96    0.95
  -1   7  -9    9.22    0.87
   1  -7   9   10.91    0.93
   1  -7   9    9.96    0.97
   1   7  10 1534.07   48.14
   1   7  10 1455.12   45.68
  -1  -7 -10 1522.96   47.82
  -1  -7 -10 1465.63   46.04
  -1   7 -10 1473.57   46.20
  -1   7 -10 1536.25   48.12
   1  -7  10 1656.05   51.91
   1   7  11   31.70    1.67
   1   7  11   32.05    1.73
  -1  -7 -11   31.99    1.79
  -1  -7 -11   32.31    1.77
  -1   7 -11   34.71    1.69
  -1   7 -11   32.07    1.53
   1  -7  11   34.41    1.63
   1  -7  11   32.25    1.51
   1   7  12   95.88    3.49
   1   7  12   95.53    3.55
  -1  -7 -12   90.73    3.41
  -1  -7 -12  102.83    3.77
  -1   7 -12   94.87    3.39
  -1   7 -12  103.38    3.61
   1  -7  12  105.58    3.71
   1  -7  12   99.39    3.51
   1   7  13  281.86    9.24
   1   7  13  288.60    9.48
  -1  -7 -13  286.82    9.46
  -1  -7 -13  277.89    9.12
  -1   7 -13  295.35    9.54
  -1   7 -13  285.63    9.24
   1  -7  13  282.26    9.12
   1  -7  13  278.09    9.01
   1   7  14  324.90   10.55
   1   7  14  337.60   10.97
  -1  -7 -14  338.39   10.99
  -1  -7 -14  327.68   10.65
  -1   7 -14  330.26   10.65
  -1   7 -14  341.17   10.99
   1  -7  14  329.27   10.59
   1  -7  14  323.91   10.43
   1   7  15    0.67    1.37
   1   7  15    0.02    1.29
  -1  -7 -15    0.48    1.37
  -1  -7 -15    0.06    1.31
  -1   7 -15    0.99    1.35
  -1   7 -15   -0.50    1.25
   1  -7  15    1.35    1.27
   1  -7  15    0.32    1.15
   1   7  16  151.70    5.32
   1   7  16  154.97    5.36
  -1  -7 -16  160.81    5.59
  -1  -7 -16  148.03    5.20
  -1   7 -16  155.57    5.34
  -1   7 -16  149.70    5.22
   1  -7  16  145.75    5.12
   1  -7  16  159.99    5.47
   1   7  17   41.42    2.12
   1   7  17   39.63    2.18
  -1  -7 -17   42.94    2.26
  -1  -7 -17   42.51    2.22
  -1   7 -17   42.55    2.12
   1  -7  17   38.14    2.08
   1   7  18   82.06    3.23
   1   7  18   73.53    3.09
  -1  -7 -18   81.25    3.33
  -1  -7 -18   85.85    3.45
  -1   7 -18   83.17    3.25
  -1   7 -18   76.78    3.23
   1  -7  18   84.68    3.25
   1   7  19    6.41    1.25
   1   7  19    4.98    1.47
  -1  -7 -19    5.67    1.39
  -1  -7 -19    6.76    1.45
  -1   7 -19    5.06    1.33
  -1   7 -19    1.63    1.59
   1  -7  19    3.03    1.65
   1  -7  19    6.51    1.25
   1   7  20   93.46    3.51
   1   7  20  101.64    3.89
  -1  -7 -20  106.73    4.01
  -1  -7 -20   96.20    3.73
  -1   7 -20   93.25    3.85
  -1   7 -20  104.33    3.87
   1  -7  20  102.11    3.75
   1   7  21   12.79    1.33
   1   7  21   15.45    1.71
  -1  -7 -21   15.04    1.61
  -1  -7 -21   13.73    1.59
  -1   7 -21   16.90    1.61
  -1   7 -21   12.22    1.98
   1  -7  21   15.17    1.45
   1  -7  21    8.03    1.90
   1   7  22   14.32    1.43
   1   7  22   16.78    1.88
  -1  -7 -22   14.52    1.65
  -1  -7 -22   16.19    1.73
  -1   7 -22   10.73    2.16
  -1   7 -22   16.62    1.65
   1  -7  22   11.68    2.44
   1  -7  22   15.53    1.55
  -1   7 -23   -0.52    1.37
  -1   7 -23    2.32    1.92
   1  -7  23    2.82    1.21
   1  -7  23    0.81    2.14
  -1   7 -24    9.40    1.51
  -1   7 -24    7.38    2.28
   1  -7  24    9.03    1.37
   1  -7  24    9.26    2.34
  -1   7 -25    4.38    2.32
  -1   7 -25    0.65    1.37
   1  -7  25    4.24    2.52
  -1   7 -26    0.00    2.20
  -1   7 -26   -0.04    1.21
   1  -7  26   -0.18    2.22
  -1  -9  26    5.75    2.14
  -1  -9  25    1.82    2.12
   1   9 -24   42.09    2.20
  -1  -9  24   45.98    2.28
   1   9 -23   34.93    1.92
  -1  -9  23   32.61    2.02
   1   9 -22    4.86    1.25
   1   9 -22    5.71    1.96
  -1  -9  22    2.78    2.10
  -1  -9  22    3.91    1.19
   1   9 -21   -0.18    1.17
   1   9 -21   -0.28    1.92
  -1  -9  21   -1.13    2.02
  -1  -9  21   -0.97    1.15
  -1   9  21   -0.26    1.57
  -1   9  21   -0.12    1.15
   1  -9 -21   -0.63    1.37
   1  -9 -21   -0.06    1.29
   1   9 -20   40.68    2.04
   1   9 -20   34.33    2.50
  -1  -9  20   37.83    1.94
  -1  -9  20   32.07    2.54
  -1   9  20   39.51    1.96
  -1   9  20   39.15    2.18
   1  -9 -20   38.48    2.04
   1  -9 -20   42.21    2.18
   1   9 -19   60.58    3.03
   1   9 -19   60.46    2.58
  -1   9  19   65.14    2.66
  -1   9  19   67.98    2.96
   1  -9 -19   66.01    2.84
   1  -9 -19   63.95    2.76
   1   9 -18    5.47    1.73
   1   9 -18    5.43    1.17
  -1   9  18    9.54    1.53
  -1   9  18    9.28    1.27
   1  -9 -18    9.28    1.47
   1  -9 -18    7.74    1.39
   1   9 -17    3.79    1.11
   1   9 -17    3.45    1.55
  -1  -9  17    4.19    1.61
  -1  -9  17    5.12    1.25
  -1   9  17    7.72    1.55
  -1   9  17    7.50    1.23
   1  -9 -17    6.29    1.49
   1  -9 -17    4.98    1.37
   1   9 -16    2.92    1.17
   1   9 -16    1.84    1.53
  -1  -9  16    3.69    1.55
  -1  -9  16    2.14    1.19
  -1   9  16    3.87    1.43
  -1   9  16    3.87    1.15
   1  -9 -16    1.82    1.41
   1  -9 -16    0.79    1.29
   1   9 -15   75.65    2.88
   1   9 -15   75.16    3.00
  -1  -9  15   75.04    2.90
  -1  -9  15   66.41    2.84
  -1   9  15   78.75    3.03
  -1   9  15   80.31    3.19
   1  -9 -15   81.38    3.27
   1  -9 -15   72.84    2.92
   1   9 -14   11.88    1.41
   1   9 -14   13.33    1.27
  -1  -9  14   12.12    1.29
  -1  -9  14    9.96    1.43
  -1   9  14   10.00    1.45
  -1   9  14   14.74    1.37
   1  -9 -14   12.02    1.59
   1  -9 -14   14.48    1.45
   1   9 -13  215.81    7.08
   1   9 -13  206.68    6.76
  -1  -9  13  203.51    6.68
  -1  -9  13  206.68    6.82
  -1   9  13  203.31    6.76
  -1   9  13  214.02    7.14
   1  -9 -13  212.24    7.14
   1  -9 -13  201.33    6.74
   1   9 -11    0.54    0.93
   1   9 -11    0.77    0.99
  -1  -9  11    2.04    1.01
  -1  -9  11    3.01    0.95
  -1   9  11    1.19    1.07
  -1   9  11    2.14    1.23
   1  -9 -11    3.33    1.11
   1  -9 -11    2.20    1.21
   1   9 -10   23.60    1.31
   1   9 -10   24.30    1.31
  -1  -9  10   21.58    1.25
  -1  -9  10   24.06    1.29
  -1   9  10   25.98    1.49
  -1   9  10   25.03    1.59
   1  -9 -10   26.22    1.59
   1  -9 -10   23.54    1.43
  -1  -9   9  222.35    7.14
  -1  -9   9  223.15    7.16
  -1   9   9  232.67    7.60
  -1   9   9  232.87    7.64
   1  -9  -9  225.33    7.36
   1  -9  -9  226.12    7.42
   1   9  -8  480.81   15.11
   1   9  -8  489.73   15.43
  -1  -9   8  466.33   14.70
  -1  -9   8  474.06   14.96
  -1   9   8  461.57   14.70
  -1   9   8  460.58   14.64
   1  -9  -8  453.44   14.44
   1  -9  -8  457.01   14.54
   1   9  -7   11.41    0.71
  -1  -9   7    8.93    0.73
  -1  -9   7   11.09    0.77
  -1   9   7   12.16    1.15
   1  -9  -7   11.96    1.15
   1   9  -6   65.99    2.14
   1   9  -6   70.22    2.30
  -1  -9   6   65.08    2.16
  -1  -9   6   61.65    2.02
  -1   9   6   68.49    2.50
  -1   9   6   67.24    2.52
   1  -9  -6   70.02    2.54
   1  -9  -6   64.54    2.46
  -1   9   5  213.83    6.92
  -1   9   5  213.43    6.92
   1  -9  -5  212.83    6.92
   1  -9  -5  209.86    6.80
  -1   9   4  506.59   16.03
  -1   9   4  514.93   16.25
   1  -9  -4  510.17   16.15
   1  -9  -4  496.88   15.69
  -1   9   3  113.12    3.75
  -1   9   3  111.93    3.75
   1  -9  -3  108.50    3.67
  -1  -9   2   30.67    1.03
  -1   9   2   33.44    1.33
  -1   9   2   32.21    1.39
   1  -9  -2   33.40    1.45
   1   9  -1  367.95   11.60
   1   9  -1  387.58   12.20
  -1  -9   1  384.21   12.12
  -1  -9   1  397.30   12.50
  -1   9   1  369.33   11.68
  -1   9   1  391.55   12.34
   1  -9  -1  379.65   11.96
   1  -9  -1  359.42   11.39
   1   9   0  104.04    3.35
   1   9   0  103.24    3.37
  -1  -9   0  116.27    3.75
  -1  -9   0  107.13    3.51
  -1   9   0  104.89    3.39
  -1   9   0  106.04    3.47
   1  -9   0  108.62    3.51
   1  -9   0  103.54    3.41
   1   9   1    5.55    0.73
   1   9   1    5.79    0.63
  -1  -9  -1    7.00    0.67
  -1  -9  -1    6.80    0.79
  -1   9  -1    6.39    0.65
  -1   9  -1    5.32    0.56
   1  -9   1    6.82    0.56
   1  -9   1    6.43    0.65
   1   9   2  271.15    8.63
   1   9   2  278.69    8.85
  -1  -9  -2  278.49    8.85
  -1  -9  -2  263.22    8.41
  -1   9  -2  265.00    8.37
  -1   9  -2  274.92    8.69
   1  -9   2  275.91    8.73
   1  -9   2  269.36    8.49
   1   9   3   51.67    1.90
   1   9   3   50.00    1.90
  -1  -9  -3   54.15    2.00
  -1  -9  -3   50.26    1.94
  -1   9  -3   53.56    1.79
  -1   9  -3   52.37    1.75
   1  -9   3   51.63    1.73
   1  -9   3   48.06    1.63
   1   9   4  229.89    7.40
   1   9   4  242.78    7.80
  -1  -9  -4  239.41    7.70
  -1  -9  -4  228.11    7.38
  -1   9  -4  233.46    7.42
  -1   9  -4  241.00    7.66
   1  -9   4  239.21    7.58
   1  -9   4  261.83    8.27
   1   9   5   24.44    1.33
  -1  -9  -5   27.49    1.43
  -1  -9  -5   23.47    1.33
  -1   9  -5   25.25    0.99
  -1   9  -5   25.31    0.95
   1  -9   5   24.02    0.97
   1  -9   5   23.23    0.93
   1   9   6  848.56   26.70
   1   9   6  837.85   26.38
  -1  -9  -6  834.08   26.26
  -1  -9  -6  825.94   26.00
  -1   9  -6  883.86   27.71
  -1   9  -6  882.87   27.73
   1  -9   6  851.53   26.74
   1  -9   6  900.92   28.25
   1   9   7  328.67   10.53
   1   9   7  336.01   10.77
  -1  -9  -7  315.78   10.14
  -1  -9  -7  327.28   10.51
  -1   9  -7  361.60   11.39
  -1   9  -7  345.53   10.93
   1  -9   7  343.15   10.83
   1  -9   7  349.90   11.07
   1   9   8    8.63    1.13
   1   9   8    8.43    1.03
  -1  -9  -8    9.62    1.11
  -1  -9  -8    8.79    1.13
  -1   9  -8    9.40    0.91
  -1   9  -8    7.06    0.73
   1  -9   8    7.93    0.83
   1  -9   8    5.93    0.87
   1   9   9   58.08    2.38
   1   9   9   61.37    2.40
  -1  -9  -9   60.02    2.40
  -1  -9  -9   59.86    2.38
   1  -9   9   56.97    2.16
   1  -9   9   62.18    2.30
   1   9  10  256.27    8.35
   1   9  10  253.30    8.29
  -1  -9 -10  259.64    8.47
  -1  -9 -10  256.47    8.37
  -1   9 -10  271.15    8.71
  -1   9 -10  278.29    8.89
   1  -9  10  264.80    8.51
   1  -9  10  258.45    8.33
   1   9  11   40.96    2.02
   1   9  11   38.36    1.82
  -1  -9 -11   39.17    1.92
  -1  -9 -11   40.94    1.98
  -1   9 -11   43.20    1.90
   1   9  12   25.09    1.88
  -1  -9 -12   27.85    1.90
  -1   9 -12   26.20    1.45
  -1   9 -12   24.87    1.45
   1  -9  12   25.01    1.51
   1  -9  12   24.34    1.65
   1   9  13  133.61    4.62
   1   9  13  143.49    5.00
  -1  -9 -13  137.24    4.80
  -1  -9 -13  143.33    5.02
  -1   9 -13  136.21    4.64
  -1   9 -13  145.02    4.92
   1  -9  13  139.96    4.76
   1  -9  13  132.22    4.58
   1   9  14   57.60    2.44
   1   9  14   54.67    2.48
  -1  -9 -14   56.61    2.48
  -1  -9 -14   55.10    2.56
  -1   9 -14   55.72    2.32
  -1   9 -14   53.02    2.34
   1  -9  14   47.11    2.28
   1  -9  14   54.29    2.32
   1   9  15    4.36    1.37
   1   9  15    5.71    1.25
  -1  -9 -15    3.95    1.45
  -1  -9 -15    5.83    1.33
  -1   9 -15    3.45    1.37
  -1   9 -15    5.79    1.21
   1  -9  15    3.81    1.21
   1  -9  15    5.51    1.53
   1   9  16   59.39    2.50
   1   9  16   56.35    2.60
  -1  -9 -16   57.30    2.62
  -1  -9 -16   57.76    2.58
  -1   9 -16   54.15    2.62
  -1   9 -16   54.59    2.34
   1  -9  16   53.40    2.34
   1   9  17  136.11    4.76
   1   9  17  140.37    5.04
  -1  -9 -17  130.56    4.70
  -1  -9 -17  146.03    5.20
  -1   9 -17  133.85    4.66
  -1   9 -17  127.42    4.64
   1  -9  17  132.06    4.62
   1  -9  17  121.89    4.60
   1   9  18    0.18    1.13
   1   9  18   -0.22    1.37
  -1  -9 -18    1.07    1.33
  -1  -9 -18   -0.26    1.31
   1   9  19   21.28    1.81
   1   9  19   20.57    1.49
  -1  -9 -19   20.43    1.67
  -1  -9 -19   23.98    1.77
  -1   9 -19   23.11    1.69
  -1   9 -19   19.28    2.04
   1  -9  19   17.55    2.24
   1  -9  19   22.47    1.57
   1   9  20   19.28    1.45
   1   9  20   16.19    1.77
  -1  -9 -20   19.44    1.71
  -1  -9 -20   15.91    1.55
  -1   9 -20   14.62    2.08
  -1   9 -20   17.57    1.55
   1  -9  20   13.61    2.28
   1  -9  20   17.77    1.49
   1   9  21    3.65    1.23
   1   9  21    4.70    1.67
  -1  -9 -21    4.86    1.49
  -1  -9 -21    5.14    1.39
  -1   9 -21    3.69    1.96
  -1   9 -21    2.54    1.29
   1  -9  21    2.92    2.12
   1  -9  21    3.37    1.27
  -1   9 -22   29.87    1.84
  -1   9 -22   25.25    2.36
   1  -9  22   25.55    2.70
   1  -9  22   29.69    1.69
  -1   9 -24   11.94    1.53
  -1   9 -24    7.02    2.40
   1  -9  24    9.86    2.54
  -1   9 -25   -0.81    1.25
  -1   9 -25    0.60    2.28
   1  -9  25    0.54    2.08
   1  -9  26   -1.27    2.04
   1  11 -21    0.63    1.19
   1  11 -21    1.07    2.24
  -1 -11  21   -0.56    1.13
  -1 -11  21    2.24    2.66
   1  11 -20   19.64    2.42
   1  11 -20   22.04    1.57
  -1 -11  20   17.83    2.54
  -1 -11  20   21.98    1.59
  -1  11  20   24.91    1.63
  -1  11  20   23.03    2.08
   1 -11 -20   25.09    1.94
   1 -11 -20   26.02    1.82
   1  11 -19   57.28    2.52
  -1  11  19   64.88    2.62
  -1  11  19   59.53    2.78
   1 -11 -19   67.82    2.92
   1 -11 -19   65.30    2.76
   1  11 -18    0.36    1.07
   1  11 -18   -0.44    1.90
  -1 -11  18    0.87    1.15
  -1 -11  18   -1.53    2.16
  -1  11  18    0.52    1.45
  -1  11  18    0.67    1.15
   1 -11 -18   -0.08    1.41
   1 -11 -18    2.22    1.25
   1  11 -17   21.40    1.43
  -1 -11  17   19.08    1.43
  -1  11  17   25.27    1.61
  -1  11  17   23.94    1.79
   1 -11 -17   24.71    1.73
   1 -11 -17   22.67    1.75
   1  11 -16    1.27    1.03
   1  11 -16    1.01    1.53
  -1 -11  16    3.29    1.17
  -1 -11  16   -0.24    1.77
  -1  11  16    2.38    1.11
  -1  11  16    3.29    1.35
   1 -11 -16    4.36    1.27
   1 -11 -16    3.00    1.33
   1  11 -15   58.73    2.60
   1  11 -15   63.33    2.46
  -1 -11  15   55.96    2.84
  -1 -11  15   60.16    2.44
  -1  11  15   62.06    2.68
  -1  11  15   68.21    2.70
   1 -11 -15   66.69    2.74
   1 -11 -15   65.22    2.76
   1  11 -14    0.02    1.11
   1  11 -14   -0.46    1.37
  -1 -11  14   -0.06    1.01
  -1 -11  14   -0.46    1.57
  -1  11  14    1.11    1.31
  -1  11  14    0.36    1.09
   1 -11 -14    0.22    1.17
   1 -11 -14    0.52    1.27
  -1  11  13   57.76    2.54
  -1  11  13   59.45    2.44
   1 -11 -13   55.06    2.48
   1 -11 -13   59.25    2.52
   1  11 -12  127.30    4.28
   1  11 -12  123.42    4.15
  -1 -11  12  121.67    4.15
  -1 -11  12  120.26    4.22
  -1  11  12  123.20    4.40
  -1  11  12  126.73    4.40
   1 -11 -12  128.83    4.60
   1 -11 -12  125.04    4.40
   1  11 -11   28.21    1.35
   1  11 -11   26.52    1.35
  -1 -11  11   24.32    1.57
  -1 -11  11   27.11    1.41
   1  11 -10   94.08    3.11
   1  11 -10   99.89    3.31
  -1 -11  10   97.35    3.31
  -1 -11  10   93.13    3.21
  -1  11  10   97.05    3.61
  -1  11  10   98.11    3.51
   1 -11 -10   99.26    3.59
   1 -11 -10   98.34    3.63
   1  11  -9   -0.26    0.58
   1  11  -9    0.42    0.61
  -1 -11   9    0.42    0.77
  -1 -11   9    0.10    0.79
  -1  11   9   -0.75    1.17
  -1  11   9    0.77    1.01
   1 -11  -9   -0.75    1.17
   1 -11  -9   -0.28    1.03
   1  11  -8   48.24    1.61
  -1 -11   8   42.27    1.51
  -1 -11   8   41.67    1.53
  -1  11   8   45.82    1.94
  -1  11   8   41.73    1.96
   1 -11  -8   44.03    1.92
   1 -11  -8   44.41    2.02
  -1  11   7  399.29   12.73
  -1  11   7  382.43   12.26
   1 -11  -7  392.54   12.52
   1 -11  -7  378.46   12.12
  -1  11   6    7.70    1.13
  -1  11   6    7.54    0.95
   1 -11  -6    5.89    0.91
   1 -11  -6    7.18    1.09
  -1  11   5  343.94   11.01
  -1  11   5  362.19   11.52
   1 -11  -5  366.95   11.66
   1 -11  -5  336.21   10.77
  -1  11   4   38.60    1.79
   1 -11  -4   34.12    1.63
  -1  11   3   72.24    2.62
  -1  11   3   79.70    2.76
   1 -11  -3   75.14    2.72
   1 -11  -3   83.05    2.86
  -1  11   2  211.44    6.78
  -1  11   2  196.95    6.39
   1 -11  -2  210.65    6.74
   1 -11  -2  195.34    6.35
  -1 -11   1  337.40   10.63
  -1 -11   1  331.05   10.47
  -1  11   1  330.66   10.49
  -1  11   1  342.36   10.83
   1 -11  -1  333.83   10.55
   1 -11  -1  338.99   10.77
   1  11   0   49.15    1.73
   1  11   0   53.73    1.90
  -1 -11   0   52.92    1.82
  -1 -11   0   55.22    1.94
  -1  11   0   52.48    1.90
  -1  11   0   50.12    1.79
   1 -11   0   50.48    1.77
   1 -11   0   52.60    1.94
   1  11   1   90.67    3.01
   1  11   1   91.36    3.07
  -1 -11  -1   95.82    3.17
  -1 -11  -1   90.96    3.07
  -1  11  -1   86.72    2.90
   1 -11   1   86.38    2.82
   1 -11   1   93.78    3.11
   1  11   2   22.26    1.19
   1  11   2   22.41    1.11
  -1 -11  -2   22.89    1.09
  -1 -11  -2   22.53    1.19
   1 -11   2   23.21    0.99
   1 -11   2   22.37    0.93
   1  11   3  217.00    7.02
   1  11   3  238.22    7.64
  -1 -11  -3  215.61    6.98
   1 -11   3  226.72    7.24
   1 -11   3  224.14    7.16
   1  11   5   70.49    2.54
   1  11   5   62.96    2.42
  -1 -11  -5   63.00    2.42
  -1 -11  -5   70.49    2.54
   1  11   6   29.22    1.55
   1  11   6   29.69    1.47
  -1 -11  -6   29.57    1.55
  -1 -11  -6   29.08    1.45
   1  11   7   19.28    1.39
   1  11   7   18.84    1.25
  -1 -11  -7   18.57    1.33
  -1  11  -7   15.77    0.73
  -1  11  -7   15.93    0.71
   1 -11   7   15.67    0.89
   1 -11   7   14.88    0.81
   1  11   8    0.32    1.13
   1  11   8    0.83    0.97
  -1 -11  -8    1.69    1.01
  -1 -11  -8    0.77    1.09
  -1  11  -8    0.58    0.65
  -1  11  -8   -0.08    0.60
   1 -11   8    0.71    0.73
   1 -11   8    0.89    0.81
   1  11   9   24.56    1.61
   1  11   9   26.28    1.51
  -1 -11  -9   24.32    1.57
  -1 -11  -9   24.18    1.47
  -1  11  -9   21.56    1.03
  -1  11  -9   25.41    1.21
   1 -11   9   20.45    1.21
   1 -11   9   24.50    1.23
   1  11  10   31.68    1.67
   1  11  10   32.07    1.84
  -1 -11 -10   31.82    1.71
  -1 -11 -10   31.80    1.81
  -1  11 -10   26.62    1.25
  -1  11 -10   28.31    1.35
  -1  11 -11   71.35    2.62
  -1  11 -11   69.86    2.52
   1 -11  11   65.06    2.58
   1 -11  11   70.18    2.62
   1  11  12   30.61    1.84
   1  11  12   32.41    1.75
  -1 -11 -12   32.75    1.88
  -1 -11 -12   32.01    1.79
  -1  11 -12   28.64    1.59
  -1  11 -12   28.92    1.53
   1  11  13   46.00    2.24
   1  11  13   48.32    2.18
  -1 -11 -13   45.66    2.24
  -1 -11 -13   45.58    2.16
  -1  11 -13   52.31    2.20
  -1  11 -13   47.90    2.14
   1 -11  13   45.52    2.00
   1 -11  13   47.25    2.28
   1  11  14   33.96    1.92
   1  11  14   31.80    1.71
  -1 -11 -14   33.82    1.88
  -1 -11 -14   30.11    1.77
  -1  11 -14   28.23    1.77
   1 -11  14   27.61    1.61
   1  11  15   35.15    1.82
   1  11  15   36.46    2.00
  -1 -11 -15   33.94    1.88
  -1 -11 -15   33.54    1.90
  -1  11 -15   31.78    1.73
  -1  11 -15   27.15    1.98
   1 -11  15   31.78    1.75
   1 -11  15   28.60    2.22
   1  11  16    8.23    1.43
   1  11  16   11.01    1.29
  -1 -11 -16   10.49    1.43
  -1 -11 -16   10.35    1.37
  -1  11 -16    6.05    1.51
  -1  11 -16    8.73    1.21
   1 -11  16    5.81    1.90
   1 -11  16    8.29    1.25
   1  11  17  270.16    8.89
   1  11  17  260.44    8.63
  -1 -11 -17  257.66    8.57
  -1 -11 -17  259.64    8.63
  -1  11 -17  249.53    8.17
  -1  11 -17  280.67    9.30
   1 -11  17  265.79    8.71
   1 -11  17  288.80    9.78
   1  11  18    6.61    1.23
   1  11  18    3.09    1.49
  -1 -11 -18    4.40    1.47
  -1 -11 -18    4.24    1.29
  -1  11 -18    3.00    1.21
  -1  11 -18    2.86    1.90
   1 -11  18    7.00    2.30
   1 -11  18    2.74    1.19
   1  11  19    2.86    1.63
   1  11  19    4.40    1.15
  -1 -11 -19    4.84    1.49
  -1 -11 -19    2.40    1.27
   1 -11  19    1.51    2.40
   1 -11  19    2.12    1.17
   1  11  20    6.35    1.81
   1  11  20    5.69    1.27
  -1 -11 -20    5.97    1.43
  -1 -11 -20    6.35    1.65
  -1  11 -20    4.72    1.31
  -1  11 -20    1.67    2.10
   1 -11  20    4.26    2.34
   1 -11  20    5.85    1.29
  -1  11 -21   36.18    1.94
   1 -11  21   26.04    3.15
   1 -11  21   35.03    1.88
   1 -11  22    0.04    2.52
   1 -11  22   -0.56    1.25
   1 -11  23    5.75    2.58
   1 -11  23    8.89    1.41
  -1  13  19   22.37    1.55
  -1  13  19   23.23    2.22
   1 -13 -19   24.93    1.94
   1 -13 -19   20.21    1.59
  -1  13  18    3.81    1.63
  -1  13  18    4.22    1.19
   1 -13 -18    3.33    1.45
   1 -13 -18    3.81    1.27
   1  13 -17    0.36    1.65
  -1 -13  17   -0.67    2.04
  -1  13  17   -0.04    1.11
  -1  13  17    0.46    1.51
   1 -13 -17    1.94    1.21
   1 -13 -17    1.61    1.31
   1  13 -16   48.04    2.04
   1  13 -16   45.05    2.38
  -1 -13  16   48.76    2.20
  -1  13  16   54.63    2.40
  -1  13  16   52.92    2.60
   1 -13 -16   53.95    2.46
   1 -13 -16   53.46    2.44
  -1 -13  15   11.05    1.98
  -1  13  15   15.35    1.75
  -1  13  15   12.99    1.35
   1 -13 -15   14.70    1.59
   1 -13 -15   14.56    1.43
   1  13 -14   31.82    1.63
   1  13 -14   34.65    1.53
  -1  13  14   32.39    2.02
  -1  13  14   35.37    1.84
   1 -13 -14   39.35    2.08
   1 -13 -14   37.59    1.90
   1  13 -13    1.51    0.75
   1  13 -13    1.07    1.01
   1 -13 -13    2.78    1.13
   1 -13 -13    2.28    1.29
   1  13 -12  161.48    5.22
   1 -13 -12  148.39    5.10
   1 -13 -12  141.45    5.02
   1  13 -11    4.70    0.58
   1  13 -11    3.23    0.44
  -1  13  11    5.69    1.17
   1 -13 -11    2.76    1.33
   1 -13 -11    4.26    1.17
  -1  13   9    0.56    1.01
  -1  13   9   -0.79    1.33
   1 -13  -9    2.26    1.03
   1 -13  -9    1.39    1.27
  -1  13   8  143.01    4.82
  -1  13   8  138.45    4.82
   1 -13  -8  136.90    4.78
   1 -13  -8  142.04    4.82
  -1  13   7    0.40    0.95
  -1  13   7   -0.26    1.19
   1 -13  -7    0.69    0.97
   1 -13  -7    0.30    1.19
  -1  13   6  232.87    7.64
  -1  13   6  241.20    7.82
   1 -13  -6  234.65    7.70
   1 -13  -6  239.61    7.76
  -1  13   5   -0.32    0.91
  -1  13   5   -0.93    1.11
   1 -13  -5    0.00    1.11
   1 -13  -5    0.38    0.89
  -1  13   4  107.94    3.75
  -1  13   4  108.22    3.67
   1 -13  -4  113.99    3.85
   1 -13  -4  116.35    4.09
  -1  13   2   77.87    2.74
  -1  13   2   79.44    2.86
   1 -13  -2   86.98    2.98
   1 -13  -2   78.69    2.84
   1  13  -1    2.24    0.48
   1  13  -1    1.98    0.50
  -1 -13   1    1.82    0.50
  -1 -13   1    2.82    0.60
  -1  13   1    1.63    0.91
  -1  13   1    1.90    0.85
   1 -13  -1    2.00    0.89
   1 -13  -1    2.60    0.75
   1  13   0   39.65    1.53
   1  13   0   35.98    1.41
  -1 -13   0   36.18    1.35
  -1 -13   0   40.88    1.59
  -1  13   0   38.66    1.57
  -1  13   0   33.94    1.41
   1 -13   0   36.14    1.41
   1 -13   0   36.40    1.51
   1  13   1    2.24    0.79
   1  13   1    2.22    0.91
  -1 -13  -1    1.82    0.73
  -1 -13  -1    2.20    0.87
  -1  13  -1    1.81    0.65
  -1  13  -1    1.09    0.67
   1 -13   1    1.35    0.60
   1 -13   1    0.83    0.65
   1  13   2   83.47    2.88
   1  13   2   86.64    3.05
  -1 -13  -2   85.51    3.01
  -1 -13  -2   90.37    3.07
   1 -13   2   85.17    2.80
   1 -13   2   84.14    2.76
   1  13   3   10.87    0.93
   1  13   3    8.71    1.11
   1  13   4   -0.83    1.01
   1  13   4    0.97    0.87
   1  13   5   -0.06    0.91
   1  13   5   -0.60    1.07
  -1 -13  -5   -1.01    1.09
  -1 -13  -5    0.08    1.03
   1  13   6  308.84    9.98
   1  13   6  311.42    9.98
  -1 -13  -6  318.16   10.27
  -1 -13  -6  323.71   10.39
   1  13   7    3.43    1.21
   1  13   7    4.22    0.97
  -1 -13  -7    2.92    1.21
  -1 -13  -7    4.36    1.01
   1  13   8   25.77    1.45
   1  13   8   25.13    1.67
  -1 -13  -8   26.20    1.51
  -1 -13  -8   24.06    1.63
   1  13   9   40.01    2.08
   1  13   9   37.63    1.79
  -1 -13  -9   39.41    1.86
  -1 -13  -9   41.61    2.08
  -1  13 -10  253.50    8.11
  -1  13 -10  280.87    8.97
   1 -13  10  272.14    8.69
   1  13  11   -1.07    1.37
   1  13  11   -0.02    1.11
  -1 -13 -11   -0.48    1.13
  -1 -13 -11   -1.03    1.33
  -1  13 -11    0.02    0.79
  -1  13 -11    0.63    0.75
   1  13  12    7.26    1.49
   1  13  12    9.70    1.27
  -1 -13 -12    9.80    1.29
  -1 -13 -12   10.79    1.49
  -1  13 -12   10.69    1.07
  -1  13 -12   11.15    0.97
  -1 -13 -13    1.49    1.29
  -1 -13 -13   -0.60    1.15
  -1  13 -13    0.61    0.91
  -1  13 -13   -0.42    1.05
   1 -13  13   -0.83    1.43
   1 -13  13    0.02    1.05
  -1 -13 -14  128.93    4.64
  -1 -13 -14  132.50    4.66
  -1 -13 -15    4.52    1.25
  -1 -13 -15    3.83    1.45
  -1  13 -15    1.98    1.05
  -1  13 -15    3.85    1.35
   1 -13  15    2.24    2.00
   1 -13  15    2.52    1.19
  -1 -13 -16   36.34    2.02
  -1 -13 -16   37.25    2.02
  -1  13 -16   34.53    1.75
  -1  13 -16   32.57    2.08
   1 -13  16   35.76    1.96
  -1 -13 -17    2.74    1.27
  -1 -13 -17    1.81    1.43
  -1  13 -17    0.56    1.21
  -1  13 -17    0.65    1.63
   1 -13  17   -1.37    1.59
   1  13  18   20.59    1.63
  -1 -13 -18   18.03    1.77
  -1 -13 -18   20.25    1.65
   1  13  19    9.04    1.39
  -1 -13 -19   11.50    1.67
  -1 -13 -19    7.16    1.41
  -1  15  18    0.42    1.21
  -1  15  18    1.65    1.88
   1 -15 -18    1.31    1.82
  -1  15  17    2.26    1.05
  -1  15  17    2.20    1.84
   1 -15 -17    4.40    1.67
   1 -15 -17    2.70    1.15
  -1  15  16    0.95    1.05
  -1  15  16   -0.28    1.75
   1 -15 -16    0.56    1.17
   1 -15 -16   -0.02    1.61
  -1  15  15   41.32    1.94
  -1  15  15   40.62    2.40
   1 -15 -15   41.52    2.04
   1 -15 -15   41.87    2.30
  -1  15  14    9.12    1.69
  -1  15  14   10.77    1.19
   1 -15 -14   11.44    1.33
   1 -15 -14   11.35    1.61
  -1  15  13   40.46    2.26
  -1  15  13   38.14    1.81
   1 -15 -13   38.90    1.92
   1 -15 -13   41.26    2.24
  -1  15  12   35.17    1.71
  -1  15  12   36.40    2.12
   1 -15 -12   33.16    1.98
   1 -15 -12   35.21    1.77
  -1  15  11   19.88    1.33
  -1  15  11   18.98    1.71
   1 -15 -11   18.25    1.35
   1 -15 -11   18.07    1.69
  -1  15  10   36.48    2.04
  -1  15  10   38.94    1.84
   1 -15 -10   35.98    1.81
   1 -15 -10   36.02    2.06
  -1  15   8   11.62    1.47
  -1  15   8   12.02    1.21
   1 -15  -8   11.23    1.41
   1 -15  -8   11.92    1.15
  -1  15   7    5.43    1.39
  -1  15   7    7.56    1.09
   1 -15  -7    8.51    1.37
   1 -15  -7    8.43    1.07
  -1  15   6  135.20    4.72
  -1  15   6  128.20    4.32
   1 -15  -6  135.12    4.54
   1 -15  -6  136.31    4.74
  -1  15   5   29.93    1.73
  -1  15   5   29.20    1.53
   1 -15  -5   31.34    1.79
   1 -15  -5   30.53    1.51
  -1  15   4   29.40    1.53
  -1  15   4   32.85    1.77
   1 -15  -4   33.52    1.55
   1 -15  -4   33.78    1.79
  -1  15   3    0.65    1.13
   1 -15  -3   -0.14    0.95
   1 -15  -3    1.86    1.11
  -1  15   2    2.78    1.09
  -1  15   2    2.58    1.03
   1 -15  -2    2.00    1.01
   1 -15  -2    4.03    0.89
  -1  15   1  116.93    3.97
  -1  15   1  115.44    3.91
   1 -15  -1  110.26    3.67
   1 -15  -1  118.75    4.03
   1  15   0    0.93    0.67
   1  15   0   -0.28    0.69
  -1 -15   0    0.08    0.75
  -1 -15   0    0.89    0.61
  -1  15   0    0.71    0.83
  -1  15   0    0.83    0.83
   1 -15   0    0.12    0.73
   1 -15   0    0.63    0.87
   1  15   1   10.27    1.03
   1  15   1    6.98    0.97
  -1 -15  -1    7.95    0.85
  -1 -15  -1    9.26    1.03
  -1  15  -1    8.11    0.65
   1 -15   1    8.57    0.73
   1 -15   1    8.49    0.73
   1  15   2    1.05    1.09
   1  15   2    2.10    0.95
  -1 -15  -2    1.43    0.85
  -1 -15  -2    1.84    1.05
   1  15   4   34.32    1.82
   1  15   4   37.59    1.71
  -1 -15  -4   33.96    1.77
  -1 -15  -4   39.10    1.69
   1  15   5   29.26    1.47
   1  15   5   26.38    1.67
  -1 -15  -5   28.52    1.45
  -1 -15  -5   29.57    1.75
   1  15   6   17.61    1.23
   1  15   6   14.24    1.49
  -1 -15  -6   16.72    1.51
  -1 -15  -6   18.13    1.23
   1  15   7   19.16    1.59
   1  15   7   21.92    1.37
  -1 -15  -7   20.69    1.31
  -1 -15  -7   23.05    1.67
   1  15   8    0.10    0.97
   1  15   8    0.71    1.35
  -1 -15  -8    0.71    1.29
  -1 -15  -8    0.61    0.99
   1  15  10    2.90    1.41
   1  15  10    2.84    1.03
  -1 -15 -10    4.44    1.07
  -1 -15 -10    2.52    1.43
   1  15  11   22.89    1.43
   1  15  11   20.87    1.77
  -1 -15 -11   23.21    1.47
  -1 -15 -11   23.66    1.84
   1  15  12   28.31    1.55
   1  15  12   26.04    1.90
  -1 -15 -12   25.49    1.86
  -1 -15 -12   27.02    1.57
   1  15  13   29.85    2.04
   1  15  13   32.15    1.67
  -1 -15 -13   30.63    1.71
  -1 -15 -13   31.20    2.02
   1  15  14    4.88    1.09
   1  15  14    5.43    1.69
  -1 -15 -14    4.48    1.21
  -1 -15 -14    4.44    1.59
   1  15  15    5.97    1.15
   1  15  15    4.62    1.73
  -1 -15 -15    5.69    1.59
  -1 -15 -15    5.28    1.23
   1  15  16    1.61    1.81
   1  15  16    3.25    1.11
  -1 -15 -16    3.13    1.65
  -1 -15 -16    1.01    1.17
   1  15  17   32.11    2.44
   1  15  17   32.69    1.77
  -1 -15 -17   28.25    1.71
  -1 -15 -17   33.72    2.30
   1  15  18    5.91    1.96
   1  15  18    7.68    1.37
  -1 -15 -18    8.25    1.90
  -1  17  17    0.36    1.17
  -1  17  17   -0.58    2.10
   1 -17 -17   -0.50    1.96
  -1  17  16   14.96    1.39
  -1  17  16    9.50    2.30
   1 -17 -16   13.96    2.12
  -1  17  15    9.68    1.27
  -1  17  15    8.65    2.14
   1 -17 -15   11.74    2.00
  -1  17  14    3.15    1.15
  -1  17  14    2.28    1.84
   1 -17 -14    2.96    1.59
   1 -17 -14    3.15    0.99
  -1  17  13    5.22    1.21
  -1  17  13    1.39    1.86
   1 -17 -13    3.27    1.84
   1 -17 -13    3.00    1.11
  -1  17  12   18.55    2.06
  -1  17  12   23.01    1.51
   1 -17 -12   17.51    1.86
   1 -17 -12   20.11    1.33
  -1  17  11    8.27    1.77
  -1  17  11    6.88    1.17
   1 -17 -11    8.43    1.09
   1 -17 -11    6.80    1.59
  -1  17  10    4.21    1.71
  -1  17  10    4.86    1.11
   1 -17 -10    3.87    1.01
   1 -17 -10    4.50    1.55
  -1  17   9    2.16    1.61
  -1  17   9   -0.36    1.07
   1 -17  -9    0.30    1.53
   1 -17  -9   -0.71    0.97
  -1  17   8    8.29    1.13
  -1  17   7   21.40    1.43
  -1  17   7   16.13    1.71
   1 -17  -7   19.16    1.69
   1 -17  -7   19.76    1.29
  -1  17   6   -0.06    1.39
  -1  17   6    1.07    1.09
   1 -17  -6   -1.39    0.89
   1 -17  -6    0.58    1.31
  -1  17   5   24.24    1.73
  -1  17   5   28.62    1.67
   1 -17  -5   28.31    1.45
   1 -17  -5   25.39    1.65
  -1  17   4   12.26    1.55
  -1  17   4   11.62    1.31
   1 -17  -4   11.88    1.39
   1 -17  -4   13.88    1.21
  -1  17   3    1.73    1.25
   1 -17  -3    1.65    1.29
   1 -17  -3    2.26    0.95
  -1  17   2   48.64    2.08
  -1  17   2   47.29    2.06
  -1  17   1  180.18    5.93
   1  17   2   91.06    3.23
   1  17   2   81.72    2.94
  -1 -17  -3   48.87    2.30
   1  17   4    3.51    1.15
   1  17   4    4.34    1.37
  -1 -17  -4    4.19    1.31
  -1 -17  -4    3.13    0.93
   1  17   5    5.42    1.39
   1  17   5    5.87    1.09
  -1 -17  -5    5.20    0.97
  -1 -17  -5    5.75    1.33
   1  17   6    4.96    1.39
   1  17   6    4.36    1.13
  -1 -17  -6    3.73    1.31
  -1 -17  -6    3.89    0.97
   1  17   7   -0.22    1.49
   1  17   7   -0.12    1.01
  -1 -17  -7    0.58    0.91
  -1 -17  -7   -0.50    1.41
   1  17   8    0.91    1.57
   1  17   8   -0.50    1.03
  -1 -17  -8   -0.48    0.95
   1  17   9   11.31    1.79
   1  17   9   16.74    1.33
  -1 -17  -9   13.61    1.75
  -1 -17  -9   13.03    1.19
   1  17  10   29.08    2.22
   1  17  10   29.63    1.65
  -1 -17 -10   31.22    2.16
  -1 -17 -10   30.01    1.59
   1  17  11    9.68    1.81
   1  17  11   10.77    1.23
  -1 -17 -11    9.40    1.71
  -1 -17 -11    9.96    1.09
   1  17  12    0.73    1.77
   1  17  12    3.01    1.11
  -1 -17 -12    4.32    1.61
   1  17  13   11.60    2.00
   1  17  13   13.67    1.23
  -1 -17 -13   12.30    1.96
  -1 -17 -13   15.99    1.41
   1  17  14   22.20    2.22
   1  17  14   22.26    1.41
  -1 -17 -14   21.52    1.47
  -1 -17 -14   23.15    1.96
   1  17  15    6.63    1.15
   1  17  15    5.42    2.06
  -1 -17 -15    5.83    1.90
  -1 -17 -15    6.94    1.13
   1  17  16    2.82    1.15
   1  17  16    4.54    2.10
  -1 -17 -16    4.48    1.94
   1  17  17    3.69    2.08
   1  17  17    6.72    1.25
  -1 -17 -17    6.94    2.12
   1 -19 -16    4.28    1.75
   1 -19 -15    0.97    1.88
   1 -19 -14   -1.11    1.98
  -1  19  13    1.69    1.27
  -1  19  13   -1.19    2.02
   1 -19 -13    1.67    1.84
   1 -19 -13    1.71    1.05
  -1  19  12   12.58    1.41
  -1  19  12   12.12    2.46
   1 -19 -12    9.03    2.12
   1 -19 -12   11.88    1.21
  -1  19  11   14.84    1.37
  -1  19  11   14.22    2.32
   1 -19 -11   11.05    1.92
   1 -19 -11   13.19    1.21
  -1  19  10    2.22    2.00
  -1  19  10    4.34    1.15
   1 -19 -10    2.90    0.97
   1 -19 -10    2.20    1.75
  -1  19   9    4.01    1.84
  -1  19   9    3.43    1.17
   1 -19  -9    4.64    1.01
   1 -19  -9    3.91    1.65
   1 -19  -8   24.10    1.45
  -1  19   7    0.77    1.94
  -1  19   7    0.79    1.35
   1 -19  -7   -0.20    1.65
   1  19   7   14.82    1.41
  -1 -19  -7   18.19    1.92
  -1 -19  -8    0.20    1.03
   1  19   9    4.80    1.15
   1  19   9    3.43    1.79
  -1 -19  -9    4.15    1.55
  -1 -19  -9    4.19    1.01
   1  19  10   27.85    1.61
   1  19  10   27.39    2.42
  -1 -19 -10   29.00    1.49
  -1 -19 -10   28.64    2.22
   1  19  11    3.97    1.17
   1  19  11    3.77    2.14
  -1 -19 -11    3.03    1.79
  -1 -19 -11    4.36    1.01
   1  19  12    4.32    1.27
   1  19  12    4.30    2.18
  -1 -19 -12    1.84    1.03
  -1 -19 -12    3.23    1.98
  -1 -19 -13    7.50    1.17
  -1 -19 -13    9.14    1.96
  -1 -19 -14   22.93    2.40
  -1 -19 -15    0.34    1.79
  -1 -19 -16    1.55    1.73
   2   0 -25    0.54    1.33
  -2   0  24  136.88    5.22
  -2   0  24  127.80    4.60
   2   0 -24  127.74    4.80
   2   0 -24  127.30    4.66
  -2   0  23    0.65    1.15
  -2   0  23    0.87    1.67
   2   0 -23   -2.64    1.55
   2   0 -23   -0.67    1.33
  -2   0  22    1.75    1.19
  -2   0  22    2.78    1.55
   2   0 -22    2.10    1.39
   2   0 -22    0.83    1.53
  -2   0  20  304.08   10.08
  -2   0  20  291.18    9.54
   2   0 -20  299.91    9.88
   2   0 -20  309.63   10.18
  -2   0  19    0.67    1.33
  -2   0  19    0.99    1.51
   2   0 -19   -0.79    1.39
   2   0 -19    0.08    1.41
  -2   0  18  189.61    6.41
  -2   0  18  183.50    6.37
   2   0 -18  180.84    6.19
   2   0 -18  188.16    6.41
  -2   0  17    1.07    1.25
  -2   0  17    2.60    1.51
   2   0 -17    0.46    1.39
   2   0 -17   -0.14    1.33
  -2   0  16  318.95   10.45
  -2   0  16  304.87    9.92
   2   0 -16  304.47    9.94
   2   0 -16  314.59   10.25
  -2   0  15   -0.04    1.31
  -2   0  15   -0.85    1.15
   2   0 -15    0.20    1.21
   2   0 -15   -1.29    1.25
  -2   0  14   12.12    1.27
  -2   0  14   13.31    1.41
   2   0 -14   10.49    1.33
   2   0 -14   13.05    1.35
  -2   0  13    0.04    1.17
  -2   0  13    0.20    1.05
   2   0 -13   -0.56    1.09
   2   0 -13    0.04    1.13
  -2   0  12  157.37    5.28
  -2   0  12  166.36    5.59
   2   0 -12  154.66    5.20
   2   0 -12  160.41    5.38
  -2   0  11    0.12    1.21
  -2   0  11   -1.55    1.03
   2   0 -11   -0.46    1.07
   2   0 -11   -1.21    1.11
  -2   0  10   96.94    3.51
  -2   0  10   96.02    3.43
   2   0 -10   96.80    3.45
   2   0 -10   88.66    3.21
  -2   0   9    1.65    1.17
  -2   0   9    0.12    0.99
   2   0  -9   -0.48    1.03
   2   0  -9   -0.18    1.03
  -2   0   8   26.14    1.37
  -2   0   8   31.68    1.69
   2   0  -8   27.08    1.41
   2   0  -8   26.38    1.49
  -2   0   7   -0.22    0.85
  -2   0   7   -0.36    0.97
   2   0  -7   -0.44    0.89
   2   0  -7    0.48    0.89
  -2   0   6  786.47   24.71
  -2   0   6  752.95   23.66
   2   0  -6  751.56   23.60
   2   0  -6  748.98   23.52
  -2   0   5   -0.44    0.85
  -2   0   5   -0.10    0.87
   2   0  -5    1.07    0.83
   2   0  -5   -0.77    0.85
  -2   0   4   17.49    1.11
  -2   0   4   21.90    1.19
   2   0  -4   20.63    1.15
   2   0  -4   17.77    1.11
  -2   0   3   -0.04    0.60
  -2   0   3   -0.44    0.58
   2   0  -3   -0.54    0.58
   2   0  -3   -0.22    0.56
   2   0  -2 2215.61   69.21
  -2   0   1    0.16    0.14
  -2   0   1   -0.02    0.14
   2   0  -1    0.08    0.12
   2   0  -1    0.26    0.16
  -2   0   0   78.59    2.46
   2   0   0   80.69    2.54
  -2   0  -1   -0.12    0.16
  -2   0  -1    0.14    0.18
   2   0   1   -0.04    0.16
   2   0   1   -0.02    0.16
  -2   0  -3    0.54    0.71
  -2   0  -3    0.26    0.73
  -2   0  -4   26.58    1.35
  -2   0  -4   29.53    1.39
   2   0   4   29.42    1.43
   2   0   4   31.54    1.43
  -2   0  -5    0.63    0.93
  -2   0  -5   -0.46    0.83
   2   0   5    1.33    0.87
   2   0   5    0.02    0.87
  -2   0  -6 2223.54   69.56
  -2   0  -6 2235.44   69.88
   2   0   6 2227.51   69.68
   2   0   6 2265.20   70.85
  -2   0  -7    0.26    0.99
  -2   0  -7    0.30    0.87
   2   0   7    0.32    0.95
   2   0   7    0.34    0.95
  -2   0  -9    0.54    1.21
  -2   0  -9    1.17    1.05
   2   0   9   -0.24    1.13
   2   0   9    1.23    1.09
  -2   0 -10    4.62    1.19
  -2   0 -10    6.49    1.17
   2   0  10    6.70    1.27
   2   0  10    6.35    1.15
  -2   0 -11   -0.28    1.11
  -2   0 -11   -0.48    1.11
   2   0  11    1.03    1.05
   2   0  11   -0.06    1.15
  -2   0 -12  126.61    4.36
  -2   0 -12  132.96    4.58
   2   0  12  132.44    4.54
   2   0  12  129.82    4.46
  -2   0 -13    0.40    1.15
  -2   0 -13    0.65    1.13
   2   0  13    0.32    1.09
   2   0  13    0.36    1.19
  -2   0 -14   64.03    2.64
  -2   0 -14   62.84    2.60
   2   0  14   62.98    2.60
   2   0  14   61.89    2.52
  -2   0 -16  253.69    8.37
  -2   0 -16  245.76    8.15
   2   0  16  244.77    8.07
   2   0  16  259.25    8.59
  -2   0 -17   -0.46    1.39
  -2   0 -17    0.08    1.37
   2   0  17    0.54    1.45
   2   0  17    1.19    1.29
  -2   0 -18   49.07    2.40
  -2   0 -18   55.48    2.54
   2   0  18   53.75    2.44
   2   0  18   49.85    2.48
  -2   0 -19   -0.48    1.43
  -2   0 -19    1.71    1.45
   2   0  19    0.34    1.35
   2   0  19   -0.08    1.55
  -2   0 -20  128.73    4.68
  -2   0 -20  125.12    4.60
   2   0  20  132.56    4.90
   2   0  20  124.88    4.48
  -2   0 -21   -1.29    1.47
  -2   0 -21   -0.87    1.51
   2   0  21    0.16    1.63
   2   0  21   -2.04    1.31
  -2   0 -22   32.63    2.08
  -2   0 -22   30.84    2.02
   2   0  22   33.44    1.92
   2   0  22   31.26    2.14
  -2   0 -23    0.89    1.47
  -2   0 -23    1.57    1.61
   2   0  23   -2.50    1.71
   2   0  23   -0.08    1.29
  -2   0 -24    7.66    1.82
  -2   0 -24   13.71    1.75
   2   0  24   11.54    1.98
   2   0  24   12.20    1.53
   2   2 -25   64.90    2.98
   2   2 -25   74.94    3.67
  -2  -2  25   75.45    3.61
  -2  -2  25   71.29    2.98
   2   2 -24   12.69    1.61
   2   2 -24   12.97    1.81
  -2  -2  24   14.56    1.47
  -2  -2  24   15.35    1.98
  -2   2  24   14.42    1.92
  -2   2  24   16.15    1.49
   2  -2 -24   15.00    1.82
   2  -2 -24   15.09    1.59
   2   2 -23   13.37    1.57
   2   2 -23   17.69    1.82
  -2  -2  23   15.27    1.47
  -2  -2  23   15.57    1.90
  -2   2  23   19.64    1.92
  -2   2  23   17.24    1.47
   2  -2 -23   19.88    1.82
   2  -2 -23   15.04    1.59
   2   2 -22    1.61    1.39
   2   2 -22    2.26    1.47
  -2  -2  22    2.58    1.61
  -2  -2  22    3.45    1.17
  -2   2  22    3.03    1.19
  -2   2  22    4.84    1.57
   2  -2 -22    4.32    1.49
   2  -2 -22    3.01    1.37
   2   2 -21   79.46    3.15
   2   2 -21   83.21    3.39
  -2  -2  21   83.61    3.21
  -2  -2  21   89.97    3.69
  -2   2  21   80.31    3.13
  -2   2  21   85.27    3.45
   2  -2 -21   86.42    3.47
   2  -2 -21   82.89    3.33
   2   2 -20   79.54    3.21
   2   2 -20   82.34    3.27
  -2  -2  20   87.06    3.35
  -2  -2  20   82.44    3.41
  -2   2  20   75.04    2.96
  -2   2  20   80.19    3.37
   2  -2 -20   83.78    3.33
   2  -2 -20   85.77    3.47
   2   2 -19    0.93    1.39
   2   2 -19    1.71    1.35
  -2  -2  19    0.54    1.27
  -2  -2  19    0.54    1.51
  -2   2  19    0.75    1.59
  -2   2  19   -1.37    1.31
   2  -2 -19    0.50    1.43
   2  -2 -19   -0.58    1.47
   2   2 -18   13.83    1.53
   2   2 -18   13.45    1.59
  -2  -2  18   13.55    1.45
  -2  -2  18   14.14    1.71
  -2   2  18   13.65    1.47
  -2   2  18   13.85    1.71
   2  -2 -18   12.77    1.59
   2  -2 -18   15.87    1.61
   2   2 -17   58.38    2.56
   2   2 -17   63.67    2.72
  -2  -2  17   62.90    2.62
  -2  -2  17   57.26    2.54
  -2   2  17   60.85    2.60
  -2   2  17   58.51    2.70
   2  -2 -17   60.58    2.62
   2  -2 -17   61.01    2.64
  -2   2  16   18.57    1.71
  -2   2  16   19.42    1.55
   2  -2 -16   17.81    1.55
   2  -2 -16   18.59    1.57
   2   2 -15   44.59    2.10
   2   2 -15   44.77    2.12
  -2  -2  15   46.75    2.12
  -2  -2  15   41.91    2.10
   2  -2 -15   38.60    2.24
   2   2 -14   52.39    2.24
   2   2 -14   51.97    2.24
  -2  -2  14   53.00    2.24
  -2  -2  14   52.11    2.30
  -2   2  14   53.12    2.28
  -2   2  14   51.37    2.34
   2  -2 -14   52.07    2.32
   2  -2 -14   52.11    2.28
   2   2 -13  253.89    8.23
   2   2 -13  259.05    8.41
  -2  -2  13  262.22    8.55
  -2  -2  13  253.30    8.25
  -2   2  13  248.93    8.13
  -2   2  13  263.22    8.63
   2  -2 -13  252.11    8.25
   2  -2 -13  249.93    8.17
   2   2 -12    7.04    1.07
   2   2 -12    7.70    1.07
  -2  -2  12    6.07    1.15
  -2  -2  12    6.70    1.07
  -2   2  12    7.16    1.11
  -2   2  12    7.66    1.23
   2  -2 -12    7.46    1.17
   2  -2 -12    8.81    1.17
   2   2 -11  110.26    3.83
   2   2 -11  111.04    3.85
  -2  -2  11  105.66    3.69
  -2  -2  11  110.90    3.91
  -2   2  11  105.41    3.71
  -2   2  11  110.56    3.93
   2  -2 -11  104.16    3.69
   2  -2 -11  103.50    3.67
   2   2 -10   19.58    1.35
   2   2 -10   25.59    1.51
  -2  -2  10   24.48    1.45
  -2  -2  10   21.52    1.49
   2  -2 -10   22.08    1.49
   2  -2 -10   24.54    1.55
  -2   2   9   26.56    1.47
  -2   2   9   27.51    1.63
   2  -2  -9   28.21    1.57
   2  -2  -9   26.32    1.51
   2   2  -8    2.30    0.95
   2   2  -8    2.54    0.91
  -2  -2   8    3.33    1.01
  -2  -2   8    4.11    0.91
  -2   2   8    3.27    1.11
  -2   2   8    3.75    1.03
   2  -2  -8    2.14    1.07
   2  -2  -8    4.07    1.05
   2   2  -7    3.83    0.83
   2   2  -7    1.94    0.85
  -2  -2   7    4.09    0.93
  -2  -2   7    4.22    0.83
  -2   2   7    4.70    0.91
  -2   2   7    4.28    0.97
   2  -2  -7    3.55    0.93
   2  -2  -7    4.28    0.93
   2   2  -6   41.85    1.65
   2   2  -6   44.45    1.71
  -2  -2   6   44.93    1.73
  -2  -2   6   41.54    1.67
  -2   2   6   40.17    1.67
  -2   2   6   38.62    1.65
   2  -2  -6   42.69    1.73
   2  -2  -6   37.65    1.61
   2   2  -5  882.28   27.63
   2   2  -5  867.99   27.19
  -2  -2   5  857.48   26.88
  -2  -2   5  882.67   27.65
  -2   2   5  825.35   25.90
  -2   2   5  832.89   26.14
   2   2  -4  331.85   10.45
   2   2  -4  332.44   10.47
  -2  -2   4  324.90   10.25
  -2  -2   4  323.12   10.20
  -2   2   4  313.80    9.96
  -2   2   4  317.37   10.06
   2  -2  -4  314.59    9.98
   2  -2  -4  321.73   10.20
   2   2  -3 3124.07   97.57
   2   2  -3 2828.52   88.33
  -2  -2   3 2979.27   93.03
  -2   2   3 3098.28   96.76
  -2   2   3 3088.36   96.44
   2  -2  -3 2961.42   92.51
   2  -2  -3 3080.43   96.22
   2   2  -2  484.38   15.15
   2   2  -2  514.73   16.11
  -2  -2   2  518.50   16.23
  -2  -2   2  489.54   15.33
  -2   2   2  489.73   15.37
  -2   2   2  455.02   14.28
   2  -2  -2  489.14   15.35
   2  -2  -2  482.20   15.13
   2   2  -1   14.10    0.48
   2   2  -1   14.60    0.48
  -2  -2   1   13.59    0.48
  -2   2   1   14.32    0.63
  -2   2   1   13.33    0.60
   2  -2  -1   14.82    0.63
   2  -2  -1   13.61    0.61
   2   2   0  212.24    6.66
   2   2   0  195.62    6.15
  -2  -2   0  198.55    6.23
  -2  -2   0  184.83    5.79
  -2   2   0  186.37    5.85
  -2   2   0  188.00    5.91
   2  -2   0  191.43    6.01
   2  -2   0  199.74    6.27
   2   2   1  993.75   31.06
   2   2   1 1021.72   31.93
  -2  -2  -1  983.44   30.74
  -2  -2  -1  975.90   30.51
  -2   2  -1  913.42   28.52
  -2   2  -1 1002.68   31.32
   2  -2   1  980.26   30.61
   2  -2   1  997.92   31.18
   2   2   2  558.56   17.51
   2   2   2  588.32   18.45
  -2  -2  -2  567.09   17.77
  -2  -2  -2  556.18   17.46
  -2   2  -2  610.33   19.10
  -2   2  -2  614.90   19.22
   2  -2   2  609.94   19.08
   2  -2   2  602.40   18.84
   2   2   3  865.42   27.11
   2   2   3  880.69   27.59
  -2  -2  -3  833.48   26.12
  -2  -2  -3  851.13   26.66
  -2   2  -3  894.77   27.99
  -2   2  -3  918.58   28.72
   2  -2   3  923.53   28.88
   2  -2   3  913.62   28.58
   2   2   4 4117.82  128.55
   2   2   4 4008.72  125.20
  -2  -2  -4 4060.30  126.81
  -2  -2  -4 3990.87  124.63
  -2   2  -4 4157.49  129.82
   2  -2   4 4060.30  126.77
   2   2   5 2519.09   78.71
   2   2   5 2542.89   79.44
  -2  -2  -5 2469.50   77.18
  -2  -2  -5 2529.01   79.08
  -2   2  -5 2582.56   80.67
  -2   2  -5 2566.69   80.21
   2  -2   5 2574.63   80.43
   2  -2   5 2521.07   78.77
   2   2   6   25.83    1.35
  -2   2  -6   20.79    1.19
  -2   2  -6   20.17    1.11
   2  -2   6   21.98    1.19
   2  -2   6   20.65    1.15
   2   2   7   30.45    1.47
   2   2   7   33.16    1.67
  -2  -2  -7   30.63    1.55
  -2  -2  -7   29.95    1.55
  -2   2  -7   32.97    1.49
  -2   2  -7   33.88    1.57
   2  -2   7   33.18    1.53
   2  -2   7   36.34    1.59
   2   2   8   66.13    2.54
   2   2   8   67.46    2.56
  -2  -2  -8   63.37    2.48
  -2  -2  -8   64.29    2.46
  -2   2  -8   66.25    2.52
  -2   2  -8   64.60    2.40
   2  -2   8   69.76    2.56
   2  -2   8   68.69    2.54
   2   2   9 1478.92   46.38
   2   2   9 1551.72   48.64
  -2  -2  -9 1497.77   46.97
  -2  -2  -9 1496.78   46.93
  -2   2  -9 1525.34   47.78
   2  -2   9 1533.47   48.06
   2   2  10  517.31   16.44
   2   2  10  506.99   16.11
  -2  -2 -10  506.79   16.11
  -2  -2 -10  496.08   15.79
  -2   2 -10  543.09   17.20
  -2   2 -10  543.49   17.24
   2  -2  10  547.06   17.34
   2  -2  10  534.96   16.96
  -2  -2 -11  183.38    6.09
  -2  -2 -11  169.95    5.69
  -2   2 -11  184.81    6.09
  -2   2 -11  173.94    5.77
   2  -2  11  189.67    6.29
   2  -2  11  170.76    5.67
   2   2  12   86.94    3.23
  -2  -2 -12   84.10    3.13
  -2   2 -12   94.22    3.35
  -2   2 -12   91.48    3.33
   2  -2  12   96.36    3.45
   2  -2  12   96.58    3.49
   2   2  13   37.23    1.84
   2   2  13   36.60    1.88
  -2  -2 -13   33.90    1.79
  -2  -2 -13   34.85    1.81
  -2   2 -13   35.53    1.79
  -2   2 -13   35.19    1.73
   2  -2  13   35.37    1.82
   2  -2  13   34.87    1.75
   2   2  14  210.25    6.98
   2   2  14  210.45    7.00
  -2  -2 -14  213.83    7.10
  -2  -2 -14  198.00    6.63
  -2   2 -14  213.23    7.06
  -2   2 -14  215.41    7.10
   2  -2  14  211.25    7.00
   2  -2  14  218.19    7.22
   2   2  15   22.83    1.61
   2   2  15   23.03    1.69
  -2  -2 -15   22.22    1.67
  -2  -2 -15   24.40    1.67
  -2   2 -15   24.52    1.61
  -2   2 -15   24.91    1.67
   2  -2  15   25.79    1.71
   2  -2  15   25.23    1.61
   2   2  16  112.78    4.09
   2   2  16  119.75    4.36
  -2  -2 -16  114.61    4.19
  -2  -2 -16  113.26    4.15
  -2   2 -16  114.59    4.21
   2  -2  16  124.47    4.58
   2   2  17   77.12    3.07
   2   2  17   77.60    3.19
  -2  -2 -17   76.60    3.11
  -2  -2 -17   80.37    3.21
  -2   2 -17   82.99    3.29
  -2   2 -17   79.82    3.13
   2  -2  17   83.71    3.33
   2  -2  17   80.91    3.15
   2   2  18    8.07    1.43
   2   2  18    7.18    1.55
  -2  -2 -18    6.96    1.47
  -2  -2 -18    7.08    1.51
  -2   2 -18    7.66    1.47
  -2   2 -18    7.20    1.49
   2  -2  18    7.42    1.37
   2  -2  18    7.42    1.63
   2   2  19   66.59    2.96
   2   2  19   61.15    2.68
  -2  -2 -19   62.16    2.78
  -2  -2 -19   67.94    2.92
  -2   2 -19   60.80    2.72
  -2   2 -19   60.14    2.68
   2  -2  19   62.24    2.66
   2  -2  19   63.47    2.90
  -2   2 -20   13.63    1.59
  -2   2 -20   14.70    1.57
   2  -2  20   15.65    1.49
   2  -2  20   14.00    1.73
   2   2  21    9.84    1.57
   2   2  21    8.55    1.39
  -2  -2 -21    8.41    1.55
  -2  -2 -21    7.08    1.51
  -2   2 -21    7.78    1.53
  -2   2 -21    6.57    1.77
   2  -2  21    8.25    1.39
   2  -2  21    6.88    1.88
   2   2  22   10.81    1.45
   2   2  22    9.74    1.67
  -2  -2 -22   10.33    1.59
  -2  -2 -22    9.48    1.57
  -2   2 -22   12.48    1.63
  -2   2 -22   10.27    1.65
   2  -2  22   11.21    1.43
   2  -2  22    9.78    1.71
   2   2  23  142.85    5.28
   2   2  23  137.00    4.92
  -2  -2 -23  137.97    5.04
  -2  -2 -23  142.68    5.18
  -2   2 -23  142.44    5.18
  -2   2 -23  133.19    5.00
   2  -2  23  145.63    5.40
   2  -2  23  134.40    4.82
   2   2  24   13.88    1.59
   2   2  24   13.63    1.94
  -2  -2 -24   14.80    1.75
  -2  -2 -24   10.22    1.77
  -2   2 -24   12.67    1.90
  -2   2 -24   16.03    1.79
   2  -2  24   11.74    1.94
   2  -2  24   14.70    1.57
   2  -2  25    4.46    1.45
   2  -2  25    2.66    2.06
   2   4 -25   14.56    1.61
   2   4 -25   20.35    2.28
  -2  -4  25   14.36    2.38
  -2  -4  25   19.66    1.67
   2   4 -24   48.81    2.76
   2   4 -24   49.25    2.42
  -2  -4  24   51.18    2.42
  -2  -4  24   45.92    2.90
   2   4 -23   29.61    2.22
   2   4 -23   24.18    1.79
  -2   4  23   26.74    1.73
  -2   4  23   32.53    2.22
   2  -4 -23   31.95    2.04
   2  -4 -23   25.87    1.81
  -2   4  22    8.29    1.59
  -2   4  22    8.07    1.23
   2  -4 -22    7.12    1.49
   2  -4 -22    5.75    1.33
  -2  -4  21   10.16    1.23
  -2  -4  21   11.31    1.73
  -2   4  21    8.69    1.29
  -2   4  21   11.15    1.55
   2  -4 -21    9.12    1.45
   2  -4 -21   10.16    1.51
   2   4 -20   72.02    2.94
   2   4 -20   66.86    2.88
  -2  -4  20   71.53    2.90
  -2  -4  20   72.36    3.17
  -2   4  20   74.98    3.23
  -2   4  20   66.71    2.82
   2  -4 -20   71.72    3.03
   2   4 -19    0.71    1.39
   2   4 -19   -1.69    1.31
  -2  -4  19   -0.06    1.25
  -2  -4  19    0.65    1.57
  -2   4  19    0.10    1.17
  -2   4  19   -0.75    1.57
   2  -4 -19    0.28    1.33
   2  -4 -19   -0.40    1.43
   2   4 -18    1.43    1.37
   2   4 -18    2.04    1.33
  -2  -4  18    1.96    1.25
  -2  -4  18    1.61    1.49
   2  -4 -18    1.01    1.33
   2  -4 -18    1.88    1.43
   2   4 -17  132.18    4.76
  -2  -4  17  134.70    4.92
  -2   4  17  134.76    4.74
  -2   4  17  133.41    4.78
   2  -4 -17  139.92    4.92
   2  -4 -17  140.57    4.96
   2   4 -16   56.91    2.46
   2   4 -16   55.78    2.44
  -2  -4  16   54.84    2.50
  -2  -4  16   58.57    2.48
  -2   4  16   54.39    2.40
  -2   4  16   56.63    2.56
   2  -4 -16   55.40    2.50
   2  -4 -16   58.93    2.60
   2   4 -15    8.33    1.23
   2   4 -15   10.29    1.29
  -2  -4  15    9.28    1.23
  -2  -4  15    8.29    1.37
  -2   4  15    9.90    1.33
  -2   4  15    8.65    1.39
   2  -4 -15    8.85    1.37
   2  -4 -15    8.69    1.41
   2   4 -14   88.62    3.25
   2   4 -14   88.68    3.25
  -2  -4  14   87.04    3.19
  -2  -4  14   86.20    3.23
   2   4 -13   99.51    3.53
   2   4 -13  101.22    3.59
  -2  -4  13   92.19    3.33
  -2  -4  13  100.53    3.57
  -2   4  13  102.47    3.75
  -2   4  13   97.03    3.51
   2   4 -12  244.17    7.91
   2   4 -12  243.78    7.93
  -2  -4  12  238.62    7.76
  -2  -4  12  225.53    7.34
  -2   4  12  246.36    8.07
  -2   4  12  234.45    7.68
   2  -4 -12  225.53    7.44
   2  -4 -12  245.96    8.07
   2   4 -11  100.21    3.47
   2   4 -11   98.62    3.45
  -2  -4  11   93.33    3.27
  -2  -4  11  101.06    3.51
  -2   4  11  109.39    3.87
  -2   4  11  104.75    3.69
   2  -4 -11  109.67    3.89
   2  -4 -11   99.59    3.57
  -2   4  10  395.91   12.65
  -2   4  10  406.62   13.01
   2  -4 -10  385.60   12.34
   2  -4 -10  415.55   13.29
   2   4  -9  331.25   10.55
   2   4  -9  342.16   10.93
  -2  -4   9  336.80   10.77
  -2  -4   9  337.20   10.77
  -2   4   9  344.94   11.05
  -2   4   9  356.44   11.44
   2  -4  -9  341.37   10.95
   2  -4  -9  360.81   11.58
   2   4  -8   23.07    1.25
   2   4  -8   24.40    1.33
  -2  -4   8   26.92    1.37
  -2  -4   8   22.45    1.33
  -2   4   8   23.76    1.41
  -2   4   8   23.86    1.53
   2  -4  -8   22.12    1.41
   2  -4  -8   24.48    1.49
   2   4  -7    2.40    0.77
   2   4  -7    3.25    0.81
  -2  -4   7    3.65    0.83
  -2  -4   7    3.89    0.91
  -2   4   7    4.34    1.09
   2  -4  -7    4.74    1.11
   2   4  -6 1071.70   33.56
   2   4  -6 1135.97   35.56
  -2  -4   6 1042.35   32.65
  -2  -4   6 1110.78   34.77
  -2   4   6 1031.44   32.37
   2  -4  -6 1022.91   32.11
   2  -4  -6 1031.64   32.39
   2   4  -5 2130.32   66.57
   2   4  -5 2312.80   72.26
  -2  -4   5 2233.46   69.78
  -2  -4   5 2112.46   66.03
  -2   4   5 2110.48   66.01
  -2   4   5 2108.50   65.93
   2  -4  -5 2106.51   65.85
   2  -4  -5 2064.86   64.58
   2   4  -4 3364.08  105.13
   2   4  -4 3133.99   97.93
  -2  -4   4 3130.02   97.83
  -2  -4   4 3274.82  102.37
  -2   4   4 3088.36   96.50
  -2   4   4 3149.85   98.42
   2  -4  -4 3185.56   99.55
   2  -4  -4 3102.25   96.94
   2   4  -3  767.63   24.06
   2   4  -3  844.19   26.46
  -2  -4   3  799.36   25.05
  -2  -4   3  860.06   26.96
  -2   4   3  805.32   25.25
  -2   4   3  812.65   25.49
   2  -4  -3  821.58   25.77
   2  -4  -3  832.09   26.08
  -2   4   2    7.68    0.71
  -2   4   2    7.36    0.73
   2  -4  -2    7.62    0.73
   2  -4  -2    7.16    0.69
  -2   4   1  843.20   26.38
  -2   4   1  832.09   26.04
   2  -4  -1  846.97   26.50
   2  -4  -1  857.48   26.84
   2   4   0 1249.43   39.08
   2   4   0 1267.08   39.63
  -2  -4   0 1267.88   39.65
  -2  -4   0 1341.07   41.93
  -2   4   0 1157.19   36.18
  -2   4   0 1299.81   40.62
   2  -4   0 1278.79   39.97
   2  -4   0 1324.60   41.40
   2   4   1 1131.41   35.39
   2   4   1 1071.90   33.54
  -2  -4  -1 1057.22   33.07
  -2  -4  -1 1107.01   34.63
  -2   4  -1 1102.85   34.47
  -2   4  -1 1124.27   35.15
   2  -4   1 1119.51   34.99
   2  -4   1 1092.13   34.14
   2   4   2  856.89   26.84
   2   4   2  868.19   27.19
  -2  -4  -2  845.78   26.50
  -2  -4  -2  874.34   27.37
  -2   4  -2  883.27   27.63
  -2   4  -2  875.93   27.37
   2  -4   2  878.11   27.45
   2  -4   2  865.02   27.06
   2   4   3 1488.64   46.57
   2   4   3 1516.21   47.43
  -2  -4  -3 1498.16   46.87
  -2  -4  -3 1501.54   46.97
  -2   4  -3 1574.33   49.21
  -2   4  -3 1595.75   49.87
   2  -4   3 1580.68   49.39
   2  -4   3 1589.01   49.67
   2   4   4 2967.37   92.69
   2   4   4 2927.70   91.48
  -2  -4  -4 2951.50   92.21
  -2  -4  -4 2949.52   92.17
  -2   4  -4 3137.95   98.01
  -2   4  -4 3024.89   94.50
   2  -4   4 3042.74   95.03
   2  -4   4 3116.13   97.33
   2   4   5  673.41   21.18
   2   4   5  689.08   21.66
  -2  -4  -5  694.44   21.86
  -2  -4  -5  678.77   21.36
  -2   4  -5  712.88   22.33
  -2   4  -5  673.21   21.10
   2  -4   5  706.73   22.14
   2  -4   5  689.28   21.62
   2   4   6  906.28   28.46
   2   4   6  948.72   29.77
  -2  -4  -6  929.68   29.22
  -2  -4  -6  911.63   28.66
  -2   4  -6  906.67   28.42
  -2   4  -6  943.57   29.55
   2  -4   6  908.46   28.46
   2  -4   6  870.18   27.29
   2   4   7  452.84   14.36
  -2  -4  -7  457.01   14.52
  -2   4  -7  434.39   13.71
  -2   4  -7  418.92   13.27
   2  -4   7  426.66   13.51
   2  -4   7  428.44   13.53
   2   4   8  421.70   13.43
   2   4   8  413.96   13.19
  -2  -4  -8  395.91   12.64
  -2  -4  -8  425.67   13.57
  -2   4  -8  418.72   13.29
  -2   4  -8  433.20   13.71
   2  -4   8  419.72   13.33
   2  -4   8  429.83   13.61
   2   4   9  295.15    9.52
   2   4   9  307.05    9.90
  -2  -4  -9  302.29    9.76
  -2  -4  -9  294.75    9.54
  -2   4  -9  333.83   10.71
   2   4  10  101.78    3.61
   2   4  10  109.73    3.89
  -2  -4 -10  102.15    3.65
  -2  -4 -10   99.97    3.57
  -2   4 -10  103.74    3.63
  -2   4 -10  101.40    3.49
   2  -4  10  101.80    3.57
   2  -4  10   96.26    3.39
   2   4  11   50.38    2.18
   2   4  11   46.12    2.02
  -2  -4 -11   42.84    1.98
  -2  -4 -11   49.15    2.16
  -2   4 -11   41.63    1.84
  -2   4 -11   42.43    1.81
   2  -4  11   42.53    1.82
   2  -4  11   44.91    1.90
   2   4  12   81.23    3.07
   2   4  12   81.70    3.05
  -2  -4 -12   78.01    2.98
  -2  -4 -12   81.90    3.09
  -2   4 -12   80.00    2.90
  -2   4 -12   81.72    3.03
   2  -4  12   75.45    2.78
   2  -4  12   77.30    2.84
   2   4  13   92.65    3.41
   2   4  13   95.23    3.51
  -2  -4 -13   91.42    3.43
  -2  -4 -13   93.40    3.47
  -2   4 -13  103.94    3.71
  -2   4 -13  100.01    3.53
   2  -4  13  102.23    3.63
   2  -4  13   98.74    3.51
  -2   4 -14   21.36    1.47
  -2   4 -14   25.03    1.61
   2  -4  14   24.20    1.55
   2  -4  14   24.28    1.55
   2   4  15   79.38    3.11
   2   4  15   77.30    3.03
  -2  -4 -15   77.04    3.03
  -2  -4 -15   78.96    3.13
  -2   4 -15   86.82    3.29
  -2   4 -15   82.28    3.13
   2  -4  15   83.29    3.15
   2  -4  15   85.03    3.23
   2   4  16  329.07   10.69
   2   4  16  320.94   10.43
  -2  -4 -16  339.38   11.07
  -2  -4 -16  337.20   10.95
  -2   4 -16  334.82   10.87
  -2   4 -16  334.03   10.83
   2  -4  16  330.85   10.73
   2  -4  16  344.54   11.23
   2   4  17   77.99    3.13
   2   4  17   73.85    3.00
  -2  -4 -17   76.92    3.15
  -2  -4 -17   75.37    3.05
  -2   4 -17   79.44    3.17
  -2   4 -17   72.62    2.98
   2  -4  17   75.91    3.03
   2  -4  17   72.99    3.05
   2   4  18   24.93    1.88
   2   4  18   24.18    1.75
  -2  -4 -18   26.98    1.90
  -2  -4 -18   26.06    1.86
  -2   4 -18   24.70    1.81
  -2   4 -18   29.32    1.88
   2  -4  18   28.60    1.79
   2  -4  18   25.73    2.04
  -2  -4 -19   -1.73    1.49
  -2  -4 -19    2.44    1.49
  -2   4 -19    1.71    1.37
  -2   4 -19    1.15    1.47
   2  -4  19    3.87    1.55
   2  -4  19    1.31    1.23
   2   4  20   44.57    2.36
   2   4  20   44.11    2.22
  -2  -4 -20   43.84    2.28
  -2  -4 -20   44.07    2.34
  -2   4 -20   38.48    2.26
  -2   4 -20   43.04    2.18
   2  -4  20   39.61    2.30
   2  -4  20   42.01    2.08
   2   4  21   22.20    1.69
   2   4  21   23.29    1.82
  -2  -4 -21   20.23    1.69
  -2  -4 -21   22.12    1.79
  -2   4 -21   17.61    1.90
  -2   4 -21   21.26    1.75
   2  -4  21   21.86    1.61
   2  -4  21   20.95    1.98
   2   4  22    2.78    1.57
   2   4  22    4.05    1.35
  -2  -4 -22    5.61    1.49
  -2  -4 -22    4.92    1.47
  -2   4 -22    2.16    1.75
  -2   4 -22    1.90    1.53
   2  -4  22    4.44    1.33
   2  -4  22    2.04    1.67
   2   4  23   42.45    2.24
   2   4  23   48.50    2.64
  -2  -4 -23   46.02    2.44
  -2  -4 -23   48.70    2.52
  -2   4 -23   48.95    2.50
  -2   4 -23   42.37    2.60
   2  -4  23   45.56    2.32
   2  -4  23   39.04    2.72
  -2   4 -24    6.33    1.94
  -2   4 -24   11.05    1.65
   2  -4  24    7.52    2.06
   2  -4  24    8.53    1.47
  -2   4 -25    0.36    1.47
  -2   4 -25   -1.11    1.92
   2  -4  25    0.40    1.31
   2  -4  25    0.91    2.20
   2   6 -26    4.30    2.40
   2   6 -26    3.29    1.31
  -2  -6  26    2.10    2.50
   2   6 -25    2.18    1.25
   2   6 -25    0.48    2.08
  -2  -6  25    1.92    2.38
   2   6 -24   39.23    2.74
   2   6 -24   42.86    2.20
  -2  -6  24   46.79    2.24
   2   6 -23    4.21    1.33
   2   6 -23    3.85    1.90
  -2  -6  23    3.97    1.23
  -2  -6  23    2.60    1.88
  -2   6  23    5.59    1.33
   2  -6 -23    4.60    1.49
   2   6 -22    1.49    1.25
   2   6 -22    0.87    1.81
  -2  -6  22   -1.21    1.88
  -2  -6  22    1.55    1.19
  -2   6  22   -0.83    1.47
  -2   6  22   -0.60    1.15
   2  -6 -22    0.40    1.31
   2  -6 -22   -1.19    1.37
   2   6 -21   38.04    2.00
   2   6 -21   41.57    2.44
  -2  -6  21   41.06    1.98
  -2  -6  21   37.55    2.46
  -2   6  21   45.28    2.14
   2   6 -20  127.50    4.66
   2   6 -20  123.28    4.40
  -2  -6  20  122.62    4.30
  -2  -6  20  127.32    4.82
  -2   6  20  129.72    4.72
  -2   6  20  128.12    4.54
   2  -6 -20  141.64    5.04
   2  -6 -20  126.79    4.60
   2   6 -19    0.65    1.19
   2   6 -19    0.69    1.47
   2   6 -18  113.68    4.22
   2   6 -18  125.14    4.50
  -2  -6  18  122.32    4.36
  -2  -6  18  112.47    4.28
  -2   6  18  109.67    3.97
  -2   6  18  117.82    4.36
   2  -6 -18  118.93    4.38
   2  -6 -18  105.60    3.95
   2   6 -17   90.33    3.51
  -2  -6  17   85.09    3.43
  -2  -6  17   90.39    3.41
  -2   6  17   89.83    3.37
  -2   6  17   93.50    3.61
   2  -6 -17   86.22    3.37
   2  -6 -17   93.38    3.61
   2   6 -16   70.87    2.84
   2   6 -16   69.94    2.86
  -2  -6  16   70.97    2.82
  -2  -6  16   68.25    2.84
  -2   6  16   67.64    2.72
  -2   6  16   70.57    2.94
   2  -6 -16   67.76    2.88
   2  -6 -16   66.61    2.80
   2   6 -15    1.79    1.21
   2   6 -15    3.53    1.19
  -2  -6  15    2.36    1.15
  -2  -6  15    0.87    1.25
  -2   6  15    3.57    1.15
  -2   6  15    4.76    1.37
   2  -6 -15    2.74    1.37
   2  -6 -15    2.88    1.27
   2   6 -14   69.68    2.70
   2   6 -14   74.74    2.84
  -2  -6  14   69.92    2.68
  -2  -6  14   71.19    2.78
  -2   6  14   64.03    2.54
  -2   6  14   74.66    2.98
   2  -6 -14   68.77    2.78
   2  -6 -14   71.49    2.92
   2   6 -13   87.32    3.15
   2   6 -13   84.84    3.11
  -2  -6  13   86.44    3.15
  -2  -6  13   86.92    3.13
   2   6 -12  153.37    5.10
   2   6 -12  144.70    4.86
  -2  -6  12  142.70    4.80
  -2  -6  12  148.51    4.98
  -2   6  12  147.56    5.08
   2  -6 -12  145.51    5.02
   2  -6 -12  136.05    4.68
   2   6 -11    0.75    0.91
   2   6 -11    1.01    0.95
  -2  -6  11    0.18    0.91
  -2  -6  11    0.24    0.95
  -2   6  11    1.03    0.91
  -2   6  11    1.17    1.13
   2  -6 -11    0.04    1.15
   2  -6 -11    0.52    1.03
   2   6 -10    1.49    0.83
   2   6 -10    1.43    0.85
  -2  -6  10    0.87    0.89
  -2  -6  10    1.94    0.85
  -2   6  10    1.23    1.07
  -2   6  10    2.76    0.91
   2  -6 -10    2.46    1.15
   2  -6 -10    2.50    0.97
   2   6  -9   12.95    0.99
   2   6  -9   13.98    0.97
  -2  -6   9   12.54    1.01
  -2  -6   9   12.04    1.09
  -2   6   9   10.95    1.15
  -2   6   9   11.39    1.19
   2  -6  -9   10.14    1.19
   2  -6  -9   10.41    1.15
   2   6  -8  744.02   23.37
   2   6  -8  751.36   23.62
  -2  -6   8  736.09   23.15
  -2  -6   8  768.82   24.16
  -2   6   8  709.31   22.37
  -2   6   8  728.55   22.99
   2  -6  -8  742.83   23.45
   2  -6  -8  708.72   22.35
   2   6  -7  213.43    6.82
   2   6  -7  196.41    6.29
  -2  -6   7  206.49    6.63
  -2  -6   7  207.68    6.66
  -2   6   7  212.63    6.92
  -2   6   7  210.65    6.88
   2  -6  -7  215.81    7.06
   2  -6  -7  213.03    6.94
   2   6  -6  370.52   11.68
   2   6  -6  345.73   10.89
  -2  -6   6  350.29   11.07
  -2  -6   6  350.49   11.05
   2   6  -5  280.47    8.83
   2   6  -5  299.51    9.44
  -2  -6   5  287.81    9.08
  -2  -6   5  293.56    9.24
  -2   6   5  287.61    9.20
  -2   6   5  286.62    9.18
   2  -6  -5  284.24    9.10
   2  -6  -5  286.03    9.18
   2   6  -4  455.42   14.36
   2   6  -4  474.66   14.96
  -2  -6   4  473.67   14.92
  -2  -6   4  450.26   14.18
  -2   6   4  426.26   13.49
  -2   6   4  434.59   13.73
   2  -6  -4  445.90   14.10
   2  -6  -4  440.15   13.92
  -2   6   3    4.38    0.79
  -2   6   3    3.83    0.73
   2  -6  -3    3.11    0.79
   2  -6  -3    3.31    0.73
  -2   6   2 1487.06   46.51
  -2   6   2 1470.79   46.00
   2  -6  -2 1476.35   46.20
   2   6  -1   22.93    0.83
   2   6  -1   22.63    0.79
  -2  -6   1   24.30    0.87
  -2  -6   1   24.08    0.83
  -2   6   1   25.77    1.07
  -2   6   1   22.85    0.97
   2  -6  -1   26.90    1.07
   2  -6  -1   25.47    1.09
   2   6   0   15.15    0.69
   2   6   0   15.04    0.73
  -2  -6   0   16.05    0.73
  -2  -6   0   13.75    0.71
  -2   6   0   12.95    0.71
  -2   6   0   15.51    0.77
   2  -6   0   15.77    0.79
   2  -6   0   16.40    0.77
   2   6   1   19.70    0.89
   2   6   1   19.99    0.95
  -2  -6  -1   20.19    0.95
  -2  -6  -1   18.88    0.91
  -2   6  -1   17.10    0.73
  -2   6  -1   18.25    0.77
   2  -6   1   18.86    0.73
   2  -6   1   18.31    0.81
   2   6   2   41.46    1.57
  -2  -6  -2   41.61    1.57
  -2  -6  -2   40.27    1.55
  -2   6  -2   36.24    1.25
  -2   6  -2   36.48    1.27
   2  -6   2   37.43    1.31
   2  -6   2   36.91    1.25
   2   6   3   11.54    0.95
   2   6   3   13.27    0.93
  -2  -6  -3   13.49    0.97
  -2  -6  -3   12.38    0.95
  -2   6  -3   14.38    0.63
  -2   6  -3   12.79    0.67
   2  -6   3   11.80    0.65
   2   6   4   87.14    3.03
   2   6   4   91.44    3.13
  -2  -6  -4   84.64    2.98
  -2  -6  -4   88.19    3.07
  -2   6  -4   83.96    2.70
  -2   6  -4   81.32    2.70
   2  -6   4   79.30    2.58
   2  -6   4   84.14    2.78
   2   6   5  170.05    5.57
   2   6   5  174.43    5.71
  -2  -6  -5  165.35    5.45
  -2  -6  -5  167.01    5.49
  -2   6  -5  175.94    5.59
  -2   6  -5  169.59    5.45
   2  -6   5  173.90    5.57
   2  -6   5  174.99    5.57
  -2   6  -6    2.48    0.83
  -2   6  -6    2.28    0.71
   2  -6   6    3.39    0.79
   2  -6   6    3.71    0.81
   2   6   7  508.38   16.13
   2   6   7  510.76   16.19
  -2  -6  -7  520.48   16.50
  -2  -6  -7  497.27   15.79
  -2   6  -7  506.99   16.01
  -2   6  -7  502.83   15.83
   2  -6   7  515.32   16.26
   2  -6   7  529.01   16.66
   2   6   8  268.37    8.69
   2   6   8  270.36    8.75
  -2  -6  -8  271.15    8.79
  -2  -6  -8  263.22    8.53
  -2   6  -8  261.03    8.37
  -2   6  -8  286.82    9.12
   2  -6   8  276.11    8.81
   2  -6   8  264.41    8.49
   2   6   9  390.76   12.50
   2   6   9  417.34   13.33
  -2  -6  -9  377.86   12.10
  -2  -6  -9  401.86   12.83
  -2   6  -9  414.56   13.11
  -2   6  -9  383.02   12.18
   2  -6   9  418.33   13.25
   2  -6   9  373.30   11.90
   2   6  10  307.05    9.90
   2   6  10  326.69   10.53
  -2  -6 -10  315.98   10.20
  -2  -6 -10  307.65    9.94
   2   6  11    3.05    1.15
   2   6  11    5.16    1.11
  -2  -6 -11    6.09    1.21
  -2  -6 -11    5.81    1.19
  -2   6 -11    5.14    0.99
  -2   6 -11    5.97    0.95
   2  -6  11    4.88    0.93
   2  -6  11    4.96    0.99
   2   6  12  360.21   11.60
   2   6  12  345.93   11.15
  -2  -6 -12  358.82   11.58
  -2  -6 -12  346.92   11.23
  -2   6 -12  362.79   11.58
  -2   6 -12  371.91   11.92
   2  -6  12  358.62   11.44
   2  -6  12  348.11   11.17
  -2   6 -13  168.82    5.61
  -2   6 -13  174.19    5.85
   2  -6  13  167.45    5.57
   2  -6  13  168.56    5.63
   2   6  14   19.50    1.59
   2   6  14   20.67    1.55
  -2  -6 -14   20.95    1.65
  -2  -6 -14   19.12    1.63
  -2   6 -14   21.32    1.51
  -2   6 -14   16.72    1.41
   2  -6  14   18.68    1.43
   2  -6  14   21.52    1.45
   2   6  15  203.11    6.80
   2   6  15  201.53    6.74
  -2  -6 -15  206.29    6.96
  -2  -6 -15  198.35    6.72
  -2   6 -15  206.09    6.84
  -2   6 -15  206.68    6.88
   2  -6  15  207.08    6.88
   2  -6  15  207.48    6.90
   2   6  16  161.08    5.51
   2   6  16  156.18    5.38
  -2  -6 -16  161.60    5.61
  -2  -6 -16  165.92    5.73
  -2   6 -16  159.38    5.49
  -2   6 -16  171.08    5.83
   2  -6  16  161.70    5.55
   2  -6  16  167.53    5.69
   2   6  17   -0.67    1.33
   2   6  17    0.22    1.39
  -2  -6 -17    0.34    1.41
  -2  -6 -17    0.87    1.39
   2   6  18    1.79    1.49
   2   6  18    2.96    1.35
  -2  -6 -18    2.02    1.45
  -2  -6 -18    1.82    1.47
  -2   6 -18    2.40    1.35
  -2   6 -18    0.22    1.51
   2  -6  18    2.70    1.27
   2  -6  18    0.36    1.57
   2   6  19   71.45    3.03
   2   6  19   77.14    3.23
  -2  -6 -19   68.13    3.05
  -2   6 -19   77.81    3.11
  -2   6 -19   66.21    2.96
   2  -6  19   71.13    3.23
   2  -6  19   78.05    3.11
   2   6  20  166.87    5.81
   2   6  20  161.50    5.61
  -2  -6 -20  165.84    5.77
  -2  -6 -20  168.44    5.91
  -2   6 -20  168.22    5.79
  -2   6 -20  147.08    5.32
   2  -6  20  164.00    5.63
   2   6  21    2.84    1.29
   2   6  21    3.47    1.49
  -2  -6 -21    3.07    1.39
  -2  -6 -21    1.63    1.45
  -2   6 -21    0.97    1.61
  -2   6 -21    2.74    1.35
   2  -6  21    1.17    1.71
   2  -6  21    2.50    1.23
   2   6  22    9.64    1.29
   2   6  22   10.39    1.71
  -2   6 -23    2.74    1.90
  -2   6 -23    0.08    1.43
   2  -6  23    1.15    1.92
   2  -6  23    1.11    1.29
  -2   6 -24   21.34    2.44
  -2   6 -24   24.10    1.86
   2  -6  24   27.93    1.88
   2  -6  24   19.70    2.64
  -2   6 -25   -1.23    2.24
  -2   6 -25   -0.93    1.37
   2  -6  25    0.38    2.50
   2   8 -26   -0.67    1.29
   2   8 -26    0.54    2.10
  -2  -8  26   -0.02    2.08
   2   8 -25   19.34    2.66
   2   8 -25   22.43    1.65
  -2  -8  25   18.09    2.64
   2   8 -24    6.51    2.24
   2   8 -24    4.32    1.29
  -2  -8  24    4.05    2.42
  -2  -8  24    5.28    1.31
   2   8 -22   -0.18    1.19
   2   8 -22   -0.20    1.92
  -2  -8  22    0.85    1.15
  -2  -8  22   -0.63    2.00
  -2   8  22    0.42    1.17
  -2   8  22   -0.26    1.63
   2  -8 -22    0.85    1.51
   2  -8 -22    1.43    1.35
   2   8 -21   87.55    3.33
  -2  -8  21   87.04    3.31
  -2   8  21   90.07    3.61
  -2   8  21   88.05    3.35
   2  -8 -21   84.32    3.33
   2  -8 -21   92.65    3.59
   2   8 -20    1.57    1.71
   2   8 -20    2.66    1.19
  -2  -8  20    1.19    1.11
  -2  -8  20    0.73    1.77
  -2   8  20    2.30    1.49
  -2   8  20    1.84    1.13
   2  -8 -20    2.16    1.35
   2  -8 -20    1.77    1.27
   2   8 -19   17.34    1.98
   2   8 -19   22.18    1.57
  -2  -8  19   21.01    1.47
  -2  -8  19   19.78    2.08
  -2   8  19   22.77    1.79
  -2   8  19   24.34    1.61
   2  -8 -19   23.96    1.69
   2  -8 -19   26.40    1.75
  -2  -8  17   31.50    1.77
  -2   8  17   34.55    1.82
  -2   8  17   36.56    2.10
   2  -8 -17   34.93    2.04
   2  -8 -17   33.20    1.90
   2   8 -16    1.61    1.43
   2   8 -16    3.47    1.15
  -2  -8  16    2.54    1.21
  -2  -8  16    2.14    1.45
  -2   8  16    2.80    1.45
  -2   8  16    3.39    1.17
   2  -8 -16    4.30    1.29
   2  -8 -16    2.58    1.43
   2   8 -15    0.81    1.29
   2   8 -15    0.02    1.11
  -2  -8  15   -1.13    1.31
  -2  -8  15   -1.49    1.13
  -2   8  15    1.17    1.37
  -2   8  15    0.00    1.13
   2  -8 -15    1.59    1.41
   2  -8 -15    0.18    1.23
   2   8 -14   -0.20    1.07
   2   8 -14    0.77    1.19
  -2  -8  14   -0.02    1.07
  -2  -8  14   -1.01    1.21
  -2   8  14    1.73    1.11
  -2   8  14    2.16    1.35
   2  -8 -14    0.00    1.37
   2  -8 -14    1.29    1.23
   2   8 -13  134.60    4.58
   2   8 -13  125.89    4.32
  -2  -8  13  123.89    4.28
  -2  -8  13  131.25    4.46
  -2   8  13  134.92    4.76
  -2   8  13  126.61    4.42
   2  -8 -13  128.41    4.50
   2  -8 -13  128.59    4.60
   2   8 -12    4.84    1.07
   2   8 -12    5.38    1.15
  -2  -8  12    4.84    1.05
  -2  -8  12    6.43    1.05
  -2   8  12    6.41    1.17
   2  -8 -12    5.71    1.21
   2   8 -11  157.10    5.18
   2   8 -11  162.33    5.36
  -2  -8  11  168.70    5.59
  -2  -8  11  159.81    5.28
  -2   8  11  175.44    5.89
  -2   8  11  165.37    5.53
   2  -8 -11  166.60    5.61
   2  -8 -11  170.27    5.79
   2   8 -10    3.87    0.87
   2   8 -10    2.90    0.85
  -2  -8  10    2.04    0.87
  -2  -8  10    4.15    0.89
  -2   8  10    5.32    1.17
  -2   8  10    2.62    0.99
   2  -8 -10    4.70    1.03
   2  -8 -10    3.83    1.13
   2   8  -9  449.07   14.18
   2   8  -9  446.30   14.10
  -2  -8   9  449.47   14.20
  -2  -8   9  422.10   13.37
  -2   8   9  420.51   13.39
  -2   8   9  439.55   14.00
   2  -8  -9  411.98   13.15
   2  -8  -9  427.25   13.65
   2   8  -8   25.75    1.17
   2   8  -8   23.49    1.09
  -2  -8   8   21.92    1.09
  -2  -8   8   24.38    1.17
  -2   8   8   27.06    1.39
  -2   8   8   25.19    1.45
   2  -8  -8   26.10    1.39
   2  -8  -8   24.93    1.45
   2   8  -7   12.36    0.73
  -2  -8   7   12.24    0.77
  -2  -8   7   14.72    0.85
   2  -8  -7   14.18    1.07
   2  -8  -7   15.79    1.19
   2   8  -6  148.39    4.70
   2   8  -6  154.38    4.92
  -2  -8   6  143.71    4.58
  -2  -8   6  149.52    4.78
  -2   8   6  162.17    5.32
  -2   8   6  157.85    5.22
   2  -8  -6  159.71    5.28
   2  -8  -6  163.03    5.42
  -2  -8   5  340.57   10.89
  -2   8   4    0.48    0.91
  -2   8   4   -1.51    0.83
   2  -8  -4   -0.24    0.81
   2  -8  -4   -0.18    0.89
  -2   8   3   27.51    1.31
  -2   8   3   26.50    1.33
   2  -8  -3   26.10    1.31
  -2   8   2   67.26    2.36
  -2   8   2   65.95    2.36
   2  -8  -2   73.69    2.52
   2  -8  -2   66.92    2.40
   2   8  -1  197.48    6.25
   2   8  -1  207.68    6.59
  -2  -8   1  201.92    6.39
  -2  -8   1  203.11    6.45
  -2   8   1  199.54    6.37
  -2   8   1  198.55    6.37
   2  -8  -1  205.30    6.55
   2  -8  -1  199.54    6.41
   2   8   0  362.00   11.41
   2   8   0  367.15   11.54
  -2  -8   0  375.09   11.82
  -2  -8   0  390.95   12.30
  -2   8   0  373.70   11.76
  -2   8   0  366.16   11.54
   2  -8   0  379.65   11.94
   2  -8   0  367.55   11.58
   2   8   1  196.61    6.27
   2   8   1  190.72    6.11
  -2  -8  -1  190.95    6.13
  -2  -8  -1  202.92    6.47
  -2   8  -1  198.27    6.31
  -2   8  -1  190.66    6.03
   2  -8   1  187.96    5.95
   2  -8   1  198.95    6.33
   2   8   2    2.62    0.85
   2   8   2    1.33    0.75
  -2  -8  -2    1.03    0.77
  -2  -8  -2    1.81    0.83
  -2   8  -2    0.81    0.54
  -2   8  -2    0.63    0.52
   2  -8   2    1.13    0.48
   2  -8   2    1.47    0.58
   2   8   3  196.51    6.35
   2   8   3  185.06    6.01
  -2  -8  -3  187.80    6.11
  -2  -8  -3  189.47    6.13
  -2   8  -3  188.28    5.95
  -2   8  -3  179.19    5.69
   2  -8   3  184.69    5.85
   2  -8   3  188.26    5.97
   2   8   4  105.01    3.57
   2   8   4  104.53    3.55
  -2  -8  -4   99.16    3.41
  -2  -8  -4  105.70    3.61
  -2   8  -4  100.19    3.21
   2  -8   4   92.71    3.03
  -2   8  -5 1385.10   43.36
  -2   8  -5 1320.24   41.36
   2  -8   5 1390.46   43.52
   2  -8   5 1346.23   42.17
   2   8   6  152.28    5.06
   2   8   6  152.77    5.06
  -2  -8  -6  144.80    4.82
  -2  -8  -6  152.04    5.06
  -2   8  -6  145.77    4.64
  -2   8  -6  144.18    4.66
   2  -8   6  147.73    4.78
   2  -8   6  146.05    4.68
   2   8   7   18.82    1.21
   2   8   7   17.59    1.23
  -2  -8  -7   18.15    1.25
  -2  -8  -7   18.72    1.23
   2  -8   7   15.23    0.95
   2   8   8   17.38    1.27
   2   8   8   15.27    1.17
  -2  -8  -8   16.11    1.23
  -2  -8  -8   18.37    1.29
  -2   8  -8   14.62    1.05
  -2   8  -8   13.61    0.91
   2  -8   8   13.77    0.97
   2  -8   8   14.64    0.97
   2   8   9  565.51   17.93
   2   8   9  547.46   17.36
  -2  -8  -9  547.85   17.40
  -2  -8  -9  547.26   17.38
  -2   8  -9  570.46   17.95
  -2   8  -9  557.97   17.63
   2  -8   9  551.62   17.44
   2  -8   9  573.24   18.07
   2   8  10   69.52    2.70
   2   8  10   70.93    2.70
  -2  -8 -10   69.40    2.70
  -2  -8 -10   68.25    2.68
  -2   8 -10   61.79    2.32
  -2   8 -10   68.75    2.48
   2  -8  10   69.52    2.56
   2  -8  10   65.99    2.42
   2   8  11   70.08    2.70
   2   8  11   69.76    2.74
  -2  -8 -11   72.78    2.86
  -2  -8 -11   71.37    2.82
  -2   8 -11   77.68    2.82
  -2   8 -11   76.58    2.92
   2  -8  11   73.95    2.72
   2  -8  11   70.28    2.62
   2   8  12   36.46    1.96
   2  -8  12   39.19    1.81
   2  -8  12   36.60    1.75
   2   8  13  338.99   10.95
   2   8  13  342.16   11.09
  -2  -8 -13  341.76   11.11
  -2  -8 -13  344.54   11.21
  -2   8 -13  355.65   11.41
  -2   8 -13  346.72   11.15
   2  -8  13  334.03   10.75
   2  -8  13  345.14   11.09
   2   8  14  131.59    4.64
   2   8  14  124.74    4.48
  -2  -8 -14  128.35    4.62
  -2  -8 -14  128.65    4.60
  -2   8 -14  131.09    4.52
  -2   8 -14  135.99    4.68
   2  -8  14  131.79    4.58
   2  -8  14  133.04    4.58
   2   8  15  122.19    4.36
   2   8  15  116.55    4.24
  -2  -8 -15  118.14    4.30
  -2  -8 -15  119.01    4.32
  -2   8 -15  118.06    4.19
  -2   8 -15  116.00    4.17
   2   8  16   19.28    1.67
   2   8  16   17.49    1.57
  -2  -8 -16   19.42    1.71
  -2  -8 -16   18.86    1.69
  -2   8 -16   16.92    1.49
  -2   8 -16   14.52    1.63
   2  -8  16   17.77    1.51
   2  -8  16   14.14    1.67
   2   8  17   61.15    2.64
   2   8  17   61.27    2.72
  -2  -8 -17   58.18    2.64
  -2  -8 -17   63.77    2.82
  -2   8 -17   57.22    2.68
  -2   8 -17   60.56    2.58
   2  -8  17   60.16    2.58
   2  -8  17   53.12    2.68
  -2   8 -18    0.77    1.53
  -2   8 -18    1.88    1.27
   2  -8  18    1.47    1.69
   2  -8  18    1.23    1.19
   2   8  19   47.41    2.40
   2   8  19   45.18    2.10
  -2  -8 -19   45.15    2.24
  -2  -8 -19   50.52    2.42
  -2   8 -19   48.87    2.30
   2  -8  19   40.01    2.56
   2  -8  19   48.52    2.24
   2   8  20    2.40    1.15
   2   8  20    3.11    1.49
  -2  -8 -20    1.05    1.31
  -2  -8 -20    0.89    1.31
  -2   8 -20    1.69    1.31
  -2   8 -20   -0.18    1.73
   2  -8  20   -1.61    1.75
   2  -8  20    2.16    1.17
   2   8  21   20.05    1.84
   2   8  21   18.59    1.49
  -2  -8 -21   18.15    1.67
  -2  -8 -21   15.67    1.61
  -2   8 -21   19.46    1.71
  -2   8 -21   16.72    2.26
   2  -8  21   13.35    2.30
   2  -8  21   19.02    1.57
   2   8  22    2.92    1.25
  -2  -8 -22    3.33    1.47
  -2   8 -22    5.24    1.43
  -2   8 -22    3.27    1.92
   2  -8  22    4.13    1.33
   2  -8  22    3.85    2.16
  -2   8 -23   13.47    1.53
  -2   8 -23   10.43    2.30
   2  -8  23   12.00    2.40
   2  -8  23   16.94    1.59
  -2   8 -24    5.10    2.16
  -2   8 -24    1.61    1.43
   2  -8  24    0.63    2.40
   2  -8  24    1.01    1.19
  -2   8 -25    2.58    2.32
  -2   8 -25    1.21    1.31
   2  -8  25   -0.52    2.30
  -2   8 -26    1.23    1.96
  -2   8 -26    0.34    1.41
   2  -8  26    0.67    2.00
   2  10 -23    9.68    2.42
   2  10 -23    9.80    1.33
  -2 -10  23    7.80    1.33
  -2 -10  23    8.53    2.58
   2  10 -22    0.22    2.28
   2  10 -22   -0.83    1.15
  -2 -10  22   -0.60    1.11
  -2 -10  22   -0.10    2.60
   2  10 -21   -0.28    1.17
   2  10 -21    2.00    1.84
  -2 -10  21   -0.36    2.06
  -2 -10  21   -0.28    1.17
  -2  10  21    1.75    1.17
  -2  10  21    1.90    1.61
   2 -10 -21    1.53    1.47
   2 -10 -21    1.15    1.35
   2  10 -20   68.95    2.78
  -2 -10  20   66.39    2.76
  -2  10  20   73.81    2.94
  -2  10  20   77.00    3.29
   2 -10 -20   72.42    3.01
   2 -10 -20   69.01    2.92
  -2  10  19    4.05    1.17
  -2  10  19    4.19    1.53
   2 -10 -19    1.63    1.27
   2 -10 -19    4.34    1.43
   2  10 -18   35.05    1.77
  -2  10  18   40.60    2.24
  -2  10  18   42.03    2.04
   2 -10 -18   40.74    2.10
   2 -10 -18   40.13    2.14
   2  10 -17    7.56    1.67
   2  10 -17    8.25    1.15
  -2 -10  17    8.83    1.27
  -2 -10  17    5.32    1.88
   2  10 -16   43.72    1.92
   2  10 -16   42.47    2.34
  -2 -10  16   45.07    2.04
  -2  10  16   49.53    2.22
  -2  10  16   49.29    2.38
   2 -10 -16   49.05    2.26
   2 -10 -16   48.16    2.36
   2  10 -15    4.50    1.05
   2  10 -15    3.75    1.43
  -2 -10  15    3.09    1.57
  -2 -10  15    5.95    1.15
  -2  10  15    4.74    1.21
  -2  10  15    4.58    1.41
   2 -10 -15    4.90    1.25
   2 -10 -15    4.52    1.43
   2  10 -14  226.52    7.36
   2  10 -14  245.96    8.07
  -2 -10  14  233.66    7.80
  -2 -10  14  217.59    7.14
  -2  10  14  224.93    7.44
  -2  10  14  228.90    7.64
   2 -10 -14  227.91    7.62
   2 -10 -14  219.38    7.30
   2  10 -13  161.68    5.42
   2  10 -13  160.79    5.34
  -2 -10  13  146.60    4.92
  -2 -10  13  159.22    5.42
  -2  10  13  155.83    5.40
  -2  10  13  156.84    5.34
   2 -10 -13  152.41    5.24
   2 -10 -13  153.86    5.34
   2  10 -12   21.70    1.29
   2  10 -12   17.00    1.39
  -2 -10  12   18.47    1.19
  -2  10  12   22.02    1.49
  -2  10  12   22.16    1.65
   2 -10 -12   20.57    1.51
   2 -10 -12   20.31    1.59
   2  10 -11   40.46    1.75
   2  10 -11   47.59    1.88
  -2 -10  11   44.75    1.88
  -2  10  11   46.41    2.06
  -2  10  11   41.20    2.18
   2 -10 -11   42.92    2.26
   2 -10 -11   47.15    2.12
   2  10 -10  171.28    5.53
   2  10 -10  170.15    5.51
  -2 -10  10  157.69    5.20
  -2 -10  10  170.88    5.57
  -2  10  10  162.47    5.53
  -2  10  10  155.75    5.24
   2 -10 -10  157.99    5.40
   2 -10 -10  159.85    5.40
   2  10  -9   51.85    1.84
   2  10  -9   47.47    1.71
  -2  10   9   47.35    2.00
  -2  10   9   44.43    2.06
   2 -10  -9   45.15    2.06
   2 -10  -9   48.76    2.06
   2  10  -8    9.94    0.61
   2  10  -8   11.46    0.67
  -2 -10   8   11.86    0.79
  -2 -10   8    8.73    0.77
  -2  10   8    9.30    1.19
  -2  10   8   10.67    1.05
   2 -10  -8   10.81    1.07
   2 -10  -8   10.12    1.21
  -2 -10   7   10.00    0.56
  -2 -10   7    9.70    0.58
  -2  10   7   12.50    1.05
   2 -10  -7   12.54    1.07
   2 -10  -7   11.23    1.19
  -2  10   6  236.83    7.70
  -2  10   6  241.79    7.80
   2 -10  -6  233.46    7.60
   2 -10  -6  238.02    7.68
  -2  10   5   60.44    2.32
  -2  10   5   63.47    2.30
   2 -10  -5   60.80    2.24
   2 -10  -5   63.77    2.42
  -2  10   3    8.37    0.81
  -2  10   3    9.03    0.97
   2 -10  -3    8.57    0.97
   2 -10  -3    8.81    0.81
  -2  10   2  426.86   13.47
  -2  10   2  406.03   12.85
   2 -10  -2  416.34   13.13
   2 -10  -2  410.20   12.99
   2  10  -1   28.46    1.03
   2  10  -1   28.70    1.03
  -2 -10   1   28.03    0.99
  -2 -10   1   27.04    1.03
  -2  10   1   27.79    1.19
  -2  10   1   27.37    1.25
   2 -10  -1   30.47    1.35
   2 -10  -1   31.34    1.23
   2  10   0    5.91    0.58
   2  10   0    6.90    0.67
  -2 -10   0    6.47    0.58
  -2 -10   0    6.61    0.67
  -2  10   0    6.35    0.67
  -2  10   0    5.89    0.75
   2 -10   0    6.47    0.60
   2 -10   0    6.31    0.75
   2  10   1   23.03    1.09
   2  10   1   24.60    1.05
  -2 -10  -1   22.93    1.09
  -2 -10  -1   26.34    1.09
  -2  10  -1   22.55    1.01
  -2  10  -1   22.00    0.95
   2 -10   1   23.07    1.03
   2 -10   1   22.08    0.89
   2  10   2   26.56    1.23
   2  10   2   29.44    1.27
  -2 -10  -2   26.30    1.23
  -2 -10  -2   30.05    1.25
  -2  10  -2   27.00    1.07
   2 -10   2   28.90    1.17
   2  10   3  167.39    5.45
   2  10   3  184.53    5.97
  -2 -10  -3  181.00    5.87
  -2 -10  -3  166.06    5.43
  -2  10  -3  180.16    5.73
  -2  10  -3  168.38    5.38
   2 -10   3  183.83    5.85
   2 -10   3  173.38    5.51
   2  10   4    0.34    0.77
  -2 -10  -4    0.81    0.79
  -2  10  -4    1.05    0.50
  -2  10  -4    0.91    0.46
   2 -10   4    1.33    0.54
   2 -10   4    0.89    0.52
   2  10   5   21.88    1.21
   2  10   5   21.05    1.27
  -2 -10  -5   19.86    1.25
  -2  10  -5   20.55    0.89
  -2  10  -5   18.82    0.79
   2 -10   5   19.99    0.91
   2 -10   5   18.07    0.85
   2  10   6  102.57    3.57
   2  10   6  107.15    3.67
  -2 -10  -6  107.65    3.71
  -2 -10  -6  103.18    3.61
   2 -10   6  104.81    3.43
   2 -10   6  105.78    3.47
   2  10   7   37.09    1.75
   2  10   7   42.84    1.82
  -2 -10  -7   42.77    1.86
  -2 -10  -7   37.91    1.79
  -2  10  -7   42.90    1.63
  -2  10  -7   39.87    1.43
   2 -10   7   40.42    1.55
   2 -10   7   37.81    1.47
   2  10   8   24.06    1.45
   2  10   8   25.13    1.37
  -2 -10  -8   24.85    1.43
  -2 -10  -8   25.17    1.49
  -2  10  -8   23.82    1.19
   2 -10   8   19.56    1.13
   2 -10   8   23.05    1.17
   2  10   9   91.52    3.29
   2  10   9   88.60    3.25
  -2 -10  -9   97.11    3.51
  -2 -10  -9   88.90    3.27
  -2  10  -9   90.73    3.13
  -2  10  -9   89.99    3.01
   2 -10   9   83.65    2.92
   2  10  10   38.22    1.82
   2  10  10   38.16    1.92
  -2 -10 -10   41.20    1.96
  -2 -10 -10   39.06    1.94
  -2  10 -10   34.18    1.51
  -2  10 -10   35.78    1.65
   2 -10  10   33.86    1.65
   2  10  11    0.89    1.09
   2  10  11    2.54    1.37
  -2 -10 -11    1.05    1.45
  -2 -10 -11    0.97    1.21
  -2  10 -11    0.00    1.01
  -2  10 -11    0.85    1.03
   2 -10  11    1.31    1.05
   2  10  12  636.32   20.23
   2  10  12  625.21   19.86
  -2 -10 -12  638.50   20.31
  -2 -10 -12  635.52   20.23
  -2  10 -12  713.08   22.47
  -2  10 -12  626.60   19.82
   2 -10  12  639.89   20.25
   2  10  13   16.44    1.55
   2  10  13   16.38    1.39
  -2 -10 -13   15.33    1.49
  -2 -10 -13   17.51    1.57
  -2  10 -13   12.91    1.35
  -2  10 -13   13.75    1.27
   2 -10  13   15.31    1.35
   2 -10  13   10.37    1.51
   2  10  14   11.94    1.35
   2  10  14   12.83    1.51
  -2 -10 -14   10.91    1.47
  -2 -10 -14   12.44    1.47
  -2  10 -14    9.72    1.25
  -2  10 -14    6.80    1.39
   2 -10  14    7.97    1.63
   2 -10  14    9.44    1.27
   2  10  15   43.40    2.18
   2  10  15   46.99    2.16
  -2 -10 -15   43.80    2.20
  -2 -10 -15   41.44    2.20
  -2  10 -15   38.32    2.16
  -2  10 -15   39.83    1.90
   2 -10  15   42.51    2.00
   2 -10  15   35.80    2.22
   2  10  16  290.39    9.50
   2  10  16  296.14    9.72
  -2 -10 -16  286.82    9.46
  -2 -10 -16  276.11    9.10
  -2  10 -16  316.97   10.37
  -2  10 -16  288.01    9.36
   2 -10  16  298.13    9.88
   2 -10  16  286.82    9.34
  -2  10 -17   15.95    1.90
  -2  10 -17   14.96    1.39
   2 -10  17   16.98    1.43
   2 -10  17    9.36    2.04
   2  10  18    6.31    1.53
   2  10  18    7.83    1.25
  -2 -10 -18    9.42    1.47
  -2 -10 -18    6.86    1.41
   2  10  19    1.33    1.13
   2  10  19    1.07    1.55
  -2 -10 -19    1.90    1.39
  -2 -10 -19    0.87    1.29
  -2  10 -19    1.33    1.96
  -2  10 -19   -0.69    1.33
   2 -10  19    0.89    1.23
   2 -10  19    0.67    2.12
   2  10  20   60.56    2.90
   2  10  20   58.55    2.56
  -2 -10 -20   59.98    2.74
  -2 -10 -20   53.89    2.54
  -2  10 -20   57.90    2.58
   2 -10  20   54.35    2.46
   2  10  21    2.36    1.75
   2  10  21    3.25    1.29
  -2 -10 -21    2.94    1.57
  -2 -10 -21    3.31    1.41
  -2  10 -21    3.15    2.00
  -2  10 -21    2.08    1.23
   2 -10  21    4.11    1.27
   2 -10  21    3.77    2.22
  -2  10 -22   36.62    2.06
  -2  10 -22   28.46    2.82
   2 -10  22   31.30    3.27
   2 -10  22   33.70    1.82
   2 -10  24    6.35    2.38
  -2 -12  21    7.83    1.19
  -2  12  20    2.08    1.75
  -2  12  20    1.45    1.15
   2 -12 -20    0.04    1.27
   2 -12 -20    2.96    1.65
   2  12 -19    0.87    1.13
   2  12 -19    0.50    2.08
  -2  12  19    2.44    1.13
  -2  12  19    2.06    1.61
   2 -12 -19    0.69    1.29
   2 -12 -19    1.29    1.57
   2  12 -18   11.27    1.21
   2  12 -18    8.13    1.92
  -2 -12  18   11.43    1.29
  -2 -12  18    8.79    2.38
  -2  12  18   14.46    1.35
  -2  12  18   13.07    1.63
   2 -12 -18   11.56    1.53
   2 -12 -18   14.14    1.49
   2  12 -17   26.28    1.47
  -2  12  17   31.86    1.79
  -2  12  17   30.25    1.96
   2 -12 -17   32.19    1.90
   2 -12 -17   31.20    1.84
   2  12 -16    5.40    1.71
   2  12 -16    6.66    1.13
  -2 -12  16    3.00    1.86
  -2 -12  16    5.93    1.07
   2  12 -15    5.02    1.09
   2  12 -15    5.02    1.53
  -2 -12  15    5.89    1.25
  -2 -12  15    5.93    2.06
  -2  12  15    6.59    1.15
  -2  12  15    6.31    1.39
   2 -12 -15    5.71    1.23
   2 -12 -15    4.68    1.29
  -2  12  14   11.15    1.49
  -2  12  14    9.66    1.19
   2 -12 -14    9.74    1.27
   2 -12 -14    8.53    1.35
   2  12 -13  400.08   12.69
  -2 -12  13  403.85   12.97
  -2 -12  13  402.46   12.81
  -2  12  13  363.38   11.70
  -2  12  13  370.72   12.04
   2 -12 -13  369.14   11.96
   2 -12 -13  362.59   11.70
   2  12 -12   19.50    1.19
   2  12 -12   22.79    1.19
  -2 -12  12   23.25    1.33
  -2 -12  12   18.25    1.49
  -2  12  12   24.06    1.53
  -2  12  12   23.39    1.73
   2 -12 -12   24.95    1.57
   2 -12 -12   23.17    1.69
   2  12 -11    4.54    0.77
  -2 -12  11    4.60    0.85
  -2 -12  11    2.54    1.05
  -2  12  11    5.83    1.15
  -2  12  11    5.34    1.37
   2 -12 -11    5.16    1.17
   2 -12 -11    5.47    1.35
   2  12 -10    0.95    0.42
   2  12 -10    0.79    0.48
  -2 -12  10   -0.60    0.83
  -2 -12  10    0.32    0.65
  -2  12  10    0.50    1.33
  -2  12  10    0.12    1.05
   2 -12 -10   -1.05    1.09
   2 -12 -10    0.87    1.37
  -2  12   9  145.27    4.92
  -2  12   9  141.03    4.90
   2 -12  -9  144.12    4.90
   2 -12  -9  143.19    4.96
  -2  12   8  133.02    4.62
  -2  12   8  137.58    4.66
   2 -12  -8  134.58    4.68
   2 -12  -8  138.11    4.68
  -2  12   7  168.20    5.55
  -2  12   7  168.56    5.67
   2 -12  -7  167.25    5.63
   2 -12  -7  178.82    5.91
  -2  12   6  175.68    5.79
  -2  12   6  160.47    5.40
   2 -12  -6  157.87    5.32
  -2  12   5   81.15    3.00
  -2  12   5   86.88    3.05
   2 -12  -5   86.68    3.03
   2 -12  -5   79.88    2.96
  -2  12   4    1.33    0.85
  -2  12   4    1.39    1.03
   2 -12  -4    1.43    1.01
   2 -12  -4    2.48    0.81
  -2  12   2   56.87    2.12
  -2  12   2   56.05    2.16
   2 -12  -2   55.62    2.14
   2 -12  -2   55.78    2.02
   2  12  -1   31.78    1.13
   2  12  -1   27.13    0.97
  -2  12   1   29.73    1.35
  -2  12   1   30.88    1.45
   2 -12  -1   27.79    1.23
   2 -12  -1   29.89    1.45
   2  12   0   49.15    1.73
   2  12   0   54.69    1.92
  -2 -12   0   52.80    1.90
  -2 -12   0   49.63    1.73
  -2  12   0   49.89    1.84
  -2  12   0   50.84    1.92
   2 -12   0   50.54    1.92
   2 -12   0   47.53    1.71
   2  12   1   12.77    0.97
   2  12   1   11.11    0.81
  -2 -12  -1   11.54    0.79
  -2 -12  -1   13.37    0.99
  -2  12  -1   11.64    0.87
  -2  12  -1    9.46    0.75
   2 -12   1    9.98    0.71
   2 -12   1   11.05    0.87
   2  12   2   20.05    1.07
   2  12   2   18.82    1.19
  -2 -12  -2   21.46    1.11
  -2 -12  -2   19.08    1.19
  -2  12  -2   19.02    0.89
   2  12   3    0.99    0.93
   2  12   3    0.77    0.83
  -2 -12  -3    1.71    0.93
  -2  12  -3    1.01    0.44
  -2  12  -3    1.29    0.44
   2 -12   3    0.14    0.54
   2 -12   3   -0.28    0.54
  -2 -12  -4  153.55    5.12
  -2 -12  -4  162.67    5.34
   2 -12   4  146.62    4.74
  -2 -12  -5  241.79    7.87
  -2 -12  -5  248.34    8.01
   2 -12   5  264.60    8.65
   2  12   6    3.31    0.95
   2  12   6    2.12    1.11
  -2 -12  -6    4.38    0.97
  -2 -12  -6    1.61    1.09
   2 -12   6    2.38    0.44
   2  12   7   93.82    3.31
   2  12   7   83.35    3.09
  -2 -12  -7   90.01    3.21
  -2 -12  -7   89.30    3.27
  -2  12  -7   85.69    2.82
  -2  12  -7   92.33    3.03
   2 -12   7   99.34    3.25
   2 -12   7   86.98    2.88
   2  12   8    1.09    0.99
   2  12   8    1.11    1.21
  -2 -12  -8   -0.61    1.05
  -2 -12  -8    1.73    1.19
  -2  12  -8    0.87    0.58
  -2  12  -8    0.69    0.60
   2 -12   8    0.77    0.71
   2 -12   8    1.19    0.83
   2  12   9  160.43    5.40
   2  12   9  162.19    5.53
  -2 -12  -9  161.54    5.45
  -2 -12  -9  164.24    5.59
  -2  12  -9  160.92    5.20
  -2  12  -9  170.54    5.47
   2 -12   9  170.07    5.53
   2 -12   9  164.28    5.34
   2  12  10   53.75    2.42
   2  12  10   60.48    2.44
  -2 -12 -10   58.30    2.42
  -2 -12 -10   52.13    2.38
  -2  12 -10   56.71    2.12
  -2  12 -10   56.05    2.02
   2 -12  10   55.70    2.14
   2  12  11   51.87    2.24
   2  12  11   47.41    2.28
  -2 -12 -11   46.95    2.14
  -2 -12 -11   46.45    2.24
  -2  12 -11   44.95    1.86
  -2  12 -11   43.96    1.79
   2 -12  11   46.22    1.92
   2  12  12    4.28    1.15
   2  12  12    2.78    1.35
  -2 -12 -12    3.29    1.33
  -2 -12 -12    3.65    1.19
  -2  12 -12    3.77    1.09
  -2  12 -12    4.13    1.07
   2 -12  12    3.37    1.07
   2 -12  12    1.75    1.45
   2  12  13   42.13    2.16
   2  12  13   46.55    2.10
  -2 -12 -13   44.71    2.24
  -2 -12 -13   44.69    2.12
   2 -12  13   43.26    2.00
   2  12  14    5.45    1.41
   2  12  14    6.05    1.17
  -2 -12 -14    5.49    1.23
  -2 -12 -14    4.94    1.33
  -2  12 -14    5.79    1.39
  -2  12 -14    5.38    1.21
   2 -12  14    5.00    1.17
   2 -12  14    6.59    1.69
   2  12  15   37.05    1.90
   2  12  15   33.14    2.00
  -2 -12 -15   36.62    2.00
  -2 -12 -15   34.16    1.86
  -2  12 -15   30.96    1.75
  -2  12 -15   30.17    1.84
   2 -12  15   29.97    2.22
   2 -12  15   32.27    1.79
  -2  12 -16   58.99    2.42
  -2  12 -16   57.17    2.56
   2 -12  16   62.36    2.94
   2 -12  16   60.87    2.54
   2  12  17   27.77    1.71
   2  12  17   30.74    2.02
  -2 -12 -17   28.94    1.86
  -2 -12 -17   26.02    1.73
  -2  12 -17   23.96    2.10
   2 -12  17   26.34    2.52
   2 -12  17   22.28    1.65
   2  12  18   31.46    2.10
   2  12  18   29.55    1.77
  -2 -12 -18   27.85    1.81
  -2  12 -18   29.04    2.44
  -2  12 -18   24.30    1.67
   2 -12  18   24.40    1.67
   2 -12  18   24.64    3.03
   2  12  19   17.91    1.51
   2  12  19   22.89    1.98
  -2 -12 -19   18.39    1.63
  -2 -12 -19   20.75    1.88
   2  12  20    9.88    1.35
   2  12  20   10.02    1.94
  -2 -12 -20   10.06    1.81
  -2 -12 -20   11.19    1.51
  -2  12 -20    2.94    2.24
  -2  12 -20    6.64    1.43
   2 -12  20    5.22    2.44
   2 -12  20    7.20    1.31
   2 -12  21    4.36    2.46
   2 -12  21    3.69    1.27
  -2  14  19   -1.57    1.96
  -2  14  19   -0.85    1.13
   2 -14 -19   -0.77    1.88
   2 -14 -19   -1.21    1.15
  -2  14  18    1.35    1.11
  -2  14  18    0.04    1.73
   2 -14 -18    0.79    1.53
   2 -14 -18    0.16    1.19
  -2  14  17   34.77    1.82
  -2  14  17   34.28    2.26
   2 -14 -17   31.14    1.88
   2 -14 -17   33.03    2.16
  -2  14  16   28.76    2.06
  -2  14  16   30.03    1.69
   2 -14 -16   25.03    1.69
   2 -14 -16   27.77    1.94
  -2  14  14    2.66    1.07
  -2  14  14    3.87    1.51
   2 -14 -14    2.68    1.21
  -2  14  13   36.20    1.79
  -2  14  13   33.72    2.06
  -2  14  12    1.96    1.05
  -2  14  12    2.36    1.39
  -2  14  11    4.48    1.05
  -2  14  11    6.11    1.41
   2 -14 -11    4.80    1.49
  -2  14  10   38.76    1.84
  -2  14  10   36.60    2.08
   2 -14 -10   36.52    1.84
   2 -14 -10   34.61    2.02
  -2  14   9   26.26    1.82
   2 -14  -9   23.80    1.81
  -2  14   8   -0.63    1.07
  -2  14   8   -0.54    1.31
   2 -14  -8   -0.34    0.99
   2 -14  -8   -1.81    1.27
  -2  14   7  101.91    3.59
  -2  14   7   96.04    3.57
   2 -14  -7  101.66    3.57
   2 -14  -7   94.63    3.53
  -2  14   6   12.95    1.15
  -2  14   6   11.19    1.33
   2 -14  -6   15.17    1.39
   2 -14  -6   15.23    1.15
  -2  14   5   35.03    1.63
  -2  14   5   34.22    1.79
   2 -14  -5   34.67    1.81
   2 -14  -5   38.14    1.69
  -2  14   4    7.34    1.21
  -2  14   4    7.64    1.05
   2 -14  -4    9.06    0.99
   2 -14  -4    8.45    1.21
  -2  14   3    1.31    1.11
   2 -14  -3    2.64    1.09
   2 -14  -3    1.21    0.89
  -2  14   2    3.33    0.97
  -2  14   2    2.94    1.03
   2 -14  -2    2.10    0.87
   2 -14  -2    2.20    1.05
  -2 -14   1    8.37    0.52
  -2  14   1    7.82    1.03
  -2  14   1    6.94    0.95
   2 -14  -1    6.68    1.03
   2 -14  -1    6.19    0.83
   2  14   0   14.34    0.83
   2  14   0   11.96    0.81
  -2 -14   0   14.98    0.83
  -2 -14   0   13.71    0.87
  -2  14   0   14.90    1.05
  -2  14   0   13.01    0.99
   2 -14   0   13.05    0.87
   2 -14   0   15.00    1.07
   2  14   1   39.57    1.59
   2  14   1   43.72    1.73
  -2 -14  -1   40.50    1.57
  -2 -14  -1   43.28    1.75
  -2  14  -1   38.02    1.51
  -2  14  -1   41.10    1.55
   2 -14   1   38.62    1.49
   2 -14   1   38.40    1.53
   2  14   2    9.38    0.95
   2  14   2   11.68    1.11
  -2 -14  -2   11.05    1.13
  -2 -14  -2   10.16    0.89
  -2  14  -2   10.12    0.65
  -2  14  -2   11.25    0.63
   2 -14   2    9.28    0.69
   2 -14   2    9.64    0.73
   2  14   3   21.86    1.23
   2  14   4    1.82    1.11
   2  14   4    1.75    0.87
  -2 -14  -4    1.13    0.89
  -2 -14  -4    1.35    1.13
   2  14   5  149.40    4.96
   2  14   5  137.94    4.72
  -2 -14  -5  154.26    5.14
  -2 -14  -5  135.32    4.64
   2  14   6   29.48    1.49
   2  14   6   27.25    1.67
  -2 -14  -6   28.07    1.67
  -2 -14  -6   29.89    1.55
   2  14   7   35.41    1.65
   2  14   7   29.08    1.75
  -2 -14  -7   31.52    1.81
  -2 -14  -7   35.45    1.71
   2  14   8   16.09    1.23
   2  14   8   15.11    1.51
  -2 -14  -8   17.79    1.57
  -2 -14  -8   19.14    1.39
   2  14   9   54.57    2.24
   2  14   9   47.74    2.28
  -2 -14  -9   55.86    2.34
  -2 -14  -9   51.95    2.42
   2  14  10   22.91    1.75
   2  14  10   24.97    1.49
  -2 -14 -10   24.58    1.53
  -2 -14 -10   21.10    1.73
   2  14  11   70.44    2.70
   2  14  11   63.47    2.78
  -2 -14 -11   63.61    2.78
  -2 -14 -11   69.46    2.76
  -2  14 -11   67.16    2.30
   2  14  12   16.92    1.65
   2  14  12   18.92    1.37
  -2 -14 -12   19.48    1.49
  -2 -14 -12   18.84    1.71
   2  14  13   22.28    1.41
   2  14  13   18.67    1.73
  -2 -14 -13   18.88    1.73
  -2 -14 -13   21.24    1.53
   2  14  14    0.26    1.49
   2  14  14   -0.46    1.05
  -2 -14 -14   -1.21    1.17
  -2 -14 -14    0.61    1.47
  -2  14 -14    0.71    0.87
   2 -14  15    4.94    1.71
   2  14  16   26.50    1.61
   2  14  16   25.75    2.06
  -2 -14 -16   26.04    1.77
  -2 -14 -16   24.73    1.96
   2  14  17   -0.06    1.13
   2  14  17   -0.63    1.65
  -2 -14 -17   -1.19    1.53
  -2 -14 -17    0.16    1.31
   2  14  18    1.07    1.13
   2  14  18    0.99    1.81
  -2 -14 -18    0.46    1.57
  -2 -14 -18   -0.60    1.31
   2  14  19    4.78    1.27
  -2 -14 -19    3.65    1.23
  -2  16  17    2.82    1.11
  -2  16  17    2.72    2.06
   2 -16 -17    2.88    1.81
  -2  16  16   24.79    2.28
  -2  16  16   24.97    1.51
   2 -16 -16   25.94    2.12
   2 -16 -16   26.62    1.63
  -2  16  15    1.81    1.71
  -2  16  15    0.71    1.03
   2 -16 -15   -0.18    1.05
   2 -16 -15   -0.36    1.47
  -2  16  13    1.67    1.59
  -2  16  13    0.28    1.11
   2 -16 -13    0.42    1.47
  -2  16  12   17.59    1.86
  -2  16  12   18.57    1.41
   2 -16 -12   19.20    1.75
   2 -16 -12   19.10    1.33
  -2  16  11    0.18    1.53
  -2  16  11    0.44    1.07
   2 -16 -11   -0.16    0.95
   2 -16 -11   -0.26    1.39
  -2  16  10   72.28    2.78
  -2  16  10   72.08    3.13
   2 -16 -10   68.49    2.64
   2 -16 -10   73.67    3.11
  -2  16   9    6.90    1.17
  -2  16   9    5.89    1.61
   2 -16  -9    8.19    1.57
   2 -16  -9    6.41    1.03
  -2  16   8   42.94    2.24
  -2  16   8   41.40    1.86
   2 -16  -8   41.99    2.18
   2 -16  -8   44.39    1.92
  -2  16   7   15.27    1.59
  -2  16   7   15.29    1.23
   2 -16  -7   15.49    1.17
   2 -16  -7   15.71    1.55
  -2  16   6   63.33    2.70
  -2  16   6   67.32    2.60
   2 -16  -6   66.96    2.80
   2 -16  -6   61.95    2.36
  -2  16   5   25.53    1.53
  -2  16   5   28.34    1.79
   2 -16  -5   26.56    1.39
   2 -16  -5   28.19    1.77
  -2  16   4    4.62    1.21
  -2  16   4    5.73    1.29
   2 -16  -4    3.17    1.29
   2 -16  -4    5.10    1.07
  -2  16   3   69.94    2.74
  -2  16   3   63.53    2.50
   2 -16  -3   66.53    2.64
   2 -16  -3   64.33    2.42
  -2  16   2  178.91    5.89
  -2  16   2  187.11    6.17
  -2  16   1   11.27    1.17
  -2  16   1   11.27    1.19
   2 -16  -1   11.92    1.19
   2 -16  -1   10.79    0.99
  -2  16   0   33.11    1.53
  -2  16   0   38.70    1.65
   2  16   1   16.15    1.13
   2  16   1   13.21    1.09
   2  16   2   66.17    2.48
   2  16   2   66.49    2.50
  -2 -16  -2   64.48    2.48
  -2 -16  -2   62.42    2.28
   2  16   4   61.61    2.38
   2  16   4   64.92    2.62
  -2 -16  -4   61.41    2.30
  -2 -16  -4   59.84    2.48
   2  16   5    6.27    1.01
   2  16   5    4.60    1.33
  -2 -16  -5    5.71    1.35
  -2 -16  -5    7.02    0.99
   2  16   6    0.34    1.31
   2  16   6    0.06    0.97
  -2 -16  -6    0.16    1.33
  -2 -16  -6    1.17    0.93
   2  16   7   12.77    1.17
   2  16   7    9.78    1.53
  -2 -16  -7   12.30    1.13
  -2 -16  -7   12.14    1.53
   2  16   8   39.31    2.20
   2  16   8   44.07    1.92
  -2 -16  -8   43.68    2.26
  -2 -16  -8   49.11    2.10
   2  16   9    5.20    1.71
  -2 -16  -9    4.22    1.57
  -2 -16  -9    4.36    1.03
   2  16  10    3.51    1.03
   2  16  10    2.68    1.55
  -2 -16 -10    4.01    1.07
  -2 -16 -10    4.52    1.55
   2  16  11    2.32    1.01
   2  16  11    1.81    1.59
  -2 -16 -11    2.04    1.51
  -2 -16 -11    1.82    1.05
   2  16  12   29.28    2.22
   2  16  12   30.80    1.63
  -2 -16 -12   29.34    1.65
  -2 -16 -12   29.02    2.08
   2  16  13    7.32    1.09
   2  16  13   11.86    1.86
  -2 -16 -13    8.13    1.19
  -2 -16 -13    7.64    1.73
   2  16  15    3.35    1.09
   2  16  15    3.63    1.82
  -2 -16 -15    3.53    1.59
  -2 -16 -15    1.92    1.09
   2  16  16   53.16    2.90
   2  16  16   52.66    2.30
  -2 -16 -16   50.08    2.28
  -2 -16 -16   57.32    2.90
   2  16  17   -0.69    2.06
   2  16  17   -0.54    1.13
  -2 -16 -17    0.67    1.88
  -2  18  16    1.33    1.39
  -2  18  16    1.21    2.00
   2 -18 -16   -2.84    1.94
  -2  18  15    0.26    1.29
  -2  18  15    1.05    2.04
   2 -18 -15    0.95    1.75
  -2  18  14    2.42    2.00
  -2  18  14    1.67    1.19
   2 -18 -14    1.71    1.03
   2 -18 -14   -0.08    1.82
  -2  18  12    1.90    1.94
  -2  18  12    0.30    1.01
   2 -18 -12   -0.99    0.93
   2 -18 -12    0.52    1.69
  -2  18  11    1.47    0.99
  -2  18  11   -1.13    1.81
   2 -18 -11   -0.16    1.63
   2 -18 -11    0.22    0.93
  -2  18  10    1.77    1.07
  -2  18  10    2.74    1.73
   2 -18 -10    1.90    0.99
   2 -18 -10    2.90    1.63
  -2  18   9   11.92    1.84
  -2  18   9   12.24    1.31
   2 -18  -9   10.67    1.81
   2 -18  -9   10.20    1.15
   2 -18  -8   -1.41    1.53
   2 -18  -8    2.06    0.97
  -2  18   7    6.64    1.86
  -2  18   7    6.31    1.23
   2 -18  -7    4.80    1.67
   2 -18  -7    5.10    1.09
  -2  18   6    3.53    1.35
  -2  18   6    3.63    1.69
   2 -18  -6    2.14    1.13
   2 -18  -6    2.56    1.59
  -2  18   5    0.65    1.55
  -2  18   5    1.23    1.23
   2 -18  -5    0.73    1.37
   2 -18  -5    1.47    1.11
  -2  18   4    0.61    1.51
  -2  18   4    0.16    1.25
   2 -18  -4    1.21    1.05
   2 -18  -4   -0.63    1.37
  -2  18   3    6.39    1.45
   2 -18  -3    6.39    1.07
   2 -18  -3    7.02    1.43
  -2  18   2    3.13    1.01
   2  18   3   11.88    1.29
   2  18   4    0.65    1.13
   2  18   4    1.01    1.39
  -2 -18  -4    2.86    1.37
  -2 -18  -4    1.45    0.95
   2  18   5    6.64    1.19
   2  18   5    5.43    1.55
  -2 -18  -5    6.68    1.43
  -2 -18  -5    5.08    0.99
   2  18   6    7.54    1.61
   2  18   6    8.11    1.21
  -2 -18  -6    8.31    1.61
  -2 -18  -6    8.03    1.05
   2  18   7    0.14    1.11
   2  18   7   -0.12    1.69
  -2 -18  -7    0.14    1.01
  -2 -18  -7    1.21    1.69
   2  18   9   35.49    2.36
   2  18   9   35.98    1.81
  -2 -18  -9   39.81    2.42
  -2 -18  -9   34.33    1.69
   2  18  10    3.71    1.71
   2  18  10    0.99    1.09
  -2 -18 -10    2.08    1.55
  -2 -18 -10    3.25    1.01
   2  18  11    1.09    1.81
   2  18  11    2.58    1.05
  -2 -18 -11    2.66    1.73
  -2 -18 -11    2.08    0.93
   2  18  12    3.63    1.94
   2  18  12    0.73    1.07
  -2 -18 -12    2.24    1.81
  -2 -18 -12    0.40    0.93
   2  18  14    8.45    1.31
   2  18  14    6.51    2.08
  -2 -18 -14    9.92    1.98
   2  18  15    5.63    1.21
   2  18  15    3.15    2.02
  -2 -18 -15    8.83    1.88
   2  18  16    0.99    1.25
   2  18  16   -4.05    1.86
  -2 -18 -16    1.77    2.06
   3   1 -25   85.87    3.69
   3   1 -25   78.39    3.23
  -3  -1  25   83.86    3.31
  -3  -1  25   82.28    3.87
   3   1 -24    0.97    1.57
   3   1 -24    0.18    1.37
  -3  -1  24   -0.16    1.19
  -3  -1  24    1.41    1.81
  -3   1  24    1.09    1.75
  -3   1  24    0.14    1.19
   3  -1 -24    2.04    1.63
   3  -1 -24   -1.75    1.35
   3   1 -23    2.50    1.35
   3   1 -23    2.36    1.47
  -3  -1  23    3.03    1.19
  -3  -1  23    4.30    1.69
  -3   1  23    1.98    1.13
  -3   1  23    2.12    1.63
   3  -1 -23    1.96    1.31
   3  -1 -23    2.64    1.57
   3   1 -22   61.03    2.72
   3   1 -22   63.00    2.80
  -3  -1  22   59.39    2.86
  -3  -1  22   62.52    2.64
  -3   1  22   67.16    2.78
  -3   1  22   64.25    2.98
   3  -1 -22   62.92    2.76
   3  -1 -22   67.16    2.98
   3   1 -21   98.30    3.75
   3   1 -21  104.97    4.01
  -3  -1  21   99.39    4.03
  -3  -1  21   99.85    3.71
  -3   1  21   98.03    3.91
  -3   1  21   94.28    3.71
   3  -1 -21  103.22    3.99
   3   1 -20    0.52    1.45
   3   1 -20   -0.28    1.31
  -3  -1  20    0.20    1.13
  -3  -1  20    1.92    1.61
  -3   1  20    1.96    1.21
  -3   1  20    1.92    1.65
   3  -1 -20    2.08    1.51
   3  -1 -20    2.24    1.35
   3   1 -19   98.80    3.71
   3   1 -19   94.75    3.61
  -3  -1  19   88.82    3.53
  -3  -1  19  103.24    3.81
  -3   1  19   98.11    3.89
  -3   1  19   89.36    3.37
   3  -1 -19   94.89    3.71
   3  -1 -19   96.42    3.65
   3   1 -18   45.28    2.28
   3   1 -18   46.32    2.28
  -3  -1  18   47.03    2.24
  -3  -1  18   40.40    2.34
  -3   1  18   47.96    2.26
  -3   1  18   44.15    2.38
   3  -1 -18   43.48    2.24
   3  -1 -18   45.30    2.24
   3   1 -17  134.17    4.74
   3   1 -17  133.21    4.70
  -3  -1  17  130.83    4.62
  -3  -1  17  125.80    4.60
  -3   1  17  131.45    4.74
  -3   1  17  128.49    4.52
   3  -1 -17  134.13    4.76
   3  -1 -17  129.23    4.62
  -3   1  16   -0.32    1.21
  -3   1  16   -1.71    1.39
   3  -1 -16    0.61    1.29
   3  -1 -16    3.13    1.31
   3   1 -15   95.63    3.51
   3   1 -15   91.00    3.37
  -3  -1  15   93.50    3.45
  -3  -1  15   87.10    3.37
   3   1 -14  220.37    7.28
   3   1 -14  215.02    7.10
  -3  -1  14  213.63    7.12
  -3  -1  14  211.25    6.98
  -3   1  14  213.43    7.06
  -3   1  14  218.59    7.28
   3  -1 -14  214.82    7.12
   3  -1 -14  216.01    7.18
   3   1 -13    1.43    1.07
   3   1 -13    2.34    1.05
  -3  -1  13    2.06    1.07
  -3  -1  13    0.97    1.17
  -3   1  13    1.65    1.17
  -3   1  13    1.67    1.07
   3  -1 -13    2.80    1.15
   3  -1 -13    1.81    1.07
   3   1 -12  236.64    7.72
   3   1 -12  240.60    7.83
  -3  -1  12  241.59    7.93
  -3  -1  12  233.66    7.64
  -3   1  12  231.28    7.56
  -3   1  12  232.87    7.64
   3  -1 -12  231.08    7.56
   3  -1 -12  223.54    7.32
   3   1 -11  426.26   13.59
   3   1 -11  412.77   13.17
  -3  -1  11  436.97   13.94
  -3  -1  11  420.51   13.39
  -3   1  11  423.09   13.51
  -3   1  11  441.93   14.12
   3  -1 -11  425.07   13.57
   3  -1 -11  425.27   13.57
   3   1 -10   11.19    1.23
   3   1 -10   13.41    1.25
  -3  -1  10   12.67    1.17
  -3  -1  10   12.42    1.33
  -3   1  10   14.66    1.25
  -3   1  10   13.61    1.41
   3  -1 -10   12.95    1.27
   3  -1 -10   13.77    1.31
  -3   1   9   15.41    1.23
  -3   1   9   14.32    1.37
   3  -1  -9   13.29    1.23
   3  -1  -9   13.11    1.25
   3   1  -8    7.97    1.01
   3   1  -8    8.23    1.01
  -3  -1   8    7.76    1.09
  -3  -1   8    8.61    0.99
   3   1  -7 1170.48   36.68
   3   1  -7 1141.72   35.78
  -3  -1   7 1148.86   36.02
  -3  -1   7 1144.70   35.88
  -3   1   7 1157.39   36.30
  -3   1   7 1150.45   36.08
   3  -1  -7 1132.40   35.53
   3  -1  -7 1166.72   36.58
   3   1  -6 2183.87   68.27
   3   1  -6 2271.15   70.99
  -3  -1   6 2229.49   69.66
  -3  -1   6 2249.33   70.32
   3  -1  -6 2239.41   70.00
   3  -1  -6 2217.59   69.36
   3   1  -5 1756.22   54.90
   3   1  -5 1753.84   54.82
  -3  -1   5 1739.36   54.39
  -3  -1   5 1737.97   54.35
  -3   1   5 1651.49   51.65
  -3   1   5 1753.64   54.84
   3  -1  -5 1797.28   56.21
   3  -1  -5 1746.90   54.63
   3   1  -4  373.70   11.78
   3   1  -4  389.17   12.26
  -3  -1   4  381.83   12.04
  -3  -1   4  357.83   11.29
  -3   1   4  378.26   11.94
  -3   1   4  368.14   11.62
   3  -1  -4  363.19   11.46
   3  -1  -4  384.41   12.14
   3   1  -3 1901.42   59.39
   3   1  -3 1889.12   59.03
  -3  -1   3 1921.25   60.02
  -3  -1   3 1952.59   60.99
  -3   1   3 1937.32   60.54
  -3   1   3 1991.47   62.18
   3  -1  -3 1922.24   60.06
   3  -1  -3 2078.74   64.98
   3   1  -2  675.99   21.12
   3   1  -2  697.41   21.80
  -3  -1   2  683.53   21.36
  -3  -1   2  681.74   21.32
  -3   1   2  681.34   21.32
  -3   1   2  676.19   21.16
   3  -1  -2  698.40   21.84
   3  -1  -2  676.78   21.18
  -3   1   1 1550.93   48.42
  -3   1   1 1474.36   46.04
   3   1   0 1033.03   32.25
  -3  -1   0 1078.45   33.68
  -3   1   0  997.92   31.16
   3   1   1  702.37   21.96
   3   1   1  706.93   22.10
  -3  -1  -1  703.36   21.98
  -3  -1  -1  663.69   20.75
  -3   1  -1  732.12   22.87
  -3   1  -1  754.34   23.56
   3  -1   1  681.54   21.30
   3   1   2  191.69    6.07
   3   1   2  186.45    5.91
  -3   1  -2  187.05    5.89
  -3   1  -2  197.26    6.23
   3  -1   2  195.81    6.19
   3  -1   2  195.68    6.17
   3   1   3  794.01   24.87
   3   1   3  833.88   26.12
  -3  -1  -3  788.65   24.71
  -3  -1  -3  771.40   24.16
  -3   1  -3  801.94   25.11
  -3   1  -3  796.98   24.95
   3  -1   3  786.27   24.62
   3  -1   3  804.72   25.19
   3   1   4   77.12    2.72
   3   1   4   78.45    2.74
  -3  -1  -4   73.51    2.64
  -3  -1  -4   74.54    2.62
  -3   1  -4   81.31    2.80
  -3   1  -4   79.44    2.70
   3  -1   4   82.89    2.82
   3  -1   4   81.07    2.78
   3   1   5 1120.70   35.11
   3   1   5 1095.90   34.33
  -3  -1  -5 1119.51   35.07
  -3  -1  -5 1106.81   34.69
  -3   1  -5 1111.97   34.83
  -3   1  -5 1108.80   34.71
   3  -1   5 1097.89   34.37
   3  -1   5 1090.75   34.18
   3   1   6    1.15    0.87
   3   1   6    0.69    0.89
  -3  -1  -6    0.36    0.95
  -3  -1  -6    0.40    0.89
  -3   1  -6   -0.20    0.83
  -3   1  -6   -0.32    0.89
   3  -1   6    0.14    0.83
   3  -1   6   -0.61    0.89
   3   1   7   46.45    2.00
  -3  -1  -7   46.30    1.92
  -3   1  -7   47.41    1.88
  -3   1  -7   43.40    1.82
   3  -1   7   46.91    1.92
   3  -1   7   50.16    1.98
   3   1   8  637.90   20.15
   3   1   8  621.24   19.62
  -3  -1  -8  633.14   20.01
  -3  -1  -8  657.74   20.75
   3   1   9  118.81    4.13
   3   1   9  123.83    4.26
  -3  -1  -9  125.46    4.32
  -3  -1  -9  114.87    4.05
  -3   1  -9  123.77    4.28
  -3   1  -9  119.90    4.11
   3  -1   9  125.80    4.32
   3  -1   9  123.65    4.24
   3   1  10   17.44    1.45
   3   1  10   17.65    1.37
  -3  -1 -10   18.45    1.45
  -3  -1 -10   15.07    1.41
  -3   1 -10   17.53    1.47
  -3   1 -10   18.15    1.39
   3  -1  10   18.67    1.41
   3  -1  10   16.96    1.45
   3   1  11  322.32   10.39
   3   1  11  308.44    9.96
  -3  -1 -11  299.32    9.70
  -3  -1 -11  324.90   10.47
  -3   1 -11  328.67   10.61
  -3   1 -11  309.83    9.98
   3  -1  11  327.48   10.53
   3  -1  11  319.35   10.27
   3   1  12  954.28   30.07
   3   1  12  912.23   28.76
  -3  -1 -12  910.84   28.74
  -3  -1 -12  919.57   28.98
  -3   1 -12  904.10   28.48
  -3   1 -12  933.65   29.40
   3  -1  12  949.72   29.89
   3  -1  12  876.13   27.61
   3   1  13   21.92    1.47
   3   1  13   23.09    1.55
  -3  -1 -13   20.97    1.49
  -3  -1 -13   23.52    1.57
  -3   1 -13   21.86    1.45
  -3   1 -13   25.19    1.59
   3  -1  13   23.88    1.51
   3  -1  13   24.71    1.59
   3   1  14    1.57    1.27
   3   1  14    0.79    1.15
  -3  -1 -14    1.81    1.21
  -3  -1 -14    2.16    1.23
  -3   1 -14    0.93    1.15
  -3   1 -14    1.63    1.21
   3  -1  14    2.64    1.17
   3  -1  14    1.31    1.25
   3   1  15  452.84   14.56
  -3  -1 -15  438.36   14.08
  -3   1 -15  435.98   14.00
  -3   1 -15  437.96   14.04
   3  -1  15  424.87   13.63
   3  -1  15  445.30   14.30
   3   1  16    6.63    1.45
   3   1  16    5.20    1.31
  -3  -1 -16    8.23    1.39
  -3  -1 -16    7.97    1.43
  -3   1 -16    5.57    1.33
  -3   1 -16    5.42    1.35
   3  -1  16    4.70    1.29
   3  -1  16    5.18    1.45
   3   1  17   50.64    2.36
   3   1  17   50.62    2.48
  -3  -1 -17   48.81    2.38
  -3  -1 -17   52.39    2.46
  -3   1 -17   51.71    2.42
  -3   1 -17   52.78    2.40
   3  -1  17   53.26    2.42
   3  -1  17   49.25    2.42
   3   1  18   43.54    2.16
   3   1  18   45.98    2.36
  -3  -1 -18   42.57    2.24
  -3  -1 -18   44.47    2.28
  -3   1 -18   40.03    2.16
  -3   1 -18   41.16    2.20
   3  -1  18   36.04    2.20
   3  -1  18   43.00    2.18
   3   1  19   48.87    2.34
   3   1  19   50.56    2.52
  -3  -1 -19   50.16    2.46
  -3  -1 -19   50.76    2.48
  -3   1 -19   46.24    2.32
  -3   1 -19   48.38    2.40
   3  -1  19   45.78    2.44
   3  -1  19   49.75    2.36
   3   1  20    6.78    1.43
   3   1  20    6.15    1.69
  -3  -1 -20    6.41    1.53
  -3  -1 -20    5.04    1.55
  -3   1 -20    6.98    1.45
  -3   1 -20    5.16    1.49
   3  -1  20    6.11    1.63
   3  -1  20    4.84    1.31
   3   1  21    5.45    1.35
   3   1  21    4.92    1.59
  -3  -1 -21    4.86    1.51
  -3  -1 -21    5.81    1.51
   3   1  22   35.45    2.26
   3   1  22   38.18    2.08
  -3  -1 -22   38.36    2.18
  -3  -1 -22   39.93    2.22
  -3   1 -22   39.04    2.24
  -3   1 -22   35.64    2.18
   3  -1  22   29.81    2.18
   3  -1  22   36.18    2.00
   3   1  23   62.52    2.74
   3   1  23   65.64    3.11
  -3  -1 -23   61.21    2.90
  -3  -1 -23   62.64    2.90
  -3   1 -23   62.96    2.82
  -3   1 -23   64.46    3.03
   3  -1  23   64.50    2.78
   3  -1  23   56.49    2.92
   3   1  24   -1.31    1.77
   3   1  24   -1.61    1.35
  -3  -1 -24    0.34    1.57
  -3  -1 -24    1.11    1.67
  -3   1 -24   -1.41    1.73
  -3   1 -24    0.99    1.51
   3  -1  24    0.85    1.82
   3  -1  24    0.06    1.37
   3   3 -25    0.36    1.35
   3   3 -25    1.73    1.81
  -3  -3  25    0.16    1.27
  -3  -3  25   -1.17    2.08
   3   3 -24    4.26    1.63
   3   3 -24    2.38    1.33
  -3  -3  24    3.63    1.27
  -3  -3  24    2.48    1.81
  -3   3  24    2.50    1.79
  -3   3  24    4.24    1.25
   3  -3 -24    2.78    1.43
   3  -3 -24    6.47    1.69
  -3  -3  23    4.32    1.73
  -3  -3  23    3.31    1.23
  -3   3  23    4.64    1.61
  -3   3  23    3.31    1.19
   3  -3 -23    4.11    1.33
   3  -3 -23    4.32    1.49
  -3   3  22  118.60    4.26
  -3   3  22  126.01    4.66
   3  -3 -22  119.17    4.36
   3  -3 -22  130.71    4.76
   3   3 -21    0.48    1.31
   3   3 -21    3.73    1.43
  -3  -3  21    2.42    1.57
  -3  -3  21    2.82    1.19
  -3   3  21    2.12    1.53
  -3   3  21    2.78    1.21
   3  -3 -21    2.02    1.33
   3  -3 -21    3.00    1.41
   3   3 -20    3.63    1.45
   3   3 -20    3.89    1.29
  -3  -3  20    3.17    1.11
  -3  -3  20    1.96    1.49
   3   3 -19    2.64    1.31
   3   3 -19    0.38    1.41
  -3  -3  19    1.09    1.31
  -3  -3  19   -0.26    1.53
  -3   3  19   -0.04    1.21
  -3   3  19    1.45    1.61
   3  -3 -19    0.73    1.29
   3  -3 -19    0.89    1.43
   3   3 -18  234.26    7.78
   3   3 -18  234.45    7.78
  -3  -3  18  236.24    7.93
  -3  -3  18  230.29    7.64
  -3   3  18  206.68    6.90
  -3   3  18  228.90    7.74
   3  -3 -18  228.50    7.64
   3  -3 -18  215.81    7.24
   3   3 -17   33.22    1.92
   3   3 -17   33.18    1.94
  -3  -3  17   30.51    1.92
  -3  -3  17   33.96    1.88
  -3   3  17   31.88    2.04
  -3   3  17   32.77    1.79
   3  -3 -17   32.37    1.92
   3  -3 -17   31.14    1.82
   3   3 -16    9.06    1.37
   3   3 -16    5.83    1.29
  -3  -3  16    8.01    1.39
  -3  -3  16    7.89    1.27
  -3   3  16    7.02    1.49
  -3   3  16    9.30    1.37
   3  -3 -16    9.88    1.41
   3  -3 -16    7.80    1.37
   3   3 -15   -0.91    1.15
   3   3 -15   -1.11    1.19
  -3  -3  15    0.02    1.27
  -3  -3  15    1.84    1.15
  -3   3  15   -0.06    1.39
  -3   3  15   -0.04    1.17
   3  -3 -15    1.82    1.25
   3  -3 -15    0.44    1.31
   3   3 -14  364.57   11.72
   3   3 -14  358.62   11.52
  -3  -3  14  361.80   11.64
  -3  -3  14  349.50   11.23
  -3   3  14  371.52   12.10
   3  -3 -14  363.78   11.74
   3  -3 -14  350.09   11.31
   3   3 -13  422.89   13.49
   3   3 -13  420.71   13.43
  -3  -3  13  425.07   13.57
  -3  -3  13  415.55   13.25
  -3   3  13  402.26   12.93
  -3   3  13  396.11   12.69
   3  -3 -13  394.72   12.67
   3  -3 -13  417.34   13.39
   3   3 -12  302.89    9.76
   3   3 -12  306.06    9.84
  -3  -3  12  309.03    9.98
  -3  -3  12  299.32    9.64
  -3   3  12  309.23   10.02
  -3   3  12  294.55    9.52
   3  -3 -12  309.03   10.00
   3  -3 -12  292.77    9.48
   3   3 -11    3.87    0.95
   3   3 -11    3.41    0.97
  -3  -3  11    3.13    1.13
  -3  -3  11    5.10    0.99
  -3   3  11    3.23    1.11
  -3   3  11    4.24    1.03
   3  -3 -11    3.91    1.03
   3  -3 -11    4.84    1.13
   3   3 -10  611.92   19.32
   3   3 -10  624.62   19.72
  -3  -3  10  616.68   19.50
  -3  -3  10  615.49   19.46
  -3   3  10  611.92   19.36
  -3   3  10  635.52   20.13
   3  -3 -10  608.95   19.28
   3  -3 -10  639.89   20.25
   3   3  -9  255.28    8.21
   3   3  -9  264.41    8.51
  -3  -3   9  255.08    8.25
  -3  -3   9  253.89    8.19
  -3   3   9  273.73    8.87
  -3   3   9  265.40    8.59
   3  -3  -9  277.69    9.01
   3  -3  -9  277.89    8.99
   3   3  -8   72.62    2.60
   3   3  -8   81.38    2.88
  -3  -3   8   78.77    2.80
  -3  -3   8   80.08    2.88
  -3   3   8   84.86    3.07
  -3   3   8   84.52    3.03
   3  -3  -8   81.50    3.00
   3  -3  -8   84.46    3.07
   3   3  -7  193.63    6.25
   3   3  -7  193.24    6.23
  -3  -3   7  194.70    6.29
  -3  -3   7  188.00    6.09
   3   3  -6    0.34    0.71
   3   3  -6    0.40    0.69
  -3  -3   6    0.83    0.79
  -3  -3   6    0.24    0.69
  -3   3   6    2.48    0.89
  -3   3   6    0.46    0.89
   3  -3  -6    0.81    0.87
   3  -3  -6    0.65    0.89
   3   3  -5 1083.41   33.90
   3   3  -5 1041.55   32.59
  -3  -3   5 1086.18   34.00
  -3  -3   5 1076.27   33.68
  -3   3   5 1092.93   34.26
  -3   3   5 1070.32   33.56
   3  -3  -5 1109.39   34.77
   3  -3  -5 1049.69   32.91
   3   3  -4    3.89    0.58
   3   3  -4    3.91    0.61
  -3  -3   4    4.74    0.58
  -3  -3   4    4.54    0.63
  -3   3   4    5.20    0.83
  -3   3   4    2.70    0.81
   3  -3  -4    5.22    0.83
   3  -3  -4    3.31    0.81
   3   3  -3 7202.22  224.93
  -3   3   3 7973.81  248.93
   3  -3  -3 7606.86  237.43
   3   3  -2   57.96    1.88
   3   3  -2   59.74    1.92
  -3  -3   2   57.46    1.86
  -3   3   2   60.02    2.10
  -3   3   2   61.59    2.16
   3  -3  -2   61.91    2.18
   3  -3  -2   64.72    2.22
   3   3  -1 1033.82   32.45
   3   3  -1  995.73   31.26
  -3  -3   1 1040.36   32.63
  -3   3   1  988.20   30.90
   3  -3  -1 1004.86   31.42
   3  -3  -1  976.89   30.55
   3   3   0  243.38    7.66
   3   3   0  230.69    7.26
  -3  -3   0  239.41    7.54
  -3  -3   0  225.33    7.10
  -3   3   0  225.73    7.12
  -3   3   0  223.74    7.06
   3  -3   0  238.82    7.52
   3  -3   0  231.28    7.30
   3   3   1  857.68   26.84
   3   3   1  832.09   26.04
  -3  -3  -1  822.97   25.77
  -3  -3  -1  807.50   25.27
  -3   3  -1  833.68   26.06
  -3   3  -1  843.60   26.36
   3  -3   1  858.87   26.86
   3  -3   1  806.51   25.21
   3   3   2  413.77   13.01
   3   3   2  422.10   13.27
  -3  -3  -2  401.67   12.65
  -3  -3  -2  408.61   12.87
  -3   3  -2  412.97   12.93
  -3   3  -2  409.20   12.83
   3  -3   2  424.48   13.31
   3  -3   2  405.24   12.69
   3   3   3   93.50    3.13
   3   3   3   92.16    3.09
  -3  -3  -3   85.59    2.94
  -3  -3  -3   89.64    3.01
  -3   3  -3   92.04    2.98
  -3   3  -3   90.61    2.96
   3  -3   3   90.29    2.96
   3  -3   3   92.95    3.01
   3   3   4 2279.08   71.23
   3   3   4 2253.30   70.42
  -3  -3  -4 2205.69   68.97
  -3  -3  -4 2239.41   70.04
  -3   3  -4 2277.10   71.15
  -3   3  -4 2336.60   73.01
   3  -3   4 2330.65   72.80
   3  -3   4 2312.80   72.28
   3   3   5  951.30   29.85
   3   3   5  943.17   29.59
  -3  -3  -5  923.14   28.98
  -3  -3  -5  929.29   29.16
  -3   3  -5  986.41   30.88
  -3   3  -5  961.22   30.11
   3  -3   5  981.85   30.72
   3  -3   5  950.51   29.77
   3   3   6  468.71   14.84
   3   3   6  459.78   14.54
  -3  -3  -6  433.60   13.77
  -3  -3  -6  454.82   14.40
  -3   3  -6  457.60   14.42
  -3   3  -6  439.55   13.88
   3  -3   6  443.12   13.96
   3  -3   6  442.73   13.98
  -3   3  -7  241.20    7.76
  -3   3  -7  246.95    7.89
   3  -3   7  248.14    7.97
   3  -3   7  249.73    7.99
   3   3   8 1494.79   46.85
   3   3   8 1459.88   45.78
  -3  -3  -8 1455.91   45.66
  -3  -3  -8 1472.97   46.18
  -3   3  -8 1494.00   46.79
  -3   3  -8 1456.71   45.64
   3  -3   8 1488.84   46.63
   3  -3   8 1407.52   44.11
   3   3   9   61.07    2.44
   3   3   9   61.97    2.50
  -3  -3  -9   56.43    2.36
  -3  -3  -9   57.05    2.34
   3   3  10 1028.26   32.35
   3   3  10  981.85   30.90
  -3   3 -10  959.24   30.17
  -3   3 -10 1019.34   32.01
   3  -3  10  999.11   31.40
   3  -3  10  967.17   30.43
   3   3  11   94.46    3.39
   3   3  11   94.40    3.41
  -3  -3 -11   97.71    3.51
  -3  -3 -11   85.49    3.15
  -3   3 -11   96.36    3.37
  -3   3 -11   92.53    3.31
   3  -3  11   88.13    3.19
   3  -3  11   93.62    3.35
   3   3  12  206.68    6.84
   3   3  12  198.55    6.59
  -3  -3 -12  193.63    6.47
  -3  -3 -12  212.44    7.02
  -3   3 -12  195.22    6.47
  -3   3 -12  215.41    7.04
   3  -3  12  210.25    6.92
   3  -3  12  207.48    6.80
   3   3  13   71.05    2.76
   3   3  13   76.39    2.94
  -3  -3 -13   72.28    2.86
  -3  -3 -13   75.26    2.94
  -3   3 -13   80.95    3.00
  -3   3 -13   77.87    3.00
   3  -3  13   74.98    2.82
   3  -3  13   74.94    2.84
  -3   3 -14  247.35    8.07
  -3   3 -14  252.70    8.31
   3  -3  14  240.21    7.87
   3  -3  14  246.55    8.05
  -3  -3 -15  120.96    4.32
  -3  -3 -15  112.57    4.11
  -3   3 -15  115.38    4.17
  -3   3 -15  113.36    4.05
   3  -3  15  116.18    4.13
   3  -3  15  114.49    4.09
   3   3  16   39.39    2.14
   3   3  16   35.78    1.98
  -3  -3 -16   39.71    2.08
  -3  -3 -16   38.78    2.10
   3   3  17    4.86    1.45
   3   3  17    4.76    1.35
  -3  -3 -17    3.65    1.39
  -3  -3 -17    3.61    1.41
  -3   3 -17    3.77    1.39
  -3   3 -17    4.46    1.39
   3  -3  17    5.42    1.33
   3  -3  17    4.19    1.45
   3   3  18  152.69    5.34
   3   3  18  162.83    5.69
  -3  -3 -18  149.52    5.32
  -3  -3 -18  161.60    5.61
  -3   3 -18  153.15    5.34
  -3   3 -18  156.02    5.43
   3  -3  18  157.77    5.47
   3  -3  18  163.72    5.73
   3   3  19    2.30    1.37
   3   3  19    4.21    1.57
  -3  -3 -19    3.33    1.47
  -3  -3 -19    5.34    1.51
  -3   3 -19    2.90    1.47
  -3   3 -19    4.58    1.37
   3  -3  19    3.55    1.51
   3  -3  19    5.69    1.31
   3   3  20    4.05    1.57
   3   3  20    3.77    1.39
  -3  -3 -20    3.01    1.47
  -3  -3 -20    2.80    1.51
  -3   3 -20    4.17    1.39
  -3   3 -20    3.47    1.51
   3  -3  20    3.99    1.27
   3  -3  20    4.88    1.57
   3   3  21   25.35    1.90
   3   3  21   26.74    1.79
  -3  -3 -21   26.90    1.84
  -3  -3 -21   25.51    1.86
  -3   3 -21   27.23    2.16
  -3   3 -21   29.71    1.96
   3  -3  21   28.70    2.20
   3  -3  21   33.13    1.92
   3   3  22  161.60    5.73
   3   3  22  151.22    5.30
  -3  -3 -22  148.86    5.34
  -3  -3 -22  162.19    5.67
  -3   3 -22  145.19    5.30
  -3   3 -22  161.88    5.73
   3  -3  22  156.10    5.47
   3  -3  22  154.56    5.57
   3   3  23   29.32    2.14
   3   3  23   30.37    1.90
  -3  -3 -23   31.36    2.08
  -3  -3 -23   26.54    1.96
  -3   3 -23   28.50    2.04
  -3   3 -23   24.04    2.20
   3  -3  23   27.71    1.82
   3  -3  23   23.94    2.16
  -3   3 -24   -3.45    1.86
  -3   3 -24    1.11    1.55
   3  -3  24   -3.61    1.82
   3  -3  24    0.08    1.33
  -3   3 -25    3.00    1.57
  -3   3 -25    0.65    2.02
   3  -3  25   -0.42    2.32
   3  -3  25    3.21    1.43
   3   5 -26   -0.34    2.32
   3   5 -26    1.37    1.31
  -3  -5  26   -1.88    2.48
   3   5 -25   28.76    1.82
   3   5 -25   28.80    2.48
  -3  -5  25   28.13    2.70
   3   5 -24    6.63    1.37
   3   5 -24    6.90    2.00
  -3  -5  24    6.53    1.29
  -3  -5  24    5.73    2.10
   3   5 -23   -0.28    1.75
   3   5 -23    1.69    1.27
  -3  -5  23    3.27    1.25
  -3  -5  23    2.46    1.94
  -3   5  23    2.00    1.25
  -3   5  23    3.85    1.61
   3  -5 -23    3.25    1.45
   3  -5 -23    2.02    1.35
   3   5 -22    1.84    1.27
   3   5 -22   -1.17    1.65
  -3  -5  22    0.02    1.21
  -3  -5  22    1.92    1.88
  -3   5  22    0.85    1.53
  -3   5  22   -1.31    1.15
   3  -5 -22    0.42    1.27
   3  -5 -22    1.17    1.39
   3   5 -21   54.09    2.42
   3   5 -21   48.40    2.50
  -3   5  21   57.30    2.60
   3  -5 -21   60.68    2.70
   3  -5 -21   55.54    2.52
   3   5 -20    7.14    1.33
   3   5 -20    6.23    1.49
  -3  -5  20   10.35    1.73
  -3  -5  20    9.44    1.29
  -3   5  20    9.01    1.33
  -3   5  20    9.28    1.59
   3  -5 -20    9.62    1.53
   3  -5 -20    9.16    1.43
  -3  -5  19   28.90    2.06
  -3  -5  19   24.99    1.59
  -3   5  19   29.34    1.77
  -3   5  19   28.78    2.08
   3  -5 -19   30.55    2.04
   3  -5 -19   30.65    1.92
   3   5 -18    0.91    1.25
   3   5 -18    0.83    1.41
  -3  -5  18   -0.34    1.29
  -3  -5  18   -0.87    1.53
  -3   5  18   -0.58    1.43
  -3   5  18   -0.69    1.15
   3  -5 -18   -0.12    1.29
   3  -5 -18    0.18    1.39
  -3   5  17   54.47    2.34
  -3   5  17   55.40    2.58
   3  -5 -17   48.56    2.40
   3   5 -16   22.45    1.59
   3   5 -16   20.15    1.59
  -3  -5  16   21.48    1.51
  -3  -5  16   20.33    1.63
  -3   5  16   23.64    1.53
  -3   5  16   23.78    1.73
   3  -5 -16   21.64    1.65
   3  -5 -16   22.43    1.73
   3   5 -15  241.99    7.93
   3   5 -15  241.59    7.93
  -3  -5  15  241.20    7.95
  -3  -5  15  241.59    7.91
  -3   5  15  223.15    7.36
  -3   5  15  242.39    8.03
   3  -5 -15  245.96    8.15
   3  -5 -15  238.82    7.91
   3   5 -14   51.39    2.18
   3   5 -14   55.96    2.30
  -3  -5  14   54.98    2.28
  -3  -5  14   50.66    2.22
  -3   5  14   48.81    2.16
  -3   5  14   52.54    2.38
   3  -5 -14   50.82    2.36
   3  -5 -14   48.34    2.20
   3   5 -13  113.30    3.93
   3   5 -13  117.64    4.07
  -3  -5  13  111.10    3.89
  -3  -5  13  112.51    3.97
  -3   5  13  114.99    4.13
  -3   5  13  103.06    3.65
   3  -5 -13  103.84    3.73
   3  -5 -13  114.81    4.11
   3   5 -12    0.75    0.95
   3   5 -12   -0.14    0.95
  -3  -5  12    0.10    0.93
  -3  -5  12    0.02    0.97
  -3   5  12    0.46    1.13
  -3   5  12    0.48    0.93
   3  -5 -12    1.35    1.17
   3  -5 -12    0.89    1.03
   3   5 -11   93.96    3.29
   3   5 -11   91.56    3.21
  -3  -5  11   92.53    3.25
  -3  -5  11   82.16    2.94
  -3   5  11   86.07    3.11
  -3   5  11   94.42    3.43
   3  -5 -11   94.28    3.45
   3  -5 -11   85.43    3.11
   3   5 -10  184.05    6.03
  -3  -5  10  168.74    5.61
  -3   5  10  179.35    5.95
  -3   5  10  168.44    5.57
   3  -5 -10  171.28    5.71
   3  -5 -10  182.82    6.09
   3   5  -9  220.37    7.10
   3   5  -9  224.73    7.26
  -3  -5   9  207.87    6.74
  -3  -5   9  213.03    6.90
  -3   5   9  210.65    6.88
  -3   5   9  214.82    7.04
   3  -5  -9  202.72    6.66
   3  -5  -9  214.02    7.04
   3   5  -8   86.96    3.01
   3   5  -8   87.87    3.05
  -3  -5   8   82.77    2.92
  -3  -5   8   87.16    3.00
  -3   5   8   90.33    3.25
  -3   5   8   90.11    3.21
   3  -5  -8   90.77    3.29
   3  -5  -8   87.59    3.15
   3   5  -7 1160.76   36.36
   3   5  -7 1099.08   34.43
  -3  -5   7 1045.52   32.77
  -3  -5   7 1070.32   33.54
  -3   5   7 1096.50   34.43
  -3   5   7 1090.15   34.24
   3  -5  -7 1081.03   33.94
   3  -5  -7 1091.94   34.30
   3   5  -6   83.15    2.78
   3   5  -6   83.92    2.82
  -3  -5   6   78.29    2.66
  -3  -5   6   83.63    2.80
   3   5  -5  944.76   29.57
   3   5  -5  873.35   27.35
  -3  -5   5  847.96   26.56
  -3  -5   5  892.00   27.95
  -3   5   5  900.13   28.27
  -3   5   5  872.76   27.41
   3  -5  -5  905.29   28.42
   3  -5  -5  900.92   28.31
   3   5  -4    2.06    0.44
   3   5  -4    3.57    0.40
  -3  -5   4    3.37    0.44
  -3  -5   4    3.49    0.52
  -3   5   4    1.57    0.77
  -3   5   4    3.25    0.81
   3  -5  -4    1.51    0.79
   3  -5  -4    2.28    0.77
  -3  -5   3   30.53    1.01
  -3   5   3   33.40    1.35
  -3   5   3   35.74    1.45
   3  -5  -3   34.79    1.39
   3  -5  -3   34.04    1.39
  -3   5   2  104.97    3.43
  -3   5   2  107.23    3.51
   3  -5  -2  110.60    3.59
   3  -5  -2  111.20    3.65
   3   5  -1  148.65    4.72
   3   5  -1  159.32    5.04
  -3  -5   1  142.08    4.50
  -3  -5   1  135.61    4.30
  -3   5   1  145.77    4.66
  -3   5   1  148.15    4.74
   3  -5  -1  150.57    4.82
   3  -5  -1  155.97    4.98
   3   5   0  337.20   10.59
   3   5   0  327.28   10.29
  -3  -5   0  323.32   10.16
  -3  -5   0  322.13   10.14
  -3   5   0  322.52   10.14
  -3   5   0  317.56   10.00
   3  -5   0  322.32   10.14
   3  -5   0  328.08   10.31
   3   5   1  664.29   20.83
   3   5   1  630.57   19.78
  -3  -5  -1  625.61   19.62
  -3  -5  -1  627.99   19.70
  -3   5  -1  617.67   19.34
  -3   5  -1  657.15   20.57
   3  -5   1  648.81   20.29
   3  -5   1  646.63   20.25
   3   5   2    1.11    0.63
   3   5   2    0.54    0.67
  -3  -5  -2    0.38    0.67
  -3  -5  -2    1.53    0.65
  -3   5  -2    1.47    0.42
  -3   5  -2    1.13    0.48
   3  -5   2    1.29    0.50
   3  -5   2    1.75    0.42
   3   5   3 1468.41   45.96
   3   5   3 1510.66   47.27
  -3  -5  -3 1485.27   46.49
  -3  -5  -3 1491.62   46.67
  -3   5  -3 1481.90   46.30
  -3   5  -3 1597.94   49.95
   3  -5   3 1599.52   50.00
   3  -5   3 1596.15   49.89
   3   5   4   76.39    2.68
   3   5   4   75.45    2.66
  -3  -5  -4   72.66    2.56
  -3  -5  -4   73.59    2.62
  -3   5  -4   73.61    2.40
  -3   5  -4   73.99    2.46
   3  -5   4   74.54    2.50
   3  -5   4   73.87    2.44
   3   5   5  128.55    4.28
   3   5   5  127.56    4.26
  -3  -5  -5  125.78    4.21
  -3  -5  -5  126.87    4.26
  -3   5  -5  113.68    3.67
  -3   5  -5  117.29    3.83
   3  -5   5  115.40    3.79
   3  -5   5  121.93    3.95
  -3   5  -6  125.56    4.15
  -3   5  -6  128.47    4.19
   3  -5   6  132.84    4.32
   3  -5   6  132.90    4.38
   3   5   7 1903.60   59.61
   3   5   7 1917.48   60.02
  -3  -5  -7 1878.61   58.85
  -3  -5  -7 1914.11   59.94
  -3   5  -7 1944.86   60.85
  -3   5  -7 2013.29   62.98
   3  -5   7 2021.22   63.20
   3  -5   7 1875.04   58.67
   3   5   8   14.62    1.27
   3   5   8   12.36    1.29
  -3  -5  -8   14.46    1.29
  -3  -5  -8   15.15    1.35
  -3   5  -8   17.02    1.27
   3  -5   8   13.33    1.11
   3  -5   8   15.57    1.15
   3   5   9  269.76    8.75
   3   5   9  278.09    9.01
  -3  -5  -9  270.75    8.79
  -3  -5  -9  264.01    8.59
  -3   5  -9  264.21    8.53
   3  -5   9  255.88    8.27
   3   5  10  682.73   21.58
   3   5  10  703.76   22.22
  -3  -5 -10  663.10   20.99
  -3  -5 -10  718.83   22.73
  -3   5 -10  716.06   22.53
  -3   5 -10  683.33   21.56
   3  -5  10  698.01   21.98
   3  -5  10  690.47   21.78
   3   5  11  552.41   17.53
   3   5  11  534.36   16.98
  -3  -5 -11  545.08   17.34
  -3  -5 -11  522.46   16.64
  -3   5 -11  556.98   17.61
  -3   5 -11  539.72   17.12
   3  -5  11  540.71   17.10
   3  -5  11  532.98   16.90
   3   5  12  223.94    7.38
   3   5  12  217.00    7.16
  -3  -5 -12  210.65    7.00
  -3  -5 -12  220.17    7.28
  -3   5 -12  200.14    6.61
  -3   5 -12  213.43    6.96
   3  -5  12  216.60    7.06
   3  -5  12  211.64    6.96
   3   5  13    0.20    1.25
   3   5  13   -0.65    1.19
  -3  -5 -13    1.47    1.23
  -3  -5 -13    0.75    1.27
  -3   5 -13   -0.77    0.99
  -3   5 -13    0.18    1.11
   3  -5  13    0.24    1.03
   3  -5  13    1.29    0.99
   3   5  14   50.02    2.28
   3   5  14   47.94    2.20
  -3  -5 -14   48.66    2.30
  -3  -5 -14   50.26    2.32
  -3   5 -14   47.29    2.08
  -3   5 -14   50.60    2.24
   3  -5  14   49.83    2.18
   3  -5  14   50.26    2.22
   3   5  15  128.53    4.54
   3   5  15  127.54    4.50
  -3  -5 -15  125.34    4.48
  -3  -5 -15  130.04    4.66
  -3   5 -15  122.80    4.32
  -3   5 -15  131.59    4.62
   3  -5  15  130.46    4.58
   3  -5  15  129.92    4.54
   3   5  16   12.42    1.47
   3   5  16   11.07    1.51
  -3  -5 -16   12.71    1.57
  -3  -5 -16   13.77    1.61
  -3   5 -16    8.65    1.45
  -3   5 -16   13.51    1.49
   3  -5  16   12.87    1.39
   3  -5  16   12.97    1.49
   3   5  17   49.11    2.32
   3   5  17   52.70    2.48
  -3  -5 -17   53.67    2.58
  -3  -5 -17   54.84    2.56
  -3   5 -17   49.27    2.38
  -3   5 -17   54.37    2.50
   3  -5  17   54.98    2.46
   3  -5  17   50.80    2.48
   3   5  18    8.19    1.39
   3   5  18    9.03    1.53
  -3   5 -18    6.98    1.45
  -3   5 -18    5.26    1.53
   3  -5  18    5.91    1.57
   3  -5  18    7.06    1.35
  -3   5 -19  193.30    6.63
  -3   5 -19  199.74    6.78
   3  -5  19  203.11    6.82
   3  -5  19  199.74    6.90
   3   5  20   56.83    2.56
   3   5  20   61.89    2.80
  -3  -5 -20   56.95    2.68
  -3  -5 -20   63.35    2.78
  -3   5 -20   51.23    2.60
  -3   5 -20   60.14    2.68
   3  -5  20   54.98    2.78
   3  -5  20   60.00    2.58
   3   5  21    5.83    1.53
   3   5  21    7.30    1.37
  -3  -5 -21    9.20    1.49
  -3  -5 -21    5.95    1.53
  -3   5 -21    4.90    1.77
  -3   5 -21    6.94    1.43
   3  -5  21    6.88    1.33
   3  -5  21    6.27    1.81
   3   5  22    6.84    1.63
   3   5  22    7.04    1.43
  -3  -5 -22    9.04    1.61
  -3  -5 -22    7.50    1.53
  -3   5 -22    3.81    1.92
   3  -5  22    6.23    1.51
   3  -5  22    2.74    1.98
  -3  -5 -23    5.61    1.57
  -3  -5 -23    6.90    1.63
  -3   5 -23    6.25    1.86
  -3   5 -23    7.83    1.53
   3  -5  23    6.74    2.02
   3  -5  23    8.35    1.43
  -3   5 -24    3.35    1.53
  -3   5 -24    1.09    2.06
   3  -5  24    5.65    2.24
   3  -5  24    4.66    1.35
  -3   5 -25   10.59    1.69
  -3   5 -25    6.43    2.30
   3  -5  25    5.51    2.34
   3   7 -26   25.05    1.69
   3   7 -26   19.95    2.66
  -3  -7  26   17.47    2.52
   3   7 -25   10.59    2.30
   3   7 -25   13.75    1.43
  -3  -7  25   12.12    2.58
   3   7 -24    3.19    2.04
   3   7 -24    0.22    1.27
  -3  -7  24   -1.63    2.20
  -3  -7  24   -0.26    1.21
   3   7 -22   60.62    3.17
   3   7 -22   67.16    2.76
  -3  -7  22   67.10    2.76
  -3   7  22   73.97    3.19
  -3   7  22   69.74    2.84
   3  -7 -22   76.56    3.17
   3  -7 -22   69.72    2.96
   3   7 -21   67.30    3.21
   3   7 -21   69.90    2.82
  -3  -7  21   75.16    2.96
  -3   7  21   74.52    2.94
  -3   7  21   77.30    3.27
   3  -7 -21   73.33    3.00
   3  -7 -21   82.18    3.31
   3   7 -20   13.83    1.39
   3   7 -20   14.00    1.86
  -3  -7  20   13.17    1.96
  -3  -7  20   12.83    1.33
  -3   7  20   16.07    1.39
  -3   7  20   17.79    1.69
   3  -7 -20   13.67    1.49
   3  -7 -20   16.72    1.61
   3   7 -19  125.06    4.60
   3   7 -19  128.67    4.52
  -3  -7  19  126.35    4.46
  -3  -7  19  118.56    4.54
  -3   7  19  129.35    4.70
  -3   7  19  133.17    4.70
   3  -7 -19  137.62    4.90
   3  -7 -19  129.92    4.66
  -3   7  18   83.21    3.37
  -3   7  18   79.10    3.05
   3  -7 -18   76.96    3.09
   3  -7 -18   84.46    3.41
   3   7 -17    6.45    1.23
   3   7 -17    5.57    1.49
  -3   7  17    8.67    1.53
  -3   7  17    7.48    1.25
   3  -7 -17    5.16    1.33
   3  -7 -17    7.20    1.51
   3   7 -16    2.78    1.11
   3   7 -16    2.56    1.35
  -3  -7  16    4.98    1.43
  -3  -7  16    4.52    1.19
  -3   7  16    4.15    1.15
  -3   7  16    5.14    1.41
   3  -7 -16    4.82    1.43
   3  -7 -16    3.27    1.25
   3   7 -15   49.93    2.24
   3   7 -15   52.19    2.18
  -3  -7  15   53.24    2.28
  -3  -7  15   49.39    2.26
  -3   7  15   57.32    2.40
  -3   7  15   55.82    2.54
   3  -7 -15   55.90    2.56
   3  -7 -15   55.04    2.42
  -3  -7  14  305.46    9.86
  -3  -7  14  309.23   10.00
  -3   7  14  317.76   10.35
  -3   7  14  301.30    9.78
   3  -7 -14  310.42   10.14
   3  -7 -14  293.76    9.58
   3   7 -13   59.35    2.38
   3   7 -13   57.80    2.34
  -3  -7  13   58.30    2.32
  -3  -7  13   56.25    2.32
  -3   7  13   55.32    2.52
   3  -7 -13   57.54    2.56
   3   7 -12   69.05    2.58
   3   7 -12   68.59    2.58
  -3  -7  12   70.24    2.62
  -3  -7  12   66.05    2.52
  -3   7  12   74.30    2.94
  -3   7  12   70.75    2.72
   3  -7 -12   72.36    2.78
   3  -7 -12   74.05    2.92
  -3   7  11   17.61    1.27
  -3   7  11   15.79    1.39
   3  -7 -11   15.81    1.45
   3  -7 -11   16.78    1.31
   3   7 -10   55.92    2.10
   3   7 -10   58.53    2.20
  -3  -7  10   61.79    2.28
  -3  -7  10   59.23    2.22
  -3   7  10   55.98    2.24
  -3   7  10   58.89    2.40
   3  -7 -10   57.22    2.30
   3  -7 -10   56.53    2.38
   3   7  -9  203.91    6.55
   3   7  -9  187.52    6.05
  -3  -7   9  196.13    6.35
  -3  -7   9  208.27    6.70
  -3   7   9  199.54    6.57
  -3   7   9  192.50    6.33
   3  -7  -9  191.85    6.31
   3  -7  -9  194.76    6.43
   3   7  -8 1763.76   55.20
   3   7  -8 1881.58   58.87
  -3  -7   8 1886.94   59.05
  -3  -7   8 1772.09   55.46
  -3   7   8 1773.08   55.56
  -3   7   8 1764.35   55.28
   3  -7  -8 1862.34   58.38
   3  -7  -8 1810.17   56.71
   3   7  -7  811.07   25.43
   3   7  -7  814.24   25.53
  -3  -7   7  763.86   23.96
  -3  -7   7  794.01   24.91
  -3   7   7  770.80   24.26
  -3   7   7  809.88   25.51
   3  -7  -7  792.62   24.95
   3  -7  -7  786.87   24.79
   3   7  -6  211.05    6.68
   3   7  -6  208.07    6.61
  -3  -7   6  198.55    6.33
  -3  -7   6  198.55    6.31
  -3   7   6  187.05    6.11
  -3   7   6  185.38    6.09
   3  -7  -6  190.28    6.23
   3  -7  -6  190.00    6.25
   3   7  -5   41.69    1.39
  -3  -7   5   43.18    1.49
  -3   7   4  900.52   28.27
  -3   7   4  898.74   28.21
   3  -7  -4  906.48   28.46
   3  -7  -4  917.78   28.82
  -3   7   3  223.74    7.18
  -3   7   3  220.37    7.06
   3  -7  -3  218.39    7.02
  -3   7   2   72.76    2.52
  -3   7   2   71.45    2.46
   3  -7  -2   76.84    2.62
   3  -7  -2   72.20    2.52
   3   7  -1    0.75    0.38
   3   7  -1    0.12    0.36
  -3  -7   1    0.85    0.36
  -3  -7   1    0.99    0.42
  -3   7   1    0.77    0.65
  -3   7   1    0.36    0.69
   3  -7  -1    0.32    0.71
   3  -7  -1    1.35    0.60
   3   7   0   97.77    3.17
   3   7   0   96.90    3.13
  -3  -7   0   96.28    3.13
  -3  -7   0   97.79    3.17
  -3   7   0   95.01    3.11
  -3   7   0  100.33    3.27
   3  -7   0   97.03    3.15
   3  -7   0   99.39    3.25
   3   7   1  853.32   26.74
   3   7   1  855.50   26.80
  -3  -7  -1  847.17   26.56
  -3  -7  -1  815.43   25.57
  -3   7  -1  885.85   27.73
   3  -7   1  870.18   27.25
   3  -7   1  867.99   27.15
   3   7   2   97.09    3.23
   3   7   2   96.62    3.23
  -3  -7  -2   95.73    3.21
  -3  -7  -2   95.41    3.21
  -3   7  -2   90.63    2.94
  -3   7  -2   89.42    2.90
   3  -7   2   90.31    2.94
   3  -7   2   92.23    2.96
   3   7   3    0.73    0.89
   3   7   3    1.25    0.81
  -3  -7  -3    0.00    0.87
  -3  -7  -3    0.77    0.85
  -3   7  -3    0.69    0.52
  -3   7  -3    1.15    0.60
   3  -7   3    0.36    0.56
   3  -7   3    0.67    0.61
   3   7   4  253.10    8.11
   3   7   4  252.50    8.09
  -3  -7  -4  252.50    8.13
  -3  -7  -4  252.50    8.11
  -3   7  -4  237.43    7.48
  -3   7  -4  249.13    7.89
   3  -7   4  246.16    7.78
   3  -7   4  257.86    8.17
   3   7   5  173.72    5.71
   3   7   5  179.63    5.87
  -3  -7  -5  172.01    5.69
  -3  -7  -5  173.66    5.73
  -3   7  -5  172.29    5.53
  -3   7  -5  184.31    5.85
   3  -7   5  175.58    5.59
   3  -7   5  178.54    5.73
   3   7   6    1.55    0.97
   3   7   6    1.23    1.01
  -3  -7  -6    1.90    1.09
  -3  -7  -6    1.35    1.01
  -3   7  -6    0.91    0.63
  -3   7  -6    2.20    0.85
   3  -7   6    1.75    0.81
   3  -7   6    0.32    0.75
   3   7   7  259.64    8.37
   3   7   7  255.08    8.23
  -3  -7  -7  245.36    7.97
  -3  -7  -7  254.29    8.23
  -3   7  -7  279.08    8.83
  -3   7  -7  247.35    7.91
   3  -7   7  252.11    8.05
   3  -7   7  272.34    8.67
   3   7   8   64.84    2.46
   3   7   8   65.04    2.48
  -3  -7  -8   59.25    2.36
  -3  -7  -8   65.87    2.58
  -3   7  -8   62.18    2.18
  -3   7  -8   65.60    2.38
   3  -7   8   67.60    2.38
   3  -7   8   62.90    2.30
   3   7   9   12.04    1.15
   3   7   9   13.55    1.21
  -3  -7  -9   12.34    1.17
  -3  -7  -9   13.07    1.21
  -3   7  -9   13.19    1.09
  -3   7  -9   11.58    0.93
   3  -7   9   10.89    0.93
   3  -7   9   13.90    1.03
   3   7  10  479.42   15.27
   3   7  10  464.94   14.82
  -3  -7 -10  463.55   14.82
  -3  -7 -10  479.42   15.29
   3   7  11   98.94    3.59
   3   7  11   97.83    3.53
  -3  -7 -11   98.64    3.61
  -3  -7 -11  100.37    3.67
  -3   7 -11  102.17    3.53
  -3   7 -11  103.54    3.65
   3  -7  11  106.81    3.65
   3  -7  11  103.46    3.59
   3   7  12  220.77    7.28
   3   7  12  232.07    7.66
  -3  -7 -12  231.68    7.66
  -3  -7 -12  220.77    7.36
  -3   7 -12  227.91    7.42
  -3   7 -12  207.28    6.80
   3  -7  12  227.91    7.42
   3  -7  12  216.60    7.10
   3   7  13  104.49    3.85
   3   7  13  107.41    3.91
  -3  -7 -13  106.54    3.93
  -3  -7 -13  101.78    3.79
  -3   7 -13  114.51    3.99
  -3   7 -13  111.26    3.95
   3  -7  13  107.65    3.81
   3  -7  13  110.50    3.87
   3   7  14  133.15    4.68
   3   7  14  142.18    4.94
  -3  -7 -14  137.84    4.86
  -3  -7 -14  143.31    5.02
  -3   7 -14  141.01    4.82
  -3   7 -14  142.97    4.92
   3  -7  14  138.89    4.78
   3  -7  14  141.25    4.84
   3   7  15  117.94    4.26
   3   7  15  109.91    4.05
  -3  -7 -15  121.91    4.42
  -3  -7 -15  111.02    4.09
   3  -7  15  121.13    4.30
   3  -7  15  121.35    4.26
   3   7  16   94.18    3.63
   3   7  16   95.11    3.59
  -3  -7 -16   95.63    3.67
  -3  -7 -16   93.68    3.59
  -3   7 -16   94.97    3.55
  -3   7 -16   89.08    3.49
   3  -7  16   92.53    3.47
   3  -7  16   84.86    3.35
   3   7  17    0.12    1.43
   3   7  17   -0.46    1.33
  -3  -7 -17    0.69    1.43
  -3  -7 -17   -1.31    1.43
   3   7  18   74.96    3.41
   3   7  18   75.41    3.13
  -3  -7 -18   77.99    3.29
  -3   7 -18   86.52    3.53
   3  -7  18   86.88    3.33
   3  -7  18   80.10    3.41
   3   7  19   27.55    1.90
   3   7  19   26.94    1.81
  -3  -7 -19   26.60    1.92
  -3  -7 -19   26.98    1.82
  -3   7 -19   23.23    1.96
  -3   7 -19   27.69    1.79
   3  -7  19   26.86    1.69
   3  -7  19   23.50    2.02
   3   7  20   43.22    2.28
   3   7  20   43.82    2.20
  -3  -7 -20   43.00    2.22
  -3  -7 -20   42.67    2.32
  -3   7 -20   43.26    2.14
  -3   7 -20   37.09    2.36
   3  -7  20   34.16    2.36
   3  -7  20   41.97    2.06
   3   7  21   18.65    1.61
   3   7  21   21.38    1.82
  -3  -7 -21   19.58    1.79
  -3  -7 -21   21.30    1.73
  -3   7 -21   18.76    2.06
  -3   7 -21   24.14    1.75
   3  -7  21   22.04    1.61
   3  -7  21   14.48    2.00
   3   7  22   36.64    2.30
   3   7  22   30.21    1.75
  -3  -7 -22   33.34    2.10
  -3  -7 -22   38.48    2.24
  -3   7 -22   32.81    2.14
  -3   7 -23    4.44    1.55
  -3   7 -23    3.47    2.00
   3  -7  23    4.90    2.12
   3  -7  23    5.26    1.37
  -3   7 -24    0.14    1.49
  -3   7 -24    1.09    2.18
   3  -7  24    0.50    2.20
   3  -7  24    3.71    1.43
  -3   7 -25    2.50    2.36
  -3   7 -25    5.02    1.57
   3  -7  25    5.61    2.62
  -3  -9  25   11.13    2.32
   3   9 -24    2.36    2.30
   3   9 -24    1.05    1.29
  -3  -9  24    3.19    1.21
  -3  -9  24    1.07    2.26
   3   9 -23    6.05    1.25
   3   9 -23    4.11    2.38
  -3  -9  23    5.79    1.21
  -3  -9  23    2.74    2.70
   3   9 -22   19.38    2.26
  -3  -9  22   16.19    2.46
  -3  -9  22   22.00    1.53
   3   9 -21   16.66    2.26
   3   9 -21   17.55    1.45
  -3  -9  21   14.58    2.36
  -3  -9  21   17.32    1.41
  -3   9  21   20.37    1.84
  -3   9  21   19.76    1.47
   3  -9 -21   21.52    1.73
   3  -9 -21   20.85    1.67
   3   9 -20    8.37    1.98
   3   9 -20    8.33    1.25
  -3  -9  20    5.91    2.08
  -3  -9  20    6.96    1.23
  -3   9  20    7.32    1.21
  -3   9  20    8.89    1.57
   3  -9 -20    8.31    1.45
   3  -9 -20    8.55    1.37
   3   9 -19   31.90    1.75
   3   9 -19   28.92    2.32
  -3  -9  19   31.24    1.71
  -3   9  19   35.03    1.82
  -3   9  19   35.17    2.10
   3  -9 -19   38.04    2.06
   3  -9 -19   35.03    1.96
   3   9 -18   40.70    1.90
  -3  -9  18   37.09    1.88
  -3   9  18   42.90    2.04
  -3   9  18   45.70    2.34
   3  -9 -18   42.41    2.16
   3  -9 -18   42.31    2.20
   3   9 -17   15.65    1.81
   3   9 -17   16.56    1.29
  -3  -9  17   12.08    1.73
  -3  -9  17   17.87    1.39
  -3   9  17   18.88    1.43
  -3   9  17   20.15    1.79
   3  -9 -17   19.24    1.59
   3  -9 -17   19.22    1.75
   3   9 -16    9.14    1.63
   3   9 -16    8.67    1.15
  -3  -9  16    7.48    1.63
  -3  -9  16    9.36    1.23
  -3   9  16   11.29    1.25
  -3   9  16   11.58    1.55
   3  -9 -16   11.33    1.41
   3  -9 -16   11.50    1.55
   3   9 -15   16.19    1.61
   3   9 -15   17.61    1.29
  -3  -9  15   17.81    1.39
  -3  -9  15   14.62    1.61
  -3   9  15   20.29    1.43
  -3   9  15   19.76    1.65
   3  -9 -15   20.37    1.55
   3  -9 -15   20.29    1.71
   3   9 -14  155.25    5.28
   3   9 -14  158.17    5.26
  -3  -9  14  154.04    5.32
  -3  -9  14  153.31    5.16
  -3   9  14  151.40    5.18
  -3   9  14  158.17    5.47
   3  -9 -14  157.47    5.51
   3  -9 -14  149.60    5.18
   3   9 -13   35.39    1.79
   3   9 -13   37.03    1.67
  -3  -9  13   32.73    1.81
  -3  -9  13   35.45    1.67
  -3   9  13   35.80    1.96
  -3   9  13   37.71    1.86
   3  -9 -13   34.43    2.00
   3  -9 -13   35.43    1.86
  -3   9  12   74.78    3.11
   3  -9 -12   82.16    3.33
   3   9 -11  460.78   14.60
   3   9 -11  441.53   13.98
  -3  -9  11  448.48   14.22
  -3  -9  11  419.91   13.33
  -3   9  11  414.56   13.27
  -3   9  11  434.20   13.92
   3  -9 -11  408.41   13.09
   3  -9 -11  425.07   13.65
   3   9 -10  130.06    4.30
   3   9 -10  140.77    4.62
  -3  -9  10  142.10    4.72
  -3  -9  10  124.69    4.17
  -3   9  10  127.36    4.36
  -3   9  10  131.43    4.56
   3  -9 -10  131.03    4.54
   3  -9 -10  130.04    4.46
   3   9  -9  344.14   10.89
   3   9  -9  341.17   10.81
  -3  -9   9  324.11   10.27
  -3  -9   9  340.77   10.81
  -3   9   9  323.71   10.45
  -3   9   9  316.77   10.20
   3  -9  -9  327.48   10.55
   3  -9  -9  315.38   10.16
   3   9  -8   11.13    0.73
  -3  -9   8   11.94    0.85
  -3  -9   8    8.51    0.79
  -3   9   8   11.70    1.21
  -3   9   8   11.84    1.07
   3  -9  -8   11.25    1.13
   3  -9  -8   13.09    1.07
   3   9  -7 1146.09   36.08
  -3  -9   7 1204.80   37.87
  -3  -9   7 1134.19   35.64
  -3   9   7 1059.60   33.30
  -3   9   7 1082.22   34.00
   3  -9  -7 1097.89   34.51
   3  -9  -7 1070.32   33.62
  -3   9   6  115.26    3.89
  -3   9   6  116.73    4.01
   3  -9  -6  115.98    3.91
   3  -9  -6  114.13    3.95
  -3   9   5  230.69    7.42
  -3   9   5  231.68    7.50
   3  -9  -5  230.29    7.48
   3  -9  -5  230.09    7.42
  -3   9   4  103.30    3.51
  -3   9   3   83.03    2.90
  -3   9   3   83.37    2.84
   3  -9  -3   81.31    2.86
   3  -9  -3   87.06    2.98
  -3   9   2    1.35    0.81
  -3   9   2    3.45    0.69
   3  -9  -2    3.67    0.69
   3  -9  -2    2.90    0.79
   3   9  -1  360.61   11.41
   3   9  -1  348.71   11.01
  -3  -9   1  356.04   11.25
  -3  -9   1  359.42   11.33
  -3   9   1  347.32   10.99
  -3   9   1  344.14   10.87
   3  -9  -1  338.59   10.69
   3  -9  -1  341.37   10.83
   3   9   0   99.93    3.23
   3   9   0  100.39    3.27
  -3  -9   0   97.73    3.21
  -3  -9   0   99.93    3.25
  -3   9   0  106.79    3.53
  -3   9   0   96.54    3.15
   3  -9   0   98.40    3.27
   3  -9   0   93.54    3.05
   3   9   1  146.86    4.74
   3   9   1  153.82    4.94
  -3  -9  -1  148.53    4.78
  -3  -9  -1  144.46    4.70
  -3   9  -1  147.00    4.72
  -3   9  -1  143.93    4.60
   3  -9   1  147.26    4.74
   3  -9   1  138.37    4.40
   3   9   2   -0.04    0.71
   3   9   2    0.61    0.63
  -3  -9  -2    0.38    0.73
  -3  -9  -2    0.60    0.79
  -3   9  -2    0.73    0.60
  -3   9  -2   -0.18    0.58
   3  -9   2    0.75    0.52
   3  -9   2    0.12    0.61
   3   9   3  134.80    4.42
   3   9   3  140.91    4.60
  -3  -9  -3  139.84    4.60
  -3  -9  -3  137.10    4.54
  -3   9  -3  133.67    4.30
  -3   9  -3  150.99    4.82
   3  -9   3  135.57    4.34
   3  -9   3  133.59    4.28
   3   9   4  251.71    8.07
   3   9   4  236.83    7.62
  -3  -9  -4  240.60    7.76
  -3  -9  -4  254.09    8.17
  -3   9  -4  264.21    8.33
  -3   9  -4  248.93    7.89
   3  -9   4  242.19    7.68
   3  -9   4  253.69    8.03
   3   9   5   17.47    1.17
  -3  -9  -5   18.51    1.25
  -3  -9  -5   19.76    1.23
  -3   9  -5   21.24    0.99
  -3   9  -5   20.77    0.89
   3  -9   5   21.08    0.97
   3   9   6    6.05    0.93
   3   9   6    5.51    0.97
  -3  -9  -6    6.66    0.97
  -3  -9  -6    3.95    0.95
  -3   9  -6    5.08    0.58
  -3   9  -6    6.86    0.75
   3  -9   6    4.17    0.71
   3  -9   6    7.40    0.75
   3   9   7   23.35    1.39
   3   9   7   26.12    1.39
  -3  -9  -7   24.40    1.39
  -3  -9  -7   25.19    1.41
  -3   9  -7   21.92    0.99
  -3   9  -7   25.55    1.21
   3  -9   7   26.20    1.21
   3   9   8   91.28    3.27
   3   9   8   93.64    3.33
  -3  -9  -8   94.67    3.39
  -3  -9  -8   89.97    3.23
  -3   9  -8   87.26    2.92
  -3   9  -8   95.94    3.27
   3  -9   8   90.87    3.11
   3  -9   8   90.65    3.05
   3   9   9   19.10    1.33
   3   9   9   17.67    1.37
  -3  -9  -9   19.06    1.37
  -3  -9  -9   19.86    1.41
  -3   9  -9   16.64    1.19
   3  -9   9   16.19    1.11
   3  -9   9   17.16    1.15
   3   9  10   85.93    3.21
   3   9  10   88.60    3.25
  -3  -9 -10   86.80    3.21
  -3  -9 -10   91.20    3.35
  -3   9 -10   92.16    3.17
  -3   9 -10   84.50    3.03
   3  -9  10   86.18    3.05
   3  -9  10   86.16    3.05
   3   9  11  320.54   10.37
   3   9  11  326.29   10.57
  -3  -9 -11  317.17   10.29
  -3  -9 -11  322.92   10.45
  -3   9 -11  368.74   11.78
   3  -9  11  328.28   10.51
   3  -9  11  318.56   10.24
   3   9  12    8.49    1.39
  -3  -9 -12    9.88    1.53
  -3  -9 -12    7.54    1.35
  -3   9 -12   12.30    1.23
  -3   9 -12   10.02    1.15
   3  -9  12    8.43    1.27
   3  -9  12   10.00    1.15
   3   9  13    0.75    1.21
   3   9  13    0.04    1.25
  -3  -9 -13   -0.60    1.27
  -3  -9 -13    1.15    1.29
  -3   9 -13    1.65    1.19
  -3   9 -13    0.73    1.11
   3  -9  13   -0.12    1.27
   3  -9  13   -0.08    1.11
   3   9  14  122.58    4.36
   3   9  14  108.60    3.99
  -3  -9 -14  112.86    4.19
  -3  -9 -14  120.74    4.38
  -3   9 -14  119.67    4.24
  -3   9 -14  122.68    4.28
   3  -9  14  120.32    4.22
   3  -9  14  107.63    3.95
   3   9  15  126.93    4.56
   3   9  15  130.26    4.60
  -3  -9 -15  133.31    4.76
  -3  -9 -15  123.63    4.48
  -3   9 -15  125.74    4.50
  -3   9 -15  124.80    4.38
   3  -9  15  110.09    4.13
   3  -9  15  126.61    4.46
   3   9  16    4.96    1.33
   3   9  16    2.72    1.45
  -3  -9 -16    3.99    1.43
  -3  -9 -16    5.36    1.47
  -3   9 -16    2.04    1.17
  -3   9 -16    2.38    1.55
   3  -9  16    1.90    1.59
   3  -9  16    2.82    1.23
   3   9  17   -0.30    1.57
   3   9  17    1.19    1.33
  -3  -9 -17    0.26    1.45
  -3  -9 -17   -0.32    1.49
  -3   9 -17    0.48    1.19
  -3   9 -17   -0.50    1.53
   3  -9  17   -0.22    1.71
   3  -9  17    1.15    1.19
   3   9  18   50.94    2.28
   3   9  18   52.98    2.52
  -3  -9 -18   52.03    2.46
  -3  -9 -18   52.64    2.52
  -3   9 -18   47.25    2.78
  -3   9 -18   49.67    2.34
   3  -9  18   50.40    2.26
   3  -9  18   45.28    2.84
   3   9  19   69.58    2.78
   3   9  19   75.65    3.19
  -3  -9 -19   73.69    3.07
  -3  -9 -19   74.24    3.09
  -3   9 -19   75.75    3.07
   3  -9  19   73.21    2.94
   3   9  20    1.53    1.17
   3   9  20    2.62    1.51
  -3  -9 -20    2.24    1.41
  -3  -9 -20    2.50    1.39
  -3   9 -20    1.23    1.92
  -3   9 -20    2.66    1.31
   3  -9  20    1.07    1.23
   3  -9  20    0.67    2.12
   3   9  21   52.90    2.40
   3   9  21   59.63    2.88
  -3  -9 -21   60.02    2.78
  -3   9 -21   62.26    2.78
   3  -9  21   58.79    2.64
  -3   9 -22   33.28    1.98
  -3   9 -22   26.42    2.54
   3  -9  22   25.65    2.94
  -3   9 -23   15.13    2.66
  -3   9 -23   19.44    1.75
   3  -9  23   17.89    2.82
  -3   9 -24    3.45    1.41
  -3   9 -24   -1.79    2.22
   3  -9  24    0.85    2.36
  -3   9 -25   -1.25    2.20
  -3   9 -25    0.02    1.27
   3  -9  25   -0.16    2.12
   3  -9  26    3.81    2.12
  -3 -11  23    4.74    1.17
  -3 -11  23    2.88    2.86
  -3 -11  22   17.42    1.43
  -3 -11  22   17.26    2.70
   3  11 -21   18.19    1.39
   3  11 -21   16.30    2.38
  -3 -11  21   18.27    1.37
  -3 -11  21   12.77    2.88
   3  11 -20    0.08    2.04
   3  11 -20   -0.65    1.09
  -3 -11  20   -0.16    2.20
  -3 -11  20    1.47    1.09
  -3  11  20    1.84    1.71
  -3  11  20   -0.04    1.11
   3 -11 -20    0.65    1.31
   3 -11 -20    0.28    1.55
   3  11 -19   28.42    2.64
   3  11 -19   32.33    1.71
  -3 -11  19   30.57    1.75
  -3  11  19   33.84    2.14
  -3  11  19   34.53    1.77
   3 -11 -19   36.32    1.96
   3 -11 -19   36.30    2.06
   3  11 -18    7.74    1.98
   3  11 -18    8.23    1.15
  -3 -11  18    6.78    2.26
  -3 -11  18    7.46    1.21
  -3  11  18   10.69    1.57
  -3  11  18    9.56    1.29
   3 -11 -18    9.90    1.55
   3 -11 -18    8.89    1.35
   3  11 -17   15.53    1.25
   3  11 -17   10.04    1.75
  -3 -11  17   10.97    1.98
  -3 -11  17   12.91    1.25
  -3  11  17   15.79    1.39
  -3  11  17   16.78    1.63
   3 -11 -17   14.32    1.47
   3 -11 -17   15.23    1.61
   3  11 -16    0.38    0.97
   3  11 -16    0.52    1.55
  -3 -11  16   -0.77    1.82
  -3 -11  16   -0.10    1.09
  -3  11  16    2.10    1.37
  -3  11  16    0.61    1.09
   3 -11 -16   -0.24    1.33
   3 -11 -16    0.67    1.23
   3  11 -15  155.01    5.18
   3  11 -15  141.78    4.96
  -3 -11  15  141.23    4.80
  -3 -11  15  138.47    5.04
  -3  11  15  141.35    4.98
  -3  11  15  143.07    4.92
   3 -11 -15  139.09    4.92
   3 -11 -15  145.45    5.06
   3  11 -14   12.64    1.59
   3  11 -14   13.83    1.19
  -3 -11  14   10.89    1.67
  -3 -11  14   13.19    1.17
  -3  11  14   16.70    1.33
  -3  11  14   15.02    1.51
   3 -11 -14   16.19    1.43
   3 -11 -14   15.95    1.51
   3  11 -13    9.30    1.27
   3  11 -13   11.56    1.07
  -3  11  13   11.50    1.47
  -3  11  13   14.20    1.31
   3 -11 -13   12.87    1.37
   3 -11 -13   11.94    1.47
   3  11 -12    1.37    1.11
   3  11 -12    1.84    0.87
  -3 -11  12    1.17    1.31
  -3 -11  12    2.60    1.01
  -3  11  12    3.11    1.31
  -3  11  12    3.65    1.11
   3 -11 -12    2.10    1.15
   3 -11 -12    3.61    1.31
   3  11 -11    4.24    0.91
   3  11 -11    5.34    0.79
  -3 -11  11    4.17    1.21
  -3 -11  11    4.90    0.95
  -3  11  11    4.44    1.47
   3 -11 -11    2.60    1.39
   3  11 -10   -0.24    0.61
  -3 -11  10    0.12    0.91
  -3 -11  10    0.50    0.75
  -3  11  10    1.33    1.05
  -3  11  10    1.47    1.27
   3 -11 -10    0.20    1.05
   3 -11 -10    2.10    1.23
   3  11  -9    5.53    0.48
   3  11  -9    5.40    0.44
  -3 -11   9    5.24    0.61
  -3 -11   9    3.75    0.69
  -3  11   9    7.08    1.09
  -3  11   9    5.85    1.25
   3 -11  -9    5.89    1.05
   3 -11  -9    6.84    1.25
  -3  11   8    0.93    0.95
  -3  11   8   -0.12    1.15
   3 -11  -8    0.02    0.95
   3 -11  -8    0.63    1.13
  -3  11   7  197.70    6.47
  -3  11   7  198.55    6.55
   3 -11  -7  203.31    6.64
   3 -11  -7  194.76    6.45
  -3  11   6   80.81    3.00
  -3  11   6   85.33    3.03
   3 -11  -6   82.00    3.00
  -3  11   5   34.08    1.55
  -3  11   5   32.97    1.63
   3 -11  -5   35.09    1.53
   3 -11  -5   34.53    1.69
  -3  11   4  228.90    7.44
  -3  11   4  242.98    7.80
   3 -11  -4  247.55    7.93
   3 -11  -4  238.82    7.74
  -3  11   3  571.65   18.01
  -3  11   3  554.20   17.59
   3 -11  -3  554.79   17.49
  -3  11   2    3.47    0.93
  -3  11   2    4.03    0.85
   3 -11  -2    4.60    0.73
   3 -11  -2    2.92    0.91
  -3 -11   1  125.12    4.01
  -3 -11   1  112.27    3.61
  -3  11   1  122.98    4.05
  -3  11   1  122.84    4.09
   3 -11  -1  124.27    4.15
   3 -11  -1  128.04    4.19
   3  11   0    7.28    0.67
  -3 -11   0    8.97    0.63
  -3 -11   0    8.25    0.71
  -3  11   0    6.41    0.83
  -3  11   0    7.00    0.79
   3 -11   0    7.46    0.67
   3 -11   0    7.28    0.83
   3  11   1   73.59    2.48
   3  11   1   74.78    2.58
  -3 -11  -1   73.73    2.54
  -3 -11  -1   78.85    2.66
  -3  11  -1   69.60    2.40
  -3  11  -1   68.55    2.32
   3 -11   1   68.59    2.28
   3 -11   1   70.55    2.44
   3  11   2    2.06    0.75
   3  11   2    0.60    0.87
  -3 -11  -2    0.99    0.81
  -3 -11  -2    1.63    0.69
   3 -11   2    1.27    0.60
   3 -11   2    1.13    0.69
   3  11   3   65.24    2.38
  -3 -11  -3   73.21    2.58
  -3 -11  -3   64.54    2.38
  -3  11  -3   64.98    2.22
   3 -11   3   70.04    2.36
   3 -11   3   72.30    2.44
  -3  11  -4    9.28    0.65
  -3  11  -4   10.75    0.69
   3 -11   4   10.27    0.73
   3 -11   4    9.46    0.75
   3  11   5   52.11    2.08
  -3 -11  -5   57.17    2.24
  -3  11  -5   52.72    1.82
  -3  11  -5   51.39    1.75
   3 -11   5   49.73    1.77
   3 -11   5   57.54    2.00
   3  11   6   27.47    1.51
   3  11   6   32.31    1.55
  -3 -11  -6   28.96    1.53
  -3 -11  -6   30.31    1.49
  -3  11  -6   30.05    1.17
  -3  11  -6   31.36    1.25
   3 -11   6   32.81    1.35
   3  11   7  105.82    3.73
   3  11   7  111.79    3.87
  -3 -11  -7  112.43    3.89
  -3 -11  -7  107.49    3.77
  -3  11  -7  118.52    3.85
  -3  11  -7  110.23    3.63
   3 -11   7  108.38    3.59
   3 -11   7  114.55    3.79
   3  11   8   26.66    1.49
   3  11   8   23.07    1.51
  -3 -11  -8   26.00    1.55
  -3 -11  -8   23.82    1.43
  -3  11  -8   22.29    1.15
  -3  11  -8   21.84    1.05
   3 -11   8   24.38    1.21
   3  11   9  125.84    4.40
   3  11   9  126.99    4.38
  -3 -11  -9  129.19    4.46
  -3 -11  -9  129.25    4.50
  -3  11  -9  137.90    4.48
  -3  11  -9  123.18    4.11
   3 -11   9  125.26    4.19
   3 -11   9  132.48    4.40
   3  11  10   21.01    1.59
   3  11  10   24.32    1.51
  -3 -11 -10   23.96    1.61
  -3 -11 -10   22.43    1.55
  -3  11 -10   22.61    1.33
  -3  11 -10   18.35    1.17
   3 -11  10   22.14    1.29
  -3  11 -11  242.78    7.78
  -3  11 -11  230.88    7.48
   3 -11  11  261.03    8.49
   3 -11  11  239.81    7.80
   3  11  12    0.14    1.13
   3  11  12    1.27    1.31
  -3 -11 -12    0.83    1.25
  -3 -11 -12   -0.16    1.31
   3 -11  12   -0.22    1.29
   3 -11  12   -0.50    1.09
   3  11  13   73.25    2.98
   3  11  13   76.68    2.98
  -3 -11 -13   74.26    3.00
  -3 -11 -13   75.12    3.07
  -3  11 -13   79.56    2.98
  -3  11 -13   73.01    2.78
   3 -11  13   79.46    3.13
   3 -11  13   74.16    2.84
   3  11  14   25.29    1.57
   3  11  14   25.29    1.79
  -3 -11 -14   23.66    1.69
  -3 -11 -14   23.72    1.69
  -3  11 -14   21.42    1.45
  -3  11 -14   20.23    1.61
   3 -11  14   22.20    1.53
   3 -11  14   21.07    1.88
   3  11  15  140.39    4.86
   3  11  15  144.16    5.08
  -3 -11 -15  145.19    5.12
  -3 -11 -15  138.91    4.92
  -3  11 -15  139.18    4.78
  -3  11 -15  162.00    5.55
   3 -11  15  143.63    4.94
   3  11  16   15.11    1.41
   3  11  16   14.98    1.63
  -3 -11 -16   16.68    1.65
  -3 -11 -16   14.36    1.51
  -3  11 -16   13.75    1.77
  -3  11 -16   13.35    1.35
   3 -11  16   13.61    1.37
   3 -11  16   10.91    2.08
   3  11  17   33.86    1.84
   3  11  17   31.86    1.98
  -3 -11 -17   32.39    1.94
  -3 -11 -17   31.30    1.96
  -3  11 -17   24.85    2.10
  -3  11 -17   33.01    1.84
   3 -11  17   31.44    1.79
   3 -11  17   25.35    2.44
   3  11  18   16.21    1.69
   3  11  18   13.35    1.37
  -3 -11 -18   12.50    1.49
  -3 -11 -18   13.41    1.63
  -3  11 -18   10.83    1.45
  -3  11 -18    7.72    1.88
   3  11  19   32.93    1.82
   3  11  19   33.30    2.20
  -3 -11 -19   31.06    1.92
  -3 -11 -19   30.71    2.04
  -3  11 -19   24.71    2.42
  -3  11 -19   32.25    1.96
   3 -11  19   31.20    1.86
   3 -11  19   22.99    2.70
   3  11  20    2.50    1.75
   3  11  20    0.54    1.19
  -3 -11 -20    2.14    1.39
  -3 -11 -20    2.44    1.59
  -3  11 -20    1.75    2.00
  -3  11 -20    0.85    1.35
   3 -11  20    1.63    2.24
   3 -11  20    3.13    1.31
  -3  11 -21    7.04    2.30
  -3  11 -21    7.46    1.37
   3 -11  21   10.57    2.88
   3 -11  21    8.45    1.31
   3 -11  22    6.27    2.54
   3 -11  22    3.33    1.23
  -3  13  19    6.13    1.21
  -3  13  19    9.10    1.82
   3 -13 -19    8.35    1.59
   3 -13 -19    6.15    1.27
  -3  13  18   65.14    2.68
  -3  13  18   68.55    3.11
   3 -13 -18   64.94    2.84
   3 -13 -18   62.18    2.64
  -3  13  17   -0.22    1.47
  -3  13  17    2.38    1.13
   3 -13 -17    1.19    1.19
   3 -13 -17    1.49    1.31
  -3 -13  16   17.63    1.39
  -3 -13  16   16.54    2.32
  -3  13  16   21.98    1.55
  -3  13  16   21.84    1.84
   3 -13 -16   23.27    1.65
   3 -13 -16   22.99    1.71
   3  13 -15    0.60    1.25
  -3  13  15    1.73    1.13
  -3  13  15    0.58    1.51
   3 -13 -15    0.00    1.19
   3 -13 -15    1.84    1.39
   3  13 -14  102.25    3.53
   3  13 -14  101.00    3.37
  -3  13  14   97.53    3.75
  -3  13  14  104.25    3.77
   3 -13 -14  101.93    3.71
   3 -13 -14   99.34    3.77
   3  13 -13    4.15    0.95
  -3  13  13    4.28    1.41
  -3  13  13    3.25    1.11
   3 -13 -13    5.93    1.15
   3 -13 -13    6.37    1.39
   3  13 -12   42.55    1.55
  -3  13  12   40.70    1.98
  -3  13  12   38.90    2.18
   3 -13 -12   45.18    2.08
   3 -13 -12   41.22    2.16
   3 -13 -11   11.39    1.27
   3 -13 -11   13.49    1.53
   3 -13 -10  213.23    7.24
  -3  13   9   43.04    1.92
  -3  13   9   41.10    2.14
   3 -13  -9   43.54    2.14
   3 -13  -9   44.87    1.98
  -3  13   8  173.58    5.79
  -3  13   8  167.17    5.69
   3 -13  -8  166.74    5.57
   3 -13  -8  165.33    5.63
  -3  13   7    0.06    1.03
  -3  13   7    1.57    1.23
   3 -13  -7    0.87    0.97
   3 -13  -7    1.17    1.21
  -3  13   6  135.89    4.56
  -3  13   6  123.51    4.30
   3 -13  -6  126.77    4.40
   3 -13  -6  137.66    4.62
  -3  13   5   70.32    2.58
  -3  13   5   67.40    2.64
   3 -13  -5   74.60    2.70
   3 -13  -5   67.48    2.66
  -3  13   4   52.86    2.18
  -3  13   4   54.23    2.12
   3 -13  -4   57.72    2.16
   3 -13  -4   50.88    2.16
  -3  13   3    6.27    1.13
  -3  13   2   32.09    1.49
  -3  13   2   32.31    1.59
   3 -13  -2   34.87    1.55
   3 -13  -2   30.74    1.63
  -3 -13   1   36.64    1.25
  -3  13   1   34.04    1.51
  -3  13   1   37.19    1.69
   3 -13  -1   39.51    1.75
   3 -13  -1   39.25    1.57
   3  13   0  171.12    5.47
   3  13   0  167.35    5.36
  -3 -13   0  170.50    5.47
  -3 -13   0  170.64    5.45
  -3  13   0  167.31    5.42
  -3  13   0  175.25    5.71
   3 -13   0  165.21    5.32
   3 -13   0  173.58    5.67
   3  13   1   20.81    1.05
   3  13   1   25.25    1.23
  -3 -13  -1   25.45    1.25
  -3 -13  -1   22.69    1.05
  -3  13  -1   20.73    1.09
  -3  13  -1   22.67    1.15
   3 -13   1   22.93    1.19
   3  13   2   18.51    1.05
   3  13   2   20.41    1.25
  -3 -13  -2   19.02    1.21
  -3 -13  -2   20.37    1.09
  -3  13  -2   16.78    0.95
  -3  13  -2   17.06    0.93
   3 -13   2   16.82    0.95
   3 -13   2   16.11    0.91
   3  13   3    9.01    0.93
   3  13   3    6.63    1.11
  -3 -13  -3    7.32    0.89
  -3 -13  -3    3.79    1.11
  -3  13  -3    5.47    0.56
  -3  13  -3    5.97    0.56
   3 -13   3    6.61    0.69
   3 -13   3    5.79    0.65
   3  13   4  198.55    6.43
   3  13   4  198.35    6.49
  -3 -13  -4  204.70    6.66
  -3 -13  -4  196.95    6.49
   3 -13   4  188.59    6.05
   3 -13   4  190.34    6.11
   3  13   5    5.81    1.17
   3  13   5    9.20    0.97
   3 -13   5    8.67    0.54
   3  13   6   28.92    1.45
   3  13   6   24.77    1.57
  -3 -13  -6   26.98    1.47
  -3 -13  -6   23.70    1.57
   3  13   7   88.76    3.29
   3  13   7   93.27    3.29
  -3 -13  -7   91.96    3.29
  -3 -13  -7   89.58    3.35
   3 -13   7   88.47    2.92
   3 -13   7   85.89    2.88
   3  13   8  122.07    4.21
   3  13   8  118.44    4.22
  -3 -13  -8  120.84    4.30
  -3 -13  -8  128.02    4.42
  -3  13  -8  112.11    3.67
  -3  13  -8  115.50    3.75
   3 -13   8  121.43    4.01
   3 -13   8  111.32    3.67
   3  13   9   78.11    2.92
   3  13   9   76.27    3.05
  -3 -13  -9   73.01    2.96
  -3 -13  -9   78.23    2.98
  -3  13  -9   75.49    2.56
  -3  13  -9   77.64    2.60
   3 -13   9   75.89    2.70
   3 -13   9   74.10    2.58
  -3  13 -10   70.65    2.48
  -3  13 -10   73.71    2.54
   3 -13  10   69.98    2.54
   3  13  11   11.07    1.25
   3  13  11   10.77    1.51
  -3 -13 -11   11.88    1.31
  -3 -13 -11    9.44    1.49
  -3  13 -11   10.02    1.03
  -3  13 -11    8.43    1.01
   3 -13  11    8.55    1.39
   3 -13  11    8.83    1.07
   3  13  12   22.49    1.75
  -3 -13 -12   29.10    1.71
  -3 -13 -12   26.36    1.84
  -3  13 -12   22.00    1.33
  -3  13 -12   25.25    1.43
   3 -13  12   23.45    1.39
   3 -13  12   22.06    1.79
   3  13  13    0.97    1.41
   3  13  13    2.26    1.13
  -3 -13 -13    1.37    1.17
  -3 -13 -13    3.05    1.37
  -3  13 -13    0.97    1.11
   3  13  14   30.07    1.96
   3  13  14   33.58    1.79
  -3 -13 -14   33.03    1.98
  -3 -13 -14   33.24    1.82
  -3  13 -14   31.44    1.67
  -3  13 -14   28.21    1.65
   3 -13  14   24.71    2.16
   3 -13  14   31.06    1.69
   3  13  15   -0.52    1.17
   3  13  15   -0.91    1.59
  -3 -13 -15    0.30    1.21
  -3 -13 -15    0.69    1.45
  -3  13 -15   -0.24    1.33
  -3  13 -15    1.45    1.15
   3 -13  15    0.79    1.94
   3 -13  15    1.15    1.21
   3  13  16    2.70    1.21
  -3 -13 -16    1.43    1.33
  -3 -13 -16    1.84    1.27
  -3  13 -16    1.67    1.23
  -3  13 -16    1.51    1.53
   3 -13  16    2.66    1.23
   3 -13  16    2.12    1.82
  -3 -13 -17   20.29    1.61
  -3  13 -17   17.46    1.63
  -3  13 -17   15.21    1.75
   3 -13  17   15.47    1.92
  -3 -13 -18   40.07    2.16
  -3 -13 -18   45.58    2.38
  -3 -13 -19   -0.02    1.33
  -3 -13 -19    2.20    1.51
  -3  15  18    0.71    1.15
  -3  15  18    1.67    1.81
   3 -15 -18    0.63    1.07
   3 -15 -18    0.18    1.73
  -3  15  17   66.21    3.19
  -3  15  17   57.38    2.38
   3 -15 -17   65.40    3.01
  -3  15  16    2.76    1.75
  -3  15  16    3.33    1.07
   3 -15 -16    3.93    1.57
   3 -15 -16    3.25    1.21
  -3  15  15   51.10    2.64
  -3  15  15   48.79    2.14
   3 -15 -15   46.28    2.42
   3 -15 -15   46.71    2.20
  -3  15  14    3.69    1.59
  -3  15  14    5.87    1.11
   3 -15 -14    5.38    1.55
   3 -15 -14    4.30    1.23
  -3  15  13   25.25    1.90
  -3  15  13   26.30    1.49
   3 -15 -13   26.94    1.88
   3 -15 -13   26.32    1.59
  -3  15  12   11.43    1.21
  -3  15  12   11.21    1.59
   3 -15 -12   12.18    1.57
  -3  15  11  193.37    6.43
  -3  15  11  188.24    6.47
   3 -15 -11  185.44    6.17
   3 -15 -11  180.30    6.23
  -3  15  10   30.11    1.90
  -3  15  10   32.83    1.71
   3 -15 -10   29.65    1.57
   3 -15 -10   27.65    1.88
  -3  15   8   27.10    1.51
  -3  15   8   23.68    1.73
   3 -15  -8   24.28    1.43
   3 -15  -8   21.14    1.63
  -3  15   7    5.24    1.05
  -3  15   7    6.05    1.41
   3 -15  -7    7.68    1.07
   3 -15  -7    4.82    1.33
  -3  15   6   29.36    1.81
  -3  15   6   32.57    1.65
   3 -15  -6   32.31    1.86
   3 -15  -6   35.01    1.65
  -3  15   5    2.86    1.27
  -3  15   5    1.69    1.03
   3 -15  -5    2.42    0.95
   3 -15  -5    1.65    1.25
  -3  15   4   21.92    1.55
  -3  15   4   22.29    1.49
   3 -15  -4   22.47    1.33
   3 -15  -4   22.51    1.57
  -3  15   3   55.92    2.34
  -3  15   3   52.07    2.16
   3 -15  -3   56.02    2.18
   3 -15  -3   52.98    2.24
  -3  15   2   21.56    1.37
  -3  15   1   38.86    1.77
  -3  15   1   34.59    1.65
   3 -15  -1   37.33    1.73
   3 -15  -1   38.06    1.61
   3  15   0   33.80    1.29
   3  15   0   32.03    1.23
  -3 -15   0   29.81    1.15
  -3  15   0   27.75    1.39
  -3  15   0   32.31    1.51
   3 -15   0   28.66    1.33
   3 -15   0   30.09    1.47
   3  15   1    6.17    0.89
   3  15   1    8.01    0.93
  -3 -15  -1    7.80    0.91
  -3 -15  -1    5.38    0.79
  -3  15  -1    5.93    0.93
  -3  15  -1    6.55    0.79
   3 -15   1    5.43    0.83
   3 -15   1    6.19    0.83
   3  15   2   30.94    1.47
   3  15   2   36.04    1.65
  -3 -15  -2   33.52    1.59
  -3 -15  -2   34.26    1.45
  -3  15  -2   36.74    1.37
   3 -15   2   34.93    1.39
   3 -15   2   31.46    1.27
   3  15   3   31.58    1.55
   3  15   4  169.45    5.65
   3  15   4  174.11    5.71
  -3 -15  -4  180.07    5.87
  -3 -15  -4  171.62    5.73
   3  15   5   42.69    1.82
   3  15   5   41.22    1.98
  -3 -15  -5   44.67    1.86
  -3 -15  -5   38.32    1.92
   3  15   6   -1.11    1.31
   3  15   6    0.12    0.95
  -3 -15  -6   -0.24    1.25
   3  15   7   54.65    2.16
   3  15   7   57.62    2.54
  -3 -15  -7   56.23    2.50
  -3 -15  -7   58.30    2.34
   3  15   8    0.63    0.91
   3  15   8    0.16    1.37
  -3 -15  -8    0.75    1.31
  -3 -15  -8   -0.10    0.99
   3  15  10   16.23    1.65
   3  15  10   16.62    1.29
  -3 -15 -10   16.66    1.31
  -3 -15 -10   13.49    1.63
   3  15  11   62.06    2.48
   3  15  11   63.18    2.82
  -3 -15 -11   62.60    2.54
  -3 -15 -11   64.27    2.88
   3  15  12    0.73    1.49
   3  15  12    1.39    1.03
  -3 -15 -12    0.36    1.05
  -3 -15 -12    0.04    1.43
   3  15  13   -0.61    1.51
   3  15  13    0.14    1.03
  -3 -15 -13    0.08    1.09
  -3 -15 -13    0.85    1.45
   3  15  14    0.85    1.07
   3  15  14   -0.10    1.65
  -3 -15 -14    0.04    1.21
  -3 -15 -14    0.48    1.61
   3  15  15   51.27    2.74
   3  15  15   47.07    2.14
  -3 -15 -15   46.63    2.24
  -3 -15 -15   49.73    2.56
   3  15  16    4.64    1.13
   3  15  16    5.95    1.88
  -3 -15 -16    5.42    1.29
  -3 -15 -16    4.32    1.67
   3  15  17    6.76    1.21
   3  15  17    5.63    1.92
  -3 -15 -17    8.01    1.37
  -3 -15 -17    4.44    1.71
   3  15  18    6.47    1.35
   3  15  18    4.32    1.94
  -3 -15 -18    7.62    1.88
  -3  17  17    2.86    2.10
  -3  17  17    3.03    1.35
   3 -17 -17    3.23    1.92
  -3  17  16    2.24    1.23
  -3  17  16    0.36    2.16
   3 -17 -16    1.33    1.88
  -3  17  15    6.21    1.27
  -3  17  15    4.58    2.00
   3 -17 -15    7.10    1.09
   3 -17 -15    6.33    1.81
  -3  17  14    8.79    1.23
  -3  17  14    7.06    1.79
   3 -17 -14    8.05    1.59
   3 -17 -14    6.68    1.09
  -3  17  13   -0.38    1.81
  -3  17  13   -0.67    1.15
   3 -17 -13    0.54    1.11
   3 -17 -13    1.63    1.84
  -3  17  12   -0.48    1.05
  -3  17  12    1.81    1.73
   3 -17 -12   -0.81    1.53
   3 -17 -12    0.73    0.97
  -3  17  11    3.65    1.61
  -3  17  11    5.00    1.13
   3 -17 -11    4.64    1.53
   3 -17 -11    3.89    1.03
  -3  17  10   18.98    1.90
  -3  17  10   22.59    1.47
   3 -17 -10   20.87    1.35
   3 -17 -10   19.34    1.81
  -3  17   9    1.47    1.09
  -3  17   9    2.64    1.61
   3 -17  -9    1.37    1.53
   3 -17  -9    1.27    0.99
  -3  17   7    4.66    1.53
  -3  17   7    6.17    1.17
   3 -17  -7    4.05    1.43
   3 -17  -7    4.98    0.99
  -3  17   6   -0.28    1.21
  -3  17   6    0.65    1.39
   3 -17  -6    1.33    0.93
   3 -17  -6    0.44    1.35
  -3  17   5   32.71    1.88
  -3  17   5   34.02    1.82
   3 -17  -5   30.78    1.77
   3 -17  -5   33.05    1.63
  -3  17   4   16.19    1.57
  -3  17   4   13.51    1.39
   3 -17  -4   16.56    1.33
   3 -17  -4   14.98    1.49
  -3  17   3   13.79    1.39
  -3  17   3   14.50    1.47
   3 -17  -3   16.54    1.49
   3 -17  -3   15.69    1.21
  -3  17   2   27.99    1.63
  -3  17   1    9.98    1.21
  -3  17   1    9.52    1.11
   3  17   2    5.67    1.17
   3  17   3    4.30    0.99
   3  17   4    1.29    1.03
   3  17   4    0.46    1.29
  -3 -17  -4    1.37    0.91
  -3 -17  -4    2.46    1.31
   3  17   5    1.43    1.07
   3  17   5    2.42    1.33
  -3 -17  -5    3.73    1.29
  -3 -17  -5    4.03    0.95
   3  17   6    1.92    1.01
   3  17   6    0.91    1.31
  -3 -17  -6   -0.04    0.93
  -3 -17  -6    0.26    1.27
   3  17   7    0.00    0.99
   3  17   7    0.06    1.49
  -3 -17  -7   -0.12    0.93
  -3 -17  -7    0.34    1.41
   3  17   8   22.39    1.43
   3  17   8   21.92    1.90
  -3 -17  -8   20.87    1.31
  -3 -17  -8   18.82    1.75
   3  17   9    1.67    1.59
   3  17   9    3.33    1.13
  -3 -17  -9    4.09    1.01
  -3 -17  -9    5.08    1.55
   3  17  10    4.50    1.07
   3  17  10    3.27    1.71
  -3 -17 -10    2.72    1.05
  -3 -17 -10    6.07    1.67
   3  17  11   16.98    1.27
   3  17  11   17.63    1.96
  -3 -17 -11   16.94    1.84
  -3 -17 -11   18.80    1.35
   3  17  12   36.04    2.36
   3  17  12   35.31    1.75
  -3 -17 -12   37.31    1.86
  -3 -17 -12   37.91    2.28
   3  17  13   -0.58    0.97
   3  17  13   -1.71    1.81
  -3 -17 -13   -1.53    1.75
  -3 -17 -13   -1.55    1.11
   3  17  14   23.11    2.30
   3  17  14   20.99    1.41
  -3 -17 -14   20.87    1.43
  -3 -17 -14   23.82    1.98
   3  17  15   15.09    1.37
   3  17  15   14.76    2.14
  -3 -17 -15   17.32    2.04
  -3 -17 -15   14.96    1.31
   3  17  16    2.26    1.19
   3  17  16    2.24    1.98
  -3 -17 -16    3.87    1.96
   3  17  17    3.63    1.92
   3  17  17    0.79    1.21
  -3 -17 -17    1.55    2.16
   3 -19 -15    0.44    1.88
  -3  19  14    0.52    2.12
  -3  19  14    1.75    1.35
   3 -19 -14    2.34    1.88
  -3  19  13   -0.32    2.10
  -3  19  13   -0.69    1.27
   3 -19 -13   -0.58    1.77
   3 -19 -13    0.36    1.01
  -3  19  12    0.63    1.27
  -3  19  12   -1.11    2.30
  -3  19  11    9.74    2.22
  -3  19  11   10.08    1.33
   3 -19 -11    7.28    1.90
   3 -19 -11    7.00    1.11
  -3  19  10    9.94    2.14
  -3  19  10    9.96    1.29
   3 -19 -10    9.06    1.84
   3 -19 -10    9.04    1.09
  -3  19   9    2.94    1.17
  -3  19   9    2.78    1.86
   3 -19  -9    0.58    0.97
   3 -19  -9    1.53    1.63
  -3  19   8   12.97    1.67
  -3  19   8    6.51    1.82
   3 -19  -8    8.39    1.13
  -3  19   7   12.24    1.55
  -3  19   7   11.27    2.14
   3 -19  -7    7.00    1.88
  -3 -19  -7    8.83    1.73
  -3 -19  -9    0.95    0.93
  -3 -19  -9    1.45    1.51
  -3 -19 -10    4.56    0.93
  -3 -19 -10    0.93    1.71
  -3 -19 -11    3.67    0.97
  -3 -19 -11    6.09    1.75
  -3 -19 -12    2.00    1.07
  -3 -19 -12    2.62    1.96
  -3 -19 -13    3.77    1.90
  -3 -19 -13    4.68    1.09
  -3 -19 -14    2.66    1.98
  -3 -19 -15    2.20    1.69
  -3 -19 -16   -1.29    1.65
  -4   0  25    1.09    1.23
  -4   0  25    0.99    2.12
   4   0 -25    1.09    1.81
   4   0 -25   -1.79    1.35
  -4   0  24   16.54    1.49
  -4   0  24   20.55    2.10
   4   0 -24   19.26    1.63
   4   0 -24   17.20    1.86
  -4   0  23   -0.06    1.67
  -4   0  23    0.65    1.13
   4   0 -23    0.87    1.29
   4   0 -23    0.36    1.57
  -4   0  22   88.80    3.65
  -4   0  22   87.35    3.35
   4   0 -22   91.94    3.59
   4   0 -22   91.86    3.69
  -4   0  20  253.30    8.55
  -4   0  20  239.61    7.93
   4   0 -20  244.57    8.17
   4   0 -20  238.02    7.93
  -4   0  19   -1.55    1.19
  -4   0  19    0.69    1.63
   4   0 -19    0.50    1.31
   4   0 -19    0.18    1.45
  -4   0  18    6.66    1.21
  -4   0  18    5.97    1.65
   4   0 -18    4.07    1.45
   4   0 -18    5.89    1.35
  -4   0  17    0.14    1.11
  -4   0  17   -0.81    1.49
   4   0 -17   -1.39    1.37
   4   0 -17    0.63    1.25
  -4   0  16  305.86    9.94
  -4   0  16  330.06   10.79
   4   0 -16  311.02   10.14
   4   0 -16  309.43   10.10
  -4   0  15   -0.14    1.31
  -4   0  15    0.85    1.15
   4   0 -15    1.03    1.19
   4   0 -15    0.58    1.23
  -4   0  14  219.97    7.30
  -4   0  14  224.54    7.38
   4   0 -14  223.15    7.36
   4   0 -14  228.50    7.54
  -4   0  13    0.02    1.17
  -4   0  13   -1.05    1.03
   4   0 -13   -0.20    1.03
   4   0 -13    1.61    1.11
  -4   0  12  823.56   25.96
  -4   0  12  843.60   26.62
   4   0 -12  860.85   27.13
   4   0 -12  843.00   26.58
  -4   0  11   -0.38    1.21
  -4   0  11    0.48    1.03
   4   0 -11    0.61    1.07
   4   0 -11    0.81    1.09
  -4   0  10    7.93    1.33
  -4   0  10   11.48    1.21
   4   0 -10    7.82    1.19
   4   0 -10   10.51    1.19
  -4   0   9    0.14    0.99
  -4   0   9   -0.28    1.11
   4   0  -9    0.14    0.97
   4   0  -9    0.26    1.01
  -4   0   8 1485.87   46.55
   4   0  -8 1476.15   46.24
  -4   0   7    0.44    0.83
  -4   0   7   -0.08    0.89
   4   0  -7    0.18    0.83
   4   0  -7    1.21    0.87
  -4   0   6 9999.00  312.01
  -4   0   6 9231.37  288.21
   4   0  -6 9796.68  305.86
  -4   0   5    0.71    0.83
  -4   0   5   -0.16    0.83
   4   0  -5   -0.18    0.79
   4   0  -5    0.06    0.81
  -4   0   4  258.06    8.19
  -4   0   4  259.25    8.23
   4   0  -4  278.29    8.83
   4   0  -4  246.36    7.82
  -4   0   3    1.01    0.67
  -4   0   3    1.15    0.69
   4   0  -3    0.71    0.69
   4   0  -3    1.07    0.65
   4   0  -2 1341.66   41.91
   4   0  -2 1383.71   43.22
  -4   0   1    0.16    0.24
  -4   0   1   -0.08    0.26
   4   0  -1    0.14    0.22
   4   0  -1   -0.22    0.26
  -4   0   0   58.43    1.86
  -4   0   0   58.28    1.86
   4   0   0   58.51    1.86
   4   0   0   58.77    1.86
  -4   0  -1   -0.02    0.28
  -4   0  -1   -0.32    0.26
   4   0   1   -0.02    0.28
   4   0   1   -0.20    0.28
  -4   0  -2  731.73   22.89
  -4   0  -2  743.83   23.27
   4   0   2  742.83   23.23
   4   0   2  772.98   24.18
  -4   0  -3    2.02    0.85
  -4   0  -3    1.75    0.93
   4   0   3    1.73    0.85
   4   0   3    1.77    0.91
  -4   0  -4  498.26   15.69
  -4   0  -4  514.13   16.17
  -4   0  -5   -0.58    0.87
  -4   0  -5   -0.54    0.83
   4   0   5   -0.34    0.85
   4   0   5   -0.83    0.83
  -4   0  -6  582.96   18.37
  -4   0  -6  578.00   18.23
   4   0   6  587.13   18.49
   4   0   6  573.04   18.07
  -4   0  -7    0.95    0.99
  -4   0  -7   -1.03    0.93
   4   0   7    0.79    0.93
   4   0   7   -0.42    0.99
  -4   0  -8  385.60   12.28
   4   0   8  395.12   12.58
  -4   0  -9   -0.63    1.15
  -4   0  -9   -0.42    1.21
   4   0   9   -1.65    1.09
   4   0   9    0.89    1.21
  -4   0 -10  602.20   19.08
  -4   0 -10  593.87   18.78
   4   0  10  617.08   19.54
   4   0  10  595.06   18.86
  -4   0 -11    2.20    1.11
  -4   0 -11    0.26    1.19
   4   0  11    1.69    1.09
   4   0  11   -0.42    1.21
  -4   0 -12  331.85   10.71
  -4   0 -12  345.93   11.11
   4   0  12  369.73   11.88
   4   0  12  350.49   11.29
  -4   0 -13    0.04    1.15
  -4   0 -13    0.75    1.21
   4   0  13   -0.10    1.13
   4   0  13    0.10    1.17
  -4   0 -14  422.49   13.59
  -4   0 -14  421.10   13.49
   4   0  14  440.54   14.12
   4   0  14  416.15   13.35
  -4   0 -16   97.07    3.69
  -4   0 -16  100.82    3.75
   4   0  16  100.11    3.77
   4   0  16   99.06    3.67
  -4   0 -17    0.71    1.35
  -4   0 -17   -1.09    1.39
   4   0  17   -1.13    1.29
   4   0  17   -0.60    1.43
  -4   0 -18    1.90    1.41
  -4   0 -18    0.69    1.41
   4   0  18   -0.54    1.31
   4   0  18    0.00    1.47
  -4   0 -19   -0.02    1.43
  -4   0 -19   -1.35    1.39
   4   0  19   -1.90    1.35
   4   0  19    0.60    1.55
  -4   0 -20   28.27    2.04
  -4   0 -20   29.59    1.94
   4   0  20   29.28    1.86
   4   0  20   29.50    2.14
  -4   0 -21    0.87    1.43
  -4   0 -21   -1.17    1.51
   4   0  21    0.34    1.59
   4   0  21    0.67    1.31
  -4   0 -22   17.75    1.82
  -4   0 -22   21.10    1.82
   4   0  22   17.16    1.84
   4   0  22   17.79    1.59
  -4   0 -23   -0.60    1.73
  -4   0 -23    0.56    1.49
   4   0  23    0.83    1.75
   4   0  23    0.54    1.29
  -4   0 -24  100.70    4.15
  -4   0 -24  109.69    4.28
   4   0  24  105.19    4.03
   4   0  24   99.87    4.19
   4   2 -25   -0.89    1.39
   4   2 -25    1.94    1.84
  -4  -2  25    1.43    1.90
  -4  -2  25    0.87    1.25
   4   2 -24   -1.84    1.57
   4   2 -24    0.99    1.35
  -4  -2  24   -0.38    1.19
  -4  -2  24   -0.18    1.73
  -4   2  24    1.63    1.73
  -4   2  24    0.69    1.19
   4  -2 -24    4.13    1.67
   4  -2 -24    0.60    1.33
   4   2 -23   84.78    3.51
   4   2 -23   87.45    3.43
  -4  -2  23   90.17    3.77
  -4  -2  23   86.60    3.37
  -4   2  23   89.60    3.43
  -4   2  23   93.03    3.79
   4  -2 -23   82.95    3.29
   4  -2 -23   91.04    3.61
   4   2 -22    8.21    1.59
   4   2 -22    8.61    1.49
  -4  -2  22   11.09    1.73
  -4  -2  22    9.36    1.35
  -4   2  22   10.65    1.33
  -4   2  22   10.73    1.63
   4  -2 -22   10.75    1.43
   4  -2 -22    9.88    1.55
   4   2 -21    2.78    1.29
   4   2 -21    4.66    1.51
  -4  -2  21    4.82    1.61
  -4  -2  21    4.17    1.23
  -4   2  21    4.26    1.59
  -4   2  21    4.80    1.23
   4  -2 -21    4.92    1.51
   4  -2 -21    4.46    1.35
   4   2 -20   36.99    2.00
   4   2 -20   39.47    2.18
  -4  -2  20   38.64    1.98
  -4  -2  20   38.34    2.20
  -4   2  20   40.62    2.40
  -4   2  20   38.90    1.96
   4  -2 -20   40.05    2.10
   4  -2 -20   38.80    2.22
   4   2 -19  134.50    4.76
   4   2 -19  136.27    4.82
  -4  -2  19  131.17    4.58
  -4  -2  19  134.48    4.84
  -4   2  19  137.70    5.04
  -4   2  19  135.57    4.74
   4  -2 -19  138.59    4.96
   4  -2 -19  129.78    4.64
   4   2 -18    3.51    1.41
   4   2 -18    3.59    1.27
  -4  -2  18    2.72    1.15
  -4  -2  18    4.46    1.55
  -4   2  18    3.27    1.19
  -4   2  18    0.61    1.55
   4  -2 -18    1.82    1.41
   4  -2 -18    3.37    1.29
   4   2 -17   15.73    1.53
   4   2 -17   16.94    1.49
  -4  -2  17   19.56    1.55
  -4  -2  17   18.59    1.73
  -4   2  17   18.05    1.77
  -4   2  17   17.65    1.45
   4  -2 -17   19.60    1.67
   4  -2 -17   17.95    1.55
   4   2 -16   20.79    1.63
  -4  -2  16   24.79    1.65
  -4   2  16   22.10    1.79
  -4   2  16   23.11    1.47
   4  -2 -16   22.00    1.55
   4  -2 -16   23.76    1.69
   4   2 -15  380.44   12.24
   4   2 -15  380.24   12.24
  -4  -2  15  384.41   12.40
  -4  -2  15  373.10   12.00
   4   2 -14  530.20   16.88
   4   2 -14  535.75   17.04
  -4  -2  14  527.22   16.76
  -4  -2  14  541.90   17.26
  -4   2  14  509.37   16.23
  -4   2  14  533.37   17.04
   4  -2 -14  511.75   16.32
   4  -2 -14  539.92   17.22
   4   2 -13  527.03   16.72
   4   2 -13  530.60   16.84
  -4  -2  13  530.40   16.84
  -4  -2  13  538.73   17.14
  -4   2  13  524.84   16.74
  -4   2  13  506.99   16.15
   4  -2 -13  524.05   16.70
   4  -2 -13  511.75   16.30
   4   2 -12  281.27    9.06
   4   2 -12  285.23    9.20
  -4  -2  12  297.93    9.64
  -4  -2  12  283.45    9.16
  -4   2  12  277.69    9.04
  -4   2  12  273.13    8.87
   4  -2 -12  267.58    8.69
   4  -2 -12  274.32    8.93
   4   2 -11  188.50    6.21
   4   2 -11  195.20    6.41
  -4  -2  11  187.11    6.17
  -4  -2  11  188.44    6.25
  -4   2  11  193.97    6.47
  -4   2  11  181.91    6.03
   4  -2 -11  183.62    6.09
   4  -2 -11  189.41    6.29
   4   2 -10  121.25    4.15
   4   2 -10  124.69    4.24
  -4  -2  10  123.87    4.22
  -4  -2  10  123.36    4.26
  -4   2  10  122.64    4.24
  -4   2  10  127.92    4.44
   4  -2 -10  123.67    4.26
   4  -2 -10  120.18    4.15
  -4   2   9   99.18    3.55
  -4   2   9   89.12    3.17
   4  -2  -9   93.13    3.33
   4  -2  -9   94.87    3.37
   4   2  -8  380.44   12.10
   4   2  -8  385.20   12.24
  -4  -2   8  376.67   11.98
  -4  -2   8  378.26   12.04
  -4   2   8  382.23   12.18
  -4   2   8  357.83   11.41
   4  -2  -8  376.08   11.98
   4  -2  -8  378.66   12.08
   4   2  -7  274.92    8.77
   4   2  -7  270.16    8.63
  -4  -2   7  264.21    8.43
  -4  -2   7  266.79    8.53
  -4   2   7  266.98    8.57
  -4   2   7  270.16    8.67
   4  -2  -7  263.41    8.45
   4  -2  -7  270.75    8.69
   4   2  -6 2005.35   62.66
   4   2  -6 2048.99   64.09
  -4  -2   6 2058.91   64.39
  -4  -2   6 1884.76   58.93
  -4   2   6 2005.35   62.70
  -4   2   6 2039.07   63.75
   4  -2  -6 2041.06   63.85
   4  -2  -6 2035.11   63.67
   4   2  -5 3820.29  119.33
   4   2  -5 4183.28  130.60
  -4  -2   5 4222.95  131.89
  -4  -2   5 3889.71  121.49
  -4   2   5 3998.81  124.86
  -4   2   5 4153.52  129.70
   4  -2  -5 4232.86  132.18
   4  -2  -5 4052.36  126.57
   4   2  -4  287.81    9.08
   4   2  -4  291.58    9.20
  -4  -2   4  283.84    8.97
  -4  -2   4  290.19    9.16
  -4   2   4  295.35    9.38
  -4   2   4  287.81    9.14
   4   2  -3  281.46    8.87
   4   2  -3  253.89    8.01
  -4  -2   3  278.29    8.77
  -4  -2   3  273.93    8.63
  -4   2   3  274.52    8.71
  -4   2   3  270.55    8.57
   4  -2  -3  268.77    8.51
   4  -2  -3  273.33    8.67
  -4  -2   2 2233.46   69.76
  -4   2   2 2536.94   79.22
  -4   2   2 2530.99   79.00
   4  -2  -2 2408.01   75.22
   4   2  -1 1134.19   35.43
   4   2  -1 1078.65   33.70
  -4  -2   1 1154.62   36.08
  -4  -2   1 1219.48   38.08
  -4   2   1 1164.93   36.40
  -4   2   1 1141.13   35.66
   4  -2  -1 1149.06   35.90
   4  -2  -1 1137.16   35.53
   4   2   0  801.55   25.05
   4   2   0  807.30   25.23
  -4  -2   0  802.74   25.09
  -4  -2   0  789.05   24.66
  -4   2   0  779.93   24.38
  -4   2   0  780.32   24.40
   4  -2   0  842.61   26.32
   4  -2   0  796.59   24.89
   4   2   1   80.45    2.64
   4   2   1   80.02    2.62
  -4  -2  -1   74.46    2.46
  -4  -2  -1   77.89    2.58
  -4   2  -1   76.84    2.50
  -4   2  -1   77.79    2.50
   4  -2   1   76.76    2.50
   4  -2   1   76.49    2.46
   4   2   2   13.90    0.99
  -4  -2  -2   13.53    1.07
  -4   2  -2   16.26    0.83
  -4   2  -2   16.13    0.89
   4  -2   2   16.96    0.93
   4  -2   2   15.79    0.89
   4   2   3 4310.22  134.56
   4   2   3 4068.23  126.99
  -4  -2  -3 4006.74  125.06
  -4  -2  -3 4159.47  129.88
  -4   2  -3 3776.65  117.88
  -4   2  -3 3957.15  123.53
   4   2   4    6.31    0.89
   4   2   4    6.90    0.95
  -4  -2  -4    5.14    0.91
  -4  -2  -4    7.93    1.01
  -4   2  -4    7.66    0.83
  -4   2  -4    5.32    0.73
   4  -2   4    7.62    0.77
   4  -2   4    7.74    0.81
   4   2   5  413.77   13.09
   4   2   5  414.96   13.13
  -4  -2  -5  405.04   12.81
  -4  -2  -5  397.70   12.62
  -4   2  -5  404.24   12.73
  -4   2  -5  414.36   13.09
   4  -2   5  399.88   12.64
   4  -2   5  407.22   12.83
   4   2   6  124.74    4.19
   4   2   6  124.47    4.17
  -4   2  -6  121.19    4.03
  -4   2  -6  122.64    4.05
   4  -2   6  127.70    4.24
   4  -2   6  124.35    4.11
  -4   2  -7 2154.12   67.38
  -4   2  -7 2130.32   66.63
   4  -2   7 2169.99   67.88
   4  -2   7 2078.74   65.06
   4   2   8    6.59    1.13
   4   2   8    5.28    1.19
  -4  -2  -8    5.93    1.23
  -4  -2  -8    4.13    1.15
  -4   2  -8    4.66    1.13
   4  -2   8    4.44    1.07
   4   2   9 1432.91   44.95
   4   2   9 1460.28   45.80
  -4  -2  -9 1478.13   46.36
  -4  -2  -9 1425.96   44.75
  -4   2  -9 1509.07   47.29
  -4   2  -9 1503.72   47.15
   4  -2   9 1489.04   46.65
   4  -2   9 1448.97   45.42
   4   2  10    5.67    1.19
   4   2  10    7.08    1.27
  -4  -2 -10    5.73    1.31
  -4  -2 -10    3.43    1.21
  -4   2 -10    6.57    1.17
  -4   2 -10    7.72    1.27
   4  -2  10    7.36    1.21
   4  -2  10    7.50    1.17
   4   2  11  154.18    5.22
   4   2  11  144.72    4.90
  -4  -2 -11  142.34    4.82
  -4  -2 -11  148.11    5.00
  -4   2 -11  152.38    5.14
  -4   2 -11  147.40    4.94
   4  -2  11  151.88    5.14
   4  -2  11  148.98    5.04
   4   2  12  447.49   14.36
   4   2  12  492.71   15.77
  -4  -2 -12  429.83   13.77
  -4  -2 -12  444.91   14.22
  -4   2 -12  442.92   14.14
  -4   2 -12  444.31   14.14
   4  -2  12  450.46   14.34
   4  -2  12  442.53   14.12
   4   2  13  132.74    4.62
   4   2  13  124.63    4.36
  -4  -2 -13  122.84    4.34
  -4  -2 -13  127.88    4.46
  -4   2 -13  130.83    4.52
  -4   2 -13  137.46    4.68
   4  -2  13  137.08    4.72
   4  -2  13  138.53    4.76
   4   2  14   74.36    2.92
   4   2  14   78.57    3.23
  -4  -2 -14   73.49    2.96
  -4   2 -14   78.29    2.96
  -4   2 -14   77.22    3.01
   4  -2  14   78.47    3.01
   4  -2  14   77.64    2.98
   4   2  15   12.08    1.39
   4   2  15   12.48    1.53
  -4  -2 -15   10.39    1.41
  -4  -2 -15   12.42    1.47
  -4   2 -15   10.00    1.35
  -4   2 -15   13.98    1.47
   4  -2  15   13.92    1.39
   4  -2  15   10.22    1.41
   4   2  16   50.88    2.44
   4   2  16   49.29    2.32
  -4  -2 -16   47.86    2.32
  -4  -2 -16   52.33    2.40
  -4   2 -16   52.17    2.38
  -4   2 -16   49.07    2.34
   4  -2  16   51.53    2.46
   4  -2  16   50.48    2.30
   4   2  17  157.06    5.51
   4   2  17  151.38    5.28
  -4  -2 -17  157.27    5.43
  -4  -2 -17  149.74    5.26
  -4   2 -17  149.64    5.22
  -4   2 -17  151.32    5.30
   4  -2  17  149.44    5.18
   4  -2  17  157.33    5.47
   4   2  18   36.12    2.12
   4   2  18   38.22    2.08
  -4  -2 -18   37.79    2.06
  -4  -2 -18   36.18    2.10
  -4   2 -18   36.04    2.08
  -4   2 -18   35.31    2.06
   4  -2  18   39.61    2.26
   4  -2  18   36.79    1.98
   4   2  19    2.92    1.37
   4   2  19    1.53    1.53
  -4  -2 -19    2.40    1.45
  -4  -2 -19    2.50    1.47
  -4   2 -19    3.49    1.39
  -4   2 -19    1.57    1.49
   4  -2  19    1.51    1.55
   4  -2  19    0.34    1.29
  -4   2 -20   35.70    2.04
  -4   2 -20   33.20    2.06
   4  -2  20   39.00    2.26
   4  -2  20   36.04    1.96
   4   2  21   97.97    3.83
   4   2  21   94.87    3.61
  -4  -2 -21   95.13    3.69
  -4  -2 -21   98.68    3.85
   4   2  22    5.49    1.59
   4   2  22    8.19    1.39
  -4  -2 -22    7.24    1.53
  -4  -2 -22    5.89    1.53
  -4   2 -22    8.11    1.57
  -4   2 -22    6.66    1.67
   4  -2  22    7.83    1.37
   4  -2  22    7.50    1.69
   4   2  23    3.23    1.71
   4   2  23    5.04    1.39
  -4  -2 -23    5.04    1.61
  -4  -2 -23    4.76    1.53
  -4   2 -23    6.64    1.79
  -4   2 -23    3.85    1.51
   4  -2  23    3.15    1.33
   4  -2  23    4.52    1.77
  -4   2 -24    0.89    1.53
  -4   2 -24   -0.61    1.75
   4  -2  24    1.17    1.77
   4  -2  24    0.81    1.35
   4   4 -26   11.92    1.51
   4   4 -25    7.46    1.94
   4   4 -25    6.49    1.41
  -4  -4  25    3.37    2.14
  -4  -4  25    5.43    1.31
   4   4 -24    9.70    1.43
   4   4 -24    9.18    1.81
  -4  -4  24    8.89    2.08
  -4  -4  24   10.91    1.41
   4   4 -23   57.03    2.86
   4   4 -23   57.62    2.58
  -4   4  23   64.31    2.70
  -4   4  23   59.55    2.82
   4  -4 -23   59.76    2.66
   4  -4 -23   66.98    2.90
   4   4 -22   21.40    1.71
  -4  -4  22   20.67    1.65
  -4   4  22   26.34    1.63
  -4   4  22   26.04    1.96
   4  -4 -22   27.77    1.86
   4  -4 -22   22.65    1.61
  -4  -4  21    2.86    1.17
  -4  -4  21    0.65    1.55
  -4   4  21    3.31    1.55
  -4   4  21    2.76    1.17
   4  -4 -21    4.38    1.31
   4  -4 -21    3.35    1.41
   4   4 -20   21.76    1.61
   4   4 -20   21.12    1.75
  -4  -4  20   22.77    1.92
  -4  -4  20   18.86    1.49
  -4   4  20   19.97    1.90
  -4   4  20   19.40    1.67
   4  -4 -20   21.01    1.79
   4  -4 -20   19.50    1.82
   4   4 -19   54.33    2.54
   4   4 -19   56.37    2.50
  -4  -4  19   55.92    2.42
  -4  -4  19   59.63    2.82
  -4   4  19   60.99    2.86
  -4   4  19   57.38    2.48
   4  -4 -19   53.42    2.52
   4  -4 -19   55.10    2.46
   4   4 -18   43.20    2.12
   4   4 -18   42.94    2.22
  -4  -4  18   42.88    1.98
  -4  -4  18   46.04    2.40
  -4   4  18   44.59    2.14
  -4   4  18   46.16    2.44
   4  -4 -18   44.97    2.20
   4  -4 -18   47.72    2.36
   4  -4 -17   28.98    1.77
   4  -4 -17   34.57    1.96
   4   4 -16  196.53    6.55
   4   4 -16  197.28    6.61
  -4  -4  16  206.49    6.88
  -4  -4  16  191.67    6.45
  -4   4  16  194.21    6.49
  -4   4  16  212.44    7.14
   4  -4 -16  208.67    6.98
   4  -4 -16  189.37    6.39
   4   4 -15  381.83   12.26
   4   4 -15  387.38   12.42
  -4  -4  15  383.81   12.36
  -4  -4  15  384.61   12.36
  -4   4  15  363.38   11.70
  -4   4  15  381.43   12.32
   4  -4 -15  376.47   12.16
   4  -4 -15  361.20   11.68
   4   4 -14  142.04    4.84
   4   4 -14  141.82    4.82
  -4  -4  14  137.92    4.72
  -4  -4  14  137.32    4.74
   4   4 -13  290.59    9.38
   4   4 -13  291.58    9.42
  -4  -4  13  285.43    9.22
  -4  -4  13  288.60    9.36
  -4   4  13  277.30    9.01
  -4   4  13  288.60    9.42
   4  -4 -13  274.72    8.95
   4  -4 -13  295.35    9.62
   4   4 -12   86.05    3.09
   4   4 -12   80.31    2.92
  -4  -4  12   85.35    3.05
  -4  -4  12   81.68    3.01
  -4   4  12   85.97    3.21
  -4   4  12   83.19    3.03
   4   4 -11    3.53    0.95
   4   4 -11    5.61    0.97
  -4  -4  11    5.87    0.95
  -4  -4  11    4.22    1.01
  -4   4  11    5.91    1.17
  -4   4  11    6.74    0.99
   4  -4 -11    5.89    1.05
   4  -4 -11    6.43    1.19
  -4   4  10   11.78    1.17
  -4   4  10   10.39    1.21
   4  -4 -10   12.71    1.25
   4  -4 -10   10.57    1.17
   4   4  -9   57.70    2.20
   4   4  -9   67.26    2.50
  -4  -4   9   62.70    2.42
  -4  -4   9   65.44    2.44
  -4   4   9   64.88    2.56
  -4   4   9   62.62    2.46
   4  -4  -9   62.34    2.48
   4  -4  -9   62.72    2.46
   4   4  -8  481.60   15.21
   4   4  -8  481.80   15.21
  -4  -4   8  472.28   14.94
  -4  -4   8  479.02   15.15
  -4   4   8  482.79   15.31
  -4   4   8  498.07   15.81
   4  -4  -8  495.88   15.75
   4  -4  -8  486.16   15.41
   4   4  -7   35.41    1.45
   4   4  -7   33.11    1.41
  -4  -4   7   34.06    1.51
  -4  -4   7   36.00    1.47
  -4   4   7   36.36    1.71
  -4   4   7   34.63    1.63
   4  -4  -7   34.49    1.67
   4  -4  -7   37.37    1.71
   4   4  -6  225.33    7.16
   4   4  -6  236.24    7.50
  -4  -4   6  229.30    7.30
  -4  -4   6  224.14    7.16
  -4   4   6  240.21    7.74
  -4   4   6  237.63    7.66
   4  -4  -6  234.85    7.56
   4  -4  -6  241.99    7.80
   4   4  -5 1743.53   54.51
   4   4  -5 1750.87   54.75
  -4  -4   5 1783.59   55.78
  -4  -4   5 1740.75   54.43
  -4   4   5 1752.65   54.82
  -4   4   5 1709.81   53.50
   4  -4  -5 1770.70   55.42
   4  -4  -5 1789.94   56.00
   4   4  -4 3455.32  107.96
   4   4  -4 3401.76  106.28
  -4  -4   4 3370.03  105.31
  -4  -4   4 3506.89  109.59
  -4   4   4 3393.83  106.04
  -4   4   4 3397.80  106.16
   4  -4  -4 3167.71   98.94
   4  -4  -4 3354.16  104.75
   4   4  -3  787.66   24.68
   4   4  -3  803.53   25.19
  -4  -4   3  824.56   25.85
  -4  -4   3  768.42   24.08
  -4   4   3  789.45   24.75
  -4   4   3  775.36   24.32
   4  -4  -3  807.70   25.33
   4  -4  -3  789.25   24.73
   4   4  -2 1171.08   36.91
   4   4  -2 1077.26   33.96
  -4  -4   2 1172.27   36.87
  -4   4   2 1064.17   33.30
  -4   4   2 1095.11   34.26
   4  -4  -2 1082.61   33.88
   4  -4  -2 1116.33   34.93
  -4  -4   1   56.09    1.81
  -4   4   1   59.33    2.02
  -4   4   1   59.37    2.04
   4  -4  -1   62.08    2.08
   4  -4  -1   62.32    2.14
   4   4   0   37.79    1.33
   4   4   0   36.93    1.27
  -4  -4   0   36.10    1.29
  -4  -4   0   37.09    1.29
   4   4   1  402.86   12.67
   4   4   1  423.09   13.29
  -4  -4  -1  407.42   12.79
  -4  -4  -1  410.79   12.91
  -4   4  -1  417.14   13.07
  -4   4  -1  402.26   12.62
   4  -4   1  413.96   12.97
   4  -4   1  416.54   13.05
   4   4   2  535.36   16.80
   4   4   2  522.46   16.42
  -4  -4  -2  512.94   16.11
  -4  -4  -2  514.13   16.15
  -4   4  -2  524.65   16.42
  -4   4  -2  532.78   16.68
   4  -4   2  536.74   16.80
   4  -4   2  544.48   17.04
   4   4   3  273.73    8.69
   4   4   3  272.54    8.67
  -4  -4  -3  266.79    8.51
  -4  -4  -3  256.07    8.15
  -4   4  -3  279.48    8.79
  -4   4  -3  279.08    8.79
   4  -4   3  279.88    8.83
   4  -4   3  279.68    8.81
   4   4   4    9.06    0.95
   4   4   4    9.50    0.95
  -4  -4  -4    8.39    1.01
  -4  -4  -4    6.66    0.91
  -4   4  -4    6.68    0.61
  -4   4  -4    6.72    0.67
   4  -4   4    6.41    0.65
   4  -4   4    6.25    0.67
   4   4   5 1041.55   32.69
   4   4   5 1001.88   31.42
  -4  -4  -5 1015.37   31.88
  -4  -4  -5 1008.03   31.64
  -4   4  -5 1042.55   32.65
  -4   4  -5 1092.93   34.20
   4  -4   5 1098.08   34.35
   4  -4   5 1049.09   32.85
   4   4   6 1129.23   35.41
   4   4   6 1152.04   36.14
  -4  -4  -6 1109.19   34.81
  -4  -4  -6 1155.61   36.26
  -4   4  -6 1210.55   37.91
  -4   4  -6 1231.18   38.52
   4  -4   6 1208.96   37.85
   4  -4   6 1181.79   37.01
   4   4   7  585.74   18.49
   4   4   7  581.37   18.37
  -4  -4  -7  573.64   18.13
  -4  -4  -7  594.27   18.80
  -4   4  -7  575.03   18.09
  -4   4  -7  556.38   17.55
   4  -4   7  551.22   17.40
   4  -4   7  564.51   17.77
   4   4   8 1379.35   43.24
   4   4   8 1315.28   41.26
  -4  -4  -8 1361.30   42.71
  -4  -4  -8 1346.23   42.27
  -4   4  -8 1466.82   45.92
  -4   4  -8 1381.93   43.30
   4  -4   8 1414.06   44.29
   4  -4   8 1335.51   41.87
   4   4   9 1084.00   34.08
   4   4   9 1108.20   34.83
  -4  -4  -9 1113.95   35.01
  -4  -4  -9 1065.75   33.54
   4   4  10   95.31    3.39
   4   4  10   93.74    3.35
  -4  -4 -10   90.23    3.29
  -4  -4 -10   97.27    3.47
   4  -4  10  105.25    3.65
   4   4  11  350.69   11.27
   4   4  11  342.56   11.01
  -4  -4 -11  342.36   11.05
  -4  -4 -11  361.40   11.62
  -4   4 -11  365.76   11.66
  -4   4 -11  352.47   11.31
   4  -4  11  363.38   11.58
   4  -4  11  354.66   11.35
   4   4  12   -0.50    1.09
   4   4  12   -0.56    1.09
  -4  -4 -12   -0.83    1.09
  -4  -4 -12    0.58    1.19
  -4   4 -12   -0.28    1.09
  -4   4 -12    0.93    0.97
   4  -4  12    0.75    0.97
   4  -4  12    0.91    0.97
   4   4  13  146.72    5.06
   4   4  13  147.95    5.08
  -4  -4 -13  147.14    5.12
  -4  -4 -13  148.69    5.12
  -4   4 -13  152.40    5.20
  -4   4 -13  147.26    4.98
   4  -4  13  154.00    5.20
   4  -4  13  152.49    5.14
   4   4  14  102.61    3.79
   4   4  14  107.33    3.91
  -4  -4 -14  102.33    3.81
  -4  -4 -14  104.10    3.95
  -4   4 -14  100.35    3.67
  -4   4 -14   94.65    3.45
   4  -4  14  105.21    3.77
   4  -4  14   98.30    3.55
   4   4  15   19.00    1.55
   4   4  15   19.99    1.61
  -4  -4 -15   19.02    1.79
  -4  -4 -15   16.78    1.63
  -4   4 -15   18.49    1.53
  -4   4 -15   19.56    1.55
   4  -4  15   19.62    1.51
   4  -4  15   21.46    1.59
   4   4  16    7.12    1.39
   4   4  16    5.79    1.41
  -4  -4 -16    7.48    1.47
  -4  -4 -16    6.96    1.41
   4   4  17  136.21    4.84
   4   4  17  134.48    4.82
  -4  -4 -17  135.38    4.82
  -4  -4 -17  130.52    4.74
  -4   4 -17  146.09    5.14
  -4   4 -17  136.35    4.84
   4  -4  17  143.15    5.08
   4  -4  17  145.19    5.08
   4   4  18  110.50    4.11
   4   4  18  101.10    3.81
  -4  -4 -18  104.25    3.99
  -4  -4 -18  111.81    4.13
  -4   4 -18  110.78    4.13
  -4   4 -18  101.12    3.85
   4  -4  18  104.35    3.99
   4  -4  18  108.42    3.99
  -4  -4 -19   14.70    1.77
  -4  -4 -19   17.08    1.81
  -4   4 -19   20.11    1.65
  -4   4 -19   16.17    1.71
   4  -4  19   19.42    1.77
   4  -4  19   19.97    1.57
   4   4  20    0.10    1.33
   4   4  20    0.61    1.47
  -4  -4 -20    2.82    1.43
  -4  -4 -20    1.19    1.47
  -4   4 -20    1.13    1.53
  -4   4 -20    1.13    1.35
   4  -4  20    0.73    1.23
   4  -4  20    0.95    1.55
   4   4  21   74.74    3.17
   4   4  21   69.78    2.92
  -4  -4 -21   74.32    3.07
  -4  -4 -21   68.09    2.98
  -4   4 -21   77.44    3.23
  -4   4 -21   69.36    3.21
   4  -4  21   75.57    3.07
   4  -4  21   75.79    3.41
   4   4  22   23.72    1.77
   4   4  22   24.70    1.96
  -4  -4 -22   23.76    1.82
  -4  -4 -22   23.03    1.86
  -4   4 -22   16.90    1.98
  -4   4 -22   23.31    1.88
   4  -4  22   19.32    1.92
   4  -4  22   24.36    1.73
   4   4  23    5.53    1.47
   4   4  23    5.22    1.73
  -4  -4 -23    6.11    1.59
  -4  -4 -23    5.16    1.65
  -4   4 -23    6.78    1.55
  -4   4 -23    3.31    1.82
   4  -4  23    5.69    1.43
   4  -4  23    5.06    2.00
  -4   4 -24   18.05    2.18
  -4   4 -24   18.37    1.84
   4  -4  24   19.88    1.71
   4  -4  24   14.46    2.24
  -4   4 -25   32.93    2.72
   4  -4  25   28.76    2.74
   4   6 -26   30.49    1.84
   4   6 -26   35.92    3.01
  -4  -6  26   30.17    2.98
   4   6 -25    1.19    1.21
   4   6 -25   -0.02    2.02
  -4  -6  25   -0.85    2.32
   4   6 -24    5.47    1.33
   4   6 -24    1.84    1.96
  -4  -6  24    3.23    1.19
  -4  -6  24    2.90    2.12
   4   6 -23    1.79    1.90
  -4  -6  23   -0.60    1.96
  -4  -6  23    2.56    1.23
  -4   6  23    3.85    1.25
  -4   6  23    4.48    1.81
   4  -6 -23    3.09    1.43
   4  -6 -23    4.44    1.69
   4   6 -22   58.59    2.52
   4   6 -22   55.68    2.86
  -4  -6  22   55.72    3.03
  -4  -6  22   60.26    2.56
  -4   6  22   66.51    2.98
  -4   6  22   63.67    2.66
   4  -6 -22   63.57    2.76
   4   6 -21    5.30    1.57
   4   6 -21    4.92    1.19
  -4  -6  21    5.57    1.77
  -4  -6  21    5.40    1.17
  -4   6  21    5.75    1.19
  -4   6  21    5.30    1.53
   4  -6 -21    6.27    1.51
   4  -6 -21    3.31    1.31
   4   6 -20  238.02    7.87
   4   6 -20  226.52    7.62
  -4  -6  20  239.61    7.91
  -4  -6  20  241.00    8.21
  -4   6  20  232.67    7.74
  -4   6  20  250.32    8.37
   4  -6 -20  247.74    8.27
   4  -6 -20  229.69    7.74
   4   6 -19   16.46    1.43
   4   6 -19   14.86    1.63
   4   6 -18   16.17    1.69
   4   6 -18   17.24    1.49
  -4  -6  18   17.51    1.84
  -4  -6  18   17.95    1.47
  -4   6  18   18.23    1.71
  -4   6  18   15.99    1.39
   4  -6 -18   15.55    1.49
   4  -6 -18   18.92    1.71
   4   6 -17    3.27    1.43
   4   6 -17    2.34    1.21
  -4  -6  17    4.42    1.49
  -4  -6  17    2.68    1.15
  -4   6  17    4.03    1.19
  -4   6  17    3.81    1.45
   4  -6 -17    4.70    1.31
   4  -6 -17    2.92    1.43
   4   6 -16  256.47    8.39
   4   6 -16  262.02    8.61
  -4  -6  16  265.60    8.75
  -4  -6  16  230.69    7.54
  -4   6  16  247.74    8.15
  -4   6  16  270.55    8.93
   4  -6 -16  260.24    8.61
   4  -6 -16  250.52    8.27
   4   6 -15  140.93    4.86
   4   6 -15  128.43    4.44
  -4  -6  15  137.48    4.82
  -4  -6  15  129.56    4.44
  -4   6  15  140.71    4.96
  -4   6  15  136.61    4.74
   4  -6 -15  131.25    4.62
   4  -6 -15  143.63    5.06
   4   6 -14   30.03    1.67
   4   6 -14   30.41    1.59
  -4  -6  14   32.05    1.79
  -4  -6  14   30.09    1.57
  -4   6  14   33.13    1.71
  -4   6  14   33.48    1.88
   4  -6 -14   34.37    1.94
   4  -6 -14   33.54    1.81
   4   6 -13   24.02    1.35
   4   6 -13   27.06    1.53
  -4  -6  13   23.96    1.49
  -4  -6  13   25.77    1.47
   4   6 -12  168.52    5.53
   4   6 -12  187.15    6.15
  -4  -6  12  179.23    5.91
  -4  -6  12  177.19    5.87
  -4   6  12  176.40    5.89
  -4   6  12  187.66    6.31
   4  -6 -12  173.86    5.83
   4  -6 -12  185.98    6.25
  -4  -6  11   55.24    2.24
  -4   6  11   58.55    2.44
  -4   6  11   57.21    2.26
   4  -6 -11   53.87    2.20
   4  -6 -11   60.12    2.50
   4   6 -10  253.69    8.13
   4   6 -10  236.04    7.58
  -4  -6  10  233.86    7.54
  -4  -6  10  236.83    7.64
  -4   6  10  234.45    7.62
  -4   6  10  232.07    7.58
   4  -6 -10  234.06    7.66
   4  -6 -10  233.46    7.60
   4   6  -9    3.73    0.83
   4   6  -9    5.32    0.77
  -4  -6   9    5.40    0.83
  -4  -6   9    3.47    0.97
  -4   6   9    2.44    1.05
  -4   6   9    3.75    1.01
   4  -6  -9    4.38    1.01
   4  -6  -9    3.05    1.03
   4   6  -8  904.10   28.36
   4   6  -8  914.61   28.68
  -4  -6   8  853.71   26.80
  -4  -6   8  909.25   28.54
  -4   6   8  893.78   28.15
  -4   6   8  877.91   27.63
   4  -6  -8  900.33   28.34
   4  -6  -8  887.63   27.93
   4   6  -7  132.76    4.30
   4   6  -7  133.41    4.34
  -4  -6   7  133.25    4.36
  -4  -6   7  133.25    4.34
  -4   6   7  138.29    4.64
  -4   6   7  135.65    4.58
   4  -6  -7  136.19    4.56
   4  -6  -7  144.00    4.84
   4   6  -6  349.90   11.03
   4   6  -6  358.42   11.29
  -4  -6   6  363.19   11.46
  -4  -6   6  356.44   11.25
  -4   6   6  351.28   11.21
   4  -6  -6  358.82   11.46
   4   6  -5 1434.29   44.95
  -4  -6   5 1420.81   44.51
  -4  -6   5 1441.24   45.15
  -4   6   5 1387.68   43.46
  -4   6   5 1417.43   44.41
   4  -6  -5 1416.05   44.37
   4  -6  -5 1378.56   43.18
   4   6  -4  559.36   17.81
   4   6  -4  557.97   17.77
  -4  -6   4  557.77   17.63
  -4  -6   4  566.10   17.89
  -4   6   4  575.42   18.13
  -4   6   4  569.47   17.93
   4  -6  -4  580.98   18.33
   4  -6  -4  583.36   18.37
  -4   6   3  223.15    7.14
  -4   6   3  228.50    7.30
   4  -6  -3  221.56    7.08
   4  -6  -3  228.50    7.34
  -4   6   2  807.10   25.31
  -4   6   2  821.38   25.75
   4  -6  -2  816.42   25.61
   4  -6  -2  819.20   25.67
   4   6  -1  384.21   12.10
   4   6  -1  377.27   11.88
  -4  -6   1  366.76   11.54
  -4  -6   1  403.05   12.67
  -4   6   1  364.57   11.48
  -4   6   1  360.01   11.35
   4  -6  -1  369.93   11.64
   4  -6  -1  369.73   11.66
   4   6   0    2.74    0.50
   4   6   0    2.36    0.50
  -4  -6   0    2.04    0.56
  -4  -6   0    2.26    0.52
  -4   6   0    1.31    0.58
  -4   6   0    0.67    0.56
   4  -6   0    1.88    0.61
   4  -6   0    1.49    0.52
   4   6   1  153.92    4.92
   4   6   1  148.86    4.78
  -4  -6  -1  142.99    4.60
  -4  -6  -1  153.72    4.94
  -4   6  -1  145.33    4.62
  -4   6  -1  144.18    4.58
   4  -6   1  140.47    4.46
   4  -6   1  149.54    4.78
   4   6   2  130.16    4.22
   4   6   2  135.08    4.38
  -4  -6  -2  130.46    4.26
  -4  -6  -2  125.24    4.11
  -4   6  -2  128.26    4.09
  -4   6  -2  129.68    4.15
   4  -6   2  127.52    4.07
   4  -6   2  133.29    4.26
   4   6   3   45.22    1.77
   4   6   3   48.04    1.82
  -4  -6  -3   45.18    1.79
  -4  -6  -3   45.01    1.77
  -4   6  -3   43.42    1.47
  -4   6  -3   41.97    1.49
   4  -6   3   44.55    1.57
   4  -6   3   42.43    1.51
   4   6   4  218.98    7.04
   4   6   4  226.92    7.30
  -4  -6  -4  227.11    7.34
  -4  -6  -4  220.97    7.12
  -4   6  -4  210.45    6.68
  -4   6  -4  215.02    6.78
   4  -6   4  218.39    6.90
   4  -6   4  215.02    6.82
   4   6   5  197.94    6.45
   4   6   5  195.14    6.37
  -4  -6  -5  188.18    6.17
  -4  -6  -5  196.35    6.41
  -4   6  -5  196.83    6.31
  -4   6  -5  213.43    6.76
   4  -6   5  202.32    6.45
   4  -6   5  198.25    6.35
   4   6   6 1111.57   34.89
  -4  -6  -6 1093.13   34.33
  -4   6  -6 1195.28   37.41
  -4   6  -6 1076.07   33.72
   4  -6   6 1202.42   37.65
   4  -6   6 1082.02   33.90
   4   6   7  407.62   12.99
   4   6   7  402.06   12.81
  -4  -6  -7  408.81   13.03
  -4  -6  -7  389.76   12.46
  -4   6  -7  390.76   12.34
  -4   6  -7  400.48   12.69
   4  -6   7  419.72   13.25
   4  -6   7  423.29   13.41
   4   6   8   74.92    2.80
   4   6   8   79.58    2.94
  -4  -6  -8   76.09    2.88
  -4  -6  -8   79.70    2.96
  -4   6  -8   84.18    2.96
   4  -6   8   84.64    2.98
   4   6   9   89.62    3.23
   4   6   9   91.12    3.27
  -4  -6  -9   89.28    3.23
  -4  -6  -9   84.70    3.11
  -4   6  -9   90.39    3.21
   4   6  10  605.97   19.22
   4   6  10  636.71   20.15
  -4  -6 -10  608.95   19.32
  -4  -6 -10  624.62   19.80
  -4   6 -10  634.14   20.01
  -4   6 -10  673.01   21.18
   4  -6  10  635.72   20.07
   4  -6  10  675.00   21.26
   4   6  11  423.88   13.55
   4   6  11  431.02   13.79
  -4  -6 -11  446.89   14.28
  -4  -6 -11  434.59   13.92
  -4   6 -11  468.91   14.84
  -4   6 -11  436.58   13.88
   4  -6  11  462.76   14.68
   4  -6  11  434.99   13.85
   4   6  12   55.08    2.36
   4   6  12   47.11    2.12
  -4  -6 -12   51.71    2.32
  -4  -6 -12   53.75    2.34
  -4   6 -12   54.01    2.18
  -4   6 -12   51.12    2.20
   4  -6  12   54.63    2.24
   4  -6  12   53.63    2.16
  -4   6 -13   16.30    1.29
  -4   6 -13   13.85    1.35
   4  -6  13   15.71    1.25
   4  -6  13   17.47    1.35
   4   6  14  198.12    6.64
   4   6  14  205.49    6.88
  -4  -6 -14  205.89    6.94
  -4  -6 -14  202.92    6.82
  -4   6 -14  209.86    6.98
  -4   6 -14  206.68    6.82
   4  -6  14  229.10    7.54
   4  -6  14  196.51    6.51
   4   6  15   74.20    3.00
   4   6  15   76.19    3.01
  -4  -6 -15   74.90    3.07
  -4  -6 -15   75.91    3.13
  -4   6 -15   72.84    2.90
  -4   6 -15   77.36    3.03
   4  -6  15   76.90    3.00
   4  -6  15   77.87    3.09
   4   6  16  207.87    6.96
   4   6  16  213.83    7.14
  -4  -6 -16  211.25    7.16
  -4  -6 -16  212.24    7.12
  -4   6 -16  221.16    7.38
  -4   6 -16  213.63    7.14
   4  -6  16  213.63    7.12
   4  -6  16  228.11    7.64
   4   6  17   52.64    2.40
   4   6  17   54.21    2.52
  -4  -6 -17   51.39    2.48
  -4  -6 -17   48.72    2.46
  -4   6 -17   45.44    2.44
  -4   6 -17   49.15    2.44
   4  -6  17   51.61    2.38
   4  -6  17   52.03    2.64
   4   6  18   14.50    1.71
   4   6  18   14.80    1.55
  -4  -6 -18   16.96    1.77
  -4  -6 -18   17.61    1.73
  -4   6 -18   12.40    1.73
  -4   6 -18   16.03    1.61
   4  -6  18   14.04    1.84
   4  -6  18   14.72    1.49
   4   6  19   33.01    1.96
   4   6  19   33.52    2.06
  -4  -6 -19   32.99    1.98
  -4  -6 -19   32.01    2.06
  -4   6 -19   29.12    2.08
  -4   6 -19   31.62    1.90
   4  -6  19   34.99    1.94
   4  -6  19   29.42    2.28
   4   6  20   58.26    2.66
   4   6  20   54.01    2.48
  -4  -6 -20   58.99    2.64
  -4  -6 -20   53.44    2.60
  -4   6 -20   52.74    2.72
  -4   6 -20   58.28    2.56
   4  -6  20   56.05    2.52
   4  -6  20   49.85    2.86
   4   6  21   29.75    1.84
   4   6  21   33.42    2.08
  -4  -6 -21   29.52    2.00
  -4  -6 -21   33.22    1.98
  -4   6 -21   31.18    1.92
  -4   6 -21   25.41    2.10
   4  -6  21   31.46    1.84
   4  -6  21   24.56    2.18
   4   6  22    2.84    1.57
   4   6  22    1.41    1.35
  -4  -6 -22    1.67    1.59
  -4  -6 -22    0.50    1.51
  -4   6 -23    4.94    1.92
  -4   6 -23    6.98    1.51
   4  -6  23    4.11    2.00
   4  -6  23    6.72    1.37
  -4   6 -24   22.37    1.88
   4  -6  24   16.23    2.50
   4  -6  24   23.58    1.79
  -4   6 -25    6.29    2.34
  -4   6 -25    8.93    1.63
   4  -6  25    5.51    2.60
   4   8 -26   -1.35    2.26
   4   8 -26    0.52    1.25
  -4  -8  26    0.71    2.14
   4   8 -25    0.14    1.15
   4   8 -25   -0.77    2.38
  -4  -8  25   -0.61    2.34
   4   8 -24    5.06    1.25
   4   8 -24    4.62    2.12
  -4  -8  24    5.49    2.42
  -4  -8  24    5.61    1.27
   4   8 -23   12.56    2.38
  -4  -8  23   11.52    2.74
   4   8 -22    0.95    1.19
   4   8 -22   -0.85    1.90
  -4  -8  22   -1.98    1.96
  -4  -8  22    1.01    1.13
  -4   8  22    0.28    1.13
  -4   8  22   -1.03    1.65
   4  -8 -22    0.42    1.33
   4  -8 -22    1.61    1.53
   4   8 -21    5.75    1.17
   4   8 -21    3.73    1.88
  -4  -8  21    4.01    2.06
  -4  -8  21    5.34    1.19
  -4   8  21    5.51    1.15
  -4   8  21    7.76    1.55
   4  -8 -21    7.34    1.41
   4  -8 -21    6.61    1.35
   4   8 -20    1.77    1.75
   4   8 -20    0.20    1.11
  -4  -8  20    0.20    1.79
  -4  -8  20    1.09    1.11
  -4   8  20    2.00    1.49
  -4   8  20    0.14    1.11
   4  -8 -20    1.07    1.35
   4  -8 -20    1.75    1.25
   4   8 -19   59.74    2.98
   4   8 -19   67.36    2.72
  -4  -8  19   64.86    2.62
  -4   8  19   70.26    2.82
  -4   8  19   71.17    3.03
   4  -8 -19   69.70    2.88
   4  -8 -19   74.62    3.01
   4   8 -18   14.64    1.31
   4   8 -17    0.56    1.51
   4   8 -17    0.93    1.03
  -4  -8  17    1.11    1.13
  -4  -8  17    1.79    1.53
  -4   8  17    1.13    1.11
  -4   8  17    1.19    1.45
   4  -8 -17    1.79    1.39
   4  -8 -17    1.37    1.23
   4   8 -16    4.90    1.45
   4   8 -16    6.49    1.11
  -4  -8  16    6.64    1.21
  -4  -8  16    4.15    1.47
  -4   8  16    6.68    1.19
  -4   8  16    7.97    1.51
   4  -8 -16    7.70    1.33
   4  -8 -16    6.53    1.47
   4   8 -15  251.71    8.25
   4   8 -15  247.74    8.05
  -4  -8  15  250.32    8.23
  -4  -8  15  248.74    8.11
  -4   8  15  242.98    7.99
  -4   8  15  252.31    8.37
   4  -8 -15  234.45    7.78
   4  -8 -15  244.57    8.15
   4   8 -14   34.10    1.81
   4   8 -14   36.46    1.69
  -4  -8  14   36.10    1.79
  -4  -8  14   35.82    2.06
  -4   8  14   37.67    2.06
  -4   8  14   38.48    1.88
   4  -8 -14   37.96    2.10
   4  -8 -14   35.54    1.86
   4   8 -13    8.99    1.03
   4   8 -13    7.34    1.17
  -4  -8  13    7.16    1.21
  -4  -8  13    7.91    1.07
  -4   8  13    9.01    1.21
  -4   8  13    9.40    1.43
   4  -8 -13    8.13    1.25
   4  -8 -13    8.03    1.47
   4   8 -12    0.50    1.11
  -4  -8  12    0.52    1.07
  -4  -8  12    1.94    0.97
  -4   8  12    1.90    1.11
   4  -8 -12    1.94    1.19
   4   8 -11  122.60    4.17
   4   8 -11  114.13    3.85
  -4  -8  11  119.75    4.07
  -4  -8  11  121.87    4.11
  -4   8  11  119.71    4.22
  -4   8  11  114.61    3.99
   4  -8 -11  114.45    4.03
   4  -8 -11  116.20    4.17
   4   8 -10   53.58    2.02
   4   8 -10   50.32    1.96
  -4  -8  10   47.82    1.88
  -4  -8  10   51.55    1.96
  -4   8  10   49.09    2.16
  -4   8  10   48.87    2.02
   4  -8 -10   46.06    1.98
   4  -8 -10   49.75    2.18
   4   8  -9  808.69   25.39
   4   8  -9  810.67   25.45
  -4  -8   9  796.19   25.01
  -4  -8   9  815.43   25.63
  -4   8   9  761.48   24.04
  -4   8   9  761.08   23.98
   4  -8  -9  790.64   24.97
   4  -8  -9  776.55   24.50
   4   8  -8    0.67    0.69
   4   8  -8    2.14    0.63
  -4  -8   8    2.30    0.75
  -4  -8   8    2.90    0.73
  -4   8   8    2.90    1.09
  -4   8   8    2.96    0.87
   4  -8  -8    2.58    0.89
   4  -8  -8    2.90    1.09
   4   8  -7    1.31    0.56
  -4  -8   7    0.12    0.60
  -4  -8   7    1.11    0.61
  -4   8   7    2.40    0.85
  -4   8   7    1.67    1.03
   4  -8  -7    1.31    1.03
   4  -8  -7    3.17    0.85
   4   8  -6  338.99   10.73
   4   8  -6  348.31   11.03
  -4  -8   6  346.33   10.93
  -4  -8   6  338.79   10.71
  -4   8   6  356.44   11.39
  -4   8   6  345.14   10.99
   4  -8  -6  346.92   11.05
   4  -8  -6  342.36   10.95
  -4   8   5  817.41   25.73
   4  -8  -5  809.08   25.47
  -4   8   4   48.14    1.86
  -4   8   4   47.19    1.92
   4  -8  -4   44.45    1.82
   4  -8  -4   48.42    1.84
  -4   8   3  286.03    9.10
  -4   8   3  285.83    9.12
   4  -8  -3  302.49    9.60
   4  -8  -3  293.36    9.36
  -4   8   2  425.47   13.45
  -4   8   2  432.01   13.63
   4  -8  -2  422.89   13.37
   4  -8  -2  432.21   13.61
   4   8  -1  662.70   20.91
   4   8  -1  719.43   22.69
  -4  -8   1  694.83   21.86
  -4  -8   1  624.42   19.66
  -4   8   1  656.95   20.61
  -4   8   1  666.47   20.95
   4  -8  -1  667.46   20.99
   4  -8  -1  664.09   20.83
   4   8   0  145.93    4.66
  -4  -8   0  151.68    4.86
  -4  -8   0  133.71    4.30
  -4   8   0  140.93    4.54
  -4   8   0  152.38    4.92
   4  -8   0  150.53    4.88
   4  -8   0  140.59    4.52
   4   8   1   50.66    1.82
   4   8   1   53.89    1.94
  -4  -8  -1   52.01    1.88
  -4  -8  -1   50.78    1.86
   4  -8   1   46.28    1.71
   4   8   2  416.94   13.17
   4   8   2  426.06   13.47
  -4  -8  -2  426.86   13.49
  -4  -8  -2  406.62   12.85
  -4   8  -2  452.05   14.20
  -4   8  -2  445.70   14.00
   4  -8   2  436.38   13.71
   4  -8   2  428.25   13.47
   4   8   3 1123.28   35.21
   4   8   3 1120.70   35.13
  -4  -8  -3 1100.27   34.51
  -4  -8  -3 1104.43   34.63
  -4   8  -3 1163.94   36.44
  -4   8  -3 1200.63   37.59
   4  -8   3 1201.82   37.61
   4  -8   3 1164.93   36.46
   4   8   4   87.49    3.03
   4   8   4   95.29    3.27
  -4  -8  -4   89.70    3.13
  -4  -8  -4   92.17    3.23
  -4   8  -4   89.68    2.98
  -4   8  -4   97.29    3.15
   4  -8   4   88.33    2.94
  -4   8  -5  413.77   12.99
  -4   8  -5  431.82   13.61
   4  -8   5  430.43   13.57
   4  -8   5  401.27   12.64
   4   8   6   28.82    1.43
   4   8   6   30.53    1.47
  -4  -8  -6   31.93    1.53
  -4  -8  -6   29.89    1.47
  -4   8  -6   34.04    1.43
  -4   8  -6   28.36    1.13
   4  -8   6   32.15    1.39
   4   8   7   48.95    1.98
   4   8   7   47.72    1.98
  -4  -8  -7   49.65    2.04
  -4  -8  -7   47.01    1.96
  -4   8  -7   45.56    1.63
  -4   8  -7   45.46    1.77
   4  -8   7   45.28    1.69
   4  -8   7   45.98    1.77
   4   8   8  318.16   10.22
   4   8   8  318.56   10.24
  -4  -8  -8  317.96   10.25
  -4  -8  -8  312.21   10.06
  -4   8  -8  319.15   10.18
  -4   8  -8  336.80   10.65
   4  -8   8  334.42   10.61
   4  -8   8  319.75   10.20
   4   8   9  288.41    9.32
   4   8   9  288.60    9.34
  -4  -8  -9  288.41    9.34
  -4  -8  -9  285.83    9.26
  -4   8  -9  294.55    9.44
  -4   8  -9  308.44    9.80
   4  -8   9  289.20    9.26
   4  -8   9  332.44   10.61
   4   8  10    1.39    1.11
   4   8  10    0.54    1.03
  -4  -8 -10    2.62    1.09
  -4  -8 -10    1.81    1.13
   4   8  11   27.02    1.59
   4   8  11   27.81    1.59
  -4  -8 -11   27.47    1.65
  -4  -8 -11   29.77    1.73
  -4   8 -11   26.04    1.51
  -4   8 -11   24.00    1.37
   4  -8  11   24.52    1.41
   4  -8  11   26.12    1.43
  -4   8 -12   45.54    2.08
  -4   8 -12   46.22    2.04
   4  -8  12   45.64    2.00
   4  -8  12   50.22    2.12
   4   8  13  320.54   10.39
   4   8  13  320.54   10.39
  -4  -8 -13  312.80   10.22
  -4  -8 -13  331.85   10.81
  -4   8 -13  346.13   11.13
  -4   8 -13  298.32    9.64
   4  -8  13  303.08    9.78
   4  -8  13  312.01   10.08
   4   8  14   71.03    2.92
   4   8  14   81.03    3.15
  -4  -8 -14   79.60    3.21
  -4  -8 -14   72.50    3.00
  -4   8 -14   77.71    3.00
  -4   8 -14   83.17    3.13
   4  -8  14   81.42    3.05
   4  -8  14   74.50    2.96
   4   8  15  126.97    4.50
   4   8  15  121.73    4.40
  -4  -8 -15  129.23    4.64
  -4  -8 -15  116.06    4.26
  -4   8 -15  123.18    4.34
  -4   8 -15  123.51    4.40
   4   8  16   14.00    1.65
   4   8  16   15.39    1.53
  -4  -8 -16   16.54    1.67
  -4  -8 -16   14.70    1.65
  -4   8 -16   15.95    1.51
  -4   8 -16   13.37    1.67
   4  -8  16   12.04    1.75
   4  -8  16   13.96    1.45
   4   8  17  165.43    5.77
   4   8  17  171.79    5.89
  -4  -8 -17  169.83    5.93
  -4  -8 -17  171.87    5.95
   4   8  18    1.49    1.37
   4   8  18   -2.24    1.47
  -4  -8 -18   -0.06    1.43
  -4  -8 -18    0.65    1.53
  -4   8 -18    0.87    1.55
  -4   8 -18   -0.65    1.25
   4  -8  18   -0.26    1.19
   4  -8  18    1.84    1.79
   4   8  19    8.25    1.39
   4   8  19   10.08    1.51
  -4  -8 -19    9.50    1.53
  -4  -8 -19    7.66    1.43
  -4   8 -19   10.43    1.41
  -4   8 -19    7.34    1.79
   4  -8  19    9.34    1.33
   4  -8  19    4.84    1.98
   4   8  20    1.33    1.27
   4   8  20    2.66    1.49
  -4  -8 -20    1.81    1.41
  -4  -8 -20    2.36    1.33
  -4   8 -20    2.12    1.31
  -4   8 -20    3.27    1.81
   4  -8  20    1.47    1.19
   4  -8  20    1.86    1.90
   4   8  21   83.01    3.47
   4   8  21   72.68    2.98
  -4  -8 -21   78.05    3.27
  -4  -8 -21   80.83    3.29
  -4   8 -21   69.23    3.49
  -4   8 -21   81.68    3.29
   4  -8  21   78.15    3.13
  -4   8 -22    0.85    1.96
  -4   8 -22    1.92    1.43
   4  -8  22    2.26    2.36
   4  -8  22    2.12    1.43
  -4   8 -23    0.16    1.49
  -4   8 -23    0.79    2.14
   4  -8  23   -1.98    1.27
   4  -8  23   -3.45    2.26
  -4   8 -24    0.69    2.18
  -4   8 -24   -1.07    1.53
   4  -8  24   -0.54    2.48
  -4   8 -25   18.65    2.54
  -4   8 -25   21.60    1.65
   4  -8  25   18.33    2.54
   4  10 -23    4.28    2.30
   4  10 -23    2.86    1.13
  -4 -10  23    1.65    1.19
  -4 -10  23    2.54    2.24
   4  10 -22   22.08    1.45
   4  10 -22   21.68    2.64
  -4 -10  22   18.68    1.39
  -4 -10  22   17.08    2.76
   4  10 -21   -0.83    1.84
   4  10 -21   -0.42    1.13
  -4 -10  21   -0.12    1.09
  -4 -10  21    0.04    2.00
  -4  10  21    1.07    1.73
  -4  10  21    0.69    1.13
   4 -10 -21   -1.03    1.29
   4 -10 -21    0.32    1.49
   4  10 -20   31.92    1.75
   4  10 -20   25.98    2.38
  -4 -10  20   27.08    2.66
  -4 -10  20   29.81    1.69
  -4  10  20   34.59    1.81
  -4  10  20   31.82    2.08
   4 -10 -20   33.76    1.92
   4 -10 -20   34.77    2.00
  -4  10  19    1.71    1.13
  -4  10  19    1.96    1.49
   4 -10 -19    0.60    1.23
   4 -10 -19   -1.07    1.37
   4  10 -18    9.01    1.82
   4  10 -18    9.80    1.17
  -4 -10  18    6.17    1.92
  -4 -10  18    9.46    1.21
  -4  10  18   12.48    1.29
  -4  10  18   10.81    1.61
   4 -10 -18   11.78    1.53
   4 -10 -18   13.23    1.45
   4  10 -17    7.87    1.65
   4  10 -17    9.01    1.13
  -4 -10  17    9.26    1.21
  -4 -10  17    6.88    1.79
   4  10 -16   41.40    1.84
   4  10 -16   38.32    2.22
  -4 -10  16   41.44    1.90
  -4  10  16   44.11    2.04
  -4  10  16   48.87    2.36
   4 -10 -16   43.52    2.10
   4 -10 -16   44.51    2.26
   4  10 -15   33.80    1.98
   4  10 -15   38.40    1.73
  -4 -10  15   37.81    1.79
  -4  10  15   40.11    2.12
  -4  10  15   40.03    1.94
   4 -10 -15   40.13    2.02
   4 -10 -15   38.98    2.14
   4  10 -14    4.03    1.35
   4  10 -14    2.16    0.93
  -4 -10  14    1.90    1.01
  -4 -10  14    2.58    1.41
  -4  10  14    4.30    1.39
  -4  10  14    5.16    1.17
   4 -10 -14    4.21    1.35
   4 -10 -14    4.24    1.21
  -4  10  13   26.06    1.77
  -4  10  13   26.44    1.59
   4 -10 -13   25.98    1.63
   4 -10 -13   25.13    1.73
   4  10 -12  596.45   18.84
   4  10 -12  573.84   18.09
  -4 -10  12  580.18   18.33
  -4 -10  12  562.13   17.81
  -4  10  12  579.59   18.47
  -4  10  12  552.22   17.57
   4 -10 -12  563.32   17.97
   4 -10 -12  555.19   17.67
   4  10 -11  104.20    3.49
   4  10 -11  102.55    3.53
  -4 -10  11  106.85    3.63
  -4  10  11   93.05    3.45
   4  10 -10    8.49    0.77
   4  10 -10    6.61    0.89
  -4 -10  10    8.69    0.93
  -4 -10  10    6.05    1.01
  -4  10  10    9.56    1.35
  -4  10  10   10.00    1.15
   4 -10 -10   10.22    1.35
   4 -10 -10   10.51    1.15
   4  10  -9   49.59    1.75
   4  10  -9   55.80    1.88
  -4 -10   9   56.39    2.02
  -4  10   9   55.04    2.34
  -4  10   9   55.02    2.22
   4 -10  -9   53.42    2.28
   4 -10  -9   55.78    2.24
   4  10  -8 1022.31   32.51
   4  10  -8 1092.13   34.71
  -4 -10   8 1022.31   32.23
  -4 -10   8 1086.58   34.26
  -4  10   8 1014.38   31.90
  -4  10   8 1008.23   31.74
   4 -10  -8 1034.02   32.57
   4 -10  -8  993.75   31.24
  -4  10   7    5.42    1.17
  -4  10   7    5.04    0.93
   4 -10  -7    5.36    0.93
   4 -10  -7    5.93    1.17
  -4  10   6  162.99    5.43
  -4  10   6  161.00    5.30
   4 -10  -6  158.29    5.30
   4 -10  -6  165.94    5.53
  -4  10   5   32.55    1.45
  -4  10   5   33.50    1.61
   4 -10  -5   32.01    1.59
   4 -10  -5   33.38    1.45
  -4  10   4  465.73   14.76
   4 -10  -4  486.16   15.37
   4 -10  -4  454.23   14.42
  -4  10   3    2.82    0.75
  -4  10   3    1.84    0.89
   4 -10  -3    0.38    0.89
   4 -10  -3    1.71    0.69
  -4  10   2  529.01   16.70
  -4  10   2  531.79   16.74
   4 -10  -2  520.28   16.44
   4 -10  -2  519.69   16.36
   4  10  -1   85.95    2.78
   4  10  -1   92.85    3.00
  -4 -10   1   91.24    2.96
  -4 -10   1   94.40    3.03
  -4  10   1   92.97    3.11
  -4  10   1  100.64    3.39
   4 -10  -1   95.47    3.17
   4 -10  -1  100.86    3.41
   4  10   0  105.27    3.41
   4  10   0  114.25    3.69
  -4 -10   0  112.19    3.63
  -4 -10   0  107.23    3.49
  -4  10   0  108.78    3.57
  -4  10   0  120.00    3.97
   4 -10   0  112.66    3.65
   4 -10   0  118.02    3.91
   4  10   1  335.22   10.59
   4  10   1  313.20    9.92
  -4 -10  -1  316.57   10.04
  -4 -10  -1  331.25   10.47
  -4  10  -1  319.35   10.08
  -4  10  -1  333.63   10.55
   4 -10   1  341.56   10.81
   4 -10   1  311.61    9.82
   4  10   2    9.74    0.83
   4  10   2   10.37    0.91
  -4 -10  -2    9.82    0.79
  -4 -10  -2    8.11    0.87
  -4  10  -2    7.22    0.71
  -4  10  -2   10.20    0.75
   4 -10   2    8.99    0.79
   4 -10   2    7.89    0.63
   4  10   3   18.03    1.09
   4  10   3   21.05    1.09
  -4 -10  -3   18.45    1.13
  -4 -10  -3   19.86    1.09
  -4  10  -3   17.99    0.95
  -4  10  -3   22.22    0.99
   4 -10   3   20.63    0.97
   4 -10   3   21.12    1.01
   4  10   4   67.44    2.44
  -4  10  -4   72.12    2.42
  -4  10  -4   63.95    2.20
   4 -10   4   66.71    2.28
   4 -10   4   74.46    2.52
   4  10   5   45.92    1.90
   4  10   5   53.38    2.06
  -4 -10  -5   48.00    1.96
  -4 -10  -5   51.45    2.04
  -4  10  -5   46.69    1.71
  -4  10  -5   52.54    1.84
   4 -10   5   47.41    1.73
   4 -10   5   48.36    1.77
   4  10   6   71.61    2.60
   4  10   6   67.18    2.52
  -4 -10  -6   66.19    2.52
  -4 -10  -6   73.97    2.74
   4 -10   6   66.45    2.34
   4 -10   6   69.84    2.42
   4  10   7    7.24    1.07
   4  10   7    8.47    1.05
  -4 -10  -7    7.34    1.13
  -4 -10  -7    8.11    1.11
  -4  10  -7    5.83    0.69
  -4  10  -7    6.43    0.87
   4 -10   7    5.20    0.87
   4 -10   7    7.28    0.83
   4  10   8    9.76    1.09
   4  10   8    7.58    1.11
  -4 -10  -8    6.74    1.13
  -4 -10  -8    8.09    1.13
  -4  10  -8    6.92    0.93
  -4  10  -8    6.64    0.79
   4 -10   8    6.13    0.97
   4 -10   8    8.29    0.91
   4  10   9   40.36    1.84
   4  10   9   34.18    1.75
  -4 -10  -9   34.39    1.79
  -4 -10  -9   40.44    1.92
  -4  10  -9   35.09    1.47
  -4  10  -9   39.37    1.71
   4 -10   9   35.78    1.59
   4 -10   9   35.51    1.61
   4  10  10  353.47   11.37
   4  10  10  346.33   11.17
  -4 -10 -10  361.80   11.68
  -4 -10 -10  364.77   11.76
  -4  10 -10  369.93   11.72
  -4  10 -10  344.74   11.01
   4  10  11    0.97    1.23
   4 -10  11   -1.01    1.05
   4 -10  11   -1.05    1.19
   4  10  12    5.42    1.27
   4  10  12    5.51    1.37
  -4 -10 -12    4.68    1.33
  -4 -10 -12    7.50    1.41
  -4  10 -12    6.29    1.13
  -4  10 -12    5.36    1.13
   4 -10  12    6.39    1.07
   4 -10  12    5.26    1.33
   4  10  13   32.27    1.81
   4  10  13   33.72    1.94
  -4 -10 -13   31.84    1.88
  -4 -10 -13   33.46    1.96
  -4  10 -13   29.99    1.65
  -4  10 -13   30.23    1.69
   4 -10  13   29.79    2.04
   4 -10  13   31.78    1.73
   4  10  14  322.92   10.49
   4  10  14  325.10   10.59
  -4 -10 -14  329.27   10.73
  -4 -10 -14  327.08   10.67
  -4  10 -14  373.50   12.04
  -4  10 -14  320.54   10.35
   4 -10  14  321.33   10.41
   4 -10  14  328.67   10.73
   4  10  15    7.58    1.45
   4  10  15    9.10    1.37
  -4 -10 -15    8.81    1.51
  -4 -10 -15    7.68    1.45
  -4  10 -15    4.74    1.49
  -4  10 -15    8.47    1.25
   4 -10  15    8.03    1.27
   4 -10  15    4.50    1.71
   4  10  16    7.48    1.47
   4  10  16    8.85    1.35
  -4 -10 -16    8.97    1.49
  -4 -10 -16    7.83    1.51
  -4  10 -16    7.56    1.23
  -4  10 -16    5.83    1.53
   4 -10  16    9.20    1.27
   4 -10  16    3.00    1.77
  -4  10 -17    7.18    1.25
  -4  10 -17    8.23    1.77
   4 -10  17    3.91    1.94
   4 -10  17    8.59    1.31
   4  10  18   88.03    3.35
   4  10  18   89.62    3.59
  -4 -10 -18   89.83    3.51
  -4  10 -18   79.52    3.69
   4 -10  18   78.87    3.79
   4 -10  18   89.89    3.39
   4  10  19   -0.16    1.13
   4  10  19   -1.90    1.53
  -4 -10 -19   -0.87    1.31
  -4 -10 -19    0.16    1.39
  -4  10 -19   -1.82    2.00
  -4  10 -19   -0.58    1.35
   4 -10  19   -1.63    2.20
   4 -10  19   -0.52    1.25
   4  10  20   47.47    2.26
   4  10  20   48.04    2.60
  -4 -10 -20   42.61    2.30
  -4 -10 -20   51.65    2.54
  -4  10 -20   51.04    2.42
   4 -10  20   51.95    2.38
  -4 -10 -21    0.67    1.39
  -4  10 -21    2.02    2.06
  -4  10 -21    2.88    1.33
   4 -10  21    0.99    2.30
   4 -10  21    1.43    1.23
  -4  10 -22    6.78    2.40
  -4  10 -22   10.39    1.61
   4 -10  22    6.78    2.88
   4 -10  22    8.69    1.41
  -4  10 -23   -0.69    2.56
   4 -10  23   -0.44    2.44
   4 -10  23   -0.63    1.43
   4 -10  24    3.97    2.16
  -4 -12  21    1.43    1.09
  -4  12  20   35.15    1.84
  -4  12  20   37.13    2.44
   4 -12 -20   31.95    1.84
   4 -12 -20   38.50    2.36
   4  12 -19   13.33    1.27
   4  12 -19   11.09    2.22
  -4  12  19   17.22    1.41
   4 -12 -19   17.87    1.55
   4 -12 -19   17.97    1.81
   4  12 -18    1.75    1.82
   4  12 -18    0.30    0.99
  -4 -12  18    0.71    2.06
  -4 -12  18    1.03    1.07
  -4  12  18   -0.14    1.09
  -4  12  18    1.43    1.43
   4 -12 -18    0.46    1.37
   4 -12 -18   -0.50    1.21
   4  12 -17    7.91    1.15
   4  12 -17    8.41    1.90
  -4 -12  17    5.43    2.06
  -4 -12  17    7.34    1.13
  -4  12  17   10.04    1.55
  -4  12  17    8.55    1.27
   4 -12 -17    9.78    1.43
   4 -12 -17   10.61    1.37
   4  12 -16   35.86    2.22
   4  12 -16   42.92    1.88
  -4 -12  16   35.70    2.56
  -4 -12  16   42.92    1.98
  -4 -12  15   38.84    1.82
  -4  12  15   41.57    2.18
  -4  12  15   41.69    1.94
   4 -12 -15   41.77    2.00
   4 -12 -15   41.22    2.10
   4  12 -14    5.59    1.33
  -4  12  14    7.99    1.15
  -4  12  14    7.20    1.45
   4 -12 -14    8.61    1.23
   4 -12 -14    7.38    1.33
   4  12 -13    0.30    1.11
   4  12 -13    0.10    0.69
  -4 -12  13    1.65    1.57
  -4 -12  13    0.65    1.01
  -4  12  13    0.40    1.35
  -4  12  13    0.00    1.09
   4 -12 -13   -0.30    1.13
   4 -12 -13    0.02    1.31
   4  12 -12    3.17    0.87
   4  12 -12    2.88    0.67
  -4 -12  12    2.94    0.89
  -4 -12  12    3.01    1.37
  -4  12  12    3.25    1.11
  -4  12  12    3.11    1.37
   4 -12 -12    3.85    1.13
   4 -12 -12    2.72    1.33
   4  12 -11  256.07    8.13
   4  12 -11  260.04    8.27
  -4 -12  11  265.99    8.47
  -4 -12  11  251.71    8.07
  -4  12  11  248.14    8.11
  -4  12  11  254.49    8.41
   4 -12 -11  255.28    8.43
   4 -12 -11  248.74    8.13
  -4 -12  10    6.94    0.52
  -4  12   9   86.96    3.31
  -4  12   9   89.12    3.21
   4 -12  -9   87.32    3.31
   4 -12  -9   90.65    3.29
  -4  12   8   57.05    2.30
  -4  12   8   52.58    2.32
   4 -12  -8   49.25    2.22
  -4  12   7   60.78    2.36
  -4  12   7   54.43    2.32
   4 -12  -7   55.70    2.38
   4 -12  -7   61.93    2.36
  -4  12   6   39.63    1.77
  -4  12   6   35.41    1.79
   4 -12  -6   38.98    1.71
   4 -12  -6   37.69    1.86
  -4  12   5  226.52    7.40
  -4  12   5  238.02    7.68
   4 -12  -5  244.77    7.87
   4 -12  -5  232.87    7.62
  -4  12   4  228.90    7.46
  -4  12   4  244.17    7.85
   4 -12  -4  239.81    7.70
   4 -12  -4  235.25    7.66
   4 -12  -3   13.33    1.21
  -4  12   2   47.74    2.04
   4 -12  -2   48.12    1.84
   4 -12  -2   48.68    1.98
  -4  12   1   54.43    2.04
  -4  12   1   54.75    2.10
   4 -12  -1   55.42    2.02
   4 -12  -1   54.03    2.10
   4  12   0    2.86    0.60
   4  12   0    3.83    0.65
  -4 -12   0    1.98    0.58
  -4 -12   0    2.08    0.65
  -4  12   0    3.13    0.87
  -4  12   0    3.59    0.85
   4 -12   0    3.97    0.71
   4 -12   0    3.81    0.87
   4  12   1   21.42    0.99
   4  12   1   20.47    1.05
  -4 -12  -1   21.84    1.03
  -4 -12  -1   18.29    1.03
  -4  12  -1   20.29    1.09
   4 -12   1   19.58    1.09
   4  12   2  202.12    6.53
   4  12   2  211.64    6.78
  -4 -12  -2  197.62    6.41
  -4  12  -2  203.91    6.53
  -4  12  -2  191.77    6.15
   4 -12   2  188.30    6.03
   4 -12   2  203.31    6.55
   4  12   3  156.42    5.16
   4  12   3  162.85    5.32
  -4 -12  -3  160.47    5.26
  -4 -12  -3  157.85    5.22
  -4  12  -3  145.99    4.72
  -4  12  -3  161.72    5.22
   4 -12   3  158.76    5.14
   4 -12   3  165.37    5.34
   4  12   4   30.65    1.61
  -4 -12  -4   31.02    1.47
  -4 -12  -4   27.69    1.53
  -4  12  -4   31.88    1.25
  -4  12  -4   34.06    1.33
   4 -12   4   33.74    1.35
   4 -12   4   32.11    1.33
  -4 -12  -5    7.34    1.17
  -4 -12  -5    8.09    1.01
  -4  12  -5    8.85    0.73
  -4  12  -5    8.23    0.69
   4 -12   5    6.41    0.75
   4 -12   5    7.06    0.73
   4  12   6    6.74    1.11
  -4 -12  -6    7.56    1.23
  -4 -12  -6    5.67    1.01
  -4  12  -6    5.69    0.71
  -4  12  -6    6.03    0.65
   4 -12   6    5.43    0.79
   4 -12   6    6.11    0.75
   4  12   7  292.17    9.42
   4  12   7  285.03    9.24
  -4 -12  -7  293.96    9.52
  -4 -12  -7  286.82    9.26
  -4  12  -7  316.18   10.00
  -4  12  -7  286.62    9.10
   4 -12   7  287.22    9.14
   4 -12   7  319.35   10.14
   4  12   8  161.36    5.42
   4  12   8  156.68    5.34
  -4 -12  -8  158.17    5.40
  -4 -12  -8  162.55    5.47
  -4  12  -8  158.41    5.16
  -4  12  -8  173.40    5.57
   4 -12   8  166.22    5.43
   4 -12   8  152.69    5.00
   4  12   9   76.31    2.88
   4  12   9   69.46    2.84
  -4 -12  -9   80.49    3.05
  -4 -12  -9   75.45    3.00
  -4  12  -9   75.67    2.62
  -4  12  -9   72.62    2.60
   4 -12   9   72.95    2.62
   4 -12   9   74.10    2.76
   4  12  10   19.44    1.69
  -4 -12 -10   20.59    1.77
  -4 -12 -10   25.45    1.63
  -4  12 -10   24.60    1.39
  -4  12 -10   22.31    1.23
   4 -12  10   22.06    1.27
   4 -12  10   20.27    1.49
   4  12  11    3.41    1.39
   4  12  11    3.01    1.13
  -4 -12 -11    2.68    1.23
  -4 -12 -11    2.76    1.41
  -4  12 -11    2.30    1.03
  -4  12 -11    3.03    1.07
   4 -12  11    2.92    1.09
   4 -12  11    3.57    1.33
   4  12  12   21.36    1.71
   4  12  12   21.30    1.49
  -4 -12 -12   21.92    1.73
  -4 -12 -12   21.18    1.57
   4  12  13   43.14    2.22
   4  12  13   45.60    2.10
  -4 -12 -13   45.60    2.30
  -4 -12 -13   43.18    2.14
  -4  12 -13   39.45    1.86
  -4  12 -13   41.61    1.94
   4 -12  13   38.54    1.86
   4 -12  13   42.25    2.22
   4  12  14    4.66    1.15
   4  12  14    4.34    1.41
  -4 -12 -14    3.85    1.35
  -4 -12 -14    3.35    1.23
  -4  12 -14    2.92    1.21
  -4  12 -14    3.57    1.27
   4 -12  14    2.34    1.19
   4 -12  14    3.31    1.67
   4  12  15    1.69    1.13
   4  12  15   -0.34    1.39
  -4 -12 -15    3.07    1.35
  -4 -12 -15    2.74    1.27
  -4  12 -15    0.02    1.35
  -4  12 -15    2.12    1.15
   4 -12  15    2.24    1.65
   4 -12  15    2.64    1.19
  -4  12 -16   37.45    1.96
  -4  12 -16   34.33    2.00
   4 -12  16   35.53    1.90
   4 -12  16   37.11    2.44
   4  12  17   46.61    2.42
   4  12  17   44.41    2.14
  -4 -12 -17   42.45    2.20
  -4 -12 -17   48.99    2.38
  -4  12 -17   39.25    2.42
  -4  12 -17   42.90    2.16
   4 -12  17   40.68    2.08
   4 -12  17   41.93    2.84
   4  12  18    6.96    1.59
   4  12  18    6.61    1.29
  -4 -12 -18    7.42    1.41
  -4 -12 -18    8.69    1.51
  -4  12 -18    5.32    2.04
  -4  12 -18    7.68    1.47
   4 -12  18    4.90    1.37
   4 -12  18    6.31    2.34
   4  12  19    5.34    1.63
   4  12  19    6.35    1.31
  -4 -12 -19    5.79    1.57
  -4 -12 -19    6.66    1.43
  -4  12 -19    5.36    1.92
  -4  12 -19    5.73    1.53
   4 -12  19    2.98    1.27
   4 -12  19    1.86    2.14
   4  12  20    7.83    1.35
  -4 -12 -20    8.51    1.47
  -4  12 -20    9.12    1.43
  -4  12 -20    7.82    2.14
   4 -12  20    7.14    2.34
   4 -12  20    8.99    1.37
   4 -12  21   22.14    2.80
   4 -12  21   20.61    1.55
  -4  14  19    8.41    2.00
  -4  14  19    8.47    1.23
   4 -14 -19    7.36    1.81
   4 -14 -19    7.48    1.27
  -4  14  18    3.31    1.73
[truncated: 2,507,278 more chars]
