# Supplementary material for: Endohedrally Functionalized Heteroleptic Coordination Cages for Phosphate Ester Binding
Source: Angew Chem Int Ed Engl. 2022 Oct 19;61(47):e202209305. doi: 10.1002/anie.202209305 (PMC9828229; doi:10.1002/anie.202209305)
Supplement: Supplementary file 3 — Supporting Information [file ANIE-61-0-s001.cif]

data_ap217_sq
# start Validation Reply Form
_vrf_PLAT029_ap217_sq
;
PROBLEM: _diffrn_measured_fraction_theta_full value Low .      0.778 Why?  
RESPONSE: To achieve the highest possible resolution, the measurement has been
performed at the macromolecular beamline P11@DESY, which is equipped single
axis goniometer. Based on the given orientation of the crystal in the loop it
was not possible to reach higher completeness in monoclinic spacegroup C2/c in a
single 360° phi scan.
At the choosen wavelength of 0.77491 A and the minimal detector distance of 154 mm,
highest resolution data was only collected in the detector edges, but otherwise 
missed out leading to this low completeness.
;
# end Validation Reply Form

_publ_section_references
;
Sheldrick, G.M. (2015). Acta Cryst. A71, 3-8.
Sheldrick, G.M. (2015). Acta Cryst. C71, 3-8.
;
_audit_contact_author_address
;
Faculty of Chemistry and Chemical Biology
TU Dortmund University
Otto-Hahn-Str. 6
44227 Dortmund
Germany
;
_audit_contact_author_email       julian.holstein@tu-dortmund.de
_audit_contact_author_name        'Julian J. Holstein'
_audit_contact_author_phone       '+49 231 755 3426'
_publ_contact_author_id_orcid     0000-0002-8385-7805
_audit_creation_method
;
FinalCif by Daniel Kratzert, Freiburg 2019,
https://github.com/dkratzert/FinalCif
;
_shelx_SHELXL_version_number      '2014/7'
_chemical_name_systematic         ?
_chemical_name_common             ?
_chemical_formula_sum             'C324 H240 B4 F16 N24 O28 P4 Pd4'
_chemical_formula_moiety          ?
_chemical_formula_weight          5814.11
_chemical_melting_point           ?
_space_group_crystal_system       monoclinic
_space_group_IT_number            15
_space_group_name_H-M_alt         'C 2/c'
_space_group_name_Hall            '-C 2yc'
_shelx_space_group_comment
;
The symmetry employed for this shelxl refinement is uniquely defined
by the following loop, which should always be used as a source of
symmetry information in preference to the above space-group names.
They are only intended as comments.
;

loop_
_space_group_symop_operation_xyz
'x, y, z'
'-x, y, -z+1/2'
'x+1/2, y+1/2, z'
'-x+1/2, y+1/2, -z+1/2'
'-x, -y, -z'
'x, -y, z-1/2'
'-x+1/2, -y+1/2, -z'
'x+1/2, -y+1/2, z-1/2'

_cell_length_a                    44.281(9)
_cell_length_b                    16.740(3)
_cell_length_c                    21.175(4)
_cell_angle_alpha                 90
_cell_angle_beta                  96.36(3)
_cell_angle_gamma                 90
_cell_volume                      15600(5)
_cell_formula_units_Z             2
_cell_measurement_temperature     100(2)
_cell_measurement_reflns_used     66738
_cell_measurement_theta_min       1.009
_cell_measurement_theta_max       27.940
_exptl_crystal_description        plate
_exptl_crystal_colour             colourless
_exptl_crystal_recrystallization_method ?
_exptl_crystal_density_meas       ?
_exptl_crystal_density_method     ?
_exptl_crystal_density_diffrn     1.238
_exptl_crystal_F_000              5968
_exptl_crystal_size_max           0.100
_exptl_crystal_size_mid           0.100
_exptl_crystal_size_min           0.005
_exptl_absorpt_coefficient_mu     0.399
_exptl_absorpt_correction_type    none
_exptl_absorpt_correction_T_min   ?
_exptl_absorpt_correction_T_max   ?
_exptl_absorpt_process_details    ?
_exptl_absorpt_special_details    ?
_shelx_estimated_absorpt_T_min    0.961
_shelx_estimated_absorpt_T_max    0.998
_exptl_transmission_factor_min    ?
_exptl_transmission_factor_max    ?
_exptl_special_details            ?
_diffrn_ambient_temperature       100(2)
_diffrn_ambient_environment       ?
_diffrn_radiation_type            synchrotron
_diffrn_radiation_wavelength      0.77491
_diffrn_radiation_monochromator   'double crystal monochromator (Si-111 and Si-113 reflections)'
_olex2_diffrn_ambient_temperature_device ?
_diffrn_radiation_probe           ?
_diffrn_source                    'P11@PETRA III, DESY, Hamburg, Germany'
_diffrn_source_type               ?
_diffrn_source_voltage            ?
_diffrn_source_current            ?
_diffrn_detector                  ?
_diffrn_detector_type             ?
_diffrn_detector_area_resol_mean  ?
_diffrn_measurement_device        ?
_diffrn_measurement_device_type
;
Eiger 2X 16M, High Precision 1-Axis Goniostat with Sta\"ubli sample changing
robot
;
_diffrn_measurement_method        '360\deg \p scan'
_diffrn_measurement_specimen_support ?
_diffrn_reflns_number             66738
_diffrn_reflns_av_unetI/netI      0.0138
_diffrn_reflns_av_R_equivalents   0.0211
_diffrn_reflns_theta_min          1.009
_diffrn_reflns_theta_max          27.940
_diffrn_reflns_theta_full         27.707
_diffrn_reflns_limit_h_min        -45
_diffrn_reflns_limit_h_max        45
_diffrn_reflns_limit_k_min        -19
_diffrn_reflns_limit_k_max        20
_diffrn_reflns_limit_l_min        -25
_diffrn_reflns_limit_l_max        24
_diffrn_measured_fraction_theta_max 0.760
_diffrn_measured_fraction_theta_full 0.778
_diffrn_reflns_Laue_measured_fraction_max 0.760
_diffrn_reflns_Laue_measured_fraction_full 0.778
_diffrn_reflns_point_group_measured_fraction_max 0.760
_diffrn_reflns_point_group_measured_fraction_full 0.778
_reflns_number_total              10988
_reflns_number_gt                 9296
_reflns_threshold_expression      'I > 2\s(I)'
_reflns_Friedel_coverage          0.000
_reflns_Friedel_fraction_max      .
_reflns_Friedel_fraction_full     .
_reflns_special_details
;
 Reflections were merged by SHELXL according to the crystal
 class for the calculation of statistics and refinement.
 
 Structure factors included contributions from the .fab file.
 
 _reflns_Friedel_fraction is defined as the number of unique
 Friedel pairs measured divided by the number that would be
 possible theoretically, ignoring centric projections and
 systematic absences.
;
_computing_data_collection        'costum designed P11 GUI'
_computing_cell_refinement        'XDS (Kabsch, 2010)'
_computing_data_reduction         'XDS (Kabsch, 2010)'
_computing_structure_solution     'SHELXT 2018/2 (Sheldrick, 2018)'
_computing_structure_refinement   'SHELXL-2014/7 (Sheldrick, 2014)'
_computing_molecular_graphics     ?
_computing_publication_material   ?
_refine_special_details           ?
_refine_ls_structure_factor_coef  Fsqd
_refine_ls_matrix_type            full
_refine_ls_weighting_scheme       calc
_refine_ls_weighting_details      'w=1/[\s^2^(Fo^2^)+(0.2000P)^2^] where P=(Fo^2^+2Fc^2^)/3'
_atom_sites_solution_primary      direct
_atom_sites_solution_secondary    ?
_atom_sites_solution_hydrogens    geom
_refine_ls_hydrogen_treatment     constr
_refine_ls_number_reflns          10988
_refine_ls_number_parameters      912
_refine_ls_number_restraints      1384
_refine_ls_R_factor_all           0.0786
_refine_ls_R_factor_gt            0.0720
_refine_ls_wR_factor_ref          0.2475
_refine_ls_wR_factor_gt           0.2351
_refine_ls_goodness_of_fit_ref    1.140
_refine_ls_restrained_S_all       1.100
_refine_ls_shift/su_max           0.001
_refine_ls_shift/su_mean          0.000
_refine_diff_density_max          0.759
_refine_diff_density_min          -1.056
_refine_diff_density_rms          0.102
_refine_ls_extinction_method      none
_refine_ls_extinction_coef        .

loop_
_atom_type_symbol
_atom_type_description
_atom_type_scat_dispersion_real
_atom_type_scat_dispersion_imag
_atom_type_scat_source
'C' 'C' 0.0043 0.0021 'International Tables Vol C Tables 4.2.6.8 and 6.1.1.4'
'H' 'H' 0.0000 0.0000 'International Tables Vol C Tables 4.2.6.8 and 6.1.1.4'
'N' 'N' 0.0082 0.0041 'International Tables Vol C Tables 4.2.6.8 and 6.1.1.4'
'O' 'O' 0.0139 0.0076 'International Tables Vol C Tables 4.2.6.8 and 6.1.1.4'
'Pd' 'Pd' -0.7987 1.1967 'International Tables Vol C Tables 4.2.6.8 and 6.1.1.4'
'B' 'B' 0.0019 0.0009 'International Tables Vol C Tables 4.2.6.8 and 6.1.1.4'
'F' 'F' 0.0216 0.0128 'International Tables Vol C Tables 4.2.6.8 and 6.1.1.4'
'P' 'P' 0.1201 0.1145 'International Tables Vol C Tables 4.2.6.8 and 6.1.1.4'

_geom_special_details
;
 All esds (except the esd in the dihedral angle between two l.s. planes)
 are estimated using the full covariance matrix.  The cell esds are taken
 into account individually in the estimation of esds in distances, angles
 and torsion angles; correlations between esds in cell parameters are only
 used when they are defined by crystal symmetry.  An approximate (isotropic)
 treatment of cell esds is used for estimating esds involving l.s. planes.
;

loop_
_atom_site_label
_atom_site_type_symbol
_atom_site_fract_x
_atom_site_fract_y
_atom_site_fract_z
_atom_site_U_iso_or_equiv
_atom_site_adp_type
_atom_site_occupancy
_atom_site_site_symmetry_order
_atom_site_calc_flag
_atom_site_refinement_flags_posn
_atom_site_refinement_flags_adp
_atom_site_refinement_flags_occupancy
_atom_site_disorder_assembly
_atom_site_disorder_group
Pd1_1 Pd 0.34334(2) 0.15872(2) 0.61457(2) 0.0671(2) Uani 1 1 d . . . . .
C1_2 C 0.28078(10) 0.1185(3) 0.6425(2) 0.0832(12) Uani 1 1 d . U . . .
H1_2 H 0.2753 0.1618 0.6145 0.100 Uiso 1 1 calc R U . . .
N1_2 N 0.31092(7) 0.0994(2) 0.65662(15) 0.0727(9) Uani 1 1 d . U . . .
C2_2 C 0.25889(11) 0.0774(3) 0.6672(2) 0.0895(13) Uani 1 1 d . U . . .
H2_2 H 0.2382 0.0921 0.6564 0.107 Uiso 1 1 calc R U . . .
N2_2 N 0.46857(8) -0.0082(2) 0.89713(15) 0.0782(9) Uani 1 1 d . U . . .
H2A_2 H 0.4685 0.0444 0.8965 0.094 Uiso 1 1 calc R U . . .
C3_2 C 0.26590(10) 0.0135(3) 0.7086(2) 0.0816(11) Uani 1 1 d . U . . .
N3_2 N 0.66597(7) 0.0906(2) 0.96392(15) 0.0689(8) Uani 1 1 d . U . . .
C4_2 C 0.24431(11) -0.0355(4) 0.7345(2) 0.0954(14) Uani 1 1 d . U . . .
H4_2 H 0.2233 -0.0256 0.7231 0.114 Uiso 1 1 calc R U . . .
C5_2 C 0.25262(11) -0.0946(4) 0.7742(2) 0.0969(14) Uani 1 1 d . U . . .
H5_2 H 0.2375 -0.1267 0.7902 0.116 Uiso 1 1 calc R U . . .
C6_2 C 0.28363(11) -0.1107(3) 0.7931(2) 0.0868(12) Uani 1 1 d . U . . .
H6_2 H 0.2891 -0.1525 0.8225 0.104 Uiso 1 1 calc R U . . .
C7_2 C 0.30582(10) -0.0668(3) 0.7697(2) 0.0792(11) Uani 1 1 d . U . . .
C8_2 C 0.29725(9) -0.0040(3) 0.72581(19) 0.0734(10) Uani 1 1 d . U . . .
C9_2 C 0.31857(10) 0.0419(3) 0.69684(19) 0.0750(11) Uani 1 1 d . U . . .
H9_2 H 0.3396 0.0304 0.7071 0.090 Uiso 1 1 calc R U . . .
C10_2 C 0.33728(11) -0.0783(3) 0.7918(2) 0.0827(12) Uani 1 1 d . U . . .
C11_2 C 0.36318(11) -0.0829(3) 0.8127(2) 0.0853(12) Uani 1 1 d . U . . .
C12_2 C 0.39438(11) -0.0987(3) 0.8381(2) 0.0856(12) Uani 1 1 d . U . . .
C13_2 C 0.40360(12) -0.1796(4) 0.8448(3) 0.1006(15) Uani 1 1 d . U . . .
H13_2 H 0.3896 -0.2210 0.8319 0.121 Uiso 1 1 calc R U . . .
C14_2 C 0.43221(11) -0.1984(3) 0.8693(3) 0.0968(14) Uani 1 1 d . U . . .
H14_2 H 0.4380 -0.2528 0.8751 0.116 Uiso 1 1 calc R U . . .
C15_2 C 0.45336(12) -0.1378(3) 0.8863(2) 0.0843(12) Uani 1 1 d . U . . .
C16_2 C 0.48480(11) -0.1364(3) 0.9096(2) 0.0833(11) Uani 1 1 d . U . . .
C17_2 C 0.50615(11) -0.1988(3) 0.9252(3) 0.0940(14) Uani 1 1 d . U . . .
H17_2 H 0.5006 -0.2534 0.9196 0.113 Uiso 1 1 calc R U . . .
C18_2 C 0.53504(12) -0.1769(4) 0.9486(3) 0.0981(15) Uani 1 1 d . U . . .
H18_2 H 0.5496 -0.2173 0.9606 0.118 Uiso 1 1 calc R U . . .
C19_2 C 0.54382(10) -0.0948(3) 0.9555(2) 0.0835(12) Uani 1 1 d . U . . .
C20_2 C 0.52313(10) -0.0336(3) 0.93993(19) 0.0783(11) Uani 1 1 d . U . . .
H20_2 H 0.5288 0.0210 0.9446 0.094 Uiso 1 1 calc R U . . .
C21_2 C 0.49344(10) -0.0567(3) 0.91683(19) 0.0777(11) Uani 1 1 d . U . . .
C22_2 C 0.44396(10) -0.0569(3) 0.87886(19) 0.0789(11) Uani 1 1 d . U . . .
C23_2 C 0.41473(10) -0.0359(3) 0.8541(2) 0.0795(11) Uani 1 1 d . U . . .
H23_2 H 0.4088 0.0184 0.8484 0.095 Uiso 1 1 calc R U . . .
C24_2 C 0.57414(11) -0.0792(3) 0.9821(2) 0.0840(12) Uani 1 1 d . U . . .
C25_2 C 0.59983(11) -0.0767(3) 1.00686(19) 0.0781(11) Uani 1 1 d . U . . .
C26_2 C 0.62965(11) -0.0747(3) 1.0413(2) 0.0763(11) Uani 1 1 d . U . . .
C27_2 C 0.63729(12) -0.1295(3) 1.0899(2) 0.0867(12) Uani 1 1 d . U . . .
H27_2 H 0.6229 -0.1685 1.0994 0.104 Uiso 1 1 calc R U . . .
C28_2 C 0.66597(12) -0.1278(3) 1.1249(2) 0.0894(13) Uani 1 1 d . U . . .
H28_2 H 0.6710 -0.1668 1.1569 0.107 Uiso 1 1 calc R U . . .
C29_2 C 0.68666(11) -0.0720(3) 1.1140(2) 0.0854(12) Uani 1 1 d . U . . .
H29_2 H 0.7058 -0.0710 1.1393 0.103 Uiso 1 1 calc R U . . .
C30_2 C 0.68013(10) -0.0150(3) 1.06530(19) 0.0732(10) Uani 1 1 d . U . . .
C31_2 C 0.70068(10) 0.0451(3) 1.0502(2) 0.0808(11) Uani 1 1 d . U . . .
H31_2 H 0.7199 0.0497 1.0745 0.097 Uiso 1 1 calc R U . . .
C32_2 C 0.69310(9) 0.0959(3) 1.00131(19) 0.0743(10) Uani 1 1 d . U . . .
H32_2 H 0.7071 0.1365 0.9928 0.089 Uiso 1 1 calc R U . . .
C33_2 C 0.64601(9) 0.0355(3) 0.97761(19) 0.0700(10) Uani 1 1 d . U . . .
H33_2 H 0.6270 0.0328 0.9519 0.084 Uiso 1 1 calc R U . . .
C34_2 C 0.65146(9) -0.0177(3) 1.02715(18) 0.0713(10) Uani 1 1 d . U . . .
C1_3 C 0.66626(10) 0.2741(3) 0.7831(2) 0.0797(11) Uani 1 1 d . U . . .
H1_3 H 0.6851 0.2836 0.8081 0.096 Uiso 1 1 calc R U . . .
O1_3 O 0.59856(7) 0.5705(2) 0.32115(14) 0.0893(9) Uani 1 1 d . U . . .
N1_3 N 0.64643(7) 0.2222(2) 0.80535(15) 0.0707(8) Uani 1 1 d . U . . .
C2_3 C 0.66054(11) 0.3128(3) 0.7272(2) 0.0796(11) Uani 1 1 d . U . . .
H2_3 H 0.6751 0.3491 0.7138 0.096 Uiso 1 1 calc R U . . .
O2_3 O 0.53661(8) 0.5999(2) 0.28984(14) 0.0915(10) Uani 1 1 d . U . . .
N2_3 N 0.37603(7) 0.2179(2) 0.57240(15) 0.0686(8) Uani 1 1 d . U . . .
C3_3 C 0.63315(9) 0.2996(3) 0.68893(18) 0.0685(9) Uani 1 1 d . U . . .
C4_3 C 0.61246(9) 0.2473(3) 0.71156(18) 0.0712(10) Uani 1 1 d . U . . .
H4_3 H 0.5933 0.2382 0.6878 0.085 Uiso 1 1 calc R U . . .
C5_3 C 0.61989(9) 0.2091(3) 0.76823(18) 0.0718(10) Uani 1 1 d . U . . .
H5_3 H 0.6059 0.1719 0.7822 0.086 Uiso 1 1 calc R U . . .
C6_3 C 0.62617(11) 0.3372(3) 0.6288(2) 0.0771(12) Uani 1 1 d . U . . .
C7_3 C 0.61870(10) 0.3664(3) 0.5775(2) 0.0749(10) Uani 1 1 d . U . . .
C8_3 C 0.60878(10) 0.4042(3) 0.51817(19) 0.0746(10) Uani 1 1 d . U . . .
C9_3 C 0.62942(11) 0.4377(3) 0.4800(2) 0.0831(12) Uani 1 1 d . U . . .
H9_3 H 0.6506 0.4314 0.4914 0.100 Uiso 1 1 calc R U . . .
C10_3 C 0.61919(11) 0.4788(3) 0.4271(2) 0.0807(12) Uani 1 1 d . U . . .
H10_3 H 0.6334 0.5010 0.4015 0.097 Uiso 1 1 calc R U . . .
C11_3 C 0.58755(10) 0.4895(3) 0.40895(19) 0.0751(10) Uani 1 1 d . U . . .
C12_3 C 0.57681(10) 0.5377(3) 0.3552(2) 0.0759(10) Uani 1 1 d . U . . .
C13_3 C 0.54707(11) 0.5517(3) 0.34061(19) 0.0782(11) Uani 1 1 d . U . . .
C14_3 C 0.52482(10) 0.5135(3) 0.3741(2) 0.0754(10) Uani 1 1 d . U . . .
C15_3 C 0.49332(11) 0.5253(3) 0.3563(2) 0.0870(12) Uani 1 1 d . U . . .
H15_3 H 0.4867 0.5613 0.3229 0.104 Uiso 1 1 calc R U . . .
C16_3 C 0.47265(11) 0.4856(3) 0.3866(2) 0.0835(12) Uani 1 1 d . U . . .
H16_3 H 0.4516 0.4944 0.3745 0.100 Uiso 1 1 calc R U . . .
C17_3 C 0.48166(10) 0.4319(3) 0.43526(19) 0.0733(10) Uani 1 1 d . U . . .
C18_3 C 0.51208(10) 0.4210(3) 0.45373(19) 0.0722(10) Uani 1 1 d . U . . .
H18_3 H 0.5181 0.3848 0.4874 0.087 Uiso 1 1 calc R U . . .
C19_3 C 0.53449(9) 0.4609(3) 0.42490(18) 0.0698(10) Uani 1 1 d . U . . .
C20_3 C 0.56675(9) 0.4527(2) 0.44474(18) 0.0680(9) Uani 1 1 d . U . . .
C21_3 C 0.57779(10) 0.4105(2) 0.49976(18) 0.0703(10) Uani 1 1 d . U . . .
H21_3 H 0.5639 0.3858 0.5247 0.084 Uiso 1 1 calc R U . . .
C22_3 C 0.45941(10) 0.3870(3) 0.4643(2) 0.0741(10) Uani 1 1 d . U . . .
C23_3 C 0.44156(11) 0.3482(3) 0.4886(2) 0.0756(11) Uani 1 1 d . U . . .
C24_3 C 0.41930(10) 0.3025(3) 0.5171(2) 0.0732(10) Uani 1 1 d . U . . .
C25_3 C 0.38938(11) 0.3287(3) 0.5142(2) 0.0811(12) Uani 1 1 d . U . . .
H25_3 H 0.3834 0.3768 0.4924 0.097 Uiso 1 1 calc R U . . .
C26_3 C 0.36874(10) 0.2854(3) 0.5426(2) 0.0791(11) Uani 1 1 d . U . . .
H26_3 H 0.3485 0.3044 0.5410 0.095 Uiso 1 1 calc R U . . .
C27_3 C 0.40445(10) 0.1911(3) 0.5747(2) 0.0746(10) Uani 1 1 d . U . . .
H27_3 H 0.4095 0.1422 0.5961 0.090 Uiso 1 1 calc R U . . .
C28_3 C 0.42637(10) 0.2301(3) 0.5481(2) 0.0785(11) Uani 1 1 d . U . . .
H28_3 H 0.4463 0.2088 0.5503 0.094 Uiso 1 1 calc R U . . .
C29_3 C 0.59440(19) 0.5501(5) 0.2546(3) 0.138(3) Uani 1 1 d . U . . .
H29A_3 H 0.6105 0.5750 0.2331 0.207 Uiso 1 1 calc R U . . .
H29B_3 H 0.5954 0.4919 0.2499 0.207 Uiso 1 1 calc R U . . .
H29C_3 H 0.5745 0.5694 0.2357 0.207 Uiso 1 1 calc R U . . .
C30_3 C 0.53817(16) 0.6846(4) 0.3068(3) 0.1130(18) Uani 1 1 d . U . . .
H30A_3 H 0.5306 0.7168 0.2698 0.169 Uiso 1 1 calc R U . . .
H30B_3 H 0.5257 0.6946 0.3414 0.169 Uiso 1 1 calc R U . . .
H30C_3 H 0.5593 0.6992 0.3207 0.169 Uiso 1 1 calc R U . . .
B1_4 B 0.46993(16) 0.2070(4) 0.8823(3) 0.1011(17) Uani 1 1 d D U . . .
F5_4 F 0.46950(14) 0.2276(5) 0.8214(2) 0.218(3) Uani 1 1 d D U . . .
F2_4 F 0.44499(8) 0.15889(19) 0.8864(2) 0.1193(11) Uani 1 1 d D U . . .
F3_4 F 0.49524(9) 0.1636(2) 0.9039(2) 0.1265(12) Uani 1 1 d D U . . .
F4_4 F 0.46829(11) 0.2755(2) 0.9189(2) 0.1463(14) Uani 1 1 d D U . . .
C1_5 C 0.41219(13) -0.0149(4) 0.6839(2) 0.0883(12) Uani 1 1 d . U . . .
H1_5 H 0.4030 -0.0662 0.6797 0.106 Uiso 1 1 calc R U . . .
O1_5 O 0.39570(8) 0.0399(2) 0.66927(15) 0.0887(9) Uani 1 1 d . U . . .
N1_5 N 0.44118(10) -0.0145(3) 0.70491(18) 0.0958(12) Uani 1 1 d . U . . .
C2_5 C 0.45791(16) -0.0887(4) 0.7186(3) 0.125(2) Uani 1 1 d . U . . .
H2A_5 H 0.4740 -0.0932 0.6905 0.187 Uiso 1 1 calc R U . . .
H2B_5 H 0.4440 -0.1341 0.7115 0.187 Uiso 1 1 calc R U . . .
H2C_5 H 0.4670 -0.0885 0.7629 0.187 Uiso 1 1 calc R U . . .
C3_5 C 0.45779(14) 0.0614(4) 0.7133(3) 0.1120(17) Uani 1 1 d . U . . .
H3A_5 H 0.4743 0.0619 0.6861 0.168 Uiso 1 1 calc R U . . .
H3B_5 H 0.4663 0.0670 0.7578 0.168 Uiso 1 1 calc R U . . .
H3C_5 H 0.4439 0.1058 0.7015 0.168 Uiso 1 1 calc R U . . .
C1_6 C 0.2804(3) 0.7053(5) 0.6971(5) 0.195(4) Uani 1 1 d . U . . .
H1A_6 H 0.2640 0.7319 0.6702 0.292 Uiso 1 1 calc R U . . .
H1B_6 H 0.2741 0.6957 0.7393 0.292 Uiso 1 1 calc R U . . .
H1C_6 H 0.2985 0.7393 0.7009 0.292 Uiso 1 1 calc R U . . .
O1_6 O 0.30555(8) 0.4025(2) 0.59315(17) 0.0943(9) Uani 1 1 d . U . . .
P1_6 P 0.28145(3) 0.33773(8) 0.56155(7) 0.0870(4) Uani 1 1 d . . . . .
C2_6 C 0.2878(2) 0.6246(5) 0.6666(4) 0.140(2) Uani 1 1 d . U . . .
O2_6 O 0.25333(8) 0.34029(19) 0.59049(18) 0.0909(10) Uani 1 1 d . . . . .
C3_6 C 0.27097(19) 0.5991(4) 0.6077(4) 0.130(2) Uani 1 1 d . U . . .
H3_6 H 0.2560 0.6328 0.5859 0.156 Uiso 1 1 calc R U . . .
O3_6 O 0.29870(7) 0.2659(2) 0.56120(16) 0.0896(9) Uani 1 1 d . . . . .
C4_6 C 0.27687(14) 0.5270(4) 0.5843(3) 0.1108(16) Uani 1 1 d . U . . .
H4_6 H 0.2657 0.5097 0.5459 0.133 Uiso 1 1 calc R U . . .
O4_6 O 0.27330(8) 0.3708(2) 0.49133(16) 0.0921(9) Uani 1 1 d . U . . .
C5_6 C 0.29860(13) 0.4777(4) 0.6143(3) 0.1024(15) Uani 1 1 d . U . . .
C6_6 C 0.31544(15) 0.5040(4) 0.6711(3) 0.1137(17) Uani 1 1 d . U . . .
H6_6 H 0.3306 0.4705 0.6923 0.136 Uiso 1 1 calc R U . . .
C7_6 C 0.3101(2) 0.5754(5) 0.6950(4) 0.144(2) Uani 1 1 d . U . . .
H7_6 H 0.3221 0.5927 0.7325 0.173 Uiso 1 1 calc R U . . .
C8_6 C 0.3683(2) 0.3797(6) 0.3306(5) 0.167(3) Uani 1 1 d . U . . .
H8A_6 H 0.3761 0.4345 0.3299 0.251 Uiso 1 1 calc R U . . .
H8B_6 H 0.3844 0.3443 0.3499 0.251 Uiso 1 1 calc R U . . .
H8C_6 H 0.3619 0.3622 0.2870 0.251 Uiso 1 1 calc R U . . .
C9_6 C 0.34200(15) 0.3770(4) 0.3684(3) 0.1111(17) Uani 1 1 d . U . . .
C10_6 C 0.33367(16) 0.4441(4) 0.4001(3) 0.1175(18) Uani 1 1 d . U . . .
H10_6 H 0.3439 0.4930 0.3946 0.141 Uiso 1 1 calc R U . . .
C11_6 C 0.31098(14) 0.4425(4) 0.4395(3) 0.1077(16) Uani 1 1 d . U . . .
H11_6 H 0.3051 0.4898 0.4596 0.129 Uiso 1 1 calc R U . . .
C12_6 C 0.29692(12) 0.3699(4) 0.4491(3) 0.0933(13) Uani 1 1 d . U . . .
C13_6 C 0.30192(16) 0.3009(4) 0.4168(3) 0.1101(16) Uani 1 1 d . U . . .
H13_6 H 0.2902 0.2538 0.4201 0.132 Uiso 1 1 calc R U . . .
C14_6 C 0.32681(17) 0.3060(4) 0.3768(3) 0.1167(18) Uani 1 1 d . U . . .
H14_6 H 0.3327 0.2593 0.3559 0.140 Uiso 1 1 calc R U . . .

loop_
_atom_site_aniso_label
_atom_site_aniso_U_11
_atom_site_aniso_U_22
_atom_site_aniso_U_33
_atom_site_aniso_U_23
_atom_site_aniso_U_13
_atom_site_aniso_U_12
Pd1_1 0.0597(3) 0.0914(3) 0.0487(3) -0.00400(13) -0.00166(17) 0.00126(13)
C1_2 0.068(2) 0.112(3) 0.068(2) 0.006(2) -0.0028(19) 0.001(2)
N1_2 0.0586(18) 0.102(2) 0.0553(18) -0.0048(18) -0.0040(14) 0.0010(16)
C2_2 0.063(2) 0.138(4) 0.067(2) 0.008(3) 0.0038(19) 0.001(2)
N2_2 0.078(2) 0.098(2) 0.0580(19) 0.0024(17) 0.0051(16) 0.0000(17)
C3_2 0.063(2) 0.121(3) 0.060(2) 0.000(2) 0.0013(17) -0.003(2)
N3_2 0.0625(18) 0.089(2) 0.0530(17) -0.0018(16) -0.0037(14) -0.0011(15)
C4_2 0.070(3) 0.146(4) 0.069(3) 0.010(3) 0.000(2) -0.011(3)
C5_2 0.072(3) 0.146(4) 0.073(3) 0.005(3) 0.005(2) -0.018(3)
C6_2 0.080(3) 0.112(3) 0.066(2) 0.010(2) 0.001(2) -0.011(2)
C7_2 0.070(2) 0.106(3) 0.059(2) 0.001(2) -0.0020(18) -0.005(2)
C8_2 0.065(2) 0.102(3) 0.0519(19) -0.003(2) 0.0012(16) -0.0072(19)
C9_2 0.068(2) 0.104(3) 0.051(2) -0.004(2) -0.0043(17) 0.001(2)
C10_2 0.076(3) 0.105(3) 0.066(2) 0.014(2) 0.0011(19) -0.005(2)
C11_2 0.078(3) 0.110(3) 0.067(3) 0.018(2) 0.003(2) -0.007(2)
C12_2 0.072(2) 0.114(3) 0.069(2) 0.019(2) 0.0005(19) -0.003(2)
C13_2 0.075(3) 0.115(3) 0.107(4) 0.024(3) -0.012(3) -0.014(2)
C14_2 0.079(3) 0.102(3) 0.105(4) 0.025(3) -0.008(2) -0.009(2)
C15_2 0.077(3) 0.109(3) 0.064(3) 0.020(2) -0.005(2) -0.008(2)
C16_2 0.076(3) 0.108(3) 0.064(3) 0.019(2) -0.002(2) -0.008(2)
C17_2 0.077(3) 0.108(3) 0.093(3) 0.022(3) -0.007(2) -0.007(2)
C18_2 0.078(3) 0.114(3) 0.099(4) 0.027(3) -0.006(3) -0.003(2)
C19_2 0.071(2) 0.122(3) 0.056(2) 0.018(2) 0.0025(18) -0.009(2)
C20_2 0.076(2) 0.107(3) 0.052(2) 0.004(2) 0.0051(18) -0.004(2)
C21_2 0.071(2) 0.110(3) 0.051(2) 0.008(2) 0.0044(17) -0.003(2)
C22_2 0.078(2) 0.109(3) 0.049(2) 0.007(2) 0.0046(17) -0.006(2)
C23_2 0.074(2) 0.108(3) 0.057(2) 0.008(2) 0.0068(18) 0.001(2)
C24_2 0.075(3) 0.115(3) 0.062(2) 0.016(2) 0.0057(19) -0.014(2)
C25_2 0.076(3) 0.103(3) 0.054(2) 0.010(2) 0.0027(18) -0.007(2)
C26_2 0.080(3) 0.090(3) 0.058(2) 0.003(2) 0.0031(18) -0.0060(19)
C27_2 0.090(3) 0.101(3) 0.068(3) 0.014(2) -0.001(2) -0.007(2)
C28_2 0.092(3) 0.100(3) 0.072(3) 0.018(3) -0.007(2) -0.003(2)
C29_2 0.078(3) 0.108(3) 0.066(2) 0.010(2) -0.007(2) -0.001(2)
C30_2 0.069(2) 0.092(2) 0.056(2) 0.0023(19) -0.0044(17) 0.0015(19)
C31_2 0.071(2) 0.101(3) 0.066(2) 0.004(2) -0.0148(19) -0.001(2)
C32_2 0.066(2) 0.091(3) 0.062(2) 0.001(2) -0.0082(18) -0.0032(19)
C33_2 0.061(2) 0.093(2) 0.054(2) 0.0027(19) -0.0007(16) 0.0020(19)
C34_2 0.068(2) 0.092(2) 0.052(2) -0.0012(19) -0.0005(16) -0.0010(18)
C1_3 0.069(2) 0.107(3) 0.061(2) 0.009(2) -0.0043(18) -0.012(2)
O1_3 0.088(2) 0.116(2) 0.0635(17) 0.0218(16) 0.0040(14) -0.0172(16)
N1_3 0.0619(18) 0.092(2) 0.0564(17) 0.0028(16) -0.0023(14) -0.0014(15)
C2_3 0.078(3) 0.098(3) 0.060(2) 0.010(2) -0.0033(19) -0.010(2)
O2_3 0.101(2) 0.106(2) 0.0605(17) 0.0260(16) -0.0206(15) -0.0196(17)
N2_3 0.0596(18) 0.093(2) 0.0512(16) -0.0032(16) -0.0010(13) 0.0004(15)
C3_3 0.072(2) 0.082(2) 0.0511(19) 0.0015(18) 0.0048(16) 0.0046(18)
C4_3 0.066(2) 0.095(3) 0.0505(19) -0.0042(19) -0.0033(16) 0.0057(19)
C5_3 0.064(2) 0.094(3) 0.056(2) 0.000(2) 0.0023(16) 0.0016(19)
C6_3 0.075(3) 0.095(3) 0.060(2) 0.0014(19) 0.000(2) 0.0073(19)
C7_3 0.071(3) 0.094(3) 0.058(2) 0.005(2) -0.0013(18) 0.001(2)
C8_3 0.076(2) 0.090(3) 0.055(2) 0.006(2) -0.0039(17) -0.002(2)
C9_3 0.071(2) 0.111(3) 0.066(2) 0.012(2) -0.0010(19) -0.002(2)
C10_3 0.078(3) 0.100(3) 0.064(2) 0.007(2) 0.0048(19) -0.008(2)
C11_3 0.078(2) 0.093(3) 0.053(2) 0.006(2) 0.0005(17) -0.006(2)
C12_3 0.081(2) 0.088(2) 0.056(2) 0.009(2) 0.0005(18) -0.012(2)
C13_3 0.086(3) 0.091(3) 0.054(2) 0.007(2) -0.0083(18) -0.015(2)
C14_3 0.081(2) 0.083(2) 0.058(2) 0.0024(19) -0.0071(18) -0.0093(19)
C15_3 0.082(3) 0.105(3) 0.069(3) 0.011(2) -0.018(2) -0.007(2)
C16_3 0.073(3) 0.097(3) 0.077(3) 0.013(2) -0.007(2) -0.002(2)
C17_3 0.073(2) 0.086(2) 0.058(2) -0.001(2) -0.0038(17) -0.0056(19)
C18_3 0.080(2) 0.078(2) 0.056(2) 0.0044(19) -0.0017(18) -0.0044(18)
C19_3 0.073(2) 0.088(2) 0.0463(18) 0.0015(18) -0.0036(16) -0.0045(18)
C20_3 0.073(2) 0.078(2) 0.0520(19) 0.0025(18) 0.0005(16) -0.0037(18)
C21_3 0.074(2) 0.084(2) 0.0508(19) 0.0034(19) -0.0012(16) -0.0062(19)
C22_3 0.069(2) 0.086(3) 0.066(2) -0.004(2) -0.0009(18) 0.0022(19)
C23_3 0.068(3) 0.093(3) 0.063(2) 0.000(2) -0.0008(19) -0.0004(19)
C24_3 0.067(2) 0.091(3) 0.060(2) -0.005(2) -0.0005(17) -0.0045(19)
C25_3 0.071(3) 0.090(3) 0.081(3) 0.005(2) 0.001(2) -0.001(2)
C26_3 0.067(2) 0.092(3) 0.077(3) 0.004(2) -0.001(2) 0.002(2)
C27_3 0.066(2) 0.096(3) 0.061(2) 0.008(2) 0.0041(18) 0.002(2)
C28_3 0.066(2) 0.101(3) 0.067(2) 0.001(2) 0.0032(19) 0.008(2)
C29_3 0.163(6) 0.183(6) 0.073(3) -0.012(4) 0.039(3) -0.069(5)
C30_3 0.126(5) 0.107(3) 0.100(4) 0.026(3) -0.015(3) -0.008(3)
B1_4 0.103(4) 0.128(4) 0.070(3) 0.018(3) 0.003(3) -0.013(3)
F5_4 0.223(5) 0.330(7) 0.094(3) 0.061(4) -0.011(3) -0.110(5)
F2_4 0.100(2) 0.126(2) 0.129(3) 0.0213(18) -0.001(2) -0.0119(16)
F3_4 0.103(2) 0.135(3) 0.139(3) -0.022(2) 0.004(2) 0.0052(18)
F4_4 0.164(3) 0.108(2) 0.161(3) 0.005(2) -0.009(3) 0.012(2)
C1_5 0.092(3) 0.110(3) 0.063(2) 0.005(2) 0.008(2) 0.001(3)
O1_5 0.086(2) 0.107(2) 0.0703(18) 0.0001(17) -0.0026(15) 0.0065(17)
N1_5 0.097(3) 0.130(3) 0.061(2) 0.004(2) 0.0106(19) 0.022(2)
C2_5 0.131(5) 0.160(5) 0.088(4) 0.039(4) 0.033(3) 0.063(4)
C3_5 0.094(4) 0.146(4) 0.093(4) -0.009(3) -0.002(3) 0.012(3)
C1_6 0.327(13) 0.129(5) 0.136(6) -0.036(5) 0.062(7) -0.028(6)
O1_6 0.086(2) 0.108(2) 0.085(2) -0.0126(18) -0.0071(16) -0.0004(17)
P1_6 0.0762(8) 0.1102(10) 0.0724(8) -0.0048(6) -0.0013(6) 0.0034(6)
C2_6 0.184(7) 0.127(4) 0.114(5) -0.016(4) 0.035(4) -0.030(4)
O2_6 0.072(2) 0.123(3) 0.078(2) -0.0034(17) 0.0081(16) 0.0025(15)
C3_6 0.162(6) 0.113(4) 0.117(4) -0.006(3) 0.029(4) -0.015(4)
O3_6 0.0716(18) 0.112(2) 0.083(2) -0.0014(18) 0.0006(15) 0.0104(16)
C4_6 0.107(4) 0.115(4) 0.109(4) -0.008(3) 0.007(3) -0.001(3)
O4_6 0.080(2) 0.117(2) 0.0752(19) 0.0052(19) -0.0096(15) -0.0028(18)
C5_6 0.097(3) 0.124(4) 0.085(3) -0.010(3) 0.010(3) -0.010(3)
C6_6 0.120(4) 0.133(4) 0.089(3) -0.014(3) 0.014(3) -0.031(3)
C7_6 0.198(7) 0.135(5) 0.099(4) -0.025(4) 0.018(4) -0.034(4)
C8_6 0.173(7) 0.166(6) 0.176(8) 0.040(6) 0.076(6) 0.013(6)
C9_6 0.123(4) 0.118(4) 0.096(4) 0.014(3) 0.027(3) -0.004(3)
C10_6 0.122(4) 0.125(4) 0.108(4) 0.008(3) 0.021(3) -0.015(3)
C11_6 0.107(4) 0.117(4) 0.097(4) 0.004(3) 0.002(3) -0.009(3)
C12_6 0.081(3) 0.116(3) 0.081(3) 0.001(3) 0.002(2) 0.000(3)
C13_6 0.134(4) 0.110(3) 0.088(3) 0.009(3) 0.023(3) 0.016(3)
C14_6 0.136(5) 0.123(4) 0.095(4) 0.000(3) 0.030(3) 0.004(3)

loop_
_geom_bond_atom_site_label_1
_geom_bond_atom_site_label_2
_geom_bond_distance
_geom_bond_site_symmetry_2
_geom_bond_publ_flag
Pd1_1 N1_3 2.010(3) 2_656 ?
Pd1_1 N3_2 2.020(3) 2_656 ?
Pd1_1 N1_2 2.030(4) . ?
Pd1_1 N2_3 2.040(3) . ?
C1_2 C2_2 1.341(7) . ?
C1_2 N1_2 1.373(6) . ?
C1_2 H1_2 0.9500 . ?
N1_2 C9_2 1.305(6) . ?
C2_2 C3_2 1.396(7) . ?
C2_2 H2_2 0.9500 . ?
N2_2 C22_2 1.382(6) . ?
N2_2 C21_2 1.395(6) . ?
N2_2 H2A_2 0.8800 . ?
C3_2 C4_2 1.415(7) . ?
C3_2 C8_2 1.426(6) . ?
N3_2 C33_2 1.331(5) . ?
N3_2 C32_2 1.367(5) . ?
N3_2 Pd1_1 2.020(3) 2_656 ?
C4_2 C5_2 1.325(8) . ?
C4_2 H4_2 0.9500 . ?
C5_2 C6_2 1.413(7) . ?
C5_2 H5_2 0.9500 . ?
C6_2 C7_2 1.364(7) . ?
C6_2 H6_2 0.9500 . ?
C7_2 C8_2 1.426(6) . ?
C7_2 C10_2 1.433(6) . ?
C8_2 C9_2 1.410(6) . ?
C9_2 H9_2 0.9500 . ?
C10_2 C11_2 1.185(6) . ?
C11_2 C12_2 1.450(7) . ?
C12_2 C23_2 1.401(7) . ?
C12_2 C13_2 1.418(8) . ?
C13_2 C14_2 1.352(7) . ?
C13_2 H13_2 0.9500 . ?
C14_2 C15_2 1.400(7) . ?
C14_2 H14_2 0.9500 . ?
C15_2 C22_2 1.419(7) . ?
C15_2 C16_2 1.425(7) . ?
C16_2 C21_2 1.391(7) . ?
C16_2 C17_2 1.423(8) . ?
C17_2 C18_2 1.370(7) . ?
C17_2 H17_2 0.9500 . ?
C18_2 C19_2 1.432(8) . ?
C18_2 H18_2 0.9500 . ?
C19_2 C20_2 1.390(7) . ?
C19_2 C24_2 1.422(6) . ?
C20_2 C21_2 1.405(6) . ?
C20_2 H20_2 0.9500 . ?
C22_2 C23_2 1.387(6) . ?
C23_2 H23_2 0.9500 . ?
C24_2 C25_2 1.199(6) . ?
C25_2 C26_2 1.436(6) . ?
C26_2 C27_2 1.393(7) . ?
C26_2 C34_2 1.413(6) . ?
C27_2 C28_2 1.397(7) . ?
C27_2 H27_2 0.9500 . ?
C28_2 C29_2 1.345(7) . ?
C28_2 H28_2 0.9500 . ?
C29_2 C30_2 1.412(6) . ?
C29_2 H29_2 0.9500 . ?
C30_2 C31_2 1.416(6) . ?
C30_2 C34_2 1.428(6) . ?
C31_2 C32_2 1.353(6) . ?
C31_2 H31_2 0.9500 . ?
C32_2 H32_2 0.9500 . ?
C33_2 C34_2 1.377(6) . ?
C33_2 H33_2 0.9500 . ?
C1_3 C2_3 1.349(6) . ?
C1_3 N1_3 1.357(6) . ?
C1_3 H1_3 0.9500 . ?
O1_3 C12_3 1.379(5) . ?
O1_3 C29_3 1.441(6) . ?
N1_3 C5_3 1.357(5) . ?
N1_3 Pd1_1 2.010(3) 2_656 ?
C2_3 C3_3 1.400(6) . ?
C2_3 H2_3 0.9500 . ?
O2_3 C13_3 1.382(5) . ?
O2_3 C30_3 1.463(7) . ?
N2_3 C26_3 1.316(6) . ?
N2_3 C27_3 1.332(5) . ?
C3_3 C4_3 1.390(6) . ?
C3_3 C6_3 1.424(6) . ?
C4_3 C5_3 1.367(6) . ?
C4_3 H4_3 0.9500 . ?
C5_3 H5_3 0.9500 . ?
C6_3 C7_3 1.204(6) . ?
C7_3 C8_3 1.431(6) . ?
C8_3 C21_3 1.388(6) . ?
C8_3 C9_3 1.402(6) . ?
C9_3 C10_3 1.349(6) . ?
C9_3 H9_3 0.9500 . ?
C10_3 C11_3 1.423(7) . ?
C10_3 H10_3 0.9500 . ?
C11_3 C20_3 1.398(6) . ?
C11_3 C12_3 1.434(6) . ?
C12_3 C13_3 1.339(6) . ?
C13_3 C14_3 1.428(6) . ?
C14_3 C15_3 1.418(6) . ?
C14_3 C19_3 1.419(6) . ?
C15_3 C16_3 1.350(7) . ?
C15_3 H15_3 0.9500 . ?
C16_3 C17_3 1.392(6) . ?
C16_3 H16_3 0.9500 . ?
C17_3 C18_3 1.373(6) . ?
C17_3 C22_3 1.432(6) . ?
C18_3 C19_3 1.392(6) . ?
C18_3 H18_3 0.9500 . ?
C19_3 C20_3 1.450(6) . ?
C20_3 C21_3 1.404(5) . ?
C21_3 H21_3 0.9500 . ?
C22_3 C23_3 1.184(6) . ?
C23_3 C24_3 1.432(7) . ?
C24_3 C25_3 1.391(6) . ?
C24_3 C28_3 1.398(7) . ?
C25_3 C26_3 1.359(7) . ?
C25_3 H25_3 0.9500 . ?
C26_3 H26_3 0.9500 . ?
C27_3 C28_3 1.344(6) . ?
C27_3 H27_3 0.9500 . ?
C28_3 H28_3 0.9500 . ?
C29_3 H29A_3 0.9800 . ?
C29_3 H29B_3 0.9800 . ?
C29_3 H29C_3 0.9800 . ?
C30_3 H30A_3 0.9800 . ?
C30_3 H30B_3 0.9800 . ?
C30_3 H30C_3 0.9800 . ?
B1_4 F5_4 1.332(7) . ?
B1_4 F3_4 1.371(7) . ?
B1_4 F2_4 1.377(7) . ?
B1_4 F4_4 1.391(8) . ?
C1_5 O1_5 1.192(6) . ?
C1_5 N1_5 1.311(7) . ?
C1_5 H1_5 0.9500 . ?
N1_5 C2_5 1.459(7) . ?
N1_5 C3_5 1.468(8) . ?
C2_5 H2A_5 0.9800 . ?
C2_5 H2B_5 0.9800 . ?
C2_5 H2C_5 0.9800 . ?
C3_5 H3A_5 0.9800 . ?
C3_5 H3B_5 0.9800 . ?
C3_5 H3C_5 0.9800 . ?
C1_6 C2_6 1.546(12) . ?
C1_6 H1A_6 0.9800 . ?
C1_6 H1B_6 0.9800 . ?
C1_6 H1C_6 0.9800 . ?
O1_6 C5_6 1.382(7) . ?
O1_6 P1_6 1.613(4) . ?
P1_6 O3_6 1.425(4) . ?
P1_6 O2_6 1.448(4) . ?
P1_6 O4_6 1.590(4) . ?
C2_6 C7_6 1.373(12) . ?
C2_6 C3_6 1.445(11) . ?
C3_6 C4_6 1.341(9) . ?
C3_6 H3_6 0.9500 . ?
C4_6 C5_6 1.369(8) . ?
C4_6 H4_6 0.9500 . ?
O4_6 C12_6 1.450(6) . ?
C5_6 C6_6 1.414(8) . ?
C6_6 C7_6 1.328(10) . ?
C6_6 H6_6 0.9500 . ?
C7_6 H7_6 0.9500 . ?
C8_6 C9_6 1.487(9) . ?
C8_6 H8A_6 0.9800 . ?
C8_6 H8B_6 0.9800 . ?
C8_6 H8C_6 0.9800 . ?
C9_6 C14_6 1.386(10) . ?
C9_6 C10_6 1.379(9) . ?
C10_6 C11_6 1.375(9) . ?
C10_6 H10_6 0.9500 . ?
C11_6 C12_6 1.390(8) . ?
C11_6 H11_6 0.9500 . ?
C12_6 C13_6 1.373(8) . ?
C13_6 C14_6 1.465(9) . ?
C13_6 H13_6 0.9500 . ?
C14_6 H14_6 0.9500 . ?

loop_
_geom_angle_atom_site_label_1
_geom_angle_atom_site_label_2
_geom_angle_atom_site_label_3
_geom_angle
_geom_angle_site_symmetry_1
_geom_angle_site_symmetry_3
_geom_angle_publ_flag
N1_3 Pd1_1 N3_2 177.38(13) 2_656 2_656 ?
N1_3 Pd1_1 N1_2 89.59(14) 2_656 . ?
N3_2 Pd1_1 N1_2 89.71(14) 2_656 . ?
N1_3 Pd1_1 N2_3 90.44(13) 2_656 . ?
N3_2 Pd1_1 N2_3 90.24(13) 2_656 . ?
N1_2 Pd1_1 N2_3 179.75(15) . . ?
C2_2 C1_2 N1_2 121.5(5) . . ?
C2_2 C1_2 H1_2 119.3 . . ?
N1_2 C1_2 H1_2 119.3 . . ?
C9_2 N1_2 C1_2 119.4(4) . . ?
C9_2 N1_2 Pd1_1 120.1(3) . . ?
C1_2 N1_2 Pd1_1 120.5(3) . . ?
C1_2 C2_2 C3_2 121.2(4) . . ?
C1_2 C2_2 H2_2 119.4 . . ?
C3_2 C2_2 H2_2 119.4 . . ?
C22_2 N2_2 C21_2 108.2(4) . . ?
C22_2 N2_2 H2A_2 125.9 . . ?
C21_2 N2_2 H2A_2 125.9 . . ?
C2_2 C3_2 C4_2 125.1(4) . . ?
C2_2 C3_2 C8_2 117.4(4) . . ?
C4_2 C3_2 C8_2 117.5(4) . . ?
C33_2 N3_2 C32_2 118.8(4) . . ?
C33_2 N3_2 Pd1_1 119.4(3) . 2_656 ?
C32_2 N3_2 Pd1_1 121.8(3) . 2_656 ?
C5_2 C4_2 C3_2 121.8(5) . . ?
C5_2 C4_2 H4_2 119.1 . . ?
C3_2 C4_2 H4_2 119.1 . . ?
C4_2 C5_2 C6_2 121.0(5) . . ?
C4_2 C5_2 H5_2 119.5 . . ?
C6_2 C5_2 H5_2 119.5 . . ?
C7_2 C6_2 C5_2 120.8(5) . . ?
C7_2 C6_2 H6_2 119.6 . . ?
C5_2 C6_2 H6_2 119.6 . . ?
C6_2 C7_2 C8_2 118.9(4) . . ?
C6_2 C7_2 C10_2 121.5(4) . . ?
C8_2 C7_2 C10_2 119.5(4) . . ?
C9_2 C8_2 C7_2 122.9(4) . . ?
C9_2 C8_2 C3_2 117.1(4) . . ?
C7_2 C8_2 C3_2 120.0(4) . . ?
N1_2 C9_2 C8_2 123.3(4) . . ?
N1_2 C9_2 H9_2 118.4 . . ?
C8_2 C9_2 H9_2 118.4 . . ?
C11_2 C10_2 C7_2 175.2(6) . . ?
C10_2 C11_2 C12_2 173.2(6) . . ?
C23_2 C12_2 C13_2 121.5(4) . . ?
C23_2 C12_2 C11_2 120.9(5) . . ?
C13_2 C12_2 C11_2 117.6(4) . . ?
C14_2 C13_2 C12_2 120.5(5) . . ?
C14_2 C13_2 H13_2 119.7 . . ?
C12_2 C13_2 H13_2 119.7 . . ?
C13_2 C14_2 C15_2 120.1(5) . . ?
C13_2 C14_2 H14_2 119.9 . . ?
C15_2 C14_2 H14_2 119.9 . . ?
C14_2 C15_2 C22_2 118.9(5) . . ?
C14_2 C15_2 C16_2 134.5(5) . . ?
C22_2 C15_2 C16_2 106.6(4) . . ?
C21_2 C16_2 C17_2 120.7(5) . . ?
C21_2 C16_2 C15_2 107.5(5) . . ?
C17_2 C16_2 C15_2 131.8(5) . . ?
C18_2 C17_2 C16_2 117.3(5) . . ?
C18_2 C17_2 H17_2 121.4 . . ?
C16_2 C17_2 H17_2 121.4 . . ?
C17_2 C18_2 C19_2 121.7(5) . . ?
C17_2 C18_2 H18_2 119.2 . . ?
C19_2 C18_2 H18_2 119.2 . . ?
C20_2 C19_2 C24_2 121.8(5) . . ?
C20_2 C19_2 C18_2 121.3(4) . . ?
C24_2 C19_2 C18_2 116.8(5) . . ?
C19_2 C20_2 C21_2 116.5(5) . . ?
C19_2 C20_2 H20_2 121.8 . . ?
C21_2 C20_2 H20_2 121.8 . . ?
C16_2 C21_2 N2_2 109.1(4) . . ?
C16_2 C21_2 C20_2 122.5(4) . . ?
N2_2 C21_2 C20_2 128.4(5) . . ?
N2_2 C22_2 C23_2 129.0(5) . . ?
N2_2 C22_2 C15_2 108.7(4) . . ?
C23_2 C22_2 C15_2 122.2(4) . . ?
C22_2 C23_2 C12_2 116.7(5) . . ?
C22_2 C23_2 H23_2 121.6 . . ?
C12_2 C23_2 H23_2 121.6 . . ?
C25_2 C24_2 C19_2 171.1(5) . . ?
C24_2 C25_2 C26_2 175.4(4) . . ?
C27_2 C26_2 C34_2 119.1(4) . . ?
C27_2 C26_2 C25_2 119.6(4) . . ?
C34_2 C26_2 C25_2 121.3(4) . . ?
C26_2 C27_2 C28_2 120.6(5) . . ?
C26_2 C27_2 H27_2 119.7 . . ?
C28_2 C27_2 H27_2 119.7 . . ?
C29_2 C28_2 C27_2 121.3(5) . . ?
C29_2 C28_2 H28_2 119.3 . . ?
C27_2 C28_2 H28_2 119.3 . . ?
C28_2 C29_2 C30_2 120.4(4) . . ?
C28_2 C29_2 H29_2 119.8 . . ?
C30_2 C29_2 H29_2 119.8 . . ?
C29_2 C30_2 C31_2 124.1(4) . . ?
C29_2 C30_2 C34_2 119.3(4) . . ?
C31_2 C30_2 C34_2 116.6(4) . . ?
C32_2 C31_2 C30_2 120.6(4) . . ?
C32_2 C31_2 H31_2 119.7 . . ?
C30_2 C31_2 H31_2 119.7 . . ?
C31_2 C32_2 N3_2 122.0(4) . . ?
C31_2 C32_2 H32_2 119.0 . . ?
N3_2 C32_2 H32_2 119.0 . . ?
N3_2 C33_2 C34_2 123.3(4) . . ?
N3_2 C33_2 H33_2 118.3 . . ?
C34_2 C33_2 H33_2 118.3 . . ?
C33_2 C34_2 C26_2 122.1(4) . . ?
C33_2 C34_2 C30_2 118.7(4) . . ?
C26_2 C34_2 C30_2 119.1(4) . . ?
C2_3 C1_3 N1_3 123.2(4) . . ?
C2_3 C1_3 H1_3 118.4 . . ?
N1_3 C1_3 H1_3 118.4 . . ?
C12_3 O1_3 C29_3 113.2(4) . . ?
C1_3 N1_3 C5_3 117.0(3) . . ?
C1_3 N1_3 Pd1_1 122.5(3) . 2_656 ?
C5_3 N1_3 Pd1_1 120.2(3) . 2_656 ?
C1_3 C2_3 C3_3 119.9(4) . . ?
C1_3 C2_3 H2_3 120.1 . . ?
C3_3 C2_3 H2_3 120.1 . . ?
C13_3 O2_3 C30_3 111.8(4) . . ?
C26_3 N2_3 C27_3 119.2(4) . . ?
C26_3 N2_3 Pd1_1 118.6(3) . . ?
C27_3 N2_3 Pd1_1 122.2(3) . . ?
C4_3 C3_3 C2_3 117.5(4) . . ?
C4_3 C3_3 C6_3 120.0(4) . . ?
C2_3 C3_3 C6_3 122.4(4) . . ?
C5_3 C4_3 C3_3 119.5(4) . . ?
C5_3 C4_3 H4_3 120.2 . . ?
C3_3 C4_3 H4_3 120.2 . . ?
N1_3 C5_3 C4_3 122.8(4) . . ?
N1_3 C5_3 H5_3 118.6 . . ?
C4_3 C5_3 H5_3 118.6 . . ?
C7_3 C6_3 C3_3 176.1(5) . . ?
C6_3 C7_3 C8_3 176.8(5) . . ?
C21_3 C8_3 C9_3 119.7(4) . . ?
C21_3 C8_3 C7_3 118.5(4) . . ?
C9_3 C8_3 C7_3 121.8(4) . . ?
C10_3 C9_3 C8_3 120.1(4) . . ?
C10_3 C9_3 H9_3 119.9 . . ?
C8_3 C9_3 H9_3 119.9 . . ?
C9_3 C10_3 C11_3 121.2(4) . . ?
C9_3 C10_3 H10_3 119.4 . . ?
C11_3 C10_3 H10_3 119.4 . . ?
C20_3 C11_3 C10_3 119.1(4) . . ?
C20_3 C11_3 C12_3 119.8(4) . . ?
C10_3 C11_3 C12_3 121.0(4) . . ?
C13_3 C12_3 O1_3 122.4(4) . . ?
C13_3 C12_3 C11_3 120.9(4) . . ?
O1_3 C12_3 C11_3 116.7(4) . . ?
C12_3 C13_3 O2_3 121.2(4) . . ?
C12_3 C13_3 C14_3 121.5(4) . . ?
O2_3 C13_3 C14_3 117.2(4) . . ?
C15_3 C14_3 C19_3 119.6(4) . . ?
C15_3 C14_3 C13_3 121.2(4) . . ?
C19_3 C14_3 C13_3 119.2(4) . . ?
C16_3 C15_3 C14_3 120.3(4) . . ?
C16_3 C15_3 H15_3 119.9 . . ?
C14_3 C15_3 H15_3 119.9 . . ?
C15_3 C16_3 C17_3 121.0(4) . . ?
C15_3 C16_3 H16_3 119.5 . . ?
C17_3 C16_3 H16_3 119.5 . . ?
C18_3 C17_3 C16_3 119.3(4) . . ?
C18_3 C17_3 C22_3 120.5(4) . . ?
C16_3 C17_3 C22_3 120.2(4) . . ?
C17_3 C18_3 C19_3 122.4(4) . . ?
C17_3 C18_3 H18_3 118.8 . . ?
C19_3 C18_3 H18_3 118.8 . . ?
C18_3 C19_3 C14_3 117.4(4) . . ?
C18_3 C19_3 C20_3 123.7(4) . . ?
C14_3 C19_3 C20_3 118.9(4) . . ?
C11_3 C20_3 C21_3 118.8(4) . . ?
C11_3 C20_3 C19_3 119.2(4) . . ?
C21_3 C20_3 C19_3 122.0(4) . . ?
C8_3 C21_3 C20_3 120.9(4) . . ?
C8_3 C21_3 H21_3 119.6 . . ?
C20_3 C21_3 H21_3 119.6 . . ?
C23_3 C22_3 C17_3 178.2(5) . . ?
C22_3 C23_3 C24_3 178.3(5) . . ?
C25_3 C24_3 C28_3 117.2(4) . . ?
C25_3 C24_3 C23_3 120.7(4) . . ?
C28_3 C24_3 C23_3 122.1(4) . . ?
C26_3 C25_3 C24_3 119.7(4) . . ?
C26_3 C25_3 H25_3 120.1 . . ?
C24_3 C25_3 H25_3 120.1 . . ?
N2_3 C26_3 C25_3 122.0(4) . . ?
N2_3 C26_3 H26_3 119.0 . . ?
C25_3 C26_3 H26_3 119.0 . . ?
N2_3 C27_3 C28_3 123.0(4) . . ?
N2_3 C27_3 H27_3 118.5 . . ?
C28_3 C27_3 H27_3 118.5 . . ?
C27_3 C28_3 C24_3 118.9(4) . . ?
C27_3 C28_3 H28_3 120.5 . . ?
C24_3 C28_3 H28_3 120.5 . . ?
O1_3 C29_3 H29A_3 109.5 . . ?
O1_3 C29_3 H29B_3 109.5 . . ?
H29A_3 C29_3 H29B_3 109.5 . . ?
O1_3 C29_3 H29C_3 109.5 . . ?
H29A_3 C29_3 H29C_3 109.5 . . ?
H29B_3 C29_3 H29C_3 109.5 . . ?
O2_3 C30_3 H30A_3 109.5 . . ?
O2_3 C30_3 H30B_3 109.5 . . ?
H30A_3 C30_3 H30B_3 109.5 . . ?
O2_3 C30_3 H30C_3 109.5 . . ?
H30A_3 C30_3 H30C_3 109.5 . . ?
H30B_3 C30_3 H30C_3 109.5 . . ?
F5_4 B1_4 F3_4 112.6(6) . . ?
F5_4 B1_4 F2_4 106.7(5) . . ?
F3_4 B1_4 F2_4 107.5(5) . . ?
F5_4 B1_4 F4_4 109.3(6) . . ?
F3_4 B1_4 F4_4 109.9(5) . . ?
F2_4 B1_4 F4_4 110.8(6) . . ?
O1_5 C1_5 N1_5 129.3(6) . . ?
O1_5 C1_5 H1_5 115.4 . . ?
N1_5 C1_5 H1_5 115.4 . . ?
C1_5 N1_5 C2_5 121.3(6) . . ?
C1_5 N1_5 C3_5 120.3(5) . . ?
C2_5 N1_5 C3_5 118.4(5) . . ?
N1_5 C2_5 H2A_5 109.5 . . ?
N1_5 C2_5 H2B_5 109.5 . . ?
H2A_5 C2_5 H2B_5 109.5 . . ?
N1_5 C2_5 H2C_5 109.5 . . ?
H2A_5 C2_5 H2C_5 109.5 . . ?
H2B_5 C2_5 H2C_5 109.5 . . ?
N1_5 C3_5 H3A_5 109.5 . . ?
N1_5 C3_5 H3B_5 109.5 . . ?
H3A_5 C3_5 H3B_5 109.5 . . ?
N1_5 C3_5 H3C_5 109.5 . . ?
H3A_5 C3_5 H3C_5 109.5 . . ?
H3B_5 C3_5 H3C_5 109.5 . . ?
C2_6 C1_6 H1A_6 109.5 . . ?
C2_6 C1_6 H1B_6 109.5 . . ?
H1A_6 C1_6 H1B_6 109.5 . . ?
C2_6 C1_6 H1C_6 109.5 . . ?
H1A_6 C1_6 H1C_6 109.5 . . ?
H1B_6 C1_6 H1C_6 109.5 . . ?
C5_6 O1_6 P1_6 125.8(3) . . ?
O3_6 P1_6 O2_6 120.9(2) . . ?
O3_6 P1_6 O4_6 110.8(2) . . ?
O2_6 P1_6 O4_6 105.6(2) . . ?
O3_6 P1_6 O1_6 103.8(2) . . ?
O2_6 P1_6 O1_6 111.4(2) . . ?
O4_6 P1_6 O1_6 103.0(2) . . ?
C7_6 C2_6 C3_6 118.5(8) . . ?
C7_6 C2_6 C1_6 121.2(9) . . ?
C3_6 C2_6 C1_6 120.3(9) . . ?
C4_6 C3_6 C2_6 118.8(8) . . ?
C4_6 C3_6 H3_6 120.6 . . ?
C2_6 C3_6 H3_6 120.6 . . ?
C3_6 C4_6 C5_6 121.8(7) . . ?
C3_6 C4_6 H4_6 119.1 . . ?
C5_6 C4_6 H4_6 119.1 . . ?
C12_6 O4_6 P1_6 118.0(3) . . ?
C4_6 C5_6 O1_6 124.7(5) . . ?
C4_6 C5_6 C6_6 118.9(6) . . ?
O1_6 C5_6 C6_6 116.4(6) . . ?
C7_6 C6_6 C5_6 120.3(8) . . ?
C7_6 C6_6 H6_6 119.8 . . ?
C5_6 C6_6 H6_6 119.8 . . ?
C6_6 C7_6 C2_6 121.6(8) . . ?
C6_6 C7_6 H7_6 119.2 . . ?
C2_6 C7_6 H7_6 119.2 . . ?
C9_6 C8_6 H8A_6 109.5 . . ?
C9_6 C8_6 H8B_6 109.5 . . ?
H8A_6 C8_6 H8B_6 109.5 . . ?
C9_6 C8_6 H8C_6 109.5 . . ?
H8A_6 C8_6 H8C_6 109.5 . . ?
H8B_6 C8_6 H8C_6 109.5 . . ?
C14_6 C9_6 C10_6 118.4(6) . . ?
C14_6 C9_6 C8_6 121.0(7) . . ?
C10_6 C9_6 C8_6 120.4(7) . . ?
C11_6 C10_6 C9_6 122.1(6) . . ?
C11_6 C10_6 H10_6 118.9 . . ?
C9_6 C10_6 H10_6 118.9 . . ?
C10_6 C11_6 C12_6 118.4(6) . . ?
C10_6 C11_6 H11_6 120.8 . . ?
C12_6 C11_6 H11_6 120.8 . . ?
C13_6 C12_6 C11_6 124.3(6) . . ?
C13_6 C12_6 O4_6 118.8(5) . . ?
C11_6 C12_6 O4_6 116.6(5) . . ?
C12_6 C13_6 C14_6 114.3(6) . . ?
C12_6 C13_6 H13_6 122.9 . . ?
C14_6 C13_6 H13_6 122.9 . . ?
C9_6 C14_6 C13_6 122.1(7) . . ?
C9_6 C14_6 H14_6 119.0 . . ?
C13_6 C14_6 H14_6 119.0 . . ?

loop_
_geom_torsion_atom_site_label_1
_geom_torsion_atom_site_label_2
_geom_torsion_atom_site_label_3
_geom_torsion_atom_site_label_4
_geom_torsion
_geom_torsion_site_symmetry_1
_geom_torsion_site_symmetry_2
_geom_torsion_site_symmetry_3
_geom_torsion_site_symmetry_4
_geom_torsion_publ_flag
C2_2 C1_2 N1_2 C9_2 -2.5(7) . . . . ?
C2_2 C1_2 N1_2 Pd1_1 176.6(4) . . . . ?
N1_2 C1_2 C2_2 C3_2 0.1(8) . . . . ?
C1_2 C2_2 C3_2 C4_2 -176.8(5) . . . . ?
C1_2 C2_2 C3_2 C8_2 2.9(7) . . . . ?
C2_2 C3_2 C4_2 C5_2 -179.1(5) . . . . ?
C8_2 C3_2 C4_2 C5_2 1.2(8) . . . . ?
C3_2 C4_2 C5_2 C6_2 0.8(8) . . . . ?
C4_2 C5_2 C6_2 C7_2 -1.6(8) . . . . ?
C5_2 C6_2 C7_2 C8_2 0.2(7) . . . . ?
C5_2 C6_2 C7_2 C10_2 175.3(5) . . . . ?
C6_2 C7_2 C8_2 C9_2 -176.9(4) . . . . ?
C10_2 C7_2 C8_2 C9_2 7.9(7) . . . . ?
C6_2 C7_2 C8_2 C3_2 1.9(7) . . . . ?
C10_2 C7_2 C8_2 C3_2 -173.4(4) . . . . ?
C2_2 C3_2 C8_2 C9_2 -3.4(6) . . . . ?
C4_2 C3_2 C8_2 C9_2 176.3(4) . . . . ?
C2_2 C3_2 C8_2 C7_2 177.7(4) . . . . ?
C4_2 C3_2 C8_2 C7_2 -2.6(7) . . . . ?
C1_2 N1_2 C9_2 C8_2 1.8(6) . . . . ?
Pd1_1 N1_2 C9_2 C8_2 -177.3(3) . . . . ?
C7_2 C8_2 C9_2 N1_2 179.9(4) . . . . ?
C3_2 C8_2 C9_2 N1_2 1.2(6) . . . . ?
C23_2 C12_2 C13_2 C14_2 2.6(8) . . . . ?
C11_2 C12_2 C13_2 C14_2 -178.6(5) . . . . ?
C12_2 C13_2 C14_2 C15_2 -2.3(9) . . . . ?
C13_2 C14_2 C15_2 C22_2 1.8(8) . . . . ?
C13_2 C14_2 C15_2 C16_2 -176.2(6) . . . . ?
C14_2 C15_2 C16_2 C21_2 179.3(6) . . . . ?
C22_2 C15_2 C16_2 C21_2 1.1(5) . . . . ?
C14_2 C15_2 C16_2 C17_2 -1.2(10) . . . . ?
C22_2 C15_2 C16_2 C17_2 -179.4(5) . . . . ?
C21_2 C16_2 C17_2 C18_2 1.3(8) . . . . ?
C15_2 C16_2 C17_2 C18_2 -178.1(5) . . . . ?
C16_2 C17_2 C18_2 C19_2 -1.8(8) . . . . ?
C17_2 C18_2 C19_2 C20_2 1.4(8) . . . . ?
C17_2 C18_2 C19_2 C24_2 178.1(5) . . . . ?
C24_2 C19_2 C20_2 C21_2 -177.0(4) . . . . ?
C18_2 C19_2 C20_2 C21_2 -0.4(6) . . . . ?
C17_2 C16_2 C21_2 N2_2 178.8(4) . . . . ?
C15_2 C16_2 C21_2 N2_2 -1.6(5) . . . . ?
C17_2 C16_2 C21_2 C20_2 -0.4(7) . . . . ?
C15_2 C16_2 C21_2 C20_2 179.2(4) . . . . ?
C22_2 N2_2 C21_2 C16_2 1.4(5) . . . . ?
C22_2 N2_2 C21_2 C20_2 -179.4(4) . . . . ?
C19_2 C20_2 C21_2 C16_2 0.0(6) . . . . ?
C19_2 C20_2 C21_2 N2_2 -179.1(4) . . . . ?
C21_2 N2_2 C22_2 C23_2 -177.8(4) . . . . ?
C21_2 N2_2 C22_2 C15_2 -0.7(5) . . . . ?
C14_2 C15_2 C22_2 N2_2 -178.7(4) . . . . ?
C16_2 C15_2 C22_2 N2_2 -0.3(5) . . . . ?
C14_2 C15_2 C22_2 C23_2 -1.4(7) . . . . ?
C16_2 C15_2 C22_2 C23_2 177.1(4) . . . . ?
N2_2 C22_2 C23_2 C12_2 178.3(4) . . . . ?
C15_2 C22_2 C23_2 C12_2 1.6(6) . . . . ?
C13_2 C12_2 C23_2 C22_2 -2.1(7) . . . . ?
C11_2 C12_2 C23_2 C22_2 179.1(4) . . . . ?
C34_2 C26_2 C27_2 C28_2 0.8(7) . . . . ?
C25_2 C26_2 C27_2 C28_2 -178.8(5) . . . . ?
C26_2 C27_2 C28_2 C29_2 2.0(8) . . . . ?
C27_2 C28_2 C29_2 C30_2 -2.0(8) . . . . ?
C28_2 C29_2 C30_2 C31_2 -179.2(5) . . . . ?
C28_2 C29_2 C30_2 C34_2 -0.7(7) . . . . ?
C29_2 C30_2 C31_2 C32_2 177.8(5) . . . . ?
C34_2 C30_2 C31_2 C32_2 -0.8(7) . . . . ?
C30_2 C31_2 C32_2 N3_2 -1.5(7) . . . . ?
C33_2 N3_2 C32_2 C31_2 2.5(6) . . . . ?
Pd1_1 N3_2 C32_2 C31_2 -173.2(3) 2_656 . . . ?
C32_2 N3_2 C33_2 C34_2 -1.2(6) . . . . ?
Pd1_1 N3_2 C33_2 C34_2 174.7(3) 2_656 . . . ?
N3_2 C33_2 C34_2 C26_2 178.9(4) . . . . ?
N3_2 C33_2 C34_2 C30_2 -1.2(6) . . . . ?
C27_2 C26_2 C34_2 C33_2 176.5(4) . . . . ?
C25_2 C26_2 C34_2 C33_2 -3.8(7) . . . . ?
C27_2 C26_2 C34_2 C30_2 -3.4(7) . . . . ?
C25_2 C26_2 C34_2 C30_2 176.2(4) . . . . ?
C29_2 C30_2 C34_2 C33_2 -176.5(4) . . . . ?
C31_2 C30_2 C34_2 C33_2 2.1(6) . . . . ?
C29_2 C30_2 C34_2 C26_2 3.4(6) . . . . ?
C31_2 C30_2 C34_2 C26_2 -178.0(4) . . . . ?
C2_3 C1_3 N1_3 C5_3 0.8(7) . . . . ?
C2_3 C1_3 N1_3 Pd1_1 175.2(4) . . . 2_656 ?
N1_3 C1_3 C2_3 C3_3 -0.6(8) . . . . ?
C1_3 C2_3 C3_3 C4_3 1.4(7) . . . . ?
C1_3 C2_3 C3_3 C6_3 -178.4(5) . . . . ?
C2_3 C3_3 C4_3 C5_3 -2.4(6) . . . . ?
C6_3 C3_3 C4_3 C5_3 177.4(4) . . . . ?
C1_3 N1_3 C5_3 C4_3 -1.8(6) . . . . ?
Pd1_1 N1_3 C5_3 C4_3 -176.3(3) 2_656 . . . ?
C3_3 C4_3 C5_3 N1_3 2.6(7) . . . . ?
C21_3 C8_3 C9_3 C10_3 2.9(7) . . . . ?
C7_3 C8_3 C9_3 C10_3 -174.4(5) . . . . ?
C8_3 C9_3 C10_3 C11_3 0.3(7) . . . . ?
C9_3 C10_3 C11_3 C20_3 -3.7(7) . . . . ?
C9_3 C10_3 C11_3 C12_3 175.7(5) . . . . ?
C29_3 O1_3 C12_3 C13_3 -58.1(7) . . . . ?
C29_3 O1_3 C12_3 C11_3 124.1(6) . . . . ?
C20_3 C11_3 C12_3 C13_3 3.6(7) . . . . ?
C10_3 C11_3 C12_3 C13_3 -175.8(5) . . . . ?
C20_3 C11_3 C12_3 O1_3 -178.5(4) . . . . ?
C10_3 C11_3 C12_3 O1_3 2.1(6) . . . . ?
O1_3 C12_3 C13_3 O2_3 0.5(7) . . . . ?
C11_3 C12_3 C13_3 O2_3 178.3(4) . . . . ?
O1_3 C12_3 C13_3 C14_3 176.3(4) . . . . ?
C11_3 C12_3 C13_3 C14_3 -6.0(7) . . . . ?
C30_3 O2_3 C13_3 C12_3 -83.0(6) . . . . ?
C30_3 O2_3 C13_3 C14_3 101.1(5) . . . . ?
C12_3 C13_3 C14_3 C15_3 -176.6(5) . . . . ?
O2_3 C13_3 C14_3 C15_3 -0.7(7) . . . . ?
C12_3 C13_3 C14_3 C19_3 1.5(7) . . . . ?
O2_3 C13_3 C14_3 C19_3 177.4(4) . . . . ?
C19_3 C14_3 C15_3 C16_3 -1.3(7) . . . . ?
C13_3 C14_3 C15_3 C16_3 176.8(5) . . . . ?
C14_3 C15_3 C16_3 C17_3 -0.6(8) . . . . ?
C15_3 C16_3 C17_3 C18_3 1.7(7) . . . . ?
C15_3 C16_3 C17_3 C22_3 -176.4(4) . . . . ?
C16_3 C17_3 C18_3 C19_3 -0.9(7) . . . . ?
C22_3 C17_3 C18_3 C19_3 177.3(4) . . . . ?
C17_3 C18_3 C19_3 C14_3 -1.0(6) . . . . ?
C17_3 C18_3 C19_3 C20_3 177.8(4) . . . . ?
C15_3 C14_3 C19_3 C18_3 2.1(6) . . . . ?
C13_3 C14_3 C19_3 C18_3 -176.1(4) . . . . ?
C15_3 C14_3 C19_3 C20_3 -176.8(4) . . . . ?
C13_3 C14_3 C19_3 C20_3 5.1(6) . . . . ?
C10_3 C11_3 C20_3 C21_3 3.9(6) . . . . ?
C12_3 C11_3 C20_3 C21_3 -175.6(4) . . . . ?
C10_3 C11_3 C20_3 C19_3 -177.6(4) . . . . ?
C12_3 C11_3 C20_3 C19_3 3.0(6) . . . . ?
C18_3 C19_3 C20_3 C11_3 174.0(4) . . . . ?
C14_3 C19_3 C20_3 C11_3 -7.2(6) . . . . ?
C18_3 C19_3 C20_3 C21_3 -7.5(6) . . . . ?
C14_3 C19_3 C20_3 C21_3 171.3(4) . . . . ?
C9_3 C8_3 C21_3 C20_3 -2.7(7) . . . . ?
C7_3 C8_3 C21_3 C20_3 174.7(4) . . . . ?
C11_3 C20_3 C21_3 C8_3 -0.7(6) . . . . ?
C19_3 C20_3 C21_3 C8_3 -179.2(4) . . . . ?
C28_3 C24_3 C25_3 C26_3 2.0(7) . . . . ?
C23_3 C24_3 C25_3 C26_3 -178.6(4) . . . . ?
C27_3 N2_3 C26_3 C25_3 -0.1(7) . . . . ?
Pd1_1 N2_3 C26_3 C25_3 179.1(4) . . . . ?
C24_3 C25_3 C26_3 N2_3 -1.1(7) . . . . ?
C26_3 N2_3 C27_3 C28_3 0.4(7) . . . . ?
Pd1_1 N2_3 C27_3 C28_3 -178.8(3) . . . . ?
N2_3 C27_3 C28_3 C24_3 0.6(7) . . . . ?
C25_3 C24_3 C28_3 C27_3 -1.8(6) . . . . ?
C23_3 C24_3 C28_3 C27_3 178.8(4) . . . . ?
O1_5 C1_5 N1_5 C2_5 -178.0(5) . . . . ?
O1_5 C1_5 N1_5 C3_5 0.0(8) . . . . ?
C5_6 O1_6 P1_6 O3_6 -167.7(4) . . . . ?
C5_6 O1_6 P1_6 O2_6 -36.1(5) . . . . ?
C5_6 O1_6 P1_6 O4_6 76.7(5) . . . . ?
C7_6 C2_6 C3_6 C4_6 2.8(11) . . . . ?
C1_6 C2_6 C3_6 C4_6 -176.6(8) . . . . ?
C2_6 C3_6 C4_6 C5_6 -0.9(10) . . . . ?
O3_6 P1_6 O4_6 C12_6 -43.2(4) . . . . ?
O2_6 P1_6 O4_6 C12_6 -175.8(4) . . . . ?
O1_6 P1_6 O4_6 C12_6 67.3(4) . . . . ?
C3_6 C4_6 C5_6 O1_6 179.2(6) . . . . ?
C3_6 C4_6 C5_6 C6_6 -0.6(10) . . . . ?
P1_6 O1_6 C5_6 C4_6 -38.8(8) . . . . ?
P1_6 O1_6 C5_6 C6_6 141.0(4) . . . . ?
C4_6 C5_6 C6_6 C7_6 0.1(10) . . . . ?
O1_6 C5_6 C6_6 C7_6 -179.7(6) . . . . ?
C5_6 C6_6 C7_6 C2_6 1.9(12) . . . . ?
C3_6 C2_6 C7_6 C6_6 -3.3(13) . . . . ?
C1_6 C2_6 C7_6 C6_6 176.0(8) . . . . ?
C14_6 C9_6 C10_6 C11_6 0.1(11) . . . . ?
C8_6 C9_6 C10_6 C11_6 -174.9(7) . . . . ?
C9_6 C10_6 C11_6 C12_6 2.4(10) . . . . ?
C10_6 C11_6 C12_6 C13_6 -7.0(9) . . . . ?
C10_6 C11_6 C12_6 O4_6 179.5(5) . . . . ?
P1_6 O4_6 C12_6 C13_6 83.6(5) . . . . ?
P1_6 O4_6 C12_6 C11_6 -102.5(5) . . . . ?
C11_6 C12_6 C13_6 C14_6 8.2(9) . . . . ?
O4_6 C12_6 C13_6 C14_6 -178.4(5) . . . . ?
C10_6 C9_6 C14_6 C13_6 1.5(10) . . . . ?
C8_6 C9_6 C14_6 C13_6 176.5(7) . . . . ?
C12_6 C13_6 C14_6 C9_6 -5.4(10) . . . . ?

_shelx_res_file
;

    ap217_sq.res created by SHELXL-2014/7


TITL sol_a.res in C2/c
REM Old TITL sol in C2/c
REM SHELXT solution in C2/c: R1 0.202, Rweak 0.005, Alpha 0.038
REM <I/s>   0.498 for  429 systematic absences,  Orientation as input
REM Formula found by SHELXT:  C77 N9 O13 S Pd
CELL  0.77491  44.2810  16.7400  21.1750   90.000   96.356   90.000
ZERR  2.000   0.0089   0.0033   0.0042    0.000    0.030    0.000
LATT  7
SYMM -X, Y, 1/2-Z
SFAC C H N O Pd B F P
DISP $C  0.00434  0.00206 13.60230!SOURCE KISSEL
DISP $H -0.00002  0.00000  0.66625!SOURCE KISSEL
DISP $N  0.00822  0.00415 23.91509!SOURCE KISSEL
DISP $O  0.01393  0.00755 40.17362!SOURCE KISSEL
DISP $PD -0.79867  1.19667 5436.54806!SOURCE KISSEL
DISP $B  0.00190  0.00088  7.51022!SOURCE KISSEL
DISP $F  0.02159  0.01284 64.36398!SOURCE KISSEL
DISP $P  0.12013  0.11453 519.87160!SOURCE KISSEL
UNIT 648 480 48 56 8 8 32 8
LIST 4 ! automatically inserted. Change 6 to 4 for CHECKCIF!!
SIMU_* $C $O $N $B $F
REM SIMU 0.04 0.08 1
REM RESTRAINTS
REM Produced by Grade Web Server http://grade.globalphasing.org
REM --------- service provided by Global Phasing Ltd. ---------
REM
REM GEN: Generated by GRADE 1.2.20 (Dec 01 2020)
REM GEN: from mol2 file
REM GEN: using MOGUL 2020.3.0(298154), CSD as542be, with quantum mechanics RM1
REM Compound InChI ZMXDDKWLCZADIW-UHFFFAOYSA-N
REM Compound full name DMF__Dimethylformamide
REM
REM Number of restraints found:
REM Bond lengths
REM     lengths/sigmas set by mogul                 3
REM     bonds to hydrogen set to neutron values     7
REM     bonds lengths set by partial QM             1
REM Bond Angles
REM     angles/sigmas set by mogul                  1
REM     non-H angles set by partial QM              3
REM     H bond angles set by partial QM            14
REM Trigonal planes (atoms bonded to 3 others that are held flat)
REM     trigonal atoms from 3 mogul bond angles     0
REM     atoms NOT trigonal from 3 mogul angles      0
REM     trigonal atoms from partial QM              2
REM     atoms not trigonal from partial QM          0
REM Torsions and 1-4 planes
REM     bonds where mogul states cis/trans          0
REM     bonds mogul indicates flat                  0
REM     bonds mogul indicates 3-fold staggered      0
REM     bonds mogul indicates not flat              0
REM     in flat 5/6 membered rings after PQM        0
REM     other flat bonds after partial QM           0
REM     sp3-sp3 set 3-fold staggered by QM          0
REM     All other torsions (unrestrained)           3
REM Total charge set to 0
REM Bonds defined by QM have a sigma set to 0.030 Angs
REM Angles defined by QM have a sigma set to 3.0 degrees

REM grade-cif2shelx output
REM Version: 0.0.5 <Dec 20 2013>
REM grade-cif2shelx extracts restraints from a grade CIF file
REM and translates them into SHELX syntax.
REM authors Oliver Smart and Julian Holstein.

REM bonds:
DFIX_DMF 1.213 0.025 C1 O2
DFIX_DMF 1.396 0.030 C1 N3
DFIX_DMF 1.455 0.019 C4 N3
DFIX_DMF 1.455 0.019 C5 N3

REM angles SHELX uses 1,3 distance restraints for angles,
REM these are derived by trig from the grade angle and two bond lengths:
REM N3 C1 O2 ang=121.2,3.0 b12=1.396,0.030 b23=1.213,0.025
DANG_DMF 2.275 0.048 N3 O2
REM C1 N3 C4 ang=121.0,3.0 b12=1.396,0.030 b23=1.455,0.019
DANG_DMF 2.482 0.048 C1 C4
REM C1 N3 C5 ang=122.5,3.0 b12=1.396,0.030 b23=1.455,0.019
DANG_DMF 2.500 0.047 C1 C5
REM C4 N3 C5 ang=116.5,1.5 b12=1.455,0.019 b23=1.455,0.019
DANG_DMF 2.475 0.030 C4 C5

REM planes:
REM plane qm-N3
FLAT_DMF N3 C4 C5 C1
REM Geometrical restraints for BF4- ions
REM Traget values for 1.2 distances (DFIX) and 1.3 distances (DANG)
REM Extracted from CSD using Mogul program
DFIX_BF4  1.385 F5   B1
DFIX_BF4  1.385 F2   B1
DFIX_BF4  1.385 F3   B1
DFIX_BF4  1.385 F4   B1

DANG_BF4  2.275 F5   F2
DANG_BF4  2.275 F5   F3
DANG_BF4  2.275 F5   F4
DANG_BF4  2.275 F2   F3
DANG_BF4  2.275 F2   F4
DANG_BF4  2.275 F3   F4
REM CGLS 50
L.S. 20 0  134
ACTA
RIGU_* $C $N $O $B $F
SIMU_* $C $N $O $B $F
BOND $H
CONF
SIZE 0.100 0.100 0.005
TEMP -173
REM COLOURLESS plate
WPDB -2
BOND
FMAP 2
PLAN 100
ABIN
WGHT    0.200000
FVAR       0.13327
RESI 1 Pd
PD1   5    0.343337    0.158718    0.614567    11.00000    0.05966    0.09139 =
         0.04867   -0.00400   -0.00166    0.00126
RESI 2 ICZ
C1    1    0.280778    0.118511    0.642459    11.00000    0.06800    0.11154 =
         0.06770    0.00568   -0.00281    0.00134
AFIX  43
H1    2    0.275300    0.161797    0.614504    11.00000   -1.20000
AFIX   0
N1    3    0.310925    0.099385    0.656615    11.00000    0.05857    0.10183 =
         0.05532   -0.00476   -0.00400    0.00103
C2    1    0.258889    0.077441    0.667222    11.00000    0.06340    0.13777 =
         0.06662    0.00768    0.00381    0.00077
AFIX  43
H2    2    0.238241    0.092134    0.656415    11.00000   -1.20000
AFIX   0
N2    3    0.468566   -0.008193    0.897131    11.00000    0.07829    0.09795 =
         0.05796    0.00240    0.00512   -0.00004
AFIX  43
H2A   2    0.468545    0.044369    0.896456    11.00000   -1.20000
AFIX   0
C3    1    0.265902    0.013496    0.708586    11.00000    0.06312    0.12078 =
         0.05971    0.00027    0.00126   -0.00318
N3    3    0.665969    0.090606    0.963917    11.00000    0.06246    0.08915 =
         0.05295   -0.00179   -0.00366   -0.00109
C4    1    0.244315   -0.035467    0.734482    11.00000    0.06969    0.14571 =
         0.06909    0.01037    0.00006   -0.01075
AFIX  43
H4    2    0.223288   -0.025644    0.723070    11.00000   -1.20000
AFIX   0
C5    1    0.252621   -0.094633    0.774206    11.00000    0.07158    0.14574 =
         0.07264    0.00543    0.00476   -0.01821
AFIX  43
H5    2    0.237500   -0.126741    0.790223    11.00000   -1.20000
AFIX   0
C6    1    0.283630   -0.110690    0.793103    11.00000    0.08042    0.11202 =
         0.06636    0.00998    0.00091   -0.01110
AFIX  43
H6    2    0.289083   -0.152549    0.822460    11.00000   -1.20000
AFIX   0
C7    1    0.305821   -0.066789    0.769682    11.00000    0.07044    0.10635 =
         0.05875    0.00051   -0.00196   -0.00545
C8    1    0.297245   -0.004035    0.725815    11.00000    0.06539    0.10166 =
         0.05194   -0.00316    0.00123   -0.00723
C9    1    0.318571    0.041897    0.696839    11.00000    0.06810    0.10386 =
         0.05067   -0.00439   -0.00429    0.00051
AFIX  43
H9    2    0.339550    0.030419    0.707112    11.00000   -1.20000
AFIX   0
C10   1    0.337282   -0.078310    0.791844    11.00000    0.07576    0.10486 =
         0.06585    0.01443    0.00109   -0.00458
C11   1    0.363180   -0.082889    0.812713    11.00000    0.07756    0.11003 =
         0.06718    0.01764    0.00283   -0.00688
C12   1    0.394380   -0.098678    0.838082    11.00000    0.07175    0.11450 =
         0.06885    0.01944    0.00053   -0.00307
C13   1    0.403600   -0.179613    0.844772    11.00000    0.07454    0.11525 =
         0.10710    0.02385   -0.01160   -0.01383
AFIX  43
H13   2    0.389570   -0.220985    0.831895    11.00000   -1.20000
AFIX   0
C14   1    0.432215   -0.198386    0.869343    11.00000    0.07917    0.10203 =
         0.10513    0.02487   -0.00843   -0.00862
AFIX  43
H14   2    0.437978   -0.252787    0.875123    11.00000   -1.20000
AFIX   0
C15   1    0.453355   -0.137783    0.886274    11.00000    0.07661    0.10911 =
         0.06422    0.02005   -0.00480   -0.00841
C16   1    0.484802   -0.136399    0.909591    11.00000    0.07606    0.10777 =
         0.06386    0.01896   -0.00211   -0.00822
C17   1    0.506149   -0.198787    0.925188    11.00000    0.07723    0.10759 =
         0.09340    0.02213   -0.00678   -0.00663
AFIX  43
H17   2    0.500591   -0.253352    0.919589    11.00000   -1.20000
AFIX   0
C18   1    0.535042   -0.176947    0.948609    11.00000    0.07814    0.11430 =
         0.09852    0.02740   -0.00565   -0.00340
AFIX  43
H18   2    0.549631   -0.217332    0.960596    11.00000   -1.20000
AFIX   0
C19   1    0.543825   -0.094801    0.955493    11.00000    0.07125    0.12204 =
         0.05610    0.01815    0.00255   -0.00860
C20   1    0.523130   -0.033587    0.939926    11.00000    0.07565    0.10714 =
         0.05151    0.00404    0.00508   -0.00406
AFIX  43
H20   2    0.528755    0.021032    0.944647    11.00000   -1.20000
AFIX   0
C21   1    0.493444   -0.056741    0.916832    11.00000    0.07089    0.11032 =
         0.05131    0.00849    0.00444   -0.00334
C22   1    0.443964   -0.056950    0.878861    11.00000    0.07787    0.10943 =
         0.04897    0.00729    0.00460   -0.00609
C23   1    0.414727   -0.035924    0.854146    11.00000    0.07400    0.10776 =
         0.05654    0.00776    0.00684    0.00137
AFIX  43
H23   2    0.408790    0.018356    0.848393    11.00000   -1.20000
AFIX   0
C24   1    0.574141   -0.079174    0.982139    11.00000    0.07526    0.11466 =
         0.06177    0.01638    0.00572   -0.01400
C25   1    0.599832   -0.076745    1.006864    11.00000    0.07605    0.10318 =
         0.05409    0.00987    0.00267   -0.00732
C26   1    0.629653   -0.074682    1.041300    11.00000    0.07956    0.09026 =
         0.05815    0.00257    0.00313   -0.00596
C27   1    0.637295   -0.129540    1.089938    11.00000    0.08959    0.10065 =
         0.06753    0.01397   -0.00105   -0.00743
AFIX  43
H27   2    0.622869   -0.168503    1.099447    11.00000   -1.20000
AFIX   0
C28   1    0.665972   -0.127795    1.124861    11.00000    0.09228    0.09996 =
         0.07215    0.01835   -0.00739   -0.00332
AFIX  43
H28   2    0.670964   -0.166781    1.156923    11.00000   -1.20000
AFIX   0
C29   1    0.686659   -0.072037    1.114009    11.00000    0.07804    0.10840 =
         0.06643    0.00964   -0.00715   -0.00112
AFIX  43
H29   2    0.705771   -0.071035    1.139275    11.00000   -1.20000
AFIX   0
C30   1    0.680134   -0.015005    1.065299    11.00000    0.06877    0.09182 =
         0.05648    0.00235   -0.00442    0.00145
C31   1    0.700678    0.045054    1.050174    11.00000    0.07054    0.10070 =
         0.06622    0.00355   -0.01481   -0.00114
AFIX  43
H31   2    0.719945    0.049676    1.074534    11.00000   -1.20000
AFIX   0
C32   1    0.693097    0.095916    1.001315    11.00000    0.06601    0.09087 =
         0.06245    0.00122   -0.00825   -0.00317
AFIX  43
H32   2    0.707058    0.136548    0.992752    11.00000   -1.20000
AFIX   0
C33   1    0.646015    0.035550    0.977609    11.00000    0.06116    0.09305 =
         0.05420    0.00265   -0.00073    0.00199
AFIX  43
H33   2    0.627048    0.032824    0.951904    11.00000   -1.20000
AFIX   0
C34   1    0.651465   -0.017676    1.027150    11.00000    0.06776    0.09239 =
         0.05218   -0.00125   -0.00055   -0.00102
RESI 0
RESI 3 MPR
C1    1    0.666262    0.274094    0.783081    11.00000    0.06866    0.10715 =
         0.06069    0.00945   -0.00433   -0.01159
AFIX  43
H1    2    0.685089    0.283611    0.808059    11.00000   -1.20000
AFIX   0
O1    4    0.598561    0.570536    0.321154    11.00000    0.08768    0.11573 =
         0.06354    0.02175    0.00398   -0.01723
N1    3    0.646426    0.222180    0.805351    11.00000    0.06186    0.09173 =
         0.05642    0.00278   -0.00232   -0.00135
C2    1    0.660541    0.312836    0.727196    11.00000    0.07835    0.09847 =
         0.05957    0.00953   -0.00325   -0.00970
AFIX  43
H2    2    0.675077    0.349054    0.713823    11.00000   -1.20000
AFIX   0
O2    4    0.536610    0.599876    0.289838    11.00000    0.10091    0.10644 =
         0.06046    0.02597   -0.02056   -0.01960
N2    3    0.376035    0.217930    0.572402    11.00000    0.05960    0.09335 =
         0.05123   -0.00319   -0.00101    0.00040
C3    1    0.633153    0.299599    0.688933    11.00000    0.07203    0.08192 =
         0.05113    0.00151    0.00476    0.00461
C4    1    0.612458    0.247341    0.711560    11.00000    0.06569    0.09530 =
         0.05053   -0.00416   -0.00330    0.00574
AFIX  43
H4    2    0.593283    0.238225    0.687815    11.00000   -1.20000
AFIX   0
C5    1    0.619886    0.209139    0.768232    11.00000    0.06449    0.09418 =
         0.05561   -0.00020    0.00225    0.00162
AFIX  43
H5    2    0.605871    0.171882    0.782219    11.00000   -1.20000
AFIX   0
C6    1    0.626168    0.337183    0.628754    11.00000    0.07528    0.09455 =
         0.05974    0.00135   -0.00009    0.00731
C7    1    0.618700    0.366408    0.577464    11.00000    0.07071    0.09426 =
         0.05796    0.00475   -0.00128    0.00094
C8    1    0.608782    0.404239    0.518171    11.00000    0.07641    0.08969 =
         0.05523    0.00551   -0.00393   -0.00178
C9    1    0.629423    0.437695    0.479987    11.00000    0.07099    0.11058 =
         0.06570    0.01179   -0.00103   -0.00206
AFIX  43
H9    2    0.650650    0.431425    0.491386    11.00000   -1.20000
AFIX   0
C10   1    0.619195    0.478763    0.427101    11.00000    0.07770    0.09989 =
         0.06378    0.00712    0.00480   -0.00840
AFIX  43
H10   2    0.633387    0.500964    0.401496    11.00000   -1.20000
AFIX   0
C11   1    0.587550    0.489451    0.408951    11.00000    0.07774    0.09327 =
         0.05265    0.00581    0.00049   -0.00576
C12   1    0.576808    0.537692    0.355171    11.00000    0.08139    0.08841 =
         0.05624    0.00889    0.00052   -0.01180
C13   1    0.547073    0.551730    0.340609    11.00000    0.08599    0.09061 =
         0.05449    0.00663   -0.00829   -0.01477
C14   1    0.524816    0.513486    0.374096    11.00000    0.08128    0.08321 =
         0.05848    0.00242   -0.00712   -0.00927
C15   1    0.493322    0.525271    0.356279    11.00000    0.08164    0.10489 =
         0.06878    0.01129   -0.01752   -0.00697
AFIX  43
H15   2    0.486744    0.561254    0.322871    11.00000   -1.20000
AFIX   0
C16   1    0.472646    0.485584    0.386579    11.00000    0.07290    0.09746 =
         0.07680    0.01329   -0.00653   -0.00205
AFIX  43
H16   2    0.451606    0.494405    0.374492    11.00000   -1.20000
AFIX   0
C17   1    0.481659    0.431939    0.435256    11.00000    0.07264    0.08631 =
         0.05838   -0.00072   -0.00383   -0.00560
C18   1    0.512084    0.420978    0.453730    11.00000    0.08030    0.07832 =
         0.05605    0.00444   -0.00174   -0.00443
AFIX  43
H18   2    0.518063    0.384834    0.487393    11.00000   -1.20000
AFIX   0
C19   1    0.534485    0.460925    0.424902    11.00000    0.07331    0.08750 =
         0.04631    0.00151   -0.00364   -0.00447
C20   1    0.566753    0.452733    0.444735    11.00000    0.07265    0.07802 =
         0.05203    0.00250    0.00052   -0.00365
C21   1    0.577794    0.410463    0.499760    11.00000    0.07410    0.08417 =
         0.05079    0.00338   -0.00118   -0.00620
AFIX  43
H21   2    0.563871    0.385786    0.524731    11.00000   -1.20000
AFIX   0
C22   1    0.459406    0.387023    0.464346    11.00000    0.06872    0.08595 =
         0.06587   -0.00363   -0.00091    0.00218
C23   1    0.441565    0.348169    0.488645    11.00000    0.06824    0.09332 =
         0.06334   -0.00028   -0.00081   -0.00038
C24   1    0.419298    0.302505    0.517061    11.00000    0.06739    0.09062 =
         0.05987   -0.00457   -0.00050   -0.00454
C25   1    0.389380    0.328747    0.514168    11.00000    0.07085    0.09013 =
         0.08051    0.00489    0.00081   -0.00096
AFIX  43
H25   2    0.383392    0.376779    0.492383    11.00000   -1.20000
AFIX   0
C26   1    0.368744    0.285398    0.542633    11.00000    0.06710    0.09159 =
         0.07659    0.00432   -0.00135    0.00151
AFIX  43
H26   2    0.348452    0.304360    0.540996    11.00000   -1.20000
AFIX   0
C27   1    0.404452    0.191088    0.574689    11.00000    0.06599    0.09583 =
         0.06143    0.00812    0.00407    0.00152
AFIX  43
H27   2    0.409454    0.142176    0.596084    11.00000   -1.20000
AFIX   0
C28   1    0.426370    0.230099    0.548084    11.00000    0.06646    0.10092 =
         0.06709    0.00078    0.00315    0.00775
AFIX  43
H28   2    0.446345    0.208794    0.550332    11.00000   -1.20000
AFIX   0
C29   1    0.594398    0.550057    0.254647    11.00000    0.16286    0.18336 =
         0.07321   -0.01245    0.03876   -0.06893
AFIX  33
H29A  2    0.610455    0.574987    0.233069    11.00000   -1.50000
H29B  2    0.595369    0.491904    0.249940    11.00000   -1.50000
H29C  2    0.574539    0.569356    0.235709    11.00000   -1.50000
AFIX   0
C30   1    0.538173    0.684617    0.306838    11.00000    0.12595    0.10662 =
         0.10023    0.02650   -0.01479   -0.00814
AFIX  33
H30A  2    0.530593    0.716802    0.269780    11.00000   -1.50000
H30B  2    0.525672    0.694562    0.341429    11.00000   -1.50000
H30C  2    0.559300    0.699238    0.320690    11.00000   -1.50000
AFIX   0
RESI 0
RESI BF4 4
B1    6    0.469926    0.207024    0.882262    11.00000    0.10309    0.12802 =
         0.07047    0.01765    0.00259   -0.01321
F5    7    0.469499    0.227645    0.821415    11.00000    0.22267    0.32964 =
         0.09426    0.06111   -0.01100   -0.10988
F2    7    0.444994    0.158894    0.886384    11.00000    0.09960    0.12570 =
         0.12950    0.02128   -0.00124   -0.01194
F3    7    0.495235    0.163633    0.903937    11.00000    0.10339    0.13492 =
         0.13890   -0.02175    0.00362    0.00520
F4    7    0.468288    0.275479    0.918932    11.00000    0.16367    0.10762 =
         0.16137    0.00460   -0.00949    0.01193
RESI 0
RESI DMF 5
C1    1    0.412192   -0.014894    0.683891    11.00000    0.09176    0.11033 =
         0.06266    0.00476    0.00752    0.00127
AFIX  43
H1    2    0.403025   -0.066207    0.679722    11.00000   -1.20000
AFIX   0
O1    4    0.395698    0.039897    0.669269    11.00000    0.08636    0.10684 =
         0.07031    0.00009   -0.00259    0.00647
N1    3    0.441183   -0.014483    0.704912    11.00000    0.09746    0.12973 =
         0.06069    0.00405    0.01063    0.02166
C2    1    0.457913   -0.088677    0.718569    11.00000    0.13100    0.16040 =
         0.08789    0.03899    0.03332    0.06278
AFIX 137
H2A   2    0.473999   -0.093234    0.690494    11.00000   -1.50000
H2B   2    0.443994   -0.134108    0.711455    11.00000   -1.50000
H2C   2    0.466986   -0.088536    0.762935    11.00000   -1.50000
AFIX   0
C3    1    0.457793    0.061355    0.713270    11.00000    0.09419    0.14590 =
         0.09305   -0.00931   -0.00177    0.01168
AFIX 137
H3A   2    0.474316    0.061864    0.686069    11.00000   -1.50000
H3B   2    0.466267    0.067041    0.757794    11.00000   -1.50000
H3C   2    0.443886    0.105787    0.701526    11.00000   -1.50000
AFIX   0
RESI 0
RESI 6 POT
C1    1    0.280414    0.705261    0.697050    11.00000    0.32672    0.12901 =
         0.13608   -0.03562    0.06200   -0.02798
AFIX  33
H1A   2    0.263968    0.731869    0.670194    11.00000   -1.50000
H1B   2    0.274050    0.695720    0.739282    11.00000   -1.50000
H1C   2    0.298530    0.739301    0.700946    11.00000   -1.50000
AFIX   0
O1    4    0.305550    0.402478    0.593145    11.00000    0.08575    0.10805 =
         0.08527   -0.01260   -0.00714   -0.00041
P1    8    0.281455    0.337734    0.561546    11.00000    0.07623    0.11020 =
         0.07239   -0.00484   -0.00133    0.00344
C2    1    0.287817    0.624630    0.666646    11.00000    0.18361    0.12672 =
         0.11443   -0.01638    0.03522   -0.02994
O2    4    0.253331    0.340286    0.590494    11.00000    0.07183    0.12271 =
         0.07812   -0.00337    0.00814    0.00253
C3    1    0.270973    0.599148    0.607715    11.00000    0.16229    0.11259 =
         0.11747   -0.00625    0.02940   -0.01496
AFIX  43
H3    2    0.256001    0.632846    0.585949    11.00000   -1.20000
AFIX   0
O3    4    0.298705    0.265900    0.561203    11.00000    0.07162    0.11243 =
         0.08301   -0.00137    0.00065    0.01042
C4    1    0.276874    0.527032    0.584330    11.00000    0.10696    0.11529 =
         0.10915   -0.00802    0.00726   -0.00143
AFIX  43
H4    2    0.265665    0.509707    0.545922    11.00000   -1.20000
AFIX   0
O4    4    0.273304    0.370751    0.491333    11.00000    0.07988    0.11725 =
         0.07523    0.00522   -0.00956   -0.00282
C5    1    0.298604    0.477697    0.614279    11.00000    0.09729    0.12431 =
         0.08546   -0.01016    0.00979   -0.00966
C6    1    0.315437    0.504002    0.671112    11.00000    0.12029    0.13276 =
         0.08851   -0.01449    0.01364   -0.03105
AFIX  43
H6    2    0.330616    0.470450    0.692348    11.00000   -1.20000
AFIX   0
C7    1    0.310138    0.575360    0.694954    11.00000    0.19805    0.13543 =
         0.09911   -0.02465    0.01802   -0.03405
AFIX  43
H7    2    0.322072    0.592736    0.732486    11.00000   -1.20000
AFIX   0
C8    1    0.368332    0.379731    0.330595    11.00000    0.17316    0.16598 =
         0.17612    0.03966    0.07645    0.01258
AFIX  33
H8A   2    0.376083    0.434523    0.329920    11.00000   -1.50000
H8B   2    0.384397    0.344298    0.349888    11.00000   -1.50000
H8C   2    0.361876    0.362161    0.287041    11.00000   -1.50000
AFIX   0
C9    1    0.341998    0.377015    0.368421    11.00000    0.12287    0.11808 =
         0.09590    0.01359    0.02747   -0.00417
C10   1    0.333666    0.444089    0.400111    11.00000    0.12169    0.12512 =
         0.10768    0.00796    0.02143   -0.01502
AFIX  43
H10   2    0.343933    0.492992    0.394561    11.00000   -1.20000
AFIX   0
C11   1    0.310985    0.442461    0.439469    11.00000    0.10701    0.11738 =
         0.09663    0.00373    0.00158   -0.00948
AFIX  43
H11   2    0.305068    0.489760    0.459626    11.00000   -1.20000
AFIX   0
C12   1    0.296919    0.369923    0.449051    11.00000    0.08118    0.11631 =
         0.08077    0.00121    0.00214    0.00040
C13   1    0.301915    0.300900    0.416791    11.00000    0.13409    0.11038 =
         0.08814    0.00913    0.02265    0.01553
AFIX  43
H13   2    0.290227    0.253803    0.420116    11.00000   -1.20000
AFIX   0
C14   1    0.326808    0.306042    0.376794    11.00000    0.13634    0.12273 =
         0.09502   -0.00045    0.03030    0.00409
AFIX  43
H14   2    0.332727    0.259265    0.355940    11.00000   -1.20000
RESI 0
AFIX   0
HKLF 4

REM  sol_a.res in C2/c
REM R1 =  0.0720 for    9296 Fo > 4sig(Fo)  and  0.0786 for all   10988 data
REM    912 parameters refined using   1384 restraints

END

WGHT      0.1811      9.9116

REM Highest difference peak  0.759,  deepest hole -1.056,  1-sigma level  0.102
Q1    1   0.3477  0.2040  0.5968  11.00000  0.05    0.76
Q2    1   0.2829  0.2770  0.3877  11.00000  0.05    0.50
Q3    1   0.4167 -0.0909  0.6803  11.00000  0.05    0.46
Q4    1   0.6133  0.5242  0.2918  11.00000  0.05    0.45
Q5    1   0.2880  0.6170  0.5605  11.00000  0.05    0.45
Q6    1   0.4904  0.1956  0.8163  11.00000  0.05    0.44
Q7    1   0.2528  0.7570  0.6590  11.00000  0.05    0.43
Q8    1   0.2363  0.7248  0.6949  11.00000  0.05    0.38
Q9    1   0.4634  0.2577  0.8162  11.00000  0.05    0.36
Q10   1   0.2499  0.7049  0.7182  11.00000  0.05    0.35
Q11   1   0.2897  0.5391  0.5009  11.00000  0.05    0.32
Q12   1   0.3196  0.5183  0.3596  11.00000  0.05    0.32
Q13   1   0.2769  0.5587  0.5222  11.00000  0.05    0.32
Q14   1   0.3129  0.5793  0.5605  11.00000  0.05    0.32
Q15   1   0.5794  0.4935  0.2409  11.00000  0.05    0.32
Q16   1   0.3036  0.2972  0.5281  11.00000  0.05    0.31
Q17   1   0.6590  0.0583  0.9617  11.00000  0.05    0.31
Q18   1   0.4628  0.1435  0.6885  11.00000  0.05    0.30
Q19   1   0.2827  0.1544  0.6426  11.00000  0.05    0.30
Q20   1   0.6523 -0.0292  0.9568  11.00000  0.05    0.30
Q21   1   0.4758 -0.0706  0.7905  11.00000  0.05    0.30
Q22   1   0.4835 -0.1194  0.8023  11.00000  0.05    0.29
Q23   1   0.5128  0.4005  0.4691  11.00000  0.05    0.29
Q24   1   0.2568  0.0983  0.6817  11.00000  0.05    0.29
Q25   1   0.4455 -0.1367  0.7348  11.00000  0.05    0.28
Q26   1   0.4582 -0.1381  0.7526  11.00000  0.05    0.28
Q27   1   0.6239 -0.2402  1.0626  11.00000  0.05    0.28
Q28   1   0.6558  0.2457  0.8001  11.00000  0.05    0.27
Q29   1   0.4977 -0.0606  0.6795  11.00000  0.05    0.27
Q30   1   0.6340 -0.1733  1.0791  11.00000  0.05    0.27
Q31   1   0.6929  0.1271  1.0086  11.00000  0.05    0.27
Q32   1   0.4426 -0.2714  0.8511  11.00000  0.05    0.27
Q33   1   0.5017 -0.0859  0.7001  11.00000  0.05    0.27
Q34   1   0.4034  0.1614  0.5883  11.00000  0.05    0.27
Q35   1   0.6160 -0.0384  0.9170  11.00000  0.05    0.27
Q36   1   0.4440  0.1352  0.8288  11.00000  0.05    0.26
Q37   1   0.4577  0.4191  0.4754  11.00000  0.05    0.26
Q38   1   0.3990 -0.0776  0.6179  11.00000  0.05    0.26
Q39   1   0.6983  0.0601  1.0591  11.00000  0.05    0.26
Q40   1   0.4658 -0.0161  0.8085  11.00000  0.05    0.26
Q41   1   0.5941  0.4822  0.4062  11.00000  0.05    0.26
Q42   1   0.5925  0.4069  0.3992  11.00000  0.05    0.25
Q43   1   0.3655  0.2622  0.5611  11.00000  0.05    0.25
Q44   1   0.5706  0.3912  0.4193  11.00000  0.05    0.25
Q45   1   0.2662  0.4052  0.5233  11.00000  0.05    0.25
Q46   1   0.5698  0.4159  0.4420  11.00000  0.05    0.25
Q47   1   0.4657  0.2642  0.8740  11.00000  0.05    0.24
Q48   1   0.3518  0.4466  0.7408  11.00000  0.05    0.24
Q49   1   0.4954 -0.1165  0.6747  11.00000  0.05    0.24
Q50   1   0.4715 -0.1124  0.6881  11.00000  0.05    0.24
Q51   1   0.5291  0.6624  0.3427  11.00000  0.05    0.23
Q52   1   0.3370  0.2867  0.5708  11.00000  0.05    0.23
Q53   1   0.4639 -0.1110  0.9818  11.00000  0.05    0.23
Q54   1   0.4198  0.0174  0.5903  11.00000  0.05    0.23
Q55   1   0.6191  0.2902  0.5711  11.00000  0.05    0.23
Q56   1   0.5351  0.4967  0.3548  11.00000  0.05    0.23
Q57   1   0.6488  0.1782  0.8086  11.00000  0.05    0.23
Q58   1   0.4674  0.1567  0.7889  11.00000  0.05    0.23
Q59   1   0.3127  0.4732  0.7241  11.00000  0.05    0.23
Q60   1   0.3964 -0.1571  0.8581  11.00000  0.05    0.22
Q61   1   0.3098  0.3189  0.5762  11.00000  0.05    0.22
Q62   1   0.4350 -0.0196  0.6210  11.00000  0.05    0.22
Q63   1   0.6251  0.4219  0.4062  11.00000  0.05    0.22
Q64   1   0.3553  0.4416  0.7132  11.00000  0.05    0.22
Q65   1   0.4940  0.5198  0.3403  11.00000  0.05    0.22
Q66   1   0.3916  0.0542  0.6736  11.00000  0.05    0.22
Q67   1   0.4102 -0.0391  0.6027  11.00000  0.05    0.22
Q68   1   0.4060 -0.1235  0.7363  11.00000  0.05    0.21
Q69   1   0.3054  0.2496  0.5611  11.00000  0.05    0.21
Q70   1   0.5198  0.3397  0.4979  11.00000  0.05    0.21
Q71   1   0.4357  0.2284  0.9179  11.00000  0.05    0.21
Q72   1   0.6400  0.3760  0.4578  11.00000  0.05    0.21
Q73   1   0.5608 -0.2420  0.9261  11.00000  0.05    0.21
Q74   1   0.5948 -0.2037  1.0637  11.00000  0.05    0.21
Q75   1   0.2948  0.5233  0.4297  11.00000  0.05    0.21
Q76   1   0.4889 -0.1565  0.9229  11.00000  0.05    0.21
Q77   1   0.3888  0.3623  0.5217  11.00000  0.05    0.21
Q78   1   0.4403  0.0844  0.7969  11.00000  0.05    0.20
Q79   1   0.6165  0.1209  0.7540  11.00000  0.05    0.20
Q80   1   0.2679  0.6536  0.6412  11.00000  0.05    0.20
Q81   1   0.4602  0.0653  0.8172  11.00000  0.05    0.20
Q82   1   0.3125  0.7609  0.6964  11.00000  0.05    0.20
Q83   1   0.5002 -0.1715  0.9583  11.00000  0.05    0.20
Q84   1   0.5801  0.1164  0.7189  11.00000  0.05    0.20
Q85   1   0.5455  0.4001  0.3901  11.00000  0.05    0.20
Q86   1   0.2773 -0.0627  0.8175  11.00000  0.05    0.20
Q87   1   0.5756  0.5060  0.5437  11.00000  0.05    0.20
Q88   1   0.6035 -0.1498  1.0839  11.00000  0.05    0.20
Q89   1   0.4695 -0.0363  0.6512  11.00000  0.05    0.20
Q90   1   0.6300 -0.1013  1.0455  11.00000  0.05    0.19
Q91   1   0.3905  0.0782  0.7869  11.00000  0.05    0.19
Q92   1   0.5154  0.0826  0.9980  11.00000  0.05    0.19
Q93   1   0.5385 -0.1245  0.9697  11.00000  0.05    0.19
Q94   1   0.7117  0.0165  0.9989  11.00000  0.05    0.19
Q95   1   0.6305 -0.1030  1.0997  11.00000  0.05    0.19
Q96   1   0.3153  0.8024  0.7165  11.00000  0.05    0.18
Q97   1   0.3860  0.4781  0.4493  11.00000  0.05    0.18
Q98   1   0.4816  0.5979  0.3276  11.00000  0.05    0.18
Q99   1   0.5517  0.5160  0.3266  11.00000  0.05    0.18
Q100  1   0.6948  0.0282  0.9794  11.00000  0.05    0.18
;
_shelx_res_checksum               79970
_shelx_hkl_file
;
   0   0   1   -0.06    0.06
   0   0   1    0.13    0.13
   0   0  -3    0.06    0.45
   0   0  -3   -0.32    0.45
   0   0   3    0.52    0.39
   0   0   3   -0.58    0.45
   0   0   4 3682.92   70.33
   0   0   4 3796.90   72.47
   0   0  -5   -0.06    0.65
   0   0  -5    0.19    0.65
   0   0   5   -0.26    0.65
   0   0   5   -1.30    0.58
   0   0  -6 1455.17   27.98
   0   0  -6 1503.74   28.95
   0   0   6 1496.61   28.82
   0   0   6 1501.79   28.88
   0   0  -7    0.19    0.71
   0   0  -7   -0.52    0.71
   0   0   7    1.10    0.71
   0   0   7    0.45    0.65
   0   0  -8  119.48    2.78
   0   0  -8  124.34    2.91
   0   0   8  120.07    2.78
   0   0   8  124.34    2.85
   0   0  -9    0.00    0.78
   0   0  -9   -0.52    0.78
   0   0   9   -0.91    0.78
   0   0   9   -0.91    0.84
   0   0 -11   -0.13    0.71
   0   0 -11   -0.39    0.84
   0   0  11    0.97    0.78
   0   0  11    0.91    0.78
   0   0 -12  465.95    9.52
   0   0 -12  453.26    9.33
   0   0  12  459.93    9.39
   0   0  12  467.70    9.52
   0   0 -13    0.06    0.78
   0   0 -13    0.52    0.84
   0   0  13   -0.32    0.78
   0   0  13    0.26    0.84
   0   0 -14   15.74    1.23
   0   0 -14   14.38    1.10
   0   0  14   14.12    1.17
   0   0  14   12.56    1.17
   0   0 -15   -1.81    0.84
   0   0 -15   -0.32    0.97
   0   0  15    0.13    0.97
   0   0  15   -0.19    0.91
   0   0 -16  136.19    3.56
   0   0 -16  132.76    3.56
   0   0  16  138.33    3.69
   0   0  16  135.35    3.50
   0   0 -17    1.55    1.10
   0   0 -17    0.00    1.10
   0   0  17   -0.84    1.10
   0   0  17   -0.45    1.04
   0   0 -18  354.04    7.84
   0   0  18  353.79    7.71
   0   0  18  354.17    7.90
   0   0 -19   -1.30    1.04
   0   0 -19    2.78    1.30
   0   0  19    0.97    1.17
   0   0  19   -0.45    1.30
   0   0 -20   16.77    1.88
   0   0 -20   18.91    1.49
   0   0  20   15.61    1.42
   0   0  20   19.30    1.88
   0   0 -21    0.78    1.42
   0   0 -21   -0.58    0.97
   0   0  21    0.78    1.10
   0   0  21    1.23    1.49
   0   0 -22   82.83    2.91
   0   0 -22   79.07    3.50
   0   0  22   77.84    3.43
   0   0  22   76.22    2.72
   0   0 -23   -1.17    1.10
   0   0 -23   -2.07    1.62
   0   0  23   -0.71    1.68
   0   0  23    0.32    1.23
   0   2   0 1330.83   25.45
   0   2   0 1371.62   26.23
   0  -2   0 1359.32   26.03
   0   2   1   96.69    2.07
   0   2   1   97.01    2.07
   0  -2  -1  103.10    2.20
   0  -2  -1   94.81    2.07
   0   2  -1   97.27    1.94
   0   2  -1   98.63    2.01
   0  -2   1  103.03    2.07
   0  -2   1   99.15    2.01
   0   2   2   59.39    1.55
   0   2   2   56.34    1.42
   0  -2  -2   58.41    1.49
   0  -2  -2   57.64    1.49
   0   2  -2   59.39    1.23
   0  -2   2   56.08    1.17
   0   2   3 1897.48   36.40
   0   2   3 1885.17   36.14
   0  -2  -3 1905.90   36.52
   0  -2  -3 1973.90   37.82
   0   2  -3 1850.85   36.52
   0  -2   3 1878.05   37.82
   0   2   4  368.42    7.45
   0   2   4  362.72    7.25
   0  -2  -4  369.13    7.45
   0  -2  -4  364.54    7.32
   0   2  -4  375.80    7.25
   0   2  -4  355.02    6.86
   0  -2   4  364.28    7.06
   0  -2   4  366.03    7.12
   0   2   5 1455.81   28.11
   0   2   5 1434.44   27.65
   0  -2  -5 1433.79   27.72
   0  -2  -5 1475.24   28.49
   0   2  -5 1428.61   27.39
   0   2  -5 1404.00   26.94
   0  -2   5 1406.59   26.94
   0  -2   5 1420.84   27.26
   0   2   6  481.82    9.65
   0   2   6  490.62    9.78
   0  -2  -6  493.21    9.91
   0  -2  -6  491.85    9.84
   0   2  -6  487.71    9.52
   0   2  -6  487.71    9.52
   0  -2   6  486.29    9.46
   0  -2   6  484.60    9.39
   0   2   7  608.10   12.11
   0   2   7  607.32   12.05
   0  -2  -7  617.04   12.24
   0  -2  -7  616.52   12.24
   0   2  -7  628.50   12.24
   0   2  -7  605.57   11.79
   0  -2   7  627.72   12.24
   0  -2   7  627.85   12.17
   0   2   8    0.91    0.84
   0   2   8    0.26    0.91
   0  -2  -8    0.13    0.84
   0  -2  -8    0.91    0.84
   0   2  -8    1.30    0.58
   0   2  -8    0.65    0.65
   0  -2   8    0.45    0.58
   0  -2   8    0.65    0.58
   0   2   9  510.51   10.36
   0   2   9  506.75   10.23
   0  -2  -9  516.72   10.49
   0  -2  -9  524.95   10.62
   0   2  -9  514.97   10.23
   0   2  -9  494.77    9.84
   0  -2   9  506.04   10.04
   0  -2   9  526.57   10.43
   0   2  10  174.92    4.02
   0   2  10  171.36    3.95
   0  -2 -10  174.40    4.08
   0  -2 -10  184.18    4.27
   0   2 -10  168.12    3.69
   0   2 -10  178.35    3.89
   0  -2  10  175.24    3.76
   0  -2  10  171.68    3.69
   0   2  11  751.87   15.02
   0   2  11  761.58   15.22
   0  -2 -11  728.55   14.57
   0  -2 -11  766.76   15.35
   0   2 -11  812.74   16.00
   0   2 -11  742.15   14.64
   0  -2  11  748.63   14.70
   0  -2  11  747.98   14.70
   0   2  12   42.42    1.62
   0   2  12   44.30    1.68
   0  -2 -12   43.39    1.62
   0   2 -12   39.96    1.42
   0   2 -12   38.14    1.42
   0  -2  12   41.06    1.42
   0   2  13   79.72    2.40
   0   2  13   77.39    2.40
   0  -2 -13   75.38    2.27
   0  -2 -13   80.69    2.46
   0   2  14   12.56    1.17
   0   2  14   14.44    1.23
   0  -2 -14   14.64    1.17
   0  -2 -14   12.30    1.23
   0   2 -14   13.21    1.04
   0   2 -14   11.01    1.04
   0  -2  14   12.76    1.10
   0  -2  14   11.79    1.04
   0   2  15  477.67   10.04
   0   2  15  463.23    9.78
   0  -2 -15  462.00    9.71
   0  -2 -15  468.41    9.91
   0   2 -15  468.48    9.71
   0   2 -15  475.15    9.78
   0  -2  15  462.39    9.58
   0  -2  15  462.97    9.52
   0   2 -16   75.45    2.33
   0   2 -16   75.51    2.46
   0  -2  16   76.29    2.27
   0  -2  16   79.20    2.40
   0   2  17   26.49    1.81
   0   2  17   29.40    1.75
   0  -2 -17   29.92    1.68
   0  -2 -17   29.21    1.81
   0   2 -17   27.91    1.62
   0   2 -17   28.56    1.55
   0  -2  17   29.40    1.55
   0  -2  17   24.29    1.55
   0   2  18   12.82    1.55
   0   2  18   10.62    1.36
   0   2 -18   11.20    1.36
   0   2 -18   10.75    1.23
   0  -2  18   10.75    1.23
   0  -2  18    9.91    1.42
   0   2  19   50.90    2.20
   0   2  19   52.07    2.40
   0  -2 -19   53.17    2.53
   0  -2 -19   54.07    2.27
   0   2 -19   48.18    2.27
   0   2 -19   50.19    2.07
   0  -2  19   52.84    2.14
   0  -2  19   48.96    2.27
   0   2  20    3.17    1.42
   0   2  20    4.34    1.23
   0  -2 -20    3.37    1.49
   0  -2 -20    4.66    1.17
   0   2 -20    2.78    1.36
   0   2 -20    5.50    1.23
   0  -2  20    4.27    1.42
   0  -2  20    5.76    1.23
   0   2  21   16.13    1.49
   0   2  21   17.61    1.88
   0  -2 -21   18.26    1.49
   0  -2 -21   16.51    1.88
   0  -2  21   15.87    1.81
   0  -2  21   14.70    1.42
   0   2 -22    4.92    1.17
   0   2 -22    2.53    1.55
   0  -2  22    1.94    1.75
   0   2  23   40.80    2.98
   0   2  23   45.20    2.20
   0  -2 -23   44.68    2.14
   0  -2 -23   44.36    2.91
   0   2  24    1.30    1.68
   0   2  24   -0.39    1.23
   0  -2 -24    0.32    1.49
   0   4   0  506.81    9.91
   0   4   0  523.72   10.30
   0  -4   0  489.33    9.58
   0  -4   0  518.73   10.17
   0   4   1 1564.61   30.11
   0   4   1 1639.08   31.54
   0  -4  -1 1606.06   30.89
   0  -4  -1 1579.51   30.37
   0   4  -1 1633.90   31.34
   0   4  -1 1587.28   30.44
   0  -4   1 1611.24   30.89
   0  -4   1 1628.72   31.21
   0   4   2 1208.43   23.38
   0   4   2 1239.51   24.03
   0  -4  -2 1222.68   23.64
   0  -4  -2 1236.28   23.90
   0   4  -2 1214.90   23.31
   0   4  -2 1203.25   23.12
   0  -4   2 1194.18   22.93
   0  -4   2 1215.55   23.31
   0   4   3 1184.47   22.99
   0   4   3 1211.02   23.51
   0  -4  -3 1233.68   23.90
   0  -4  -3 1197.42   23.25
   0   4  -3 1246.64   23.96
   0   4  -3 1205.19   23.12
   0  -4   3 1222.03   23.44
   0  -4   3 1172.81   22.54
   0  -4  -4  211.64    4.53
   0  -4  -4  223.36    4.79
   0   4  -4  213.00    4.21
   0  -4   4  223.29    4.47
   0  -4   4  205.81    4.08
   0   4   6  136.58    3.30
   0   4   6  134.96    3.24
   0  -4  -6  143.19    3.37
   0  -4  -6  136.00    3.30
   0   4   7 2874.06   55.31
   0   4   7 2887.66   55.56
   0  -4  -7 2898.03   55.76
   0  -4  -7 2910.98   56.02
   0   4  -7 2865.65   57.64
   0   4   8 1984.91   38.40
   0   4   8 1927.92   37.30
   0  -4  -8 1947.99   37.76
   0  -4  -8 1947.99   37.69
   0   4  -8 1960.94   37.88
   0  -4   8 1936.98   37.63
   0  -4   8 1964.18   38.21
   0   4   9    5.12    1.04
   0   4   9    4.27    1.10
   0  -4  -9    5.83    1.10
   0  -4  -9    5.70    1.10
   0   4  -9    6.28    0.58
   0   4  -9    5.44    0.52
   0  -4   9    6.54    0.52
   0  -4   9    5.44    0.52
   0   4  10  316.55    6.80
   0   4  10  325.29    6.99
   0  -4 -10  311.76    6.67
   0  -4 -10  328.14    7.06
   0   4 -10  323.80    6.48
   0   4 -10  309.36    6.15
   0  -4  10  322.96    6.41
   0  -4  10  322.70    6.41
   0   4  11  465.17    9.71
   0   4  11  453.52    9.46
   0  -4 -11  465.30    9.71
   0  -4 -11  450.86    9.39
   0   4 -11  487.26    9.65
   0   4 -11  470.61    9.33
   0  -4  11  478.90    9.46
   0  -4  11  474.24    9.33
   0   4  12   31.86    1.55
   0   4  12   30.50    1.49
   0  -4 -12   34.45    1.55
   0  -4 -12   32.83    1.62
   0   4 -12   31.73    1.17
   0   4 -12   28.11    1.10
   0  -4  12   31.47    1.10
   0  -4  12   29.66    1.10
   0   4  13   27.65    1.49
   0   4  13   25.52    1.55
   0  -4 -13   30.70    1.62
   0  -4 -13   27.01    1.49
   0   4 -13   26.36    1.17
   0   4 -13   25.13    1.10
   0  -4  13   24.67    1.10
   0  -4  13   25.77    1.10
   0   4  14   90.08    2.72
   0   4  14   91.05    2.78
   0  -4 -14   93.90    2.91
   0  -4 -14   86.46    2.66
   0   4 -14   87.94    2.33
   0   4 -14   93.58    2.46
   0  -4  14   89.82    2.33
   0  -4  14   89.11    2.27
   0   4  15   96.36    2.91
   0   4  15   99.34    2.98
   0  -4 -15  101.87    2.98
   0  -4 -15  100.51    3.11
   0   4 -15   97.01    2.59
   0   4 -15  102.97    2.66
   0  -4  15  103.68    2.66
   0  -4  15  103.75    2.72
   0   4  16    4.73    1.17
   0   4  16    5.89    1.23
   0  -4 -16    3.43    1.23
   0  -4 -16    4.08    1.10
   0   4 -16    3.89    0.97
   0  -4  16    4.53    1.04
   0  -4  16    6.09    0.97
   0   4  17    8.87    1.30
   0   4  17    6.02    1.30
   0  -4 -17    7.51    1.17
   0  -4 -17    6.35    1.30
   0   4 -17    8.68    1.23
   0   4 -17    7.12    1.17
   0   4  18   91.70    2.98
   0   4  18   88.59    3.04
   0  -4 -18   80.24    2.72
   0  -4 -18   81.92    2.91
   0   4 -18   86.00    2.72
   0   4 -18   84.90    2.59
   0  -4  18   84.58    2.53
   0  -4  18   85.10    2.72
   0   4  19   29.27    2.07
   0   4  19   31.73    1.94
   0  -4 -19   33.03    1.88
   0  -4 -19   27.39    2.01
   0   4 -19   30.70    1.81
   0   4 -19   29.34    1.62
   0  -4  19   30.31    1.62
   0  -4  19   29.73    1.81
   0   4  20    0.45    1.62
   0  -4 -20    0.71    1.49
   0   4 -20    0.58    1.10
   0   4 -20    3.95    1.36
   0  -4  20    3.37    1.42
   0  -4  20    1.49    1.10
   0   4  21    0.71    1.49
   0   4  21    1.81    1.23
   0  -4 -21    0.65    1.10
   0  -4 -21    0.32    1.36
   0   4  22    8.16    1.81
   0   4  22    6.41    1.36
   0  -4 -22    4.60    1.68
   0  -4 -22    5.70    1.23
   0   4  23   12.11    1.94
   0   4  23   12.17    1.49
   0  -4 -23    9.46    1.81
   0   4  24    5.76    1.42
   0   6   0  436.87    8.81
   0   6   0  426.51    8.55
   0  -6   0  415.57    8.35
   0  -6   0  431.95    8.68
   0   6   1  119.42    2.91
   0   6   1  116.44    2.78
   0  -6  -1  117.80    2.78
   0  -6  -1  118.06    2.78
   0   6  -1  120.45    2.78
   0   6  -1  115.34    2.66
   0  -6   1  115.47    2.59
   0  -6   1  119.74    2.72
   0   6   2   51.55    1.81
   0  -6  -2   52.26    1.75
   0   6  -2   55.37    1.55
   0   6  -2   54.01    1.49
   0  -6   2   52.39    1.42
   0  -6   2   54.46    1.49
   0   6   3   46.30    1.68
   0   6   3   43.91    1.55
   0  -6  -3   45.72    1.62
   0  -6  -3   45.07    1.62
   0   6  -3   43.52    1.30
   0   6  -3   41.77    1.17
   0  -6   3   44.81    1.23
   0  -6   3   40.41    1.17
   0   6   4 3624.64   69.55
   0   6   4 3590.96   68.91
   0  -6  -4 3655.07   70.07
   0  -6  -4 3625.93   69.55
   0   6  -4 3660.90   70.07
   0   6  -4 3620.10   69.29
   0  -6   4 3661.55   70.07
   0  -6   4 3622.05   69.29
   0   6   5  609.39   12.30
   0   6   5  612.31   12.37
   0  -6  -5  625.26   12.56
   0  -6  -5  609.27   12.30
   0   6  -5  633.49   12.30
   0   6  -5  626.95   12.17
   0  -6   5  652.78   12.69
   0  -6   5  616.78   11.98
   0   6   6 1508.92   29.40
   0   6   6 1563.32   30.50
   0  -6  -6 1546.48   30.11
   0  -6  -6 1569.79   30.57
   0   6   7   22.08    1.36
   0   6   7   17.29    1.30
   0  -6  -7   18.07    1.23
   0  -6  -7   17.42    1.23
   0   6   8  924.78   18.39
   0   6   8  920.24   18.33
   0  -6  -8  902.11   18.07
   0  -6  -8  918.95   18.26
   0   6   9  900.17   18.00
   0   6   9  912.47   18.20
   0  -6  -9  903.41   18.07
   0  -6  -9  889.16   17.74
   0   6  10  265.13    5.96
   0   6  10  279.44    6.28
   0  -6 -10  267.65    5.96
   0  -6 -10  265.91    6.02
   0   6  12  114.56    3.24
   0   6  12  107.44    3.11
   0  -6 -12  113.46    3.11
   0  -6 -12  109.45    3.17
   0   6  13    1.81    1.10
   0   6  13    1.81    1.10
   0  -6 -13    5.12    1.04
   0  -6 -13    1.17    1.10
   0   6  14  101.41    3.04
   0   6  14  102.00    3.04
   0  -6 -14  102.52    3.11
   0  -6 -14  101.74    3.04
   0   6  15   24.22    1.62
   0   6  15   25.06    1.75
   0  -6 -15   25.00    1.75
   0  -6 -15   27.33    1.68
   0   6  16   97.72    3.11
   0   6  16  104.52    3.30
   0  -6 -16  100.44    3.11
   0  -6 -16   99.54    3.24
   0   6  17    3.50    1.36
   0   6  17    2.66    1.23
   0  -6 -17    2.72    1.17
   0  -6 -17    2.46    1.30
   0   6  18   40.73    2.07
   0   6  18   42.81    2.27
   0  -6 -18   41.77    2.07
   0  -6 -18   45.92    2.33
   0   6  19    0.45    1.17
   0   6  19    2.07    1.42
   0  -6 -19    0.91    1.30
   0  -6 -19   -0.65    1.17
   0   6  20   15.22    1.62
   0   6  20   16.51    1.94
   0  -6 -20   15.22    1.68
   0  -6 -20   15.67    1.55
   0   6  21    0.00    1.23
   0   6  21    2.27    1.62
   0  -6 -21    0.65    1.10
   0  -6 -21   -0.78    1.62
   0   6  22   44.30    2.46
   0   8   0  266.81    5.70
   0  -8   0  270.44    5.76
   0   8   1  155.49    3.76
   0   8   1  150.70    3.56
   0  -8  -1  152.19    3.56
   0  -8  -1  153.42    3.56
   0   8  -1  152.90    3.56
   0   8  -1  151.93    3.63
   0  -8   1  149.47    3.43
   0  -8   1  153.94    3.50
   0   8   2    0.71    0.97
   0   8   2   -0.78    0.91
   0  -8  -2   -0.78    0.84
   0  -8  -2   -0.06    0.78
   0   8  -2    0.91    0.91
   0   8  -2   -0.39    0.78
   0  -8   2    0.65    0.71
   0  -8   2   -1.17    0.65
   0   8   3  148.63    3.69
   0   8   3  136.97    3.43
   0  -8  -3  142.99    3.50
   0  -8  -3  148.30    3.56
   0   8  -3  143.25    3.37
   0   8  -3  142.54    3.24
   0  -8   3  139.11    3.11
   0  -8   3  144.29    3.17
   0   8   4   64.70    2.07
   0   8   4   68.91    2.20
   0  -8  -4   72.08    2.20
   0  -8  -4   73.31    2.20
   0   8  -4   65.15    1.81
   0   8  -4   68.00    1.75
   0  -8   4   67.93    1.75
   0  -8   4   68.91    1.81
   0   8   5    1.23    0.97
   0   8   5    0.26    0.97
   0  -8  -5   -0.06    0.84
   0  -8  -5    1.30    0.91
   0   8  -5    1.17    0.52
   0   8  -5    0.91    0.71
   0  -8   5    0.84    0.58
   0  -8   5    1.04    0.52
   0   8   6   -0.45    0.91
   0   8   6    1.49    0.97
   0  -8  -6   -0.32    0.84
   0  -8  -6    1.81    0.91
   0   8  -6    0.26    0.52
   0   8  -6    0.84    0.45
   0  -8   6    1.36    0.39
   0  -8   6    0.78    0.45
   0   8   7  238.64    5.50
   0   8   7  245.57    5.63
   0  -8  -7  243.43    5.50
   0  -8  -7  242.20    5.50
   0   8   8   17.16    1.36
   0   8   8   18.85    1.36
   0  -8  -8   16.25    1.23
   0  -8  -8   19.23    1.30
   0   8   9   26.88    1.62
   0   8   9   25.39    1.55
   0  -8  -9   23.90    1.49
   0  -8  -9   28.24    1.49
   0   8  10   13.53    1.30
   0   8  10   12.05    1.36
   0  -8 -10   12.63    1.30
   0  -8 -10   12.76    1.23
   0   8  11  598.71   12.43
   0   8  11  595.15   12.37
   0  -8 -11  595.34   12.37
   0  -8 -11  575.78   12.05
   0   8  12    0.32    1.10
   0   8  12    0.78    1.04
   0  -8 -12   -0.39    1.04
   0  -8 -12   -1.04    0.97
   0   8  13   51.61    2.20
   0   8  13   55.11    2.20
   0  -8 -13   52.78    2.20
   0  -8 -13   55.95    2.27
   0   8  14    7.90    1.30
   0   8  14    6.35    1.36
   0  -8 -14    8.42    1.36
   0  -8 -14    6.86    1.23
   0   8  15    4.99    1.30
   0   8  15    6.80    1.49
   0  -8 -15    5.70    1.30
   0  -8 -15    6.48    1.42
   0   8  16   21.89    1.81
   0   8  16   25.13    1.75
   0  -8 -16   19.95    1.68
   0  -8 -16   22.60    1.68
   0   8  17    6.74    1.55
   0   8  17    8.29    1.42
   0  -8 -17    7.12    1.30
   0  -8 -17    9.39    1.49
   0   8  18    3.69    1.30
   0   8  18    1.75    1.42
   0  -8 -18    2.72    1.36
   0  -8 -18    2.14    1.23
   0   8  19   85.94    3.11
   0   8  19   83.67    3.24
   0  -8 -19   82.63    3.04
   0  -8 -19   82.50    3.17
   0  10   0   24.80    1.36
   0  10   0   24.41    1.42
   0 -10   0   25.58    1.30
   0 -10   0   23.70    1.30
   0  10   1   -0.26    0.91
   0  10   1    1.62    0.97
   0 -10  -1    3.17    0.84
   0 -10  -1    3.50    0.91
   0  10  -1    1.04    0.91
   0  10  -1    2.46    0.91
   0 -10   1    2.40    0.78
   0 -10   1    2.46    0.78
   0  10   2   54.01    2.01
   0  10   2   51.94    2.01
   0 -10  -2   56.79    1.94
   0 -10  -2   53.23    1.88
   0  10  -2   50.71    1.88
   0  10  -2   52.65    1.81
   0 -10   2   51.29    1.68
   0 -10   2   50.45    1.75
   0  10   3   68.84    2.33
   0  10   3   69.16    2.27
   0 -10  -3   71.43    2.20
   0 -10  -3   72.66    2.27
   0  10   4  410.39    8.81
   0  10   4  416.02    8.94
   0 -10  -4  401.77    8.55
   0 -10  -4  412.98    8.74
   0  10  -4  413.04    8.48
   0  10  -4  399.44    8.29
   0 -10   4  384.09    7.90
   0 -10   4  386.30    7.90
   0  10   5   31.28    1.68
   0  10   5   31.99    1.68
   0 -10  -5   34.19    1.62
   0 -10  -5   32.38    1.55
   0  10  -5   31.86    1.49
   0  10  -5   32.90    1.30
   0 -10   5   34.39    1.30
   0 -10   5   34.65    1.23
   0  10  -6  135.48    3.17
   0  10  -6  130.62    2.98
   0 -10   6  134.83    3.04
   0 -10   6  135.28    2.98
   0  10   7  219.99    5.25
   0  10   7  221.80    5.31
   0 -10  -7  219.99    5.25
   0 -10  -7  218.18    5.12
   0  10  -7  226.66    4.66
   0  10  -7  221.80    4.66
   0 -10   7  212.35    4.40
   0 -10   7  231.13    4.66
   0  10   8   71.88    2.53
   0  10   8   70.39    2.53
   0 -10  -8   70.01    2.33
   0 -10  -8   74.41    2.53
   0  10   9    2.14    1.17
   0  10   9    4.99    1.23
   0 -10  -9    3.89    1.04
   0 -10  -9    4.53    1.10
   0  10  10    1.10    1.10
   0  10  10   -0.97    1.10
   0 -10 -10    1.04    1.04
   0 -10 -10    0.39    0.97
   0  10  11   51.03    2.27
   0  10  11   54.01    2.33
   0 -10 -11   50.58    2.14
   0 -10 -11   52.97    2.20
   0  10  12   22.67    1.75
   0  10  12   22.47    1.75
   0 -10 -12   20.72    1.62
   0 -10 -12   20.66    1.55
   0  10  14   19.62    1.75
   0  10  14   16.84    1.68
   0 -10 -14   18.85    1.62
   0 -10 -14   16.06    1.62
   0  10  15   37.04    2.07
   0  10  15   34.78    2.14
   0 -10 -15   36.72    2.07
   0 -10 -15   35.36    2.01
   0  10  16   45.98    2.46
   0  10  16   51.23    2.40
   0 -10 -16   50.25    2.40
   0 -10 -16   46.63    2.27
   0  10  17   18.46    1.88
   0  10  17   18.26    1.68
   0 -10 -17   16.19    1.68
   0 -10 -17   14.57    1.62
   0  12   0  118.64    3.43
   0  12   0  126.02    3.43
   0 -12   0  123.43    3.24
   0 -12   0  117.99    3.24
   0  12   1   49.28    2.07
   0  12   1   50.58    2.14
   0 -12  -1   49.28    1.94
   0 -12  -1   47.40    1.94
   0  12  -1   46.56    2.01
   0  12  -1   49.22    2.01
   0 -12   1   47.15    1.88
   0 -12   1   50.19    1.88
   0  12   2   10.04    1.30
   0  12   2    9.52    1.30
   0 -12  -2    9.65    1.17
   0 -12  -2    9.26    1.17
   0  12  -2    9.13    1.23
   0  12  -2   10.10    1.17
   0 -12   2    9.07    1.10
   0 -12   2    9.26    1.04
   0  12  -3    1.36    0.97
   0  12  -3    0.58    0.97
   0 -12   3    0.78    0.91
   0 -12   3   -0.06    0.78
   0  12   4   15.15    1.49
   0  12   4   14.89    1.49
   0 -12  -4   16.00    1.42
   0 -12  -4   18.33    1.36
   0  12  -4   16.84    1.36
   0  12  -4   15.61    1.23
   0 -12   4   15.02    1.04
   0 -12   4   14.96    1.23
   0  12   5    7.19    1.36
   0  12   5   11.20    1.42
   0 -12  -5   10.23    1.17
   0 -12  -5    9.07    1.30
   0 -12   5    7.71    1.10
   0  12   6   11.66    1.36
   0  12   6   12.17    1.42
   0 -12  -6   10.62    1.36
   0 -12  -6   11.07    1.23
   0  12  -6    9.91    1.23
   0  12  -6   13.53    1.10
   0 -12   6   12.76    0.97
   0 -12   6   10.04    1.10
   0  12   7    2.53    1.17
   0  12   7    1.75    1.17
   0 -12  -7    0.84    1.10
   0 -12  -7    2.59    1.04
   0  12  -7    2.85    0.97
   0  12  -7    1.94    0.84
   0 -12   7    1.88    0.84
   0 -12   7    1.30    0.65
   0  12   8   58.87    2.46
   0  12   8   57.44    2.46
   0 -12  -8   58.80    2.33
   0 -12  -8   61.59    2.27
   0  12   9    7.19    1.42
   0  12   9    5.12    1.36
   0 -12  -9    6.41    1.30
   0 -12  -9    6.67    1.23
   0  12  11   75.64    2.85
   0  12  11   82.05    3.11
   0 -12 -11   75.25    2.85
   0 -12 -11   82.12    2.85
   0  12  12   38.86    2.14
   0  12  12   38.53    2.27
   0 -12 -12   37.50    1.94
   0 -12 -12   38.99    2.14
   0  12  13    3.63    1.36
   0  12  13    1.94    1.36
   0 -12 -13    2.27    1.23
   0 -12 -13    1.81    1.23
   0  12  14   32.44    2.14
   0  12  14   28.37    2.07
   0 -12 -14   29.66    1.88
   0 -12 -14   29.47    2.01
   0  12  15   19.43    1.88
   0  12  15   21.05    1.81
   0 -12 -15   20.46    1.88
   0 -12 -15   22.02    1.81
   0 -14  -1    2.66    1.17
   0 -14  -1    5.18    1.17
   0  14  -1    2.40    1.30
   0  14  -1    2.07    1.23
   0 -14   1    3.11    1.10
   0 -14   1    4.40    1.17
   0  14   2    1.04    1.30
   0  14   2   -0.19    1.23
   0 -14  -2   -1.42    1.17
   0 -14  -2   -0.39    1.10
   0  14  -2   -1.49    1.23
   0  14  -2   -0.65    1.17
   0 -14   2    0.26    0.97
   0 -14   2    1.75    1.10
   0  14   3   22.93    1.88
   0  14   3   18.72    1.68
   0 -14  -3   14.96    1.62
   0 -14  -3   18.52    1.55
   0  14  -3   16.45    1.49
   0  14  -3   17.10    1.62
   0 -14   3   19.10    1.36
   0  14   4    0.45    1.23
   0  14   4    0.39    1.30
   0 -14  -4    0.84    1.17
   0 -14  -4    0.84    1.10
   0  14  -4    1.10    1.17
   0  14  -4    1.30    1.17
   0 -14   4    1.94    1.04
   0 -14   4    1.94    1.04
   0  14   5   11.66    1.55
   0  14   5   11.14    1.55
   0 -14  -5   11.20    1.49
   0 -14  -5   11.20    1.36
   0  14  -5    7.58    1.36
   0  14  -5   10.56    1.42
   0 -14   5   11.01    1.17
   0 -14   5    9.71    1.36
   0  14   6    5.18    1.42
   0  14   6    8.61    1.55
   0 -14  -6    6.48    1.36
   0 -14  -6    7.25    1.30
   0  14  -6    3.56    1.36
   0  14  -6    6.99    1.30
   0  14   7   25.45    2.33
   0 -14  -7   30.70    2.14
   0  14   8    0.91    1.36
   0  14   8    2.91    1.36
   0 -14  -8    1.94    1.23
   0 -14  -8    2.46    1.30
   0  14   9    1.94    1.30
   0  14   9    2.46    1.36
   0 -14  -9   -0.71    1.23
   0 -14  -9    2.78    1.17
   0  14  10   10.69    1.55
   0  14  10   10.75    1.62
   0 -14 -10   11.85    1.49
   0 -14 -10    6.99    1.42
   0  14  11   32.70    2.14
   0  14  11   31.93    2.20
   0 -14 -11   35.68    2.01
   0 -14 -11   31.80    2.07
   0  14  12    0.45    1.30
   0  14  12    0.32    1.42
   0 -14 -12   -1.88    1.23
   0 -14 -12   -1.30    1.23
   0  16   0   42.29    2.46
   0 -16   0   42.55    2.33
   0  16   1   -0.26    1.49
   0  16   1    0.19    1.23
   0 -16  -1    0.71    1.23
   0 -16  -1   -0.91    1.17
   0  16  -1    0.32    1.42
   0  16  -1    0.00    1.30
   0 -16   1    0.97    1.23
   0 -16   1    0.19    1.17
   0  16   2    7.97    1.68
   0  16   2    6.28    1.42
   0 -16  -2    7.06    1.42
   0 -16  -2    8.42    1.42
   0  16  -2    5.18    1.42
   0  16  -2    7.06    1.62
   0 -16   2    8.48    1.42
   0 -16   2    2.85    1.42
   0  16   3    1.36    1.55
   0  16   3    2.01    1.30
   0 -16  -3    2.20    1.23
   0 -16  -3   -0.32    1.23
   0  16  -3    2.33    1.55
   0  16  -3    0.78    1.30
   0 -16   3    1.62    1.30
   0 -16   3    1.36    1.17
   0  16  -4    8.29    1.49
   0  16  -4   14.51    1.81
   0 -16   4   10.17    1.36
   0 -16  -5   10.81    1.49
   0 -16  -5    8.68    1.49
   0  16  -5   11.07    1.75
   0 -16   5    7.51    1.42
   0 -16   5   11.40    1.36
   0  16   6    1.81    1.49
   0  16   6    1.62    1.30
   0 -16  -6    3.82    1.30
   0 -16  -6    0.97    1.30
   0  16   7    0.26    1.30
   0  16   7    1.23    1.55
   0  16   8   13.92    1.88
   0  16   8    9.78    1.62
   0 -16  -8   11.14    1.62
   0 -16  -8    8.55    1.55
   0  16   9    1.36    1.55
   0  16   9    0.26    1.30
   0 -16  -9   -0.39    1.36
   0 -16  -9    0.58    1.23
   0  18   0    0.06    1.23
   0  18   0    4.02    1.88
   0 -18   0    2.78    1.30
   0 -18   0    5.12    1.68
   0  18  -1    3.24    1.23
   0  18  -1    5.50    1.94
   0 -18   1    1.42    1.30
   0 -18   1    8.03    1.75
   0  18   2   -0.13    1.68
   0  18   2    1.94    1.17
   0 -18  -2    1.36    1.62
   0 -18  -2   -0.45    1.17
   0  18  -2   -3.69    1.75
   0  18  -2   -2.46    1.17
   0 -18   2   -1.04    1.62
   0 -18   2   -0.97    1.23
   0  18   3   -0.06    1.75
   0  18   3    2.01    1.17
   0 -18  -3    0.91    1.55
   0 -18  -3    1.49    1.23
   0  18  -3    0.58    1.17
   0  18   4    6.02    1.94
   0  18   4    2.85    1.30
   0 -18  -4    6.67    1.75
   0 -18  -4    2.78    1.30
   0  18   5    5.18    1.88
   0 -18  -5    3.56    1.36
   0 -18  -5    3.50    1.75
   0  18   6    5.18    1.81
   0 -18  -6    3.56    1.68
   0 -18  -6    3.11    1.36
   0  20   2   -1.88    1.68
   1  -1 -24    6.54    1.81
   1  -1 -24    8.42    1.42
   1   1 -23   47.02    2.20
   1   1 -23   44.68    2.91
  -1   1  23   43.71    2.40
   1   1 -22    2.98    1.10
   1   1 -22    3.82    1.55
  -1  -1  22    2.91    1.55
  -1  -1  22    2.46    1.23
  -1   1  22    3.30    1.17
  -1   1  22    3.04    1.68
   1  -1 -22    2.66    1.10
   1  -1 -22    2.98    1.62
   1   1 -21    6.80    1.62
   1   1 -21    9.58    1.23
  -1  -1  21    9.13    1.30
  -1  -1  21   10.17    1.75
  -1   1  21    8.48    1.23
  -1   1  21   10.69    1.68
   1  -1 -21    9.71    1.30
   1  -1 -21    8.87    1.68
   1   1 -20   12.76    1.49
   1   1 -20   11.46    1.68
  -1   1  20   12.05    1.68
  -1   1  20   14.12    1.42
   1  -1 -20   15.67    1.49
   1  -1 -20   12.56    1.68
   1   1 -19  186.25    4.92
   1   1 -19  185.93    4.66
  -1  -1  19  191.24    4.73
  -1  -1  19  185.99    4.86
  -1   1  19  193.89    4.86
  -1   1  19  188.78    4.92
   1  -1 -19  182.62    4.60
   1  -1 -19  181.33    4.92
   1   1 -18    6.09    1.17
   1   1 -18    5.31    1.30
  -1  -1  18    5.70    1.30
  -1  -1  18    7.90    1.17
  -1   1  18    6.54    1.23
  -1   1  18    6.35    1.36
   1  -1 -18    7.51    1.23
   1  -1 -18    5.25    1.36
   1   1 -17  120.52    3.43
   1   1 -17  120.84    3.37
  -1  -1  17  121.04    3.24
  -1  -1  17  128.29    3.50
   1   1 -16    4.02    0.97
   1   1 -16    2.59    1.04
  -1  -1  16    3.11    0.91
  -1  -1  16    3.89    1.04
  -1   1  16    1.55    1.17
  -1   1  16    4.27    1.10
   1  -1 -16    1.36    1.10
   1  -1 -16    2.20    0.97
   1   1 -15   38.47    1.62
   1   1 -15   34.13    1.62
  -1  -1  15   35.68    1.62
  -1  -1  15   38.34    1.62
  -1   1  15   38.66    1.75
  -1   1  15   36.91    1.75
   1  -1 -15   38.86    1.75
   1  -1 -15   37.11    1.68
   1   1 -14   56.67    1.94
   1   1 -14   55.31    1.81
  -1  -1  14   58.61    1.94
  -1  -1  14   56.67    1.88
  -1   1  14   60.29    2.07
  -1   1  14   60.94    2.07
   1  -1 -14   56.28    2.01
   1  -1 -14   57.83    2.01
   1   1 -13   16.45    1.10
   1   1 -13   13.34    1.04
  -1  -1  13   14.31    1.04
  -1  -1  13   14.05    1.04
  -1   1  13   14.70    1.10
  -1   1  13   17.42    1.17
   1  -1 -13   15.67    1.10
   1  -1 -13   13.92    1.17
   1   1 -12  321.15    6.74
   1   1 -12  313.25    6.61
  -1  -1  12  315.25    6.61
  -1  -1  12  327.49    6.86
  -1   1  12  319.46    6.80
  -1   1  12  309.36    6.61
   1  -1 -12  321.34    6.80
   1  -1 -12  315.19    6.80
   1   1 -11  215.65    4.73
  -1  -1  11  227.24    4.86
  -1   1  11  227.83    4.99
  -1   1  11  227.83    4.99
   1  -1 -11  242.85    5.31
   1  -1 -11  225.63    4.92
   1   1 -10    2.59    0.84
   1   1 -10    1.62    0.84
  -1  -1  10    3.24    0.71
  -1  -1  10    3.56    0.78
  -1   1  10    3.17    0.84
  -1   1  10    4.02    0.91
   1  -1 -10    3.82    0.91
   1  -1 -10    2.27    0.97
   1   1  -9    6.61    0.84
   1   1  -9    8.55    0.84
  -1  -1   9    9.33    0.84
  -1  -1   9    5.89    0.84
   1   1  -8   29.08    1.10
   1   1  -8   31.02    1.17
  -1  -1   8   30.18    1.10
  -1  -1   8   30.24    1.17
  -1   1   8   29.21    1.23
  -1   1   8   30.24    1.30
   1  -1  -8   33.61    1.36
   1  -1  -8   29.34    1.23
   1   1  -7  232.49    4.79
   1   1  -7  238.77    4.92
  -1  -1   7  235.40    4.79
  -1  -1   7  233.98    4.79
  -1   1   7  228.15    4.79
  -1   1   7  236.38    4.99
   1  -1  -7  235.34    4.99
   1  -1  -7  227.76    4.79
   1   1  -6    2.85    0.65
   1   1  -6    3.37    0.65
  -1  -1   6    3.89    0.58
  -1  -1   6    3.24    0.65
  -1   1   6    2.78    0.78
  -1   1   6    3.37    0.78
   1  -1  -6    3.24    0.78
   1  -1  -6    3.95    0.78
   1   1  -5  400.93    7.84
   1   1  -5  411.88    8.10
  -1  -1   5  407.67    7.97
  -1  -1   5  412.59    8.10
  -1   1   5  417.57    8.29
  -1   1   5  420.62    8.35
   1  -1  -5  427.35    8.48
   1  -1  -5  412.39    8.22
   1   1  -4  146.49    2.98
  -1  -1   4  142.28    2.91
  -1   1   4  135.22    2.91
  -1   1   4  147.14    3.17
   1  -1  -4  143.12    3.11
   1  -1  -4  143.44    3.11
   1   1  -3    6.80    0.45
  -1  -1   3    6.99    0.45
  -1  -1   3    5.70    0.45
  -1   1   3    7.32    0.65
   1  -1  -3    7.12    0.65
   1  -1  -3    5.44    0.65
   1   1  -2    8.42    0.32
  -1  -1   2    8.22    0.32
  -1  -1   2    7.51    0.32
  -1   1   2    8.61    0.45
  -1   1   2    7.32    0.45
   1  -1  -2    8.81    0.45
   1  -1  -2    8.42    0.45
   1  -1  -1  987.60   18.91
  -1  -1   0  559.79   10.75
  -1   1   0  518.60    9.97
  -1   1   0  526.89   10.10
   1  -1   0  514.78    9.84
   1  -1   0  535.83   10.30
   1   1   1  476.64    9.20
   1   1   1  466.02    9.00
  -1  -1  -1  457.40    8.81
  -1   1  -1  478.00    9.20
   1  -1   1  484.21    9.33
   1   1   2   95.20    2.01
   1   1   2   95.39    2.07
   1  -1   2   93.45    1.81
   1  -1   2   99.02    1.94
   1   1   3 1111.94   21.37
   1   1   3 1146.91   22.08
  -1  -1  -3 1089.92   20.98
  -1  -1  -3 1121.00   21.57
  -1   1  -3 1085.38   20.79
  -1   1  -3 1144.32   21.89
   1  -1   3 1150.14   22.02
   1  -1   3 1158.56   22.21
   1   1   4 1062.72   20.46
   1   1   4 1047.18   20.21
  -1  -1  -4 1088.62   20.98
  -1  -1  -4 1066.60   20.59
  -1   1  -4 1043.29   20.01
  -1   1  -4 1042.64   20.01
   1  -1   4 1053.00   20.21
   1  -1   4 1043.29   20.01
   1   1   5  160.99    3.50
   1   1   5  159.18    3.43
  -1  -1  -5  161.58    3.50
  -1  -1  -5  163.78    3.56
  -1   1  -5  161.45    3.30
  -1   1  -5  160.48    3.30
   1  -1   5  161.32    3.30
   1  -1   5  162.42    3.30
   1   1   6  191.17    4.08
   1   1   6  185.41    3.95
  -1  -1  -6  200.43    4.27
  -1  -1  -6  188.52    4.08
  -1   1  -6  186.64    3.89
  -1   1  -6  194.48    4.02
   1  -1   6  189.88    3.89
   1  -1   6  189.88    3.89
   1   1   7  133.41    3.11
   1   1   7  129.07    2.98
  -1  -1  -7  131.07    3.04
  -1  -1  -7  131.14    3.04
  -1   1  -7  132.69    2.91
  -1   1  -7  134.18    2.91
   1  -1   7  132.31    2.85
   1  -1   7  134.96    2.91
   1   1   8   57.70    1.75
   1   1   8   55.24    1.68
  -1  -1  -8   58.03    1.75
  -1  -1  -8   56.60    1.75
  -1   1  -8   59.71    1.68
  -1   1  -8   56.21    1.62
   1  -1   8   57.83    1.62
   1  -1   8   60.16    1.68
  -1   1  -9  597.35   11.85
  -1   1  -9  581.81   11.53
   1  -1   9  594.11   11.72
   1  -1   9  584.79   11.59
   1   1  10 1120.35   21.89
   1   1  10 1106.11   21.63
  -1  -1 -10 1129.42   22.15
  -1  -1 -10 1113.23   21.76
  -1   1 -10 1113.23   21.69
  -1   1 -10 1089.27   21.24
   1  -1  10 1098.34   21.37
   1  -1  10 1111.29   21.63
   1   1  11  589.32   11.85
   1   1  11  595.34   11.98
  -1  -1 -11  600.91   12.11
  -1  -1 -11  592.75   11.92
  -1   1 -11  584.27   11.72
   1  -1  11  587.83   11.72
   1   1  12   66.57    2.07
   1   1  12   66.70    2.07
  -1  -1 -12   68.39    2.14
  -1  -1 -12   68.65    2.07
  -1   1 -12   66.83    2.01
  -1   1 -12   65.02    1.94
   1  -1  12   63.79    1.88
   1  -1  12   66.57    1.94
   1   1  13  142.34    3.50
   1   1  13  139.69    3.43
  -1  -1 -13  137.94    3.43
  -1  -1 -13  137.62    3.37
  -1   1 -13  136.26    3.30
  -1   1 -13  141.70    3.43
   1  -1  13  139.49    3.37
   1  -1  13  144.67    3.43
   1   1  14  175.82    4.21
   1   1  14  176.54    4.21
  -1  -1 -14  175.57    4.21
  -1  -1 -14  181.72    4.27
  -1   1 -14  177.57    4.14
  -1   1 -14  174.72    4.14
   1  -1  14  180.16    4.21
   1  -1  14  179.39    4.21
   1   1  15   73.18    2.40
   1   1  15   74.22    2.40
  -1  -1 -15   73.37    2.46
  -1  -1 -15   72.86    2.33
  -1   1 -15   70.26    2.27
  -1   1 -15   71.62    2.27
   1  -1  15   68.71    2.20
   1  -1  15   73.57    2.33
  -1  -1 -16   47.60    2.01
  -1  -1 -16   46.82    1.94
  -1   1 -16   50.77    2.07
  -1   1 -16   44.62    1.81
   1  -1  16   43.00    1.81
   1  -1  16   47.15    1.81
  -1   1 -17  107.11    3.04
  -1   1 -17  101.09    3.04
   1  -1  17  105.11    3.04
   1  -1  17  105.24    2.98
   1   1  18   47.21    2.27
   1   1  18   48.57    2.07
  -1  -1 -18   45.46    2.27
  -1  -1 -18   48.64    2.14
  -1   1 -18   43.00    1.94
  -1   1 -18   40.35    2.01
   1  -1  18   44.94    2.14
   1  -1  18   45.53    1.94
   1   1  19    0.19    1.17
   1   1  19   -0.13    1.30
  -1  -1 -19    1.62    1.10
  -1  -1 -19   -0.26    1.49
  -1   1 -19   -0.84    1.30
  -1   1 -19   -0.65    1.04
   1  -1  19   -0.52    1.30
   1  -1  19   -0.58    1.17
   1   1  20    8.29    1.62
   1   1  20    6.86    1.23
  -1  -1 -20    5.25    1.55
  -1  -1 -20    8.22    1.23
  -1   1 -20    5.31    1.55
   1   1  21   39.63    2.40
   1   1  21   42.29    2.07
  -1  -1 -21   39.05    1.94
  -1  -1 -21   35.16    2.40
  -1   1 -21   37.56    2.40
  -1   1 -21   39.31    2.01
   1  -1  21   34.13    2.33
   1  -1  21   42.74    2.07
   1   1  22   13.34    1.49
   1   1  22    9.78    1.88
  -1  -1 -22   11.33    1.42
  -1  -1 -22    9.84    1.94
  -1   1 -22   13.73    1.42
  -1   1 -22    9.91    1.81
   1  -1  22    9.97    1.81
   1  -1  22   10.94    1.49
   1   1  23    1.55    1.36
  -1   1 -23    4.92    1.81
  -1   1 -23    2.98    1.17
  -1  -1 -24   10.17    1.49
  -1  -1 -24    8.94    1.88
  -1   3  24   48.31    2.33
   1  -3 -24   40.54    2.66
  -1   3  23   -1.10    1.75
  -1   3  23    2.33    1.17
   1  -3 -23    2.53    1.68
  -1   3  22    1.88    1.68
  -1   3  22    4.27    1.23
   1  -3 -22    4.99    1.68
   1  -3 -22    4.73    1.17
  -1  -3  21    0.13    1.10
  -1  -3  21   -0.13    1.42
   1   3 -20   24.67    1.88
   1   3 -20   26.49    1.68
  -1  -3  20   24.29    1.88
  -1  -3  20   26.36    1.68
  -1   3  20   27.52    1.94
  -1   3  20   30.50    1.81
   1  -3 -20   23.51    1.94
   1  -3 -20   26.29    1.75
   1   3 -19    7.38    1.17
   1   3 -19    7.45    1.30
  -1  -3  19    7.06    1.17
  -1  -3  19    7.25    1.42
  -1   3  19    6.22    1.23
  -1   3  19    6.41    1.42
   1  -3 -19    7.45    1.68
   1  -3 -19    5.63    1.30
   1   3 -18    0.26    0.97
   1   3 -18    1.75    1.10
  -1  -3  18   -0.06    1.17
  -1  -3  18    0.58    0.97
  -1   3  18    0.00    1.30
  -1   3  18    1.36    1.17
   1  -3 -18   -0.78    1.23
   1  -3 -18    1.81    1.04
   1   3 -17    1.36    0.97
   1   3 -17    0.26    1.04
  -1  -3  17    2.14    0.91
  -1  -3  17    1.23    1.04
  -1   3  17    2.27    1.10
  -1   3  17    0.84    1.23
   1  -3 -17    2.27    1.23
   1  -3 -17    1.42    1.04
   1   3 -16  184.70    4.34
   1   3 -16  180.88    4.27
  -1  -3  16  185.80    4.34
  -1  -3  16  182.62    4.21
  -1   3  16  189.94    4.73
  -1   3  16  191.43    4.73
   1  -3 -16  191.24    4.66
   1  -3 -16  180.03    4.60
   1   3 -15    1.30    0.84
   1   3 -15    3.30    0.91
  -1  -3  15    1.68    0.91
  -1  -3  15    2.40    0.91
  -1   3  15    0.97    1.10
   1  -3 -15    0.32    1.10
  -1  -3  14    3.56    0.78
  -1  -3  14    1.88    0.84
  -1   3  14    2.91    1.04
  -1   3  14    5.05    1.10
   1  -3 -14    3.89    0.97
   1  -3 -14    4.79    1.10
   1   3 -13   22.15    1.10
   1   3 -13   21.44    1.10
  -1  -3  13   22.41    1.17
  -1  -3  13   22.80    1.17
  -1   3  13   24.67    1.42
  -1   3  13   25.52    1.42
   1  -3 -13   23.25    1.42
   1  -3 -13   23.83    1.36
   1   3 -12  197.07    4.27
   1   3 -12  200.11    4.34
  -1  -3  12  200.76    4.34
  -1  -3  12  208.46    4.53
  -1   3  12  196.94    4.60
  -1   3  12  202.38    4.73
   1  -3 -12  203.22    4.79
   1  -3 -12  206.33    4.79
   1   3 -11    3.89    0.65
   1   3 -11    4.08    0.65
  -1  -3  11    4.86    0.71
  -1  -3  11    4.86    0.78
  -1   3  11    3.76    0.84
  -1   3  11    4.66    0.97
   1  -3 -11    2.98    0.84
   1  -3 -11    5.63    0.97
   1   3 -10  223.36    4.66
   1   3 -10  224.46    4.66
  -1  -3  10  229.51    4.73
  -1  -3  10  228.22    4.73
  -1   3  10  234.24    5.25
  -1   3  10  221.74    4.99
   1  -3 -10  230.29    5.18
   1  -3 -10  225.63    5.12
   1   3  -9  250.95    5.12
   1   3  -9  258.33    5.25
  -1  -3   9  251.72    5.12
  -1  -3   9  251.08    5.05
  -1   3   9  246.48    5.38
  -1   3   9  239.68    5.31
   1  -3  -9  246.15    5.38
   1  -3  -9  249.72    5.50
   1   3  -8  600.00   11.66
   1   3  -8  594.89   11.59
  -1  -3   8  604.54   11.79
  -1  -3   8  602.79   11.72
  -1   3   8  614.45   12.30
  -1   3   8  596.70   11.98
   1  -3  -8  612.96   12.30
   1  -3  -8  615.87   12.37
   1   3  -7   20.33    0.71
   1   3  -7   22.41    0.78
  -1  -3   7   22.80    0.78
  -1  -3   7   22.21    0.78
  -1   3   7   23.90    1.23
  -1   3   7   19.62    1.10
   1  -3  -7   23.51    1.23
   1  -3  -7   24.09    1.23
   1   3  -6    9.33    0.52
   1   3  -6    7.38    0.52
  -1  -3   6    8.87    0.52
  -1  -3   6    8.81    0.45
  -1   3   6    7.25    1.10
   1  -3  -6    7.58    1.10
   1   3  -5  101.93    2.07
   1   3  -5   99.21    2.01
  -1  -3   5  102.84    2.07
  -1  -3   5  100.18    2.01
  -1   3   5  101.93    2.53
  -1   3   5  100.44    2.46
   1  -3  -5  100.44    2.53
   1  -3  -5  100.05    2.53
  -1  -3   4 8833.31  170.97
  -1  -3   4 8697.32  168.25
   1  -3  -4 8794.46  167.66
  -1   3   3 5743.60  109.64
   1  -3  -3 5886.72  112.36
   1   3  -2 1260.88   24.16
   1   3  -2 1249.23   23.96
  -1  -3   2 1216.20   23.31
  -1  -3   2 1291.32   24.74
  -1   3   2 1214.26   23.44
  -1   3   2 1185.76   22.93
   1  -3  -2 1186.41   22.86
   1  -3  -2 1219.44   23.51
   1   3  -1  110.35    2.40
   1   3  -1  113.91    2.40
  -1  -3   1  109.25    2.33
  -1   3   1  101.22    2.27
  -1   3   1  107.96    2.46
   1  -3  -1  106.85    2.40
   1  -3  -1  107.63    2.40
   1   3   0  813.39   15.74
   1   3   0  852.25   16.45
  -1  -3   0  832.82   16.06
  -1  -3   0  819.87   15.80
  -1   3   0  843.83   16.25
  -1   3   0  803.03   15.54
   1  -3   0  819.22   15.80
   1  -3   0  806.91   15.54
   1   3   1 1007.02   19.43
   1   3   1 1014.15   19.56
  -1  -3  -1 1006.38   19.43
  -1  -3  -1  990.19   19.10
  -1   3  -1 1008.32   19.36
  -1   3  -1 1001.84   19.23
   1  -3   1 1027.10   19.69
   1  -3   1 1004.43   19.30
  -1  -3  -2 3451.08   65.99
   1  -3   2 3348.11   63.98
   1   3   3  503.64   10.04
   1   3   3  483.89    9.58
  -1  -3  -3  500.60    9.91
  -1  -3  -3  493.21    9.78
  -1   3  -3  502.99    9.91
   1  -3   3  506.17   10.10
   1  -3   3  482.46    9.65
   1   3   4 1753.06   33.74
   1   3   4 1727.16   33.29
  -1  -3  -4 1758.89   33.87
  -1  -3  -4 1771.20   34.13
   1   3   5 4741.11   90.66
   1   3   5 4864.80   93.00
  -1  -3  -5 4721.03   90.28
  -1  -3  -5 4715.85   90.15
  -1   3  -5 4765.72   97.01
  -1   3  -6 5531.83  106.40
  -1   3  -6 5546.73  106.66
   1  -3   6 5537.01  106.66
   1  -3   6 5660.70  109.06
   1   3   7  604.21   12.05
   1   3   7  591.84   11.85
  -1  -3  -7  606.93   12.17
  -1  -3  -7  603.11   12.05
  -1   3  -7  584.66   11.33
  -1   3  -7  586.02   11.40
   1  -3   7  584.40   11.33
   1  -3   7  586.28   11.40
   1   3   8  418.42    8.61
   1   3   8  426.77    8.81
  -1  -3  -8  418.93    8.68
  -1  -3  -8  422.63    8.68
  -1   3  -8  428.52    8.42
  -1   3  -8  414.66    8.16
   1  -3   8  419.39    8.22
   1  -3   8  424.83    8.35
   1   3   9  230.81    5.12
   1   3   9  231.91    5.12
  -1  -3  -9  234.11    5.18
  -1  -3  -9  232.04    5.18
  -1   3  -9  229.64    4.66
  -1   3  -9  235.60    4.79
   1  -3   9  232.55    4.73
   1  -3   9  234.37    4.73
   1   3  10  315.90    6.74
   1   3  10  322.83    6.86
  -1  -3 -10  314.28    6.74
  -1  -3 -10  317.13    6.86
  -1   3 -10  318.04    6.41
  -1   3 -10  318.56    6.48
   1  -3  10  328.85    6.61
   1  -3  10  328.27    6.61
   1   3  11    3.95    0.91
   1   3  11    2.20    0.91
  -1  -3 -11    3.17    0.97
  -1  -3 -11    5.18    0.91
  -1   3 -11    3.89    0.65
  -1   3 -11    4.02    0.71
   1  -3  11    3.95    0.71
   1  -3  11    3.69    0.71
   1   3  12   37.95    1.62
   1   3  12   36.46    1.62
  -1  -3 -12   35.75    1.55
  -1  -3 -12   39.24    1.68
  -1   3 -12   32.44    1.23
  -1   3 -12   32.83    1.23
   1  -3  12   35.75    1.36
   1  -3  12   35.23    1.30
   1   3  13   45.46    1.81
   1   3  13   43.45    1.81
  -1  -3 -13   45.85    1.75
  -1   3 -13   39.44    1.42
  -1   3 -13   40.86    1.42
   1  -3  13   41.19    1.49
   1  -3  13   41.51    1.55
   1   3  14  346.92    7.58
   1   3  14  335.07    7.32
  -1  -3 -14  340.90    7.45
  -1  -3 -14  342.26    7.51
  -1   3 -14  336.88    7.06
   1  -3  14  334.16    6.99
   1  -3  14  338.18    7.06
   1   3  15   49.99    2.07
  -1  -3 -15   49.41    2.14
  -1   3 -15   45.66    1.75
  -1   3 -15   47.92    1.75
   1  -3  15   42.87    1.68
   1   3  16   19.82    1.55
   1   3  16   23.18    1.55
  -1  -3 -16   23.12    1.49
  -1  -3 -16   20.14    1.62
  -1   3 -16   20.21    1.36
  -1   3 -16   16.77    1.30
   1  -3  16   18.13    1.30
   1  -3  16   21.57    1.36
   1   3  17    0.78    1.10
   1   3  17   -0.58    1.17
  -1  -3 -17   -0.13    1.17
  -1  -3 -17    1.04    1.04
  -1   3 -17   -0.71    1.04
  -1   3 -17   -1.55    1.04
   1  -3  17    2.01    0.97
   1  -3  17    0.65    1.04
   1   3  18  188.00    4.73
   1   3  18  197.84    5.05
  -1  -3 -18  188.45    4.73
  -1  -3 -18  195.71    4.99
  -1   3 -18  183.01    4.47
  -1   3 -18  189.23    4.66
   1  -3  18  188.32    4.66
   1  -3  18  184.89    4.47
   1   3  19   31.80    1.81
   1   3  19   32.83    2.07
  -1  -3 -19   32.19    2.14
  -1  -3 -19   31.73    1.81
  -1   3 -19   26.88    1.62
  -1   3 -19   31.60    1.88
   1  -3  19   29.66    1.68
   1  -3  19   27.65    1.88
   1   3  20   11.33    1.62
   1   3  20   14.57    1.49
  -1  -3 -20   13.53    1.42
  -1  -3 -20   11.46    1.68
  -1   3 -20   10.81    1.30
  -1   3 -20   11.79    1.55
   1  -3  20    9.39    1.55
   1  -3  20   12.11    1.36
   1  -3  21    0.00    1.42
   1   3  22   28.37    1.88
   1   3  22   33.09    2.53
  -1  -3 -22   28.11    2.33
  -1  -3 -22   29.60    1.81
   1   3  23    3.89    1.81
   1   3  23    4.47    1.30
  -1  -3 -23    1.81    1.75
   1   3  24   12.24    2.07
  -1  -3 -24   12.56    1.94
  -1   5  22    2.98    1.23
  -1   5  22    3.89    1.68
   1  -5 -22    3.69    1.68
   1  -5 -22    1.62    1.04
  -1   5  21    8.55    1.36
  -1   5  21    7.32    1.68
   1  -5 -21    7.77    1.55
   1  -5 -21    8.48    1.36
  -1   5  20   -0.06    1.17
  -1   5  20    1.49    1.49
   1  -5 -20    0.39    1.17
   1  -5 -20    0.71    1.36
  -1   5  19   91.38    3.37
   1  -5 -19   89.89    3.17
   1  -5 -19   97.72    3.37
  -1  -5  18    1.10    0.97
  -1   5  18    0.97    1.30
  -1   5  18    2.40    1.23
   1  -5 -18    3.04    1.17
   1  -5 -18    3.30    1.36
   1   5 -17  142.80    3.50
   1   5 -17  139.11    3.30
  -1  -5  17  144.67    3.50
  -1  -5  17  136.64    3.24
  -1   5  17  143.12    4.02
  -1   5  17  137.81    3.82
   1  -5 -17  140.72    3.89
   1  -5 -17  136.00    3.89
   1   5 -16   49.87    1.68
   1   5 -16   51.48    1.75
  -1  -5  16   50.71    1.62
  -1  -5  16   50.19    1.68
  -1   5  16   51.61    2.14
  -1   5  16   50.12    2.20
   1  -5 -16   52.26    2.14
   1  -5 -16   54.07    2.27
   1   5 -15   42.61    1.49
   1   5 -15   41.25    1.42
  -1  -5  15   42.94    1.42
  -1  -5  15   43.91    1.49
  -1   5  15   45.92    2.07
  -1   5  15   44.04    1.94
   1  -5 -15   43.07    1.88
   1  -5 -15   43.71    2.07
   1   5 -14    1.55    0.71
   1   5 -14   -0.06    0.65
  -1  -5  14    1.36    0.65
  -1  -5  14    0.00    0.65
  -1   5  14    0.26    1.04
  -1   5  14    0.45    1.10
   1  -5 -14    0.32    1.10
   1  -5 -14    1.10    1.04
   1   5 -13  230.09    4.73
  -1  -5  13  221.93    4.53
  -1  -5  13  228.54    4.73
  -1   5  13  220.06    5.25
  -1   5  13  214.42    5.05
   1  -5 -13  223.03    5.31
   1  -5 -13  222.19    5.25
   1   5 -12   89.05    2.07
   1   5 -12   88.92    2.01
  -1  -5  12   86.58    1.94
  -1  -5  12   87.94    2.01
  -1   5  12   86.26    2.72
  -1   5  12   91.89    2.72
   1  -5 -12   91.57    2.66
   1  -5 -12   92.48    2.85
   1   5 -11  224.91    4.53
   1   5 -11  227.05    4.60
  -1  -5  11  233.53    4.73
  -1  -5  11  241.82    4.86
  -1   5  11  229.90    5.31
  -1   5  11  226.21    5.18
   1  -5 -11  226.60    5.18
   1  -5 -11  234.56    5.38
   1   5 -10   59.06    1.36
   1   5 -10   60.10    1.36
  -1  -5  10   60.03    1.30
  -1  -5  10   61.33    1.36
  -1   5  10   64.83    2.14
  -1   5  10   66.38    2.20
  -1   5   9  272.12    6.02
  -1   5   9  261.37    5.83
   1  -5  -9  265.91    5.89
   1  -5  -9  275.49    6.09
  -1   5   8  664.44   13.41
  -1   5   8  666.38   13.41
   1  -5  -8  663.79   13.41
   1  -5  -8  677.39   13.66
  -1   5   7  234.69    5.25
  -1   5   7  222.52    4.99
  -1   5   6   24.41    1.36
  -1   5   6   22.60    1.30
   1  -5  -6   24.03    1.30
   1  -5  -6   27.26    1.36
   1   5  -5  309.42    6.09
   1   5  -5  299.78    5.89
  -1  -5   5  302.37    5.96
  -1  -5   5  309.36    6.09
  -1   5   5  293.43    6.22
  -1   5   5  298.16    6.35
   1  -5  -5  306.96    6.48
   1  -5  -5  302.30    6.41
   1   5  -4  236.70    4.73
   1   5  -4  247.51    4.92
  -1  -5   4  251.27    4.99
  -1  -5   4  241.04    4.79
  -1   5   4  246.93    5.38
   1  -5  -4  235.66    5.12
   1   5  -3 3061.87   58.54
   1   5  -3 3177.14   60.81
  -1  -5   3 3067.70   58.67
  -1  -5   3 3120.15   59.64
  -1   5   3 3084.54   59.19
  -1   5   3 3003.59   57.64
   1  -5  -3 3197.22   61.33
   1  -5  -3 3045.03   58.41
   1   5  -2    0.91    0.65
   1   5  -2    0.97    0.58
  -1  -5   2    0.45    0.58
  -1  -5   2    1.42    0.52
  -1   5   2    1.10    0.84
  -1   5   2    1.17    0.78
   1  -5  -2    2.14    0.78
   1  -5  -2    1.04    0.78
   1   5  -1  580.51   11.40
   1   5  -1  588.41   11.59
  -1  -5   1  576.95   11.33
  -1  -5   1  595.15   11.66
  -1   5   1  582.65   11.53
  -1   5   1  576.63   11.40
   1  -5  -1  589.58   11.66
   1  -5  -1  594.37   11.72
   1   5   0   23.25    1.04
   1   5   0   24.03    1.10
  -1  -5   0   22.93    1.04
  -1  -5   0   24.54    1.04
  -1   5   0   22.47    1.04
  -1   5   0   23.51    1.04
   1  -5   0   24.93    1.04
   1  -5   0   22.47    0.97
   1   5   1  453.26    9.07
   1   5   1  454.10    9.13
  -1  -5  -1  437.72    8.74
  -1  -5  -1  454.49    9.07
  -1   5  -1  450.86    8.87
  -1   5  -1  450.47    8.94
   1  -5   1  454.94    8.94
   1  -5   1  449.57    8.87
   1   5   2  497.42    9.97
   1   5   2  499.95    9.97
  -1  -5  -2  506.04   10.10
  -1  -5  -2  489.14    9.78
  -1   5  -2  489.59    9.58
  -1   5  -2  492.83    9.65
   1  -5   2  490.82    9.58
   1  -5   2  491.60    9.58
   1   5   3  861.96   16.90
   1   5   3  868.44   17.10
  -1  -5  -3  869.73   17.03
  -1  -5  -3  860.67   16.90
  -1   5  -3  871.67   16.84
  -1   5  -3  871.67   16.84
   1  -5   3  876.86   16.90
   1  -5   3  880.09   16.97
   1   5   4  470.81    9.65
   1   5   4  447.30    9.07
  -1  -5  -4  485.90    9.91
  -1  -5  -4  455.98    9.26
  -1   5  -4  459.41    8.94
  -1   5  -4  464.98    9.07
   1  -5   4  448.53    8.74
   1  -5   4  458.83    8.94
  -1  -5  -5  405.34    8.35
  -1  -5  -5  414.60    8.48
   1   5   6   36.01    1.49
   1   5   6   33.35    1.49
  -1  -5  -6   37.76    1.55
  -1  -5  -6   36.20    1.55
   1   5   7 2349.51   45.40
   1   5   7 2392.90   46.24
  -1  -5  -7 2326.19   45.01
  -1  -5  -7 2425.28   46.95
   1   5   8 1773.79   34.45
   1   5   8 1817.82   35.29
  -1  -5  -8 1766.02   34.32
  -1  -5  -8 1797.75   34.91
   1   5   9 1054.30   20.85
   1   5   9 1103.52   21.82
  -1  -5  -9 1091.21   21.63
  -1  -5  -9 1050.41   20.79
   1   5  10  118.90    3.17
   1   5  10  126.93    3.37
  -1  -5 -10  125.44    3.24
  -1  -5 -10  120.00    3.24
   1   5  11   64.18    2.14
   1   5  11   68.19    2.27
  -1  -5 -11   66.96    2.14
  -1  -5 -11   68.97    2.27
  -1   5 -11   62.11    1.42
  -1   5 -11   63.27    1.42
   1  -5  11   67.67    1.55
   1  -5  11   64.63    1.42
   1   5  12   21.57    1.42
  -1  -5 -12   22.47    1.42
  -1   5 -12   22.93    0.78
  -1   5 -12   26.23    0.91
   1  -5  12   24.35    0.78
   1  -5  12   23.70    0.78
   1   5  13   41.19    1.88
   1   5  13   42.42    1.81
  -1  -5 -13   41.38    1.94
  -1  -5 -13   40.22    1.81
  -1   5 -13   39.63    1.17
  -1   5 -13   37.37    1.17
   1  -5  13   38.92    1.17
   1  -5  13   39.12    1.10
   1   5  14   30.24    1.68
   1   5  14   27.85    1.68
  -1  -5 -14   29.92    1.62
  -1  -5 -14   29.73    1.75
  -1   5 -14   28.37    1.10
  -1   5 -14   28.75    1.10
   1  -5  14   29.73    1.10
   1  -5  14   30.18    1.10
   1   5  15   66.83    2.40
   1   5  15   69.10    2.53
  -1  -5 -15   70.26    2.59
  -1  -5 -15   70.85    2.46
  -1   5 -15   65.54    1.88
  -1   5 -15   67.16    1.88
   1  -5  15   65.08    1.75
   1  -5  15   64.37    1.81
   1   5  16    5.44    1.23
   1   5  16    5.38    1.30
  -1  -5 -16    5.89    1.17
  -1  -5 -16    4.66    1.30
  -1   5 -16    5.96    0.91
   1  -5  16    4.92    0.84
   1  -5  16    3.82    0.84
   1   5  17   74.15    2.72
   1   5  17   72.34    2.66
  -1  -5 -17   72.60    2.72
  -1  -5 -17   76.16    2.66
  -1   5 -17   70.07    2.14
   1  -5  17   70.01    2.07
   1  -5  17   72.14    2.07
   1   5  18   16.90    1.75
   1   5  18   17.87    1.62
  -1  -5 -18   17.29    1.68
  -1  -5 -18   16.19    1.49
   1  -5  18   17.49    1.23
  -1  -5 -19    1.75    1.17
  -1  -5 -19    1.04    1.30
  -1   5 -19    2.14    1.10
   1   5  20   -0.91    1.17
   1   5  20    1.42    1.42
  -1  -5 -20    0.26    1.30
   1   5  21   49.93    2.27
   1   5  21   50.06    2.72
  -1  -5 -21   47.40    2.20
  -1  -5 -21   50.25    2.66
   1   5  22    6.41    1.81
   1   5  22    4.66    1.30
  -1  -5 -22    1.55    1.04
  -1  -5 -22    6.54    1.94
   1   5  23    2.33    1.36
  -1   7  21   10.88    1.68
  -1   7  21    9.39    2.20
   1  -7 -21    9.91    1.49
  -1   7  20   11.72    1.75
  -1   7  20   10.69    1.49
   1  -7 -20    9.58    1.42
   1  -7 -20   11.53    1.68
  -1   7  19   20.46    1.88
  -1   7  19   21.37    1.68
   1  -7 -19   22.73    1.75
   1  -7 -19   24.48    1.88
  -1   7  18    6.28    1.36
  -1   7  18    7.06    1.49
   1  -7 -18    6.74    1.36
   1  -7 -18    5.57    1.42
  -1   7  17   18.46    1.62
  -1   7  17   19.95    1.81
   1  -7 -17   17.68    1.68
   1  -7 -17   19.56    1.62
  -1   7  16   47.86    2.20
  -1   7  16   45.40    2.33
   1  -7 -16   49.15    2.20
   1  -7 -16   49.02    2.33
  -1   7  15   29.27    1.81
  -1   7  15   33.22    1.81
   1  -7 -15   32.38    1.81
   1  -7 -15   31.93    1.88
  -1   7  14    0.84    1.10
  -1   7  14    0.00    1.17
   1  -7 -14   -0.97    1.04
   1  -7 -14    0.71    1.10
  -1   7  13   16.77    1.49
  -1   7  13   18.46    1.42
   1  -7 -13   18.13    1.42
   1  -7 -13   18.52    1.49
  -1   7  12  129.52    3.50
  -1   7  12  124.79    3.43
   1  -7 -12  129.78    3.50
   1  -7 -12  125.96    3.50
  -1   7  11  186.38    4.60
  -1   7  11  182.43    4.53
   1  -7 -11  181.13    4.47
   1  -7 -11  181.59    4.53
  -1   7   9  534.21   11.07
  -1   7   9  498.78   10.43
   1  -7  -9  501.50   10.43
   1  -7  -9  519.64   10.75
  -1   7   8   63.47    2.20
  -1   7   8   61.26    2.14
   1  -7  -8   61.78    2.07
   1  -7  -8   59.00    2.07
  -1   7   7   22.08    1.36
  -1   7   7   24.09    1.42
   1  -7  -7   21.95    1.36
   1  -7  -7   24.35    1.36
   1   7  -6   10.04    0.58
  -1  -7   6   10.81    0.45
  -1   7   6   12.63    1.23
  -1   7   6   10.17    1.17
   1  -7  -6    9.58    1.04
   1  -7  -6   13.73    1.17
   1   7  -5 1260.88   24.35
   1   7  -5 1225.91   23.70
  -1  -7   5 1309.45   25.26
  -1   7   5 1231.74   24.22
  -1   7   5 1318.52   25.90
   1  -7  -5 1231.09   24.09
   1  -7  -5 1281.61   25.06
   1   7  -4    0.97    0.58
   1   7  -4    0.97    0.71
  -1  -7   4    0.45    0.58
  -1  -7   4    0.26    0.52
  -1   7   4    1.42    1.04
  -1   7   4    2.14    0.97
   1  -7  -4    1.68    0.97
   1  -7  -4    2.01    0.91
   1   7  -3   48.57    1.42
   1   7  -3   48.51    1.55
  -1  -7   3   50.19    1.42
  -1  -7   3   45.66    1.36
  -1   7   3   50.64    1.81
  -1   7   3   49.87    1.75
   1  -7  -3   50.71    1.75
   1  -7  -3   51.35    1.75
   1   7  -2  112.62    2.66
   1   7  -2  109.06    2.66
  -1  -7   2  112.88    2.66
  -1  -7   2  111.84    2.59
  -1   7   2  112.10    2.85
  -1   7   2  109.83    2.85
   1  -7  -2  114.88    2.85
   1  -7  -2  112.10    2.78
   1   7  -1  454.42    9.26
   1   7  -1  439.85    8.87
  -1  -7   1  430.01    8.68
  -1  -7   1  454.88    9.13
   1   7   0   99.54    2.53
   1   7   0   96.04    2.53
  -1  -7   0   99.47    2.46
  -1  -7   0   95.97    2.40
  -1   7   0   98.18    2.53
  -1   7   0  100.18    2.53
   1  -7   0  100.44    2.46
   1  -7   0  101.29    2.53
  -1   7  -1    8.87    0.84
  -1   7  -1    7.45    0.91
   1  -7   1    7.97    0.84
   1  -7   1    8.81    0.91
   1   7   2  185.09    4.21
   1   7   2  192.27    4.40
  -1  -7  -2  182.24    4.14
  -1  -7  -2  185.15    4.21
  -1   7  -2  180.68    3.89
  -1   7  -2  185.73    4.08
   1  -7   2  186.77    3.95
   1  -7   2  178.35    3.82
   1   7   3   29.73    1.42
   1   7   3   32.12    1.49
  -1  -7  -3   31.73    1.42
  -1  -7  -3   31.67    1.42
  -1   7  -3   31.67    1.23
  -1   7  -3   32.12    1.17
   1  -7   3   29.40    1.10
   1  -7   3   33.29    1.10
   1   7   4  661.85   13.34
   1   7   4  632.51   12.76
  -1  -7  -4  651.49   13.08
  -1  -7  -4  630.05   12.69
  -1   7  -4  667.68   13.02
  -1   7  -4  650.84   12.76
   1  -7   4  638.41   12.43
   1  -7   4  667.03   13.02
   1   7   5   10.10    1.23
   1   7   5    8.68    1.17
  -1  -7  -5   10.94    1.17
  -1  -7  -5   11.14    1.10
  -1   7  -5    9.13    0.65
  -1   7  -5   11.14    0.65
   1  -7   5   11.14    0.58
   1  -7   5   11.40    0.65
   1   7   6  205.55    4.79
   1   7   6  211.31    4.86
  -1  -7  -6  210.15    4.86
  -1  -7  -6  202.51    4.60
  -1   7  -6  200.76    4.08
   1   7   7  131.66    3.43
   1   7   7  130.95    3.37
  -1  -7  -7  128.36    3.30
  -1  -7  -7  126.54    3.24
   1   7   8    9.39    1.17
   1   7   8    9.71    1.17
  -1  -7  -8   10.62    1.10
  -1  -7  -8    9.20    1.17
   1   7   9    1.75    1.04
   1   7   9    1.42    0.97
  -1  -7  -9    2.14    0.97
  -1  -7  -9    2.46    0.97
   1   7  11   51.55    2.07
   1   7  11   50.90    2.07
  -1  -7 -11   51.35    2.01
  -1  -7 -11   51.74    2.07
   1   7  12    8.55    1.30
   1   7  12    9.33    1.23
  -1  -7 -12   13.15    1.36
  -1  -7 -12    9.58    1.23
   1   7  13  282.10    6.48
   1   7  13  282.87    6.48
  -1  -7 -13  286.31    6.54
  -1  -7 -13  292.46    6.61
   1   7  14  258.46    6.09
   1   7  14  255.93    6.02
  -1  -7 -14  257.94    6.02
  -1  -7 -14  259.75    6.15
   1   7  15   30.76    1.88
   1   7  15   31.47    1.81
  -1  -7 -15   31.02    1.81
  -1  -7 -15   29.01    1.81
   1   7  16   24.61    1.88
   1   7  16   23.83    1.75
  -1  -7 -16   23.31    1.68
  -1  -7 -16   22.67    1.81
   1   7  17   53.10    2.46
   1   7  17   53.23    2.40
  -1  -7 -17   56.60    2.40
  -1  -7 -17   57.90    2.53
   1   7  18   36.52    2.01
   1   7  18   34.39    2.20
  -1  -7 -18   32.19    2.07
  -1  -7 -18   39.76    2.07
   1   7  19    0.65    1.36
   1   7  19    0.13    1.17
  -1  -7 -19    1.04    1.30
  -1  -7 -19   -0.32    1.10
   1   7  20   33.80    2.07
   1   7  20   34.45    2.33
  -1  -7 -20   37.95    2.33
  -1  -7 -20   33.87    2.01
  -1   9  18    6.61    1.42
  -1   9  18    4.73    1.49
   1  -9 -18    7.45    1.42
   1  -9 -18    6.22    1.36
  -1   9  17   12.24    1.62
  -1   9  17   11.85    1.49
   1  -9 -17   10.56    1.42
   1  -9 -17    9.07    1.42
  -1   9  16   49.09    2.33
  -1   9  16   49.54    2.40
   1  -9 -16   51.74    2.33
   1  -9 -16   49.67    2.33
  -1   9  15   -1.42    1.23
  -1   9  15   -1.10    1.23
   1  -9 -15    1.04    1.17
   1  -9 -15    0.45    1.17
  -1   9  13  206.33    5.18
  -1   9  13  209.63    5.25
   1  -9 -13  206.59    5.18
   1  -9 -13  208.14    5.18
  -1   9  12  277.82    6.48
  -1   9  12  282.61    6.54
   1  -9 -12  267.72    6.28
   1  -9 -12  265.78    6.22
  -1   9  11    6.86    1.23
  -1   9  11    7.51    1.30
   1  -9 -11    7.84    1.17
   1  -9 -11    7.45    1.17
  -1   9  10    0.78    1.23
   1  -9 -10    1.42    1.04
   1  -9 -10    1.94    1.04
  -1   9   9  161.06    4.21
  -1   9   9  155.17    4.08
   1  -9  -9  158.34    4.02
   1  -9  -9  151.80    3.95
  -1   9   8  485.12   10.30
  -1   9   8  481.36   10.23
   1  -9  -8  480.39   10.10
   1  -9  -8  477.93   10.04
  -1  -9   7   39.12    0.97
  -1  -9   7   38.79    1.04
   1  -9  -7   36.72    1.81
   1   9  -6   70.72    1.88
   1   9  -6   75.70    1.81
  -1  -9   6   70.26    1.68
  -1  -9   6   75.96    1.88
  -1   9   6   72.79    2.40
  -1   9   6   74.28    2.40
   1  -9  -6   71.30    2.33
   1  -9  -6   77.71    2.46
   1   9  -5   24.61    1.17
   1   9  -5   24.48    1.04
  -1  -9   5   24.93    0.97
  -1  -9   5   22.47    1.04
  -1   9   5   26.16    1.49
  -1   9   5   25.77    1.49
   1  -9  -5   25.26    1.42
   1  -9  -5   27.39    1.42
   1   9  -4  279.51    5.83
   1   9  -4  277.04    5.89
  -1  -9   4  273.61    5.63
  -1  -9   4  277.69    5.83
  -1   9   4  281.12    6.28
  -1   9   4  274.26    6.09
   1  -9  -4  272.84    6.02
   1  -9  -4  276.59    6.09
   1   9  -3   47.86    1.55
   1   9  -3   46.56    1.62
  -1  -9   3   48.18    1.55
  -1  -9   3   50.45    1.55
  -1   9   3   52.91    1.94
  -1   9   3   48.96    1.88
   1  -9  -3   51.10    1.75
   1  -9  -3   52.07    1.81
  -1   9   2   13.92    1.17
  -1   9   2   13.86    1.23
   1  -9  -2   13.99    1.10
   1  -9  -2   13.47    1.10
   1   9  -1   58.61    1.94
   1   9  -1   51.29    1.75
  -1  -9   1   55.05    1.68
  -1  -9   1   57.90    1.81
  -1   9   1   53.88    1.94
  -1   9   1   54.92    1.88
   1  -9  -1   54.33    1.81
   1  -9  -1   56.21    1.81
   1   9   0  156.91    3.82
   1   9   0  153.48    3.69
  -1  -9   0  151.73    3.56
  -1  -9   0  152.38    3.63
  -1   9   0  158.34    3.76
  -1   9   0  155.42    3.76
   1  -9   0  154.91    3.63
   1  -9   0  151.15    3.56
   1   9   1   -0.71    0.91
   1   9   1    0.97    0.84
  -1  -9  -1    0.26    0.78
  -1  -9  -1    0.97    0.78
  -1   9  -1   -0.78    0.84
  -1   9  -1    0.97    0.84
   1  -9   1   -0.32    0.71
   1  -9   1    0.06    0.71
   1   9   2  239.87    5.38
   1   9   2  239.10    5.44
  -1  -9  -2  240.39    5.31
  -1  -9  -2  239.22    5.31
  -1   9  -2  236.89    5.18
   1  -9   2  231.84    4.99
   1  -9   2  229.96    4.99
   1   9   3    0.13    0.91
   1   9   3    0.13    0.91
  -1  -9  -3    0.84    0.84
  -1  -9  -3   -0.13    0.78
  -1   9  -3   -0.06    0.78
  -1   9  -3    0.65    0.71
   1  -9   3    1.17    0.65
   1  -9   3   -0.13    0.71
   1   9   4  219.80    5.12
   1   9   4  216.56    4.99
  -1  -9  -4  220.77    5.05
  -1  -9  -4  225.63    5.12
  -1   9  -4  217.27    4.73
  -1   9  -4  221.09    4.73
   1  -9   4  218.44    4.66
   1  -9   4  210.34    4.47
   1   9   5   29.40    1.49
   1   9   5   28.30    1.55
  -1  -9  -5   29.66    1.49
  -1  -9  -5   30.89    1.49
  -1   9  -5   28.43    1.10
  -1   9  -5   28.37    1.23
   1  -9   5   25.13    0.97
   1   9   6  539.58   11.27
   1   9   6  538.35   11.20
  -1  -9  -6  521.77   10.81
  -1  -9  -6  532.72   11.07
  -1   9  -6  541.01   10.69
  -1   9  -6  542.37   10.75
   1  -9   6  547.10   10.75
   1  -9   6  541.01   10.62
  -1   9  -7   91.12    2.01
  -1   9  -7   92.35    2.01
   1   9   8    1.49    1.04
   1   9   8    0.06    1.04
  -1  -9  -8   -0.19    0.97
  -1  -9  -8    1.17    0.97
   1   9   9    4.14    1.17
   1   9   9    2.91    1.10
  -1  -9  -9    3.95    1.04
  -1  -9  -9    2.07    1.04
  -1  -9 -10  252.82    5.83
  -1  -9 -10  266.49    6.15
   1   9  11    8.03    1.30
   1   9  11    7.45    1.23
  -1  -9 -11    9.07    1.23
  -1  -9 -11    9.58    1.30
   1   9  12   17.94    1.49
   1   9  12   18.52    1.55
  -1  -9 -12   17.87    1.49
  -1  -9 -12   16.64    1.49
   1   9  13   27.26    1.81
   1   9  13   25.97    1.81
  -1  -9 -13   27.91    1.75
  -1  -9 -13   29.85    1.81
   1   9  15   17.49    1.62
   1   9  15   15.93    1.68
  -1  -9 -15   17.36    1.55
  -1  -9 -15   13.21    1.49
   1   9  16   50.12    2.40
   1   9  16   51.03    2.46
  -1  -9 -16   51.35    2.33
  -1  -9 -16   51.16    2.33
   1   9  17   32.25    1.94
   1   9  17   31.08    2.14
  -1  -9 -17   29.92    1.94
  -1  -9 -17   31.67    1.94
   1   9  18   16.00    1.88
   1   9  18   14.83    1.68
  -1  -9 -18   14.51    1.55
  -1  -9 -18   13.41    1.62
  -1  11  16   -0.32    1.23
  -1  11  16   -0.13    1.42
   1 -11 -16   -0.26    1.23
   1 -11 -16   -1.94    1.30
  -1  11  15   43.20    2.27
  -1  11  15   38.92    2.27
   1 -11 -15   40.15    2.27
   1 -11 -15   43.58    2.20
  -1  11  14    0.84    1.36
  -1  11  14    1.81    1.36
   1 -11 -14   -0.91    1.23
   1 -11 -14    2.27    1.30
  -1  11  13   23.38    1.88
  -1  11  13   21.69    1.81
   1 -11 -13   21.37    1.68
   1 -11 -13   22.86    1.81
  -1  11  12   19.82    1.75
  -1  11  12   18.72    1.75
   1 -11 -12   20.53    1.68
   1 -11 -12   21.95    1.62
  -1  11  11   39.76    2.20
  -1  11  11   40.22    2.20
   1 -11 -11   39.37    2.01
   1 -11 -11   41.84    2.14
  -1  11  10   40.67    2.14
  -1  11  10   42.61    2.20
   1 -11 -10   43.00    2.01
   1 -11 -10   43.97    2.07
  -1  11   9    0.45    1.10
  -1  11   9    1.36    1.17
   1 -11  -9    2.78    1.04
   1 -11  -9    3.37    1.10
   1  11  -8   13.99    0.84
  -1  11   8   13.02    1.42
  -1  11   8   14.44    1.42
   1 -11  -8   16.45    1.42
   1 -11  -8   15.93    1.36
   1  11  -7  187.22    4.08
   1  11  -7  181.39    4.08
  -1 -11   7  188.32    3.95
  -1 -11   7  175.63    3.82
  -1  11   7  171.68    4.53
  -1  11   7  184.89    4.73
   1 -11  -7  176.47    4.40
   1 -11  -7  182.49    4.60
   1  11  -6    2.40    0.78
   1  11  -6    1.62    0.97
  -1 -11   6   -0.71    0.78
  -1 -11   6    0.65    0.65
  -1  11   6    1.49    1.10
  -1  11   6    1.81    1.10
   1 -11  -6    0.97    0.97
   1 -11  -6    1.62    1.04
   1  11  -5  312.86    6.61
   1  11  -5  301.39    6.54
  -1 -11   5  308.97    6.54
  -1 -11   5  305.47    6.35
  -1  11   5  310.14    7.06
  -1  11   5  322.18    7.32
   1 -11  -5  315.77    7.12
   1 -11  -5  303.53    6.74
  -1  11   4   -1.36    1.04
  -1  11   4   -1.04    1.04
   1 -11  -4   -1.10    0.97
   1 -11  -4   -0.13    0.97
   1  11  -3   10.36    1.10
   1  11  -3    8.42    1.04
  -1 -11   3    8.81    0.97
  -1 -11   3    8.81    0.91
  -1  11   3    9.97    1.23
  -1  11   3   10.17    1.23
   1 -11  -3    8.68    1.10
   1 -11  -3    8.74    1.17
   1  11  -2   27.33    1.42
   1  11  -2   26.03    1.42
  -1 -11   2   27.72    1.36
  -1 -11   2   27.13    1.30
  -1  11   2   27.78    1.62
  -1  11   2   29.60    1.62
   1 -11  -2   29.47    1.55
   1 -11  -2   28.82    1.42
   1  11  -1  219.67    5.05
   1  11  -1  207.17    4.92
  -1 -11   1  200.24    4.66
  -1 -11   1  206.91    4.73
  -1  11   1  198.94    4.79
  -1  11   1  209.24    4.99
   1 -11  -1  204.90    4.73
   1 -11  -1  205.16    4.79
   1  11   0   -0.65    0.97
   1  11   0    0.39    0.91
  -1 -11   0   -0.06    0.84
  -1 -11   0    0.13    0.84
  -1  11   0    0.52    0.97
  -1  11   0    0.97    0.91
   1 -11   0   -0.84    0.84
   1 -11   0    0.00    0.84
   1  11   1    3.63    1.04
   1  11   1    3.89    1.10
  -1 -11  -1    4.73    0.97
  -1 -11  -1    4.14    0.97
  -1  11  -1    4.99    1.04
  -1  11  -1    3.11    0.97
   1 -11   1    2.53    0.84
   1 -11   1    3.11    0.91
   1  11   2   -0.91    1.04
   1  11   2   -1.68    1.04
  -1 -11  -2    0.45    0.91
  -1 -11  -2    1.17    0.91
  -1  11  -2   -1.36    0.91
  -1  11  -2    0.26    0.91
   1 -11   2   -1.49    0.84
   1 -11   2   -1.17    0.78
   1  11   3  182.11    4.53
   1  11   3  179.00    4.53
  -1 -11  -3  186.45    4.53
  -1 -11  -3  181.39    4.40
  -1  11  -3  182.30    4.34
  -1  11  -3  188.45    4.34
   1 -11   3  183.27    4.14
   1 -11   3  185.67    4.34
   1  11   4    2.46    1.17
  -1 -11  -4    2.07    1.04
   1 -11   4    2.01    0.84
   1  11   5   30.44    1.81
   1  11   5   33.16    1.88
  -1 -11  -5   33.09    1.75
  -1 -11  -5   32.96    1.62
  -1  11  -5   29.01    1.55
  -1  11  -5   31.08    1.42
   1 -11   5   31.54    1.23
   1 -11   5   29.85    1.42
   1  11   6    3.11    1.17
   1  11   6    3.17    1.10
  -1 -11  -6    3.37    1.10
  -1 -11  -6    3.69    1.04
  -1  11  -6    1.62    0.97
  -1  11  -6    4.73    0.91
   1 -11   6    2.07    0.78
   1 -11   6    4.08    0.65
   1  11   7   14.83    1.42
   1  11   7   15.15    1.42
  -1 -11  -7   16.71    1.36
  -1 -11  -7   14.83    1.36
  -1  11  -7   12.89    0.97
  -1  11  -7   13.92    0.91
   1 -11   7   16.25    0.78
   1 -11   7   13.60    0.84
   1  11   8    2.91    1.10
   1  11   8    1.04    1.10
  -1 -11  -8    0.26    0.97
  -1 -11  -8    2.53    1.04
   1  11   9   24.35    1.75
   1  11   9   23.57    1.68
  -1 -11  -9   21.95    1.49
  -1 -11  -9   25.26    1.68
   1  11  10    6.54    1.30
   1  11  10    4.79    1.30
  -1 -11 -10    5.63    1.23
  -1 -11 -10    6.80    1.17
   1  11  11   10.62    1.49
   1  11  11    8.35    1.49
  -1 -11 -11    9.97    1.42
  -1 -11 -11    8.48    1.30
   1  11  12    4.92    1.36
   1  11  12    5.50    1.36
  -1 -11 -12    4.92    1.30
  -1 -11 -12    3.69    1.23
   1  11  13   36.65    2.14
   1  11  13   33.03    2.07
  -1 -11 -13   33.61    1.88
  -1 -11 -13   30.83    2.01
   1  11  14    2.14    1.30
   1  11  14   -0.06    1.30
   1  11  15   18.20    1.81
   1  11  15   19.17    1.75
  -1 -11 -15   17.87    1.68
  -1 -11 -15   17.03    1.62
   1  11  16    7.12    1.42
   1  11  16    8.81    1.62
  -1 -11 -16    8.10    1.49
  -1 -11 -16    8.81    1.42
  -1  13  14    1.10    1.36
   1 -13 -14   -0.13    1.30
  -1  13  13    7.71    1.55
  -1  13  13    6.02    1.42
   1 -13 -13    5.31    1.30
   1 -13 -13    6.22    1.42
  -1  13  12   62.49    2.78
  -1  13  12   59.39    2.72
   1 -13 -12   60.23    2.66
   1 -13 -12   61.91    2.53
  -1  13  11   17.10    1.75
  -1  13  11   15.61    1.68
   1 -13 -11   18.33    1.55
   1 -13 -11   16.77    1.68
  -1  13  10    1.81    1.30
  -1  13  10    0.84    1.30
   1 -13 -10    2.14    1.17
   1 -13 -10    0.26    1.30
  -1  13   9   13.21    1.75
   1 -13  -9   11.01    1.55
  -1 -13   8   35.68    1.10
  -1  13   8   34.84    2.14
  -1  13   8   36.59    2.20
   1 -13  -8   40.41    2.01
   1 -13  -8   37.95    2.07
   1  13  -7    0.13    0.97
  -1 -13   7    0.39    0.97
  -1 -13   7    1.49    0.78
  -1  13   7   -0.84    1.23
  -1  13   7    2.01    1.30
   1 -13  -7    2.78    1.17
   1 -13  -7    2.59    1.23
  -1 -13   6   66.51    2.01
  -1 -13   6   66.70    2.27
  -1  13   6   72.53    2.91
  -1  13   6   71.04    2.85
   1 -13  -6   70.98    2.72
   1 -13  -6   74.54    2.66
   1  13  -5   17.49    1.55
   1  13  -5   21.24    1.42
  -1 -13   5   21.37    1.23
  -1 -13   5   16.25    1.42
  -1  13   5   19.17    1.68
  -1  13   5   20.40    1.68
   1 -13  -5   22.60    1.49
   1 -13  -5   19.23    1.55
   1  13  -4    7.71    1.30
   1  13  -4    8.16    1.17
  -1 -13   4    7.25    0.97
  -1 -13   4    6.67    1.10
  -1  13   4    8.61    1.42
  -1  13   4    8.55    1.36
   1 -13  -4    7.84    1.30
   1 -13  -4    8.81    1.23
   1  13  -3    0.84    1.04
   1  13  -3   -0.71    1.10
  -1 -13   3    0.32    0.97
  -1 -13   3    0.71    0.84
  -1  13   3   -1.81    1.23
  -1  13   3    0.06    1.17
   1 -13  -3    0.06    1.04
   1 -13  -3   -0.26    1.10
   1  13  -2   14.25    1.49
   1  13  -2   16.97    1.49
  -1 -13   2   16.90    1.23
  -1 -13   2   16.13    1.36
  -1  13   2   14.77    1.55
  -1  13   2   19.23    1.62
   1 -13  -2   19.88    1.42
   1 -13  -2   14.05    1.49
  -1 -13   1    3.50    1.04
  -1 -13   1    3.50    0.97
  -1  13   1    4.27    1.23
  -1  13   1    3.43    1.23
   1  13   0   35.16    1.88
   1  13   0   36.33    1.94
  -1 -13   0   36.72    1.75
  -1 -13   0   37.95    1.88
  -1  13   0   35.04    2.01
  -1  13   0   36.78    1.94
   1 -13   0   37.37    1.75
   1 -13   0   37.43    1.88
   1  13   1    0.06    1.17
  -1 -13  -1    0.32    1.10
  -1  13  -1    0.39    1.10
  -1  13  -1   -0.39    1.17
   1 -13   1    0.65    0.97
   1 -13   1   -0.65    0.91
   1  13   2    5.63    1.30
   1  13   2    4.86    1.30
  -1 -13  -2    5.31    1.17
  -1 -13  -2    3.89    1.04
  -1  13  -2    4.08    1.23
  -1  13  -2    4.02    1.17
   1 -13   2    4.86    0.97
   1 -13   2    6.54    1.10
   1  13   3   40.28    2.07
   1  13   3   37.95    2.07
  -1 -13  -3   39.05    1.88
  -1 -13  -3   38.27    1.94
  -1  13  -3   34.13    1.88
  -1  13  -3   38.73    1.88
   1 -13   3   33.93    1.75
   1 -13   3   38.01    1.62
   1  13   4    7.25    1.42
   1  13   4    9.39    1.42
  -1 -13  -4    6.48    1.17
  -1 -13  -4    8.61    1.30
  -1  13  -4    8.61    1.36
  -1  13  -4    8.42    1.17
   1 -13   4    7.25    1.04
   1 -13   4    7.77    1.17
   1  13   5    7.45    1.36
   1  13   5    5.50    1.36
  -1 -13  -5    5.57    1.23
  -1 -13  -5    5.70    1.10
  -1  13  -5    5.25    1.23
  -1  13  -5    6.54    1.17
   1 -13   5    6.28    0.97
   1 -13   5    5.18    1.23
   1  13   6   88.14    3.17
   1  13   6   87.69    3.11
  -1 -13  -6   84.90    2.98
  -1 -13  -6   87.82    2.85
  -1  13  -6   84.19    2.59
  -1  13  -6   76.35    2.72
   1 -13   6   83.22    2.33
   1  13   7   29.01    1.94
   1  13   7   25.32    1.81
  -1 -13  -7   29.34    1.75
  -1 -13  -7   29.14    1.88
   1 -13   7   29.73    1.23
   1  13   8    5.31    1.42
   1  13   8    5.70    1.42
  -1 -13  -8    5.31    1.23
  -1 -13  -8    6.61    1.36
   1  13   9   -1.81    1.30
   1  13   9   -0.78    1.30
  -1 -13  -9    0.13    1.10
  -1 -13  -9   -0.91    1.23
   1  13  10   95.33    3.43
   1  13  10   99.67    3.30
  -1 -13 -10  107.05    3.50
  -1 -13 -10  100.57    3.17
   1  13  11    5.76    1.36
   1  13  11    4.73    1.36
  -1 -13 -11    5.44    1.30
  -1 -13 -11    2.53    1.30
   1  13  12   -0.32    1.23
   1  13  12   -0.91    1.30
  -1 -13 -12   -0.32    1.23
  -1 -13 -12    0.71    1.17
   1  13  13    2.78    1.42
   1  13  13    2.07    1.30
  -1 -13 -13    0.52    1.23
  -1 -13 -13    2.98    1.23
  -1  15  11   -0.52    1.23
  -1  15  11   -0.78    1.42
   1 -15 -11   -0.26    1.23
   1 -15 -11    1.42    1.30
  -1  15  10   20.14    1.94
  -1  15  10   16.19    1.75
   1 -15 -10   18.39    1.75
   1 -15 -10   13.99    1.68
  -1  15   9   26.94    2.07
  -1  15   9   21.50    1.88
   1 -15  -9   22.86    1.81
   1 -15  -9   21.76    1.75
  -1  15   8    2.66    1.42
  -1  15   8    3.30    1.30
   1 -15  -8    3.30    1.23
   1 -15  -8    1.23    1.30
  -1  15   7    7.51    1.55
  -1  15   7    6.02    1.42
   1 -15  -7    7.12    1.49
   1 -15  -7   10.10    1.42
   1  15  -6   21.63    1.81
  -1 -15   6   23.57    1.75
  -1  15   6   28.37    2.27
   1 -15  -6   28.11    2.01
   1  15  -5    2.14    1.30
   1  15  -5    3.89    1.42
  -1 -15   5    2.66    1.23
  -1 -15   5    4.40    1.30
  -1  15   5    4.08    1.36
  -1  15   5    4.02    1.49
   1  15  -4    0.45    1.23
   1  15  -4    0.19    1.30
  -1 -15   4    0.39    1.04
  -1 -15   4    0.84    1.04
  -1  15   4   -1.42    1.30
  -1  15   4    1.55    1.42
   1 -15  -4    0.19    1.17
   1 -15  -4    0.45    1.23
   1  15  -3   10.75    1.49
   1  15  -3    8.10    1.49
  -1 -15   3   10.04    1.36
  -1 -15   3    9.91    1.23
   1 -15  -3    9.65    1.42
   1 -15  -3    8.55    1.42
   1  15  -2    4.14    1.36
   1  15  -2    2.72    1.36
  -1 -15   2    1.75    1.17
  -1 -15   2    4.40    1.17
  -1  15   2    5.05    1.49
  -1  15   2    3.43    1.36
   1 -15  -2    3.30    1.17
   1 -15  -2    2.33    1.23
   1  15  -1    3.69    1.36
   1  15  -1    7.32    1.36
  -1 -15   1    2.98    1.17
  -1  15   1    4.27    1.55
  -1  15   1    5.63    1.42
   1 -15  -1    5.31    1.23
   1 -15  -1    1.94    1.30
   1  15   0    4.60    1.42
   1  15   0    4.02    1.30
  -1 -15   0    1.36    1.23
  -1 -15   0    2.40    1.17
  -1  15   0    3.56    1.42
  -1  15   0    4.53    1.36
   1 -15   0    2.07    1.30
   1 -15   0    4.86    1.23
   1  15   1    0.45    1.23
   1  15   1   -0.97    1.36
  -1 -15  -1    0.91    1.17
  -1 -15  -1   -0.39    1.17
   1  15   2    7.51    1.42
   1  15   2    7.71    1.55
  -1 -15  -2    6.93    1.30
  -1 -15  -2    5.38    1.30
  -1  15  -2    8.42    1.49
  -1  15  -2    4.73    1.36
   1 -15   2    7.97    1.30
   1 -15   2    5.25    1.30
   1  15   3   53.36    2.66
  -1 -15  -3   55.37    2.46
  -1  15  -3   51.94    2.59
   1 -15   3   51.16    2.33
   1  15   4   13.21    1.68
   1  15   4   10.69    1.62
  -1 -15  -4   13.34    1.49
  -1 -15  -4   10.17    1.55
  -1  15  -4   12.63    1.62
  -1  15  -4    9.26    1.49
   1 -15   4   10.49    1.36
   1 -15   4   12.17    1.36
   1  15   5    9.97    1.62
   1  15   5   10.81    1.68
  -1 -15  -5   13.08    1.49
  -1 -15  -5    8.68    1.49
  -1  15  -5   10.81    1.55
  -1  15  -5    6.41    1.42
   1 -15   5    8.68    1.42
   1 -15   5   12.37    1.36
   1  15   6    6.48    1.55
   1  15   6    4.53    1.42
  -1 -15  -6    4.66    1.42
  -1 -15  -6    6.22    1.36
  -1  15  -6    6.15    1.36
   1 -15   6    5.89    1.10
   1 -15   6    5.50    1.23
   1  15   7    2.07    1.36
   1  15   7    1.94    1.42
  -1 -15  -7    2.46    1.23
  -1 -15  -7    1.23    1.30
   1  15   8   -0.45    1.23
   1  15   8   -1.88    1.36
  -1 -15  -8    1.30    1.30
  -1 -15  -8    0.32    1.23
   1  15   9    3.04    1.42
   1  15   9    1.55    1.30
  -1 -15  -9    0.97    1.23
  -1 -15  -9    3.17    1.23
   1  15  10   11.85    1.68
   1  15  10   10.36    1.55
  -1 -15 -10   10.49    1.55
  -1 -15 -10    7.71    1.49
   1  15  11    1.94    1.36
  -1 -15 -11    0.91    1.36
   1 -17  -8   -1.94    1.30
  -1  17   7   15.93    2.20
  -1  17   7    9.58    1.68
   1 -17  -7    9.13    1.55
   1 -17  -7   13.73    1.81
  -1  17   6    0.58    1.62
  -1  17   6    0.19    1.30
   1 -17  -6    0.52    1.23
   1 -17  -6   -1.88    1.36
  -1  17   5    6.28    1.49
  -1  17   5    8.10    1.75
   1 -17  -5    6.41    1.42
   1 -17  -5    9.65    1.62
   1  17  -4    0.26    1.55
  -1 -17   4   -0.71    1.30
  -1 -17   4    0.65    1.17
  -1  17   4   -0.39    1.55
  -1  17   4    1.88    1.30
   1 -17  -4   -0.97    1.36
   1 -17  -4    0.13    1.23
   1  17  -3    1.17    1.23
  -1 -17   3    0.91    1.23
  -1 -17   3    4.02    1.42
  -1  17   3    3.69    1.30
  -1  17   3    1.68    1.62
   1 -17  -3    0.52    1.30
   1 -17  -3    0.13    1.23
   1  17  -2   -1.17    1.17
   1  17  -2    0.13    1.62
  -1 -17   2    1.88    1.30
  -1 -17   2   -0.06    1.17
  -1  17   2   -2.01    1.62
  -1  17   2   -0.78    1.17
   1 -17  -2    0.71    1.30
   1 -17  -2   -0.65    1.17
   1  17  -1   48.96    2.59
  -1 -17   1   49.15    2.53
  -1  17   1   54.72    2.78
   1 -17  -1   52.00    2.72
   1  17   0    3.24    1.23
   1  17   0    3.37    1.62
  -1 -17   0    5.83    1.36
  -1 -17   0    1.17    1.23
  -1  17   0    1.88    1.68
  -1  17   0    1.62    1.23
   1 -17   0    4.53    1.42
   1 -17   0    1.81    1.23
   1  17   1    4.66    1.68
   1  17   1    3.30    1.36
  -1 -17  -1    4.08    1.36
  -1 -17  -1    2.07    1.30
  -1  17  -1    5.96    1.88
  -1  17  -1    4.66    1.36
   1 -17   1    4.60    1.42
   1 -17   1    3.17    1.23
   1  17   2   -0.84    1.23
   1  17   2   -1.17    1.68
  -1 -17  -2   -0.97    1.30
  -1 -17  -2    0.39    1.23
  -1  17  -2    1.10    1.68
  -1  17  -2   -0.39    1.17
   1 -17   2    0.06    1.17
   1 -17   2    0.19    1.36
   1  17   3   16.06    1.75
  -1 -17  -3   17.87    1.75
  -1  17  -3   14.64    1.68
   1 -17   3   21.24    2.07
   1  17   4    1.62    1.55
   1  17   4    0.52    1.17
  -1 -17  -4   -0.26    1.30
  -1 -17  -4    1.17    1.23
  -1  17  -4   -0.26    1.62
   1 -17   4    0.45    1.36
   1 -17   4   -0.32    1.17
   1  17   5    1.81    1.23
   1  17   5   -0.19    1.55
  -1 -17  -5   -0.13    1.30
  -1 -17  -5    1.23    1.17
   1  17   6   -0.65    1.68
   1  17   6    0.71    1.23
  -1 -17  -6   -1.68    1.42
  -1 -17  -6   -0.84    1.23
   1  17   7    1.55    1.36
   1  17   7   -2.27    1.88
  -1 -17  -7    2.20    1.30
  -1 -17  -7    0.52    1.49
  -1  19   4    4.79    1.88
   1 -19  -4    2.53    1.68
   1 -19  -4    1.88    1.49
  -1  19   3    2.20    1.81
   1 -19  -3    0.78    1.36
   1 -19  -3    1.42    1.62
  -1  19   2    8.03    1.88
   1 -19  -2    3.89    1.49
   1 -19  -2    4.53    1.68
   1  19  -1   -0.52    1.81
   1  19  -1   -1.62    1.30
  -1  19   1    0.84    1.68
   1 -19  -1   -1.49    1.30
   1 -19  -1    0.65    1.55
   1  19   0    1.68    1.81
   1  19   0    1.23    1.30
  -1  19   0    1.04    1.81
  -1  19   0   -0.32    1.30
   1  19   1   -0.39    1.62
  -1 -19  -1    0.52    1.36
  -1 -19  -1   -2.53    1.55
  -1  19  -1    1.36    1.81
   1  19   2    2.91    1.62
  -1 -19  -2    2.85    1.55
  -1 -19  -2    1.68    1.49
   1  19   3    3.04    1.75
  -1 -19  -3    2.33    1.49
  -1 -19  -3    2.98    1.42
   1  19   4    6.54    1.94
  -1 -19  -4    6.93    1.68
  -1 -19  -4    1.88    1.55
  -2   0  23    1.36    1.23
  -2   0  23    2.85    1.75
   2   0 -23   -0.19    1.55
   2   0 -23   -0.26    1.04
  -2   0  22    5.12    1.17
  -2   0  22    8.68    1.75
   2   0 -22    5.83    1.75
   2   0 -22    7.12    1.17
  -2   0  21   -0.78    1.49
  -2   0  21    1.62    1.10
   2   0 -21   -0.06    1.42
   2   0 -21    1.49    1.04
  -2   0  20  100.83    3.04
  -2   0  20   97.27    3.37
   2   0 -20   97.40    3.50
   2   0 -20   98.82    3.04
  -2   0  19   -0.65    1.23
  -2   0  19   -0.26    1.10
   2   0 -19   -0.71    1.23
   2   0 -19    0.97    1.10
  -2   0  18  160.09    4.08
   2   0 -18  156.78    4.14
  -2   0  17   -0.45    0.97
  -2   0  17    0.45    1.10
   2   0 -17   -0.97    1.04
   2   0 -17    0.13    1.10
  -2   0  16  102.39    2.85
  -2   0  16   92.09    2.78
   2   0 -16   94.29    2.72
   2   0 -16   93.97    2.78
  -2   0  15   -1.17    0.97
  -2   0  15   -0.58    0.91
   2   0 -15    0.19    0.91
   2   0 -15    0.19    0.84
  -2   0  14   55.76    1.88
  -2   0  14   55.95    1.94
   2   0 -14   59.32    1.94
   2   0 -14   53.95    1.88
  -2   0  13   -0.52    0.78
  -2   0  13    0.26    0.78
   2   0 -13   -1.10    0.71
   2   0 -13    0.45    0.91
  -2   0  12   64.44    1.94
  -2   0  12   63.21    1.88
   2   0 -12   60.42    1.94
   2   0 -12   58.41    1.81
  -2   0  11    0.58    0.84
  -2   0  11    0.52    0.71
   2   0 -11   -0.13    0.71
   2   0 -11    0.06    0.84
  -2   0   9    0.06    0.78
  -2   0   9   -0.19    0.78
   2   0  -9    0.13    0.78
   2   0  -9   -0.06    0.84
  -2   0   8   19.17    0.97
  -2   0   8   17.87    0.97
   2   0  -8   18.46    1.04
   2   0  -8   16.25    0.97
  -2   0   7   -1.36    0.71
  -2   0   7   -0.19    0.71
   2   0  -7   -0.45    0.65
   2   0  -7   -0.45    0.71
  -2   0   6  835.41   16.25
  -2   0   6  815.98   15.87
   2   0  -6  821.81   16.00
   2   0  -6  819.87   15.93
  -2   0   5   -0.65    0.65
  -2   0   5    0.00    0.65
   2   0  -5    0.32    0.65
   2   0  -5   -0.58    0.65
  -2   0   4  167.08    3.50
  -2   0   4  171.94    3.56
   2   0  -4  157.82    3.30
   2   0  -4  169.48    3.50
  -2   0   3    0.06    0.45
  -2   0   3    0.39    0.45
   2   0  -3   -0.06    0.45
   2   0  -3    0.71    0.45
  -2   0   1    0.19    0.19
  -2   0   1    0.39    0.19
   2   0  -1    0.26    0.19
   2   0  -1    0.26    0.19
  -2   0   0   44.36    0.91
  -2   0   0   41.90    0.91
   2   0   0   44.75    0.97
  -2   0  -1    0.06    0.19
  -2   0  -1    0.19    0.19
   2   0   1    0.00    0.19
   2   0   1    0.84    0.19
  -2   0  -3   -0.91    0.52
  -2   0  -3    0.45    0.52
   2   0   3   -0.58    0.52
   2   0   3    1.17    0.52
  -2   0  -4   10.81    0.78
  -2   0  -4   12.95    0.78
   2   0   4   12.69    0.78
   2   0   4   11.72    0.78
  -2   0  -5   -0.91    0.65
  -2   0  -5   -0.71    0.65
   2   0   5    0.52    0.65
   2   0   5   -0.19    0.65
  -2   0  -6 2003.69   38.47
  -2   0  -6 2018.58   38.79
   2   0   6 1991.38   38.21
   2   0   6 1994.62   38.27
  -2   0  -7    0.45    0.71
  -2   0  -7   -0.65    0.71
   2   0   7    1.23    0.71
   2   0   7   -0.06    0.71
  -2   0  -8  270.70    5.63
  -2   0  -8  264.22    5.50
   2   0   8  270.18    5.57
   2   0   8  270.96    5.63
  -2   0  -9    0.65    0.84
  -2   0  -9   -0.13    0.78
   2   0   9    0.45    0.84
   2   0   9    0.84    0.78
  -2   0 -11    0.13    0.71
  -2   0 -11    1.10    0.84
   2   0  11    0.26    0.78
   2   0  11   -0.91    0.78
  -2   0 -12  359.74    7.51
  -2   0 -12  366.22    7.71
   2   0  12  364.80    7.58
   2   0  12  355.15    7.38
  -2   0 -13   -0.26    0.84
  -2   0 -13    0.32    0.78
   2   0  13   -0.58    0.84
   2   0  13    0.84    0.84
  -2   0 -14   36.78    1.62
  -2   0 -14   36.72    1.55
   2   0  14   37.69    1.68
   2   0  14   37.37    1.62
  -2   0 -15   -0.19    0.97
  -2   0 -15   -0.39    0.84
  -2   0 -16  181.26    4.53
  -2   0 -16  176.28    4.34
   2   0  16  169.09    4.21
   2   0  16  169.93    4.21
  -2   0 -17    0.84    1.04
  -2   0 -17    0.32    1.10
   2   0  17    0.06    1.04
   2   0  17    0.06    1.17
  -2   0 -18   21.11    1.55
   2   0  18   22.28    1.88
   2   0  18   22.41    1.55
  -2   0 -19    0.71    1.10
  -2   0 -19    1.42    1.30
   2   0  19   -0.39    1.23
   2   0  19    0.78    1.23
  -2   0 -20  104.59    3.69
  -2   0 -20  108.28    3.37
   2   0  20  101.74    3.50
   2   0  20  111.13    3.37
  -2   0 -21    0.84    1.10
  -2   0 -21   -1.17    1.49
   2   0  21    0.00    1.49
   2   0  21   -0.71    1.17
  -2   0 -22   12.89    2.01
  -2   0 -22   10.10    1.36
   2   0  22   10.62    1.94
   2   0  22   12.17    1.42
  -2   0 -23   -0.65    1.17
  -2   0 -23   -0.45    1.68
   2   0  23    1.75    1.75
   2   0  23    0.65    1.23
   2  -2 -25   23.70    2.20
  -2   2  24    6.67    1.94
  -2   2  24   12.37    1.49
   2  -2 -24    8.10    1.75
  -2   2  23    3.37    1.88
  -2   2  23    1.36    1.10
   2  -2 -23    0.39    1.04
   2  -2 -23    3.50    1.68
   2   2 -22   -0.58    1.04
  -2  -2  22   -1.10    1.10
  -2  -2  22   -0.19    1.68
  -2  -2  21   83.22    2.78
  -2   2  21   84.25    2.85
  -2   2  21   79.98    3.24
   2  -2 -21   80.11    2.85
   2  -2 -21   81.08    3.24
   2   2 -20   42.87    1.94
   2   2 -20   44.62    2.33
  -2  -2  20   40.73    2.20
  -2  -2  20   42.03    1.88
  -2   2  20   48.12    2.14
  -2   2  20   42.61    2.33
   2  -2 -20   44.36    2.07
   2  -2 -20   47.79    2.53
   2   2 -19   -0.52    1.23
   2   2 -19    0.84    1.04
  -2  -2  19   -1.17    1.23
  -2  -2  19    1.23    1.04
  -2   2  19    1.17    1.30
  -2   2  19    1.49    1.10
   2  -2 -19   -0.19    1.10
   2  -2 -19    1.55    1.30
   2   2 -18    6.54    1.17
   2   2 -18    8.42    1.30
  -2  -2  18    6.99    1.36
  -2  -2  18    9.71    1.17
  -2   2  18    7.32    1.42
  -2   2  18    8.94    1.30
   2  -2 -18    9.52    1.23
   2  -2 -18    8.22    1.42
   2   2 -17   82.18    2.53
   2   2 -17   74.73    2.46
  -2  -2  17   78.04    2.40
  -2  -2  17   78.36    2.53
   2  -2 -17   81.34    2.66
   2  -2 -17   82.05    2.91
   2   2 -16    7.25    1.10
   2   2 -16    7.58    1.04
  -2  -2  16    8.10    1.04
  -2  -2  16    7.06    1.10
   2   2 -15    2.40    0.91
   2   2 -15    0.97    0.91
  -2  -2  15    1.17    0.84
  -2  -2  15    1.68    0.91
  -2   2  15    1.42    1.04
  -2   2  15    1.36    0.97
   2  -2 -15    2.33    1.04
   2  -2 -15    2.20    0.97
   2   2 -14   23.90    1.30
   2   2 -14   25.39    1.23
  -2  -2  14   25.52    1.30
  -2  -2  14   24.03    1.23
  -2   2  14   25.39    1.49
  -2   2  14   25.32    1.36
   2  -2 -14   26.62    1.42
   2  -2 -14   28.43    1.55
   2   2 -13  201.86    4.53
  -2  -2  13  202.18    4.53
  -2   2  13  201.40    4.73
  -2   2  13  199.79    4.66
   2  -2 -13  199.14    4.66
   2  -2 -13  194.35    4.53
   2   2 -12   35.81    1.30
   2   2 -12   38.60    1.42
  -2  -2  12   37.24    1.36
  -2  -2  12   36.91    1.36
  -2   2  12   39.12    1.55
  -2   2  12   40.22    1.62
   2  -2 -12   37.37    1.42
   2  -2 -12   41.32    1.62
   2   2 -11  231.91    4.92
   2   2 -11  233.78    4.99
  -2  -2  11  227.89    4.86
  -2  -2  11  231.39    4.92
  -2   2  11  227.89    5.05
  -2   2  11  236.57    5.25
   2  -2 -11  233.46    5.25
   2  -2 -11  225.95    4.99
   2   2 -10  153.55    3.43
   2   2 -10  162.42    3.63
  -2  -2  10  159.18    3.50
  -2  -2  10  153.42    3.37
  -2   2  10  155.10    3.63
  -2   2  10  166.82    3.89
   2  -2 -10  150.50    3.63
   2  -2 -10  161.32    3.82
   2   2  -9   37.37    1.30
   2   2  -9   37.43    1.30
  -2  -2   9   38.99    1.30
  -2  -2   9   36.59    1.23
  -2   2   9   37.56    1.49
  -2   2   9   36.78    1.49
   2  -2  -9   40.54    1.55
   2  -2  -9   36.52    1.55
   2   2  -8    0.84    0.58
   2   2  -8    0.26    0.65
  -2  -2   8    0.52    0.65
  -2  -2   8    0.97    0.58
  -2   2   8    0.65    0.84
  -2   2   8    1.10    0.84
   2  -2  -8    2.01    0.84
   2  -2  -8    0.06    0.84
   2   2  -7    0.91    0.58
   2   2  -7    1.04    0.58
  -2  -2   7    1.94    0.58
  -2  -2   7    0.65    0.58
  -2   2   7    2.14    0.84
  -2   2   7    0.91    0.84
   2  -2  -7    2.14    0.84
   2  -2  -7    0.58    0.84
   2   2  -6   26.42    0.91
  -2  -2   6   28.04    0.91
  -2  -2   6   26.29    0.84
  -2   2   6   28.95    1.17
  -2   2   6   27.01    1.23
   2  -2  -6   29.92    1.23
   2  -2  -6   25.90    1.17
   2   2  -5 2331.37   44.62
   2   2  -5 2462.84   47.08
  -2  -2   5 2392.25   45.79
  -2  -2   5 2418.80   46.24
  -2   2   5 2403.26   46.11
  -2   2   5 2321.01   44.56
   2  -2  -5 2322.31   44.62
   2  -2  -5 2379.94   45.66
   2   2  -4  479.62    9.26
   2   2  -4  498.46    9.65
  -2  -2   4  488.42    9.46
  -2  -2   4  479.49    9.26
  -2   2   4  473.40    9.39
  -2   2   4  459.93    9.13
   2  -2  -4  460.38    9.13
   2  -2  -4  463.55    9.20
   2   2  -3 2394.84   45.79
   2   2  -3 2299.64   43.97
  -2  -2   3 2444.70   46.76
   2   2  -2 1032.93   19.75
   2   2  -2 1041.99   19.95
  -2  -2   2  988.24   18.91
  -2  -2   2 1007.02   19.30
  -2   2   2  994.07   19.17
  -2   2   2 1037.46   19.95
   2  -2  -2 1016.09   19.56
   2  -2  -2 1018.68   19.62
   2   2  -1   87.43    1.81
   2   2  -1   87.94    1.81
  -2  -2   1   86.91    1.81
  -2  -2   1   88.72    1.81
  -2   2   1   87.62    1.88
  -2   2   1   87.88    1.94
   2  -2  -1   90.53    1.94
   2  -2  -1   89.50    1.94
   2   2   0  123.50    2.53
   2   2   0  118.90    2.46
  -2  -2   0  119.35    2.46
  -2  -2   0  122.59    2.53
  -2   2   0  121.43    2.53
  -2   2   0  124.73    2.53
   2  -2   0  127.19    2.59
   2  -2   0  123.89    2.53
   2   2   1 1493.37   28.62
   2   2   1 1464.23   28.04
  -2  -2  -1 1552.95   29.73
  -2  -2  -1 1532.88   29.34
  -2   2  -1 1508.92   28.82
  -2   2  -1 1514.10   28.95
   2  -2   1 1572.38   30.05
   2  -2   1 1556.19   29.73
   2   2   2  283.20    5.70
   2   2   2  283.13    5.70
  -2  -2  -2  272.71    5.50
  -2  -2  -2  287.60    5.76
  -2   2  -2  289.87    5.63
   2  -2   2  290.90    5.63
   2  -2   2  278.79    5.38
   2   2   3  873.62   16.97
   2   2   3  861.96   16.71
  -2  -2  -3  871.03   16.97
  -2  -2  -3  894.34   17.36
  -2   2  -3  881.39   17.03
   2  -2   3  920.24   17.81
   2  -2   3  902.11   17.42
   2   2   4 4270.30   81.60
  -2  -2  -4 4121.35   78.75
  -2   2  -4 4037.16   77.32
  -2   2  -4 4404.35   84.32
   2  -2   4 4253.46   81.47
   2  -2   4 4342.83   83.15
   2   2   5 3934.19   75.25
   2   2   5 3961.39   75.77
  -2  -2  -5 3954.92   75.64
  -2  -2  -5 3980.82   76.16
  -2   2  -5 3966.57   75.83
  -2   2  -5 3997.01   76.42
   2  -2   5 3987.94   76.22
   2  -2   5 3994.42   76.35
   2   2   6    3.11    0.78
   2   2   6    3.89    0.84
  -2  -2  -6    5.38    0.91
  -2  -2  -6    5.05    0.84
  -2   2  -6    4.14    0.52
  -2   2  -6    5.12    0.58
   2  -2   6    4.14    0.52
   2  -2   6    5.50    0.52
   2   2   7   43.13    1.55
  -2  -2  -7   47.47    1.62
  -2   2  -7   46.50    1.23
  -2   2  -7   47.79    1.30
   2  -2   7   45.27    1.23
   2  -2   7   49.09    1.30
   2   2   8   34.58    1.42
   2   2   8   34.52    1.42
  -2  -2  -8   34.06    1.42
  -2  -2  -8   36.59    1.42
  -2   2  -8   35.49    1.17
  -2   2  -8   33.55    1.10
   2  -2   8   32.57    1.10
   2  -2   8   34.97    1.10
   2   2   9 1468.77   28.56
   2   2   9 1454.52   28.30
  -2  -2  -9 1465.53   28.49
  -2  -2  -9 1495.32   29.08
  -2   2  -9 1468.12   28.37
  -2   2  -9 1464.88   28.24
   2  -2   9 1481.07   28.56
   2  -2   9 1461.64   28.24
   2   2  10  373.73    7.77
   2   2  10  397.30    8.29
  -2  -2 -10  384.29    8.03
  -2  -2 -10  382.47    8.03
  -2   2 -10  378.20    7.71
  -2   2 -10  384.74    7.77
   2  -2  10  384.87    7.77
   2  -2  10  384.87    7.77
   2   2  11  125.12    3.17
   2   2  11  123.95    3.17
  -2  -2 -11  128.03    3.24
  -2  -2 -11  126.02    3.17
  -2   2 -11  121.88    2.85
  -2   2 -11  125.57    2.98
   2  -2  11  128.61    2.98
   2  -2  11  125.51    2.98
   2   2  12   13.60    1.10
   2   2  12   12.63    1.10
  -2  -2 -12   13.28    1.17
  -2  -2 -12   14.57    1.04
  -2   2 -12   12.24    0.97
  -2   2 -12   11.33    0.91
   2  -2  12   12.95    0.97
   2  -2  12   11.98    0.91
   2   2  13   33.68    1.55
   2   2  13   38.14    1.68
  -2  -2 -13   38.08    1.62
  -2  -2 -13   34.32    1.62
   2   2  14  159.89    4.02
   2   2  14  160.93    4.02
  -2  -2 -14  158.73    3.95
  -2  -2 -14  156.72    3.95
  -2   2 -14  164.69    3.82
  -2   2 -14  156.98    3.76
   2  -2  14  159.96    3.76
   2  -2  14  159.83    3.76
   2   2  15   17.42    1.42
   2   2  15   18.72    1.42
  -2  -2 -15   18.33    1.42
  -2  -2 -15   18.85    1.30
  -2   2 -15   16.97    1.30
  -2   2 -15   16.90    1.17
   2  -2  15   18.59    1.23
   2  -2  15   20.08    1.30
  -2   2 -16  110.74    3.04
  -2   2 -16  104.65    2.98
   2  -2  16  105.95    2.91
   2  -2  16  105.88    2.91
   2   2  17   75.77    2.72
   2   2  17   80.69    2.72
  -2  -2 -17   75.83    2.59
  -2  -2 -17   75.83    2.72
  -2   2 -17   80.37    2.59
   2  -2  17   74.86    2.53
   2  -2  17   73.57    2.40
   2   2  18    0.00    1.10
   2   2  18    0.91    1.30
  -2  -2 -18   -0.58    1.04
  -2  -2 -18    1.94    1.30
  -2   2 -18    1.04    1.10
  -2   2 -18    1.42    1.23
   2  -2  18    0.45    1.17
   2  -2  18   -0.39    1.04
   2   2  19    9.84    1.55
   2   2  19   11.72    1.42
  -2  -2 -19    8.48    1.55
  -2  -2 -19   11.40    1.36
  -2   2 -19   11.33    1.36
  -2   2 -19   10.56    1.62
   2  -2  19   12.11    1.36
   2  -2  19    9.13    1.49
   2   2  20   10.10    1.68
   2   2  20    8.61    1.36
  -2  -2 -20    8.55    1.30
  -2  -2 -20    7.38    1.62
  -2   2 -20    8.03    1.30
  -2   2 -20   10.23    1.55
   2  -2  20    4.40    1.55
   2  -2  20    8.74    1.36
   2   2  21   22.73    1.68
   2   2  21   17.36    1.88
  -2  -2 -21   22.15    1.62
  -2  -2 -21   17.42    2.01
   2  -2  21   20.85    1.62
   2  -2  21   17.81    1.94
  -2   2 -22   12.76    1.75
  -2   2 -22   13.92    1.42
   2   2  23   75.25    3.69
   2   2  23   77.06    2.85
  -2  -2 -23   72.08    3.56
  -2  -2 -23   75.25    2.91
   2   2  24    8.48    1.49
   2   2  24    8.16    1.88
  -2  -2 -24    4.34    1.62
  -2   4  23    2.46    1.23
  -2   4  23    1.04    1.68
   2  -4 -23    2.91    1.62
  -2   4  22    2.27    1.23
  -2   4  22    2.59    1.62
   2  -4 -22    0.84    1.49
   2  -4 -22    1.75    1.10
  -2   4  21    7.32    1.36
  -2   4  21    7.90    1.68
   2  -4 -21    3.11    1.49
   2  -4 -21    8.29    1.30
   2   4 -20   37.30    1.81
   2   4 -20   39.18    2.07
  -2  -4  20   39.24    2.14
  -2  -4  20   38.08    1.88
   2   4 -19    3.43    1.17
   2   4 -19    2.27    1.23
  -2  -4  19    3.69    1.10
  -2  -4  19    2.72    1.30
  -2   4  19    4.27    1.42
  -2   4  19    4.08    1.30
   2  -4 -19    2.33    1.36
   2  -4 -19    2.40    1.17
   2   4 -18    5.96    1.17
   2   4 -18    4.60    1.17
  -2  -4  18    4.79    1.23
  -2  -4  18    6.22    1.10
  -2   4  18    3.89    1.36
  -2   4  18    5.31    1.30
   2  -4 -18    6.54    1.42
   2  -4 -18    8.35    1.30
   2   4 -17  119.87    3.17
   2   4 -17  119.22    3.17
  -2  -4  17  116.63    3.11
  -2   4  17  111.00    3.24
  -2   4  17  112.81    3.37
   2  -4 -17  112.29    3.37
   2  -4 -17  118.25    3.30
  -2  -4  16   15.22    1.17
  -2   4  16   17.03    1.42
  -2   4  16   16.51    1.49
   2  -4 -16   16.71    1.55
   2  -4 -16   17.55    1.42
   2   4 -15    1.75    0.91
   2   4 -15    0.97    0.91
  -2  -4  15    0.84    0.84
  -2  -4  15    1.75    0.91
  -2   4  15    0.78    1.10
  -2   4  15    1.88    1.04
   2  -4 -15    1.68    0.97
   2  -4 -15    1.10    1.10
   2   4 -14   58.54    1.81
  -2  -4  14   53.56    1.68
  -2  -4  14   55.50    1.75
  -2   4  14   60.62    2.20
  -2   4  14   53.69    2.07
   2  -4 -14   56.28    2.07
   2  -4 -14   54.79    2.14
  -2  -4  13  111.84    2.66
  -2  -4  13  112.49    2.66
  -2   4  13  116.18    3.11
  -2   4  13  117.86    3.24
   2  -4 -13  113.65    3.11
   2  -4 -13  115.99    3.24
   2   4 -12  152.96    3.37
   2   4 -12  150.96    3.37
  -2  -4  12  153.42    3.37
  -2  -4  12  154.58    3.43
  -2   4  12  145.97    3.76
  -2   4  12  141.76    3.56
   2  -4 -12  149.27    3.76
   2  -4 -12  151.41    3.76
   2   4 -11   66.19    1.68
   2   4 -11   65.47    1.68
  -2  -4  11   69.49    1.75
  -2  -4  11   69.10    1.68
  -2   4  11   70.91    2.27
  -2   4  11   67.48    2.14
   2  -4 -11   73.24    2.33
   2  -4 -11   70.26    2.20
   2   4 -10  206.91    4.27
   2   4 -10  212.41    4.34
  -2  -4  10  217.72    4.47
  -2  -4  10  213.58    4.40
  -2   4  10  204.51    4.66
  -2   4  10  211.05    4.86
   2  -4 -10  217.92    4.99
   2  -4 -10  212.28    4.79
   2   4  -9  360.84    7.19
   2   4  -9  338.50    6.74
  -2  -4   9  340.77    6.74
  -2  -4   9  330.80    6.54
  -2   4   9  346.40    7.38
  -2   4   9  332.67    7.12
   2  -4  -9  341.87    7.32
   2  -4  -9  344.33    7.32
   2   4  -8   34.39    0.97
  -2  -4   8   32.96    0.91
  -2   4   8   35.29    1.55
   2  -4  -8   31.93    1.49
   2  -4  -8   36.46    1.55
   2   4  -7   61.33    1.36
   2   4  -7   58.03    1.30
  -2  -4   7   57.18    1.30
  -2  -4   7   57.38    1.30
  -2   4   7   57.70    1.88
  -2   4   7   55.24    1.88
   2  -4  -7   56.92    1.88
   2  -4  -7   56.28    1.88
   2   4  -6  781.01   15.09
   2   4  -6  762.23   14.77
  -2  -4   6  801.09   15.54
  -2  -4   6  786.19   15.22
  -2   4   6  790.72   15.67
  -2   4   6  778.42   15.41
   2   4  -5 1988.79   38.27
   2   4  -5 1962.89   37.76
  -2  -4   5 1957.06   37.69
  -2  -4   5 1966.12   37.88
   2   4  -4 1970.01   37.76
   2   4  -4 1982.96   38.01
  -2  -4   4 2023.76   38.79
  -2  -4   4 1995.91   38.27
   2  -4  -4 1997.21   38.47
   2  -4  -4 1986.85   38.27
   2   4  -3 1091.86   20.98
   2   4  -3 1093.15   21.05
  -2  -4   3 1080.20   20.79
  -2  -4   3 1133.95   21.76
  -2   4   3 1068.55   20.79
  -2   4   3 1062.07   20.66
   2  -4  -3 1102.22   21.37
   2  -4  -3 1057.54   20.53
   2   4  -2  174.08    3.56
   2   4  -2  172.91    3.56
  -2  -4   2  172.13    3.56
  -2  -4   2  171.61    3.50
  -2   4   2  178.74    3.89
  -2   4   2  174.14    3.76
   2  -4  -2  179.84    3.89
   2  -4  -2  177.12    3.82
   2   4  -1  522.62   10.23
   2   4  -1  528.25   10.36
  -2  -4   1  516.79   10.10
  -2  -4   1  521.52   10.17
  -2   4   1  510.57   10.10
  -2   4   1  521.26   10.30
   2  -4  -1  515.23   10.17
   2  -4  -1  522.29   10.30
   2   4   0 1917.55   36.78
   2   4   0 1957.06   37.56
  -2  -4   0 1884.53   36.14
  -2  -4   0 1935.69   37.11
  -2   4   0 1892.95   36.27
  -2   4   0 1928.56   36.98
   2  -4   0 1944.11   37.24
   2  -4   0 1889.06   36.20
   2   4   1  476.44    9.52
   2   4   1  465.95    9.26
  -2  -4  -1  470.48    9.33
  -2  -4  -1  479.49    9.52
  -2   4  -1  481.82    9.46
  -2   4  -1  462.32    9.07
   2  -4   1  495.42    9.65
   2  -4   1  468.80    9.20
   2   4   2  716.90   14.05
   2   4   2  713.01   14.05
  -2  -4  -2  719.49   14.12
  -2  -4  -2  704.59   13.79
  -2   4  -2  702.65   13.60
  -2   4  -2  707.83   13.66
   2  -4   2  715.60   13.79
   2  -4   2  702.65   13.53
   2   4   3 1839.84   35.42
   2   4   3 1838.55   35.49
  -2  -4  -3 1847.61   35.62
  -2  -4  -3 1871.57   36.01
  -2   4  -3 1922.74   36.85
  -2   4  -3 1883.23   36.14
   2  -4   3 1839.84   35.29
   2  -4   3 1912.37   36.65
   2   4   4 3017.19   57.90
   2   4   4 3025.60   58.09
  -2  -4  -4 2918.75   56.02
  -2  -4  -4 2902.56   55.69
  -2   4  -4 2988.04   59.64
   2   4   6  984.36   19.36
   2   4   6  962.99   18.91
  -2  -4  -6  988.89   19.43
  -2  -4  -6  972.05   19.04
   2   4   7  157.95    3.69
   2   4   7  175.50    4.08
  -2  -4  -7  165.01    3.82
  -2  -4  -7  167.66    3.95
   2   4   8  151.09    3.63
   2   4   8  162.61    3.89
  -2  -4  -8  162.22    3.89
  -2  -4  -8  167.66    4.02
  -2   4  -8  167.86    3.37
  -2   4  -8  161.51    3.24
   2  -4   8  164.10    3.30
   2  -4   8  163.78    3.30
   2   4   9  284.75    6.15
   2   4   9  283.59    6.22
  -2  -4  -9  296.54    6.41
  -2  -4  -9  281.71    6.15
  -2   4  -9  288.05    5.70
  -2   4  -9  297.44    5.89
   2  -4   9  303.27    6.02
   2  -4   9  303.60    6.02
   2   4  10  209.05    4.79
   2   4  10  217.85    4.99
  -2  -4 -10  210.02    4.86
  -2  -4 -10  213.00    4.79
  -2   4 -10  217.08    4.40
  -2   4 -10  211.12    4.34
   2  -4  10  214.81    4.34
   2  -4  10  224.07    4.53
   2   4  11    6.93    1.04
   2   4  11    5.05    0.97
  -2  -4 -11    5.63    1.04
  -2  -4 -11    3.95    0.91
  -2   4 -11    4.79    0.65
  -2   4 -11    5.18    0.65
   2  -4  11    4.02    0.65
   2  -4  11    3.17    0.65
   2   4  12   27.91    1.49
   2   4  12   25.65    1.42
  -2  -4 -12   29.98    1.62
  -2  -4 -12   28.04    1.42
  -2   4 -12   26.36    1.04
  -2   4 -12   26.10    1.10
   2  -4  12   26.88    1.04
   2  -4  12   26.68    1.04
   2   4  13  207.56    4.92
   2   4  13  205.03    4.86
  -2  -4 -13  206.84    4.86
  -2  -4 -13  208.40    4.99
  -2   4 -13  219.21    4.66
  -2   4 -13  212.54    4.60
   2  -4  13  212.03    4.53
   2  -4  13  213.51    4.53
   2   4  14   41.06    1.88
   2   4  14   36.85    1.81
  -2  -4 -14   41.06    1.94
  -2  -4 -14   39.44    1.75
  -2   4 -14   40.09    1.49
  -2   4 -14   37.04    1.49
   2  -4  14   39.50    1.42
   2  -4  14   38.21    1.36
   2   4  15   54.72    2.20
   2   4  15   54.20    2.14
  -2  -4 -15   54.01    2.27
  -2  -4 -15   59.39    2.20
  -2   4 -15   54.92    1.88
  -2   4 -15   52.97    1.75
   2  -4  15   51.48    1.81
   2  -4  15   54.66    1.75
   2   4  16  236.96    5.70
   2   4  16  239.87    5.63
  -2  -4 -16  240.00    5.83
  -2  -4 -16  233.72    5.50
  -2   4 -16  240.39    5.31
  -2   4 -16  243.69    5.50
   2  -4  16  245.70    5.38
   2  -4  16  240.71    5.31
   2   4  17   86.84    2.91
   2   4  17   84.77    2.78
  -2  -4 -17   84.32    2.91
  -2  -4 -17   89.18    2.85
  -2   4 -17   87.88    2.78
   2   4  18   17.49    1.68
   2   4  18   17.61    1.62
  -2  -4 -18   14.18    1.62
  -2  -4 -18   15.93    1.49
  -2   4 -18   17.03    1.36
  -2   4 -18   19.17    1.55
   2  -4  18   18.33    1.55
   2  -4  18   19.75    1.36
   2   4  19    5.18    1.49
   2   4  19    6.35    1.30
  -2  -4 -19    6.67    1.30
  -2  -4 -19    7.90    1.55
  -2   4 -19    5.63    1.36
  -2   4 -19    6.02    1.17
   2  -4  19    4.40    1.36
   2  -4  19    6.09    1.17
   2   4  20   25.32    2.01
   2   4  20   23.51    2.07
  -2  -4 -20   25.90    1.88
  -2  -4 -20   27.01    2.07
   2   4  21   12.05    1.88
   2   4  21   14.12    1.55
  -2  -4 -21   10.62    1.75
  -2  -4 -21   14.18    1.49
   2   4  22    2.72    1.30
   2   4  22   -0.84    1.68
  -2  -4 -22    0.97    1.75
  -2  -4 -22    3.04    1.10
   2   4  23   11.85    1.62
   2   4  23   11.40    1.94
  -2  -4 -23   11.27    1.81
  -2   6  22    4.60    1.81
  -2   6  22    4.86    1.36
   2  -6 -22    3.89    1.88
  -2   6  21    9.33    1.36
  -2   6  21   10.30    1.81
  -2   6  20   37.04    2.20
   2  -6 -20   46.63    2.46
   2  -6 -20   41.06    2.14
  -2   6  19   -1.62    1.36
  -2   6  19    1.36    1.23
   2  -6 -19   -0.13    1.30
   2  -6 -19    0.13    1.10
  -2   6  18   91.64    3.24
  -2   6  18   82.50    2.91
   2  -6 -18   89.30    3.11
   2  -6 -18   83.61    2.91
  -2   6  17   73.24    2.72
  -2   6  17   75.45    2.85
   2  -6 -17   75.06    2.85
   2  -6 -17   71.24    2.59
  -2   6  16   32.19    1.88
  -2   6  16   24.29    1.75
   2  -6 -16   27.13    1.68
   2  -6 -16   26.88    1.81
  -2  -6  15   10.81    0.58
  -2   6  15   12.69    1.42
  -2   6  15   11.07    1.30
   2  -6 -15   13.28    1.42
   2  -6 -15   13.60    1.36
   2   6 -14   73.57    1.68
  -2   6  14   73.44    2.53
  -2   6  14   73.37    2.53
   2  -6 -14   71.24    2.53
   2  -6 -14   77.39    2.59
   2   6 -13   19.10    0.58
  -2   6  13   19.17    1.49
  -2   6  13   20.59    1.49
   2  -6 -13   21.89    1.49
   2  -6 -13   19.36    1.36
  -2   6  12   61.85    2.20
  -2   6  12   61.65    2.27
   2  -6 -12   61.39    2.14
   2  -6 -12   64.70    2.27
  -2   6  10   31.28    1.62
  -2   6  10   30.83    1.55
   2  -6 -10   35.42    1.62
   2  -6 -10   33.35    1.62
  -2   6   9    3.50    1.04
  -2   6   9    2.07    0.97
   2  -6  -9    3.43    0.97
   2  -6  -9    1.30    0.91
  -2   6   8  603.18   12.30
  -2   6   8  614.19   12.50
   2  -6  -8  626.36   12.76
   2  -6  -8  605.25   12.30
   2   6  -7  246.67    5.18
  -2   6   7  247.32    5.50
  -2   6   7  251.46    5.57
   2  -6  -7  244.60    5.44
   2  -6  -7  238.51    5.31
   2   6  -6  465.11    9.07
   2   6  -6  460.83    9.00
  -2  -6   6  446.13    8.74
  -2  -6   6  478.84    9.39
  -2   6   6  465.56    9.65
  -2   6   6  459.99    9.52
   2  -6  -6  477.41    9.78
   2  -6  -6  456.95    9.46
   2   6  -5  145.71    3.04
   2   6  -5  147.85    3.11
  -2  -6   5  149.08    3.04
  -2  -6   5  141.70    2.91
  -2   6   5  146.03    3.56
  -2   6   5  145.26    3.56
   2  -6  -5  149.08    3.56
   2  -6  -5  150.57    3.63
   2   6  -4  164.94    3.50
   2   6  -4  160.86    3.37
  -2  -6   4  161.25    3.37
  -2  -6   4  165.33    3.43
  -2   6   4  167.21    3.89
  -2   6   4  157.37    3.69
   2  -6  -4  166.05    3.82
   2  -6  -4  165.72    3.82
   2   6  -3   93.71    2.20
   2   6  -3   93.84    2.14
  -2  -6   3   94.03    2.14
  -2  -6   3   89.89    2.07
  -2   6   3   98.82    2.59
  -2   6   3   89.37    2.40
   2  -6  -3   92.02    2.40
   2  -6  -3   95.97    2.46
   2   6  -2  838.00   16.32
   2   6  -2  848.36   16.58
  -2  -6   2  814.69   15.87
  -2  -6   2  862.61   16.77
  -2   6   2  807.56   15.93
   2  -6  -2  847.71   16.64
   2   6  -1    6.48    0.84
   2   6  -1    7.58    0.78
  -2  -6   1    4.66    0.78
  -2  -6   1    6.22    0.78
  -2   6   1    7.06    0.91
  -2   6   1    6.28    0.84
   2  -6  -1    7.77    0.84
   2  -6  -1    6.74    0.84
   2   6   0    6.86    0.84
   2   6   0    6.41    0.91
  -2  -6   0    7.06    0.84
  -2  -6   0    5.89    0.84
  -2   6   0    7.32    0.91
  -2   6   0    5.44    0.78
   2  -6   0    6.86    0.84
   2  -6   0    6.09    0.78
   2   6   1   36.65    1.42
   2   6   1   38.79    1.36
  -2  -6  -1   37.37    1.36
  -2  -6  -1   36.33    1.36
  -2   6  -1   37.95    1.30
  -2   6  -1   37.11    1.23
   2  -6   1   37.69    1.23
   2  -6   1   39.37    1.30
  -2   6  -2  123.69    2.78
  -2   6  -2  121.04    2.72
   2  -6   2  128.03    2.78
   2  -6   2  125.96    2.78
   2   6   3    3.82    0.91
   2   6   3    3.04    0.97
  -2  -6  -3    3.82    0.84
  -2  -6  -3    4.34    0.91
  -2   6  -3    3.30    0.65
  -2   6  -3    5.12    0.58
   2  -6   3    4.02    0.58
   2  -6   3    4.14    0.58
   2   6   4   56.92    1.88
   2   6   4   61.59    2.01
  -2  -6  -4   60.87    1.94
  -2  -6  -4   61.20    1.94
  -2   6  -4   62.17    1.49
  -2   6  -4   60.75    1.42
   2  -6   4   63.08    1.49
   2  -6   4   58.87    1.36
   2   6   5   13.34    1.23
   2   6   5   16.64    1.23
  -2  -6  -5   12.69    1.10
  -2  -6  -5   15.15    1.23
  -2   6  -5   13.28    0.52
  -2   6  -5   13.73    0.58
   2  -6   5   15.48    0.52
   2   6   7  209.56    4.79
   2   6   7  201.73    4.66
  -2  -6  -7  204.19    4.66
  -2  -6  -7  205.74    4.66
   2   6   8  118.32    3.11
   2   6   8  115.66    3.04
   2   6   9  153.35    3.82
   2   6   9  154.26    3.82
  -2  -6  -9  152.38    3.76
  -2  -6  -9  159.44    3.95
   2   6  10  225.56    5.18
   2   6  10  240.00    5.50
  -2  -6 -10  226.01    5.25
  -2  -6 -10  228.47    5.25
   2   6  12  246.74    5.76
   2   6  12  243.56    5.70
  -2  -6 -12  241.10    5.57
  -2  -6 -12  244.99    5.70
   2   6  13   51.87    2.14
   2   6  13   53.95    2.14
  -2  -6 -13   55.31    2.14
  -2  -6 -13   54.14    2.20
   2   6  14   46.11    2.01
   2   6  14   47.66    2.07
  -2  -6 -14   49.28    2.07
  -2  -6 -14   51.48    2.20
   2   6  15   72.08    2.53
   2   6  15   72.14    2.59
  -2  -6 -15   73.37    2.53
  -2  -6 -15   74.02    2.66
   2   6  16  126.02    3.63
   2   6  16  128.68    3.76
  -2  -6 -16  125.18    3.56
  -2  -6 -16  116.37    3.56
   2   6  17    1.36    1.30
   2   6  17    0.26    1.17
  -2  -6 -17    1.81    1.17
  -2  -6 -17    1.10    1.36
   2   6  18    2.01    1.23
   2   6  18    2.91    1.36
  -2  -6 -18    2.27    1.17
  -2  -6 -18    1.30    1.30
   2   6  19   42.22    2.14
   2   6  19   41.77    2.40
  -2  -6 -19   44.17    2.20
  -2  -6 -19   41.77    2.27
   2   6  20  139.75    4.08
   2   6  20  146.42    4.53
  -2  -6 -20  139.30    4.02
  -2  -6 -20  141.37    4.21
   2   6  21    8.61    1.42
   2   6  21    6.41    1.75
  -2  -6 -21    8.55    1.88
  -2  -6 -21    6.61    1.30
  -2   8  20    7.19    1.42
   2  -8 -20    5.12    1.36
  -2   8  19    7.12    1.42
  -2   8  19    8.74    1.62
   2  -8 -19    6.61    1.36
   2  -8 -19    5.44    1.49
  -2   8  18    1.04    1.23
  -2   8  18    0.26    1.42
   2  -8 -18    1.49    1.23
   2  -8 -18    1.94    1.17
  -2   8  17   54.92    2.40
  -2   8  17   58.48    2.66
   2  -8 -17   51.94    2.40
   2  -8 -17   56.60    2.40
  -2   8  16    0.06    1.30
  -2   8  16   -0.78    1.17
   2  -8 -16   -0.91    1.17
   2  -8 -16   -0.13    1.17
  -2   8  15   -1.36    1.30
  -2   8  15   -0.78    1.23
   2  -8 -15   -0.26    1.23
   2  -8 -15   -0.97    1.17
  -2   8  14    9.00    1.42
  -2   8  14    9.20    1.36
   2  -8 -14   10.17    1.30
   2  -8 -14    9.58    1.36
  -2   8  13  115.14    3.30
  -2   8  13  117.93    3.43
   2  -8 -13  114.69    3.30
   2  -8 -13  115.53    3.37
  -2   8  12    4.47    1.17
  -2   8  12    4.02    1.23
   2  -8 -12    3.37    1.10
   2  -8 -12    4.86    1.17
  -2   8  11  157.56    4.08
  -2   8  11  157.63    4.08
   2  -8 -11  150.50    3.95
   2  -8 -11  159.76    4.08
  -2   8  10   29.60    1.62
  -2   8  10   29.14    1.68
   2  -8 -10   30.70    1.62
   2  -8 -10   32.51    1.68
   2  -8  -9  111.26    3.04
   2  -8  -9  112.10    3.17
  -2   8   8   26.62    1.55
  -2   8   8   26.29    1.55
   2  -8  -8   27.26    1.49
   2  -8  -8   27.72    1.49
   2   8  -7   34.45    0.91
   2   8  -7   35.04    1.04
  -2  -8   7   32.64    0.84
  -2  -8   7   35.42    0.91
  -2   8   7   34.78    1.68
  -2   8   7   34.78    1.68
   2  -8  -7   37.11    1.68
   2  -8  -7   32.64    1.55
   2   8  -6    0.65    0.52
   2   8  -6    0.26    0.65
  -2  -8   6    0.52    0.45
  -2  -8   6    1.10    0.52
  -2   8   6   -0.06    0.97
  -2   8   6    0.13    0.91
   2  -8  -6   -0.26    0.84
   2  -8  -6   -0.19    0.91
   2   8  -5  366.41    7.45
   2   8  -5  356.83    7.19
  -2  -8   5  382.54    7.64
  -2   8   5  355.92    7.64
  -2   8   5  356.96    7.71
   2  -8  -5  381.31    8.10
   2  -8  -5  360.46    7.71
   2   8  -4    0.13    0.65
   2   8  -4   -0.91    0.78
  -2  -8   4    0.19    0.58
  -2  -8   4    0.32    0.71
  -2   8   4    1.23    1.04
  -2   8   4   -1.36    0.91
   2  -8  -4   -0.78    0.84
   2  -8  -4   -0.84    0.91
   2   8  -3   96.04    2.40
   2   8  -3   91.70    2.40
  -2  -8   3   97.14    2.33
  -2  -8   3   93.25    2.27
  -2   8   3   92.67    2.59
  -2   8   3   93.58    2.66
   2  -8  -3   96.10    2.59
   2   8  -2    0.39    0.91
   2   8  -2    1.62    0.78
  -2  -8   2    1.55    0.71
  -2  -8   2    1.94    0.71
  -2   8   2    0.58    0.91
  -2   8   2    1.42    1.04
   2  -8  -2    1.75    0.84
   2  -8  -2    0.52    0.84
  -2  -8   1  135.15    3.24
  -2   8   1  132.63    3.24
  -2   8   1  140.92    3.43
   2  -8  -1  137.55    3.30
   2  -8  -1  140.92    3.37
   2   8   0  221.67    4.99
   2   8   0  205.74    4.60
  -2  -8   0  210.47    4.60
  -2  -8   0  216.62    4.73
  -2   8   0  210.86    4.79
   2   8   1  127.64    3.24
   2   8   1  123.89    3.11
  -2  -8  -1  129.33    3.17
  -2  -8  -1  130.56    3.17
  -2   8  -1  123.24    2.98
  -2   8  -1  128.16    3.17
   2  -8   1  127.84    3.04
   2  -8   1  124.28    2.91
   2   8   2   46.89    1.81
   2   8   2   46.82    1.75
  -2  -8  -2   47.21    1.68
  -2  -8  -2   50.64    1.75
  -2   8  -2   44.30    1.49
  -2   8  -2   44.23    1.62
   2  -8   2   45.72    1.42
   2  -8   2   49.74    1.55
   2   8   3  127.71    3.30
   2   8   3  126.28    3.24
  -2  -8  -3  133.15    3.30
  -2  -8  -3  135.61    3.37
  -2   8  -3  132.89    3.11
  -2   8  -3  128.55    2.98
   2  -8   3  134.18    3.04
   2  -8   3  131.20    2.98
   2   8   4  158.66    3.89
   2   8   4  152.45    3.69
  -2  -8  -4  160.86    3.82
  -2  -8  -4  153.16    3.69
  -2   8  -4  149.34    3.37
  -2   8  -4  153.94    3.37
   2  -8   4  161.32    3.50
   2  -8   4  150.63    3.24
   2   8   5 1041.99   20.66
   2   8   5 1104.81   21.89
  -2  -8  -5 1043.94   20.66
  -2  -8  -5 1078.91   21.31
  -2   8  -5 1133.31   22.02
  -2   8  -5 1093.80   21.18
   2  -8   5 1060.13   20.46
   2  -8   5 1104.16   21.37
   2   8   6  156.46    3.95
   2   8   6  148.24    3.76
  -2  -8  -6  150.44    3.69
  -2  -8  -6  158.92    3.89
  -2   8  -6  154.97    3.24
  -2   8  -6  157.17    3.24
   2  -8   6  149.92    3.04
   2  -8   6  157.95    3.24
   2   8   7    6.93    1.10
   2   8   7    4.47    1.04
  -2  -8  -7    3.89    0.91
  -2  -8  -7    6.80    1.04
   2   8   8    0.97    1.04
   2   8   8    2.91    1.04
  -2  -8  -8    1.23    0.91
  -2  -8  -8    2.72    1.04
   2   8   9  456.63    9.78
   2   8   9  430.46    9.20
  -2  -8  -9  428.78    9.13
  -2  -8  -9  432.53    9.20
   2   8  10   27.01    1.62
   2   8  10   25.71    1.55
  -2  -8 -10   31.34    1.68
  -2  -8 -10   27.59    1.55
   2   8  11   21.95    1.55
   2   8  11   19.62    1.49
  -2  -8 -11   20.72    1.49
  -2  -8 -11   19.17    1.42
   2   8  12   83.74    2.72
   2   8  12   81.27    2.66
  -2  -8 -12   87.10    2.72
  -2  -8 -12   83.09    2.72
   2   8  13  227.57    5.50
   2   8  13  229.06    5.50
  -2  -8 -13  236.83    5.70
  -2  -8 -13  238.45    5.70
   2   8  14   78.94    2.78
   2   8  14   86.33    2.91
  -2  -8 -14   77.45    2.72
  -2  -8 -14   87.23    2.85
   2   8  15   78.68    2.91
  -2  -8 -15   70.20    2.72
   2   8  16   10.62    1.49
   2   8  16   13.21    1.49
  -2  -8 -16   10.56    1.42
  -2  -8 -16   10.69    1.42
   2   8  17   24.61    2.01
   2   8  17   27.07    1.88
  -2  -8 -17   27.91    1.81
  -2  -8 -17   24.22    1.81
   2   8  18    1.88    1.23
   2   8  18    4.47    1.49
  -2  -8 -18    1.75    1.23
  -2  -8 -18    2.98    1.36
   2   8  19   13.21    1.55
   2   8  19   10.56    1.75
  -2  -8 -19   13.41    1.49
  -2  -8 -19   12.30    1.75
  -2  10  17   25.52    2.01
  -2  10  17   26.81    1.94
   2 -10 -17   24.48    1.88
   2 -10 -17   28.11    1.94
  -2  10  16    1.23    1.30
  -2  10  16    0.26    1.42
   2 -10 -16    2.72    1.23
   2 -10 -16    3.50    1.30
  -2  10  15    6.67    1.49
  -2  10  15    6.99    1.42
   2 -10 -15    7.06    1.42
   2 -10 -15    7.77    1.36
  -2  10  14   64.24    2.66
  -2  10  14   62.75    2.66
   2 -10 -14   66.70    2.66
   2 -10 -14   65.47    2.53
  -2  10  12   -0.39    1.23
  -2  10  12   -0.06    1.17
   2 -10 -12    1.75    1.17
   2 -10 -12   -1.23    1.10
  -2  10  11  106.08    3.30
  -2  10  11  103.16    3.24
   2 -10 -11  105.95    3.24
   2 -10 -11   99.80    3.04
  -2  10  10   47.21    2.14
  -2  10  10   47.40    2.14
   2 -10 -10   47.66    2.01
   2 -10 -10   48.12    2.07
  -2  10   9   29.98    1.75
  -2  10   9   28.37    1.75
   2 -10  -9   30.83    1.68
   2 -10  -9   28.37    1.62
   2  10  -8    3.30    0.58
  -2  10   8    4.99    1.17
  -2  10   8    4.53    1.17
   2 -10  -8    4.08    1.10
   2 -10  -8    3.43    1.04
   2  10  -7   31.60    1.10
   2  10  -7   29.01    1.23
  -2 -10   7   29.47    0.97
  -2 -10   7   30.31    1.10
  -2  10   7   29.79    1.68
  -2  10   7   31.73    1.75
   2 -10  -7   35.29    1.75
   2 -10  -7   30.96    1.62
   2  10  -6  166.63    3.82
   2  10  -6  164.43    3.63
  -2 -10   6  161.06    3.50
  -2 -10   6  157.43    3.50
   2  10  -5    0.26    0.91
   2  10  -5   -0.58    0.78
  -2 -10   5    0.71    0.65
  -2 -10   5    0.71    0.78
  -2  10   5    0.19    0.97
  -2  10   5   -1.04    0.97
   2 -10  -5    0.45    0.91
   2 -10  -5   -0.13    0.91
   2  10  -4    3.37    0.84
   2  10  -4    3.11    0.84
  -2  10   4    3.24    1.04
  -2  10   4    3.43    1.04
   2 -10  -4    3.30    0.97
   2 -10  -4    3.11    0.97
   2  10  -3    5.83    0.91
  -2  10   3    7.97    1.10
  -2  10   3    6.22    1.10
   2 -10  -3    8.55    1.04
   2 -10  -3    9.52    1.04
   2  10  -2  170.25    4.02
   2  10  -2  170.64    3.95
  -2 -10   2  165.27    3.82
  -2 -10   2  171.16    3.95
  -2  10   2  167.15    4.14
  -2  10   2  172.72    4.21
   2 -10  -2  174.08    4.14
   2 -10  -2  170.38    4.08
   2  10  -1   43.65    1.68
   2  10  -1   43.13    1.68
  -2 -10   1   39.89    1.49
  -2 -10   1   42.16    1.62
  -2  10   1   45.20    1.81
  -2  10   1   37.30    1.62
   2 -10  -1   40.54    1.62
   2 -10  -1   42.74    1.62
   2  10   0    3.24    0.97
   2  10   0    3.76    0.91
  -2 -10   0    4.79    0.84
  -2 -10   0    3.24    0.84
  -2  10   0    3.24    0.97
  -2  10   0    4.40    0.97
   2 -10   0    2.07    0.84
   2 -10   0    3.76    0.84
   2  10   1    4.73    0.97
   2  10   1    4.14    0.97
  -2 -10  -1    4.34    0.91
  -2 -10  -1    4.66    0.84
  -2  10  -1    3.56    0.91
  -2  10  -1    4.92    0.91
   2 -10   1    4.34    0.84
   2 -10   1    5.05    0.84
   2  10   2   16.00    1.23
   2  10   2   13.15    1.30
  -2 -10  -2   14.96    1.17
  -2 -10  -2   13.99    1.10
  -2  10  -2   13.02    1.10
  -2  10  -2   12.76    1.10
   2 -10   2   13.15    0.97
   2 -10   2   13.15    1.04
   2  10   3  208.33    4.92
   2  10   3  210.15    5.05
  -2 -10  -3  205.48    4.79
  -2 -10  -3  208.72    4.86
  -2  10  -3  195.12    4.60
   2 -10   3  199.46    4.47
   2  10   4    0.97    1.04
   2  10   4   -0.45    0.97
  -2 -10  -4    0.84    0.91
  -2 -10  -4    0.65    0.84
  -2  10  -4    0.06    0.78
  -2  10  -4    0.84    0.78
   2 -10   4    0.91    0.84
   2 -10   4    0.06    0.71
   2  10   5   37.11    1.75
   2  10   5   36.98    1.81
  -2 -10  -5   39.37    1.75
  -2 -10  -5   38.14    1.68
  -2  10  -5   37.69    1.42
  -2  10  -5   34.32    1.49
   2 -10   5   36.46    1.23
   2 -10   5   34.39    1.30
   2  10   6   55.89    2.20
   2  10   6   53.36    2.27
  -2 -10  -6   58.87    2.14
  -2 -10  -6   58.03    2.27
  -2  10  -6   58.28    1.62
  -2  10  -6   58.74    1.75
   2 -10   6   58.35    1.49
   2 -10   6   55.50    1.55
   2  10   7   26.10    1.62
   2  10   7   24.29    1.55
  -2 -10  -7   26.16    1.55
  -2 -10  -7   27.85    1.55
  -2  10  -7   25.52    0.97
  -2  10  -7   23.25    0.91
   2  10   8    0.65    1.10
   2  10   8   -0.13    1.04
  -2 -10  -8   -1.81    0.97
  -2 -10  -8   -0.13    0.97
   2  10   9  179.71    4.66
   2  10   9  186.70    4.79
  -2 -10  -9  184.31    4.53
  -2 -10  -9  188.06    4.66
   2  10  10   14.57    1.49
   2  10  10   15.35    1.49
  -2 -10 -10   13.92    1.36
  -2 -10 -10   13.73    1.42
  -2 -10 -11    0.78    1.10
  -2 -10 -11   -0.65    1.10
   2  10  12  160.54    4.34
   2  10  12  157.76    4.34
  -2 -10 -12  150.89    4.08
  -2 -10 -12  166.43    4.40
   2  10  13   13.86    1.62
  -2 -10 -13   17.55    1.62
   2  10  14    7.06    1.42
   2  10  14    7.45    1.49
  -2 -10 -14    6.93    1.30
  -2 -10 -14    8.94    1.42
   2  10  15   27.98    1.94
   2  10  15   28.95    1.94
  -2 -10 -15   24.74    1.81
  -2 -10 -15   22.47    1.75
   2  10  16   82.89    3.17
   2  10  16   86.71    3.11
  -2 -10 -16   86.39    2.98
  -2 -10 -16   84.25    3.04
   2  10  17    1.94    1.49
   2  10  17   -0.39    1.23
  -2 -10 -17    1.42    1.23
  -2 -10 -17    0.97    1.30
  -2  12  15    7.58    1.49
  -2  12  15    6.35    1.62
   2 -12 -15    6.41    1.49
   2 -12 -15    6.48    1.49
   2 -12 -14   14.77    1.62
   2 -12 -14   14.18    1.55
  -2  12  13  122.20    3.82
  -2  12  13  126.67    3.89
   2 -12 -13  121.10    3.76
   2 -12 -13  128.81    3.69
  -2  12  12   30.50    1.94
  -2  12  12   27.13    2.01
   2 -12 -12   29.27    1.81
   2 -12 -12   28.17    1.88
  -2  12  11   16.45    1.75
  -2  12  11   21.11    1.75
   2 -12 -11   19.49    1.68
   2 -12 -11   18.59    1.62
  -2  12  10    4.14    1.49
   2 -12 -10    5.57    1.36
  -2  12   9   24.48    1.81
  -2  12   9   23.57    1.81
   2 -12  -9   23.38    1.68
   2 -12  -9   25.32    1.62
  -2 -12   8   36.07    1.10
  -2  12   8   36.27    2.07
  -2  12   8   40.67    2.14
   2 -12  -8   31.86    1.81
   2 -12  -8   34.39    1.81
   2  12  -7   40.73    1.55
   2  12  -7   37.24    1.68
  -2 -12   7   34.78    1.49
  -2 -12   7   40.41    1.36
  -2  12   7   36.98    2.01
  -2  12   7   38.40    2.01
   2 -12  -7   37.69    1.94
   2 -12  -7   39.31    1.88
   2  12  -6  190.14    4.53
   2  12  -6  196.16    4.47
  -2 -12   6  200.69    4.40
  -2 -12   6  196.42    4.60
  -2  12   6  203.48    5.18
  -2  12   6  211.70    5.31
   2 -12  -6  202.89    5.05
   2 -12  -6  194.41    4.79
   2  12  -5    3.56    0.97
   2  12  -5    5.05    1.17
  -2  12   5    3.50    1.23
  -2  12   5    4.60    1.23
   2 -12  -5    3.04    1.17
   2 -12  -5    5.18    1.10
   2  12  -4    1.94    0.97
   2  12  -4    0.71    0.97
  -2 -12   4    1.10    0.78
  -2 -12   4    0.00    0.84
  -2  12   4    0.71    1.17
  -2  12   4   -1.68    1.10
   2 -12  -4    1.30    1.04
   2 -12  -4    0.26    0.91
   2  12  -3   11.85    1.17
   2  12  -3    9.33    1.17
  -2 -12   3    9.52    0.97
  -2 -12   3    9.46    1.10
   2  12  -2   89.18    2.72
   2  12  -2   80.11    2.66
  -2 -12   2   86.78    2.46
  -2 -12   2   81.34    2.53
  -2  12   2   88.07    2.78
  -2  12   2   80.50    2.72
   2 -12  -2   80.11    2.66
   2 -12  -2   88.98    2.72
   2  12  -1   22.28    1.49
   2  12  -1   22.73    1.49
  -2  12   1   23.44    1.62
  -2  12   1   21.18    1.55
   2 -12  -1   21.89    1.42
   2 -12  -1   21.05    1.42
   2  12   0   13.47    1.30
   2  12   0   13.41    1.36
  -2 -12   0   14.38    1.30
  -2 -12   0   15.54    1.23
  -2  12   0   13.47    1.36
  -2  12   0   13.79    1.36
   2 -12   0   13.28    1.23
   2 -12   0   15.54    1.23
   2  12   1    0.32    1.04
   2  12   1   -0.32    1.04
  -2 -12  -1    1.04    0.97
  -2 -12  -1   -1.68    0.91
  -2  12  -1    0.06    1.04
  -2  12  -1   -0.13    0.97
   2 -12   1   -0.91    0.91
   2 -12   1    0.00    0.91
   2  12   2   55.50    2.33
   2  12   2   56.54    2.27
  -2 -12  -2   53.62    2.14
  -2 -12  -2   57.64    2.07
  -2  12  -2   52.52    2.20
  -2  12  -2   56.02    2.14
   2 -12   2   51.61    2.01
   2 -12   2   53.36    1.88
   2  12   3    2.14    1.23
  -2 -12  -3    2.07    1.04
  -2  12  -3    4.86    1.04
  -2  12  -3    2.46    1.04
   2 -12   3    4.53    0.97
   2 -12   3    4.27    0.91
   2  12   4  152.45    4.14
   2  12   4  154.58    4.21
  -2 -12  -4  146.81    3.95
  -2 -12  -4  148.24    3.82
  -2  12  -4  152.58    3.76
  -2  12  -4  141.70    3.76
   2 -12   4  150.57    3.56
   2 -12   4  146.42    3.63
   2  12   5   87.75    2.98
   2  12   5   85.48    2.91
  -2 -12  -5   85.68    2.66
  -2 -12  -5   86.58    2.85
  -2  12  -5   76.55    2.66
   2 -12   5   82.76    2.27
   2 -12   5   80.89    2.46
   2  12   6   14.44    1.49
   2  12   6   14.18    1.49
  -2 -12  -6   13.92    1.30
  -2 -12  -6   13.86    1.42
  -2  12  -6   13.21    1.30
  -2  12  -6   14.77    1.17
   2 -12   6   13.47    1.10
   2 -12   6   14.25    0.97
   2  12   7   49.93    2.27
   2  12   7   54.27    2.33
  -2 -12  -7   50.19    2.07
  -2 -12  -7   50.90    2.20
   2 -12   7   55.24    1.55
   2  12   8    8.94    1.42
   2  12   8    9.46    1.42
  -2 -12  -8   10.30    1.30
  -2 -12  -8    8.10    1.36
   2  12   9   27.01    1.88
   2  12   9   25.52    1.88
  -2 -12  -9   25.39    1.68
  -2 -12  -9   26.94    1.81
   2  12  11    2.72    1.36
   2  12  11    1.81    1.23
  -2 -12 -11    3.04    1.30
  -2 -12 -11    2.91    1.17
   2  12  12   15.41    1.68
   2  12  12   13.60    1.55
  -2 -12 -12   12.37    1.42
  -2 -12 -12   12.43    1.55
   2  12  13    9.13    1.49
   2  12  13   10.75    1.62
  -2 -12 -13    7.97    1.42
  -2 -12 -13    8.87    1.36
   2  12  14    9.78    1.55
   2  12  14   11.85    1.68
  -2 -12 -14   12.82    1.55
  -2 -12 -14   11.79    1.55
   2  12  15    1.49    1.30
   2  12  15    2.78    1.42
  -2  14  12    1.75    1.42
  -2  14  12    2.78    1.36
   2 -14 -12    1.88    1.30
   2 -14 -12    2.40    1.23
  -2  14  11   10.23    1.62
  -2  14  11    9.26    1.55
   2 -14 -11    8.87    1.49
   2 -14 -11    9.97    1.36
  -2  14  10   -0.97    1.30
  -2  14  10    0.13    1.36
   2 -14 -10    0.84    1.17
   2 -14 -10    1.62    1.23
  -2  14   9   19.49    1.81
  -2  14   9   18.26    1.75
   2 -14  -9   16.45    1.68
   2 -14  -9   19.95    1.62
  -2  14   8    4.08    1.42
  -2  14   8    1.49    1.36
   2 -14  -8    2.98    1.30
   2 -14  -8    1.42    1.23
   2  14  -7   25.52    1.55
  -2 -14   7   27.07    1.36
  -2 -14   7   22.60    1.55
  -2  14   7   20.98    2.07
  -2  14   7   24.61    2.01
   2 -14  -7   26.75    1.88
   2 -14  -7   23.90    1.81
   2  14  -6    2.40    1.10
   2  14  -6    3.76    1.36
  -2 -14   6    4.53    0.97
  -2 -14   6    4.34    1.23
  -2  14   6    2.85    1.36
  -2  14   6    1.30    1.36
   2 -14  -6    1.81    1.23
   2 -14  -6    3.69    1.17
   2  14  -5   18.00    1.68
   2  14  -5   21.57    1.55
  -2 -14   5   20.98    1.55
  -2 -14   5   24.03    1.42
  -2  14   5   22.47    1.81
  -2  14   5   20.40    1.75
   2 -14  -5   21.18    1.75
   2 -14  -5   20.27    1.62
   2  14  -4    3.37    1.17
   2  14  -4    3.11    1.23
  -2 -14   4    2.91    1.10
  -2 -14   4    3.56    0.97
  -2  14   4    5.76    1.36
  -2  14   4    3.50    1.36
   2 -14  -4    3.11    1.23
   2 -14  -4    5.50    1.23
   2  14  -3   -0.97    1.17
   2  14  -3    2.46    1.17
  -2 -14   3    0.97    0.97
  -2 -14   3    2.14    1.10
  -2  14   3    0.32    1.23
  -2  14   3    1.75    1.36
   2  14  -2    5.05    1.30
   2  14  -2    3.95    1.30
  -2 -14   2    2.72    1.17
  -2 -14   2    6.61    1.17
  -2  14   2    3.17    1.36
  -2  14   2    3.95    1.36
   2 -14  -2    4.86    1.23
   2 -14  -2    7.45    1.23
   2  14  -1   23.38    1.81
   2  14  -1   27.39    1.81
  -2 -14   1   30.83    1.68
  -2 -14   1   23.96    1.68
  -2  14   1   24.22    1.94
  -2  14   1   25.39    1.94
   2 -14  -1   23.18    1.75
   2 -14  -1   28.11    1.68
   2 -14   0   -0.13    1.17
   2  14   1   27.65    1.94
   2  14   1   19.95    1.81
  -2 -14  -1   21.37    1.68
  -2 -14  -1   24.29    1.55
  -2  14  -1   19.23    1.75
  -2  14  -1   25.26    1.81
   2 -14   1   22.28    1.62
   2 -14   1   24.74    1.55
   2  14   2    2.20    1.36
   2  14   2    2.07    1.23
  -2 -14  -2    1.17    1.17
  -2 -14  -2    2.40    1.10
  -2  14  -2    2.46    1.30
  -2  14  -2    2.20    1.23
   2 -14   2    1.30    1.17
   2 -14   2    2.07    1.10
   2  14   3   33.42    2.07
   2  14   3   29.60    1.94
  -2 -14  -3   32.77    1.81
  -2 -14  -3   30.24    1.81
  -2  14  -3   27.33    1.88
  -2  14  -3   29.79    1.88
   2 -14   3   27.39    1.75
   2 -14   3   30.70    1.62
   2  14   4   12.05    1.55
   2  14   4   13.60    1.62
  -2 -14  -4   14.31    1.42
  -2 -14  -4   13.21    1.49
  -2  14  -4   14.12    1.49
  -2  14  -4   12.37    1.49
   2 -14   4   11.01    1.30
   2 -14   4   13.79    1.30
   2  14   5   88.27    3.17
   2  14   5   81.21    3.04
  -2 -14  -5   94.36    2.98
  -2  14  -5   94.68    3.04
   2 -14   5   88.92    2.66
   2  14   6    5.31    1.49
   2  14   6    2.85    1.36
  -2 -14  -6    3.50    1.17
  -2 -14  -6    3.37    1.23
   2 -14   7   16.64    1.10
   2  14   8    2.27    1.36
   2  14   8    4.02    1.36
  -2 -14  -8    2.01    1.17
  -2 -14  -8   -0.71    1.23
   2  14   9   48.25    2.46
   2  14   9   50.84    2.46
  -2 -14  -9   46.30    2.40
  -2 -14  -9   53.95    2.40
   2  14  10   10.10    1.55
   2  14  10   10.36    1.49
  -2 -14 -10    9.00    1.36
  -2 -14 -10    8.55    1.49
   2  14  11   17.03    1.81
   2  14  11   14.25    1.68
  -2 -14 -11   19.30    1.68
  -2 -14 -11   14.12    1.62
   2  14  12    1.42    1.42
   2  14  12    0.00    1.30
  -2 -14 -12    1.17    1.30
  -2 -14 -12    0.78    1.30
  -2  16   9    0.19    1.23
  -2  16   9    1.36    1.49
   2 -16  -9    0.26    1.23
   2 -16  -9    2.01    1.36
  -2  16   8   10.04    1.62
  -2  16   8   11.72    1.81
   2 -16  -8   10.23    1.55
   2 -16  -8    8.81    1.55
  -2  16   7    6.61    1.62
  -2  16   7    6.28    1.49
   2 -16  -7    6.93    1.62
   2 -16  -7    3.82    1.49
  -2  16   6   16.45    1.88
  -2  16   6   10.69    1.62
   2 -16  -6   16.32    1.68
   2 -16  -6   11.53    1.62
   2  16  -5    1.75    1.55
  -2 -16   5    1.49    1.17
  -2 -16   5    3.82    1.30
  -2  16   5    2.59    1.62
  -2  16   5   -1.17    1.30
   2 -16  -5    3.11    1.30
   2 -16  -5    2.53    1.30
   2  16  -4   -0.39    1.36
   2  16  -4   -1.49    1.23
  -2 -16   4    1.04    1.17
  -2 -16   4   -0.45    1.17
   2 -16  -4   -2.59    1.30
   2  16  -3    0.32    1.30
  -2 -16   3    3.50    1.23
  -2 -16   3    2.72    1.17
  -2  16   3    3.11    1.36
  -2  16   3    4.27    1.62
   2 -16  -3    1.30    1.17
   2 -16  -3    3.50    1.23
   2  16  -2   53.82    2.72
  -2 -16   2   55.43    2.66
  -2  16   2   52.52    2.66
   2 -16  -2   58.28    2.72
   2  16  -1    6.74    1.55
   2  16  -1   10.69    1.75
  -2 -16   1    7.77    1.36
  -2  16   1    9.13    1.49
  -2  16   1   10.69    1.75
   2 -16  -1   12.43    1.49
   2 -16  -1    6.54    1.36
   2  16   0    7.84    1.68
   2  16   0    2.59    1.36
  -2 -16   0    2.14    1.23
  -2 -16   0    7.12    1.36
  -2  16   0    4.86    1.36
  -2  16   0    6.15    1.68
   2 -16   0    7.64    1.55
   2 -16   0    4.47    1.30
   2  16   1    0.91    1.49
   2  16   1    0.19    1.30
  -2 -16  -1    0.71    1.23
  -2 -16  -1    1.42    1.23
  -2  16  -1    3.76    1.62
  -2  16  -1    1.17    1.23
   2 -16   1    1.10    1.30
   2 -16   1    2.66    1.30
   2  16   2   37.56    2.27
  -2 -16  -2   37.11    2.20
  -2  16  -2   45.46    2.66
   2  16   3    0.58    1.23
   2  16   3   -0.52    1.55
  -2 -16  -3    0.13    1.23
  -2 -16  -3    1.81    1.17
  -2  16  -3    2.07    1.30
  -2  16  -3    1.94    1.55
   2 -16   3    0.65    1.17
   2 -16   3    2.91    1.30
  -2  16  -4   15.35    1.75
   2 -16   4   16.06    1.62
   2  16   5    2.01    1.30
   2  16   5    5.05    1.68
  -2 -16  -5    4.34    1.36
  -2 -16  -5    3.89    1.30
  -2  16  -5    3.43    1.55
   2 -16   5    3.11    1.36
   2 -16   5    5.76    1.30
   2  16   6    0.06    1.42
   2  16   6   -1.04    1.17
  -2 -16  -6    0.06    1.23
  -2 -16  -6   -0.78    1.30
   2  16   7    2.40    1.23
   2  16   7    1.55    1.49
  -2 -16  -7    0.97    1.23
  -2 -16  -7    1.49    1.30
   2  16   8    5.70    1.42
   2  16   8    9.97    1.75
  -2 -16  -8   10.81    1.55
  -2 -16  -8    8.48    1.49
   2  16   9    1.23    1.23
   2  16   9    0.84    1.55
  -2 -16  -9    2.98    1.30
  -2 -16  -9    0.52    1.42
  -2  18   6    0.84    1.68
   2 -18  -6   -1.49    1.30
   2 -18  -6    1.75    1.55
  -2  18   5   -0.58    1.75
   2 -18  -5   -0.78    1.23
   2 -18  -5   -0.06    1.68
  -2  18   4    1.94    1.81
  -2  18   4    0.78    1.10
   2 -18  -4   -1.23    1.68
   2 -18  -4   -0.26    1.23
   2  18  -3    1.55    1.23
  -2  18   3    1.68    1.17
  -2  18   3    2.27    1.88
   2 -18  -3    0.26    1.23
   2 -18  -3   -0.58    1.68
   2  18  -2    4.47    1.36
   2  18  -2   10.56    1.94
  -2 -18   2   11.01    1.88
  -2 -18   2    4.86    1.36
  -2  18   2    6.09    1.42
   2 -18  -2    6.02    1.36
   2  18  -1    9.20    1.49
  -2 -18   1   14.38    1.88
  -2 -18   1    9.78    1.55
   2  18   0    2.66    1.75
   2  18   0    0.32    1.23
  -2 -18   0    0.39    1.23
  -2 -18   0    3.37    1.55
  -2  18   0    2.27    1.23
  -2  18   0    4.08    2.01
   2 -18   0    0.13    1.62
   2 -18   0    1.10    1.23
   2  18   1   15.22    2.14
   2  18   1    9.33    1.68
  -2 -18  -1   13.41    2.07
  -2  18  -1   10.43    1.55
   2 -18   1    8.55    1.62
   2  18   2    5.38    1.81
   2  18   2    4.47    1.30
  -2 -18  -2    3.43    1.68
  -2 -18  -2    4.02    1.36
  -2  18  -2    6.61    2.01
  -2  18  -2    2.78    1.30
   2  18   3    2.78    1.75
   2  18   3    3.63    1.23
  -2 -18  -3    4.27    1.68
  -2 -18  -3    3.17    1.30
  -2  18  -3    1.94    1.23
   2  18   4    2.46    1.75
  -2 -18  -4    0.52    1.30
  -2 -18  -4    2.98    1.62
   2  18   5    4.34    1.75
  -2 -18  -5    0.52    1.30
  -2 -18  -5    1.55    1.68
  -2 -18  -6   -0.52    1.30
  -2  20   2   -0.65    1.68
   2  20   2    1.62    1.62
   3  -1 -24   -0.58    1.10
   3  -1 -24   -0.97    1.55
   3   1 -23    4.86    1.10
   3   1 -23    3.17    1.68
   3   1 -22   43.39    2.01
   3   1 -22   37.17    2.53
  -3  -1  22   42.61    2.07
  -3  -1  22   41.45    2.53
  -3   1  22   36.72    2.46
  -3   1  22   44.49    2.14
   3  -1 -22   44.17    2.14
   3  -1 -22   42.61    2.59
   3   1 -21   30.96    2.20
   3   1 -21   31.34    1.75
  -3  -1  21   32.38    1.75
  -3  -1  21   29.60    2.20
  -3   1  21   32.64    1.75
  -3   1  21   32.19    2.20
   3  -1 -21   33.48    2.27
   3  -1 -21   30.57    1.81
   3   1 -20    0.39    1.04
   3   1 -20    0.13    1.36
  -3  -1  20   -0.78    1.36
  -3   1  20   -1.17    1.42
  -3   1  20    0.45    1.10
   3  -1 -20    1.55    1.10
   3  -1 -20    3.11    1.42
   3   1 -19  119.94    3.63
   3   1 -19  124.15    3.50
  -3  -1  19  122.72    3.69
  -3  -1  19  122.72    3.37
  -3   1  19  132.11    3.63
  -3   1  19  128.81    3.82
   3  -1 -19  120.91    3.82
   3  -1 -19  129.26    3.63
   3   1 -18   76.22    2.53
  -3  -1  18   69.55    2.53
  -3  -1  18   72.66    2.40
  -3   1  18   73.96    2.53
  -3   1  18   72.27    2.66
   3  -1 -18   77.52    2.66
   3  -1 -18   73.44    2.78
   3   1 -17   12.63    1.23
   3   1 -17   12.05    1.36
  -3  -1  17   12.37    1.23
  -3  -1  17   12.05    1.36
   3   1 -16   -0.39    1.04
   3   1 -16   -0.45    0.91
  -3  -1  16   -0.32    0.91
  -3  -1  16    0.78    0.97
  -3   1  16   -0.32    1.04
  -3   1  16    0.26    0.91
   3  -1 -16    0.71    0.91
   3  -1 -16   -0.97    0.97
   3   1 -15   62.88    2.07
   3   1 -15   67.03    2.14
  -3  -1  15   68.00    2.20
  -3  -1  15   71.62    2.20
  -3   1  15   71.62    2.27
  -3   1  15   68.06    2.27
   3  -1 -15   71.24    2.27
   3  -1 -15   64.95    2.27
   3   1 -14  107.96    2.78
   3   1 -14  108.93    2.91
  -3  -1  14  107.57    2.85
  -3  -1  14  106.79    2.78
  -3   1  14  107.05    2.85
  -3   1  14  107.89    2.91
   3  -1 -14  109.77    2.91
   3  -1 -14  106.85    2.98
   3   1 -13    1.75    0.78
   3   1 -13   -0.13    0.71
  -3  -1  13    2.07    0.84
  -3  -1  13    1.10    0.71
  -3   1  13   -0.39    0.71
  -3   1  13    1.04    0.84
   3  -1 -13   -0.52    0.71
   3  -1 -13    0.78    0.91
   3   1 -12  189.88    4.27
   3   1 -12  189.17    4.21
  -3  -1  12  192.21    4.27
  -3  -1  12  187.42    4.21
  -3   1  12  181.78    4.21
  -3   1  12  187.03    4.34
   3  -1 -12  182.82    4.27
   3  -1 -12  179.77    4.14
  -3   1  11  542.04   10.94
  -3   1  11  551.63   11.14
   3  -1 -11  554.74   11.27
   3  -1 -11  550.46   11.07
   3   1 -10   73.83    2.07
   3   1 -10   71.11    2.01
  -3  -1  10   73.11    2.01
  -3  -1  10   69.94    1.88
  -3   1  10   78.17    2.20
  -3   1  10   75.45    2.14
   3  -1 -10   72.86    2.14
   3  -1 -10   79.01    2.27
   3   1  -9  141.44    3.24
   3   1  -9  144.48    3.30
  -3  -1   9  143.90    3.24
  -3  -1   9  143.38    3.24
  -3   1   9  140.14    3.30
   3  -1  -9  145.52    3.43
   3   1  -8   14.64    0.91
   3   1  -8   15.35    0.91
  -3  -1   8   14.96    0.91
  -3  -1   8   16.32    0.97
  -3   1   8   14.96    1.04
  -3   1   8   14.25    0.97
   3  -1  -8   16.19    1.04
   3  -1  -8   15.09    1.04
   3   1  -7 1356.08   26.16
   3   1  -7 1301.04   25.13
  -3  -1   7 1324.35   25.52
  -3  -1   7 1319.82   25.45
  -3   1   7 1310.10   25.39
  -3   1   7 1361.26   26.36
   3  -1  -7 1332.12   25.77
   3  -1  -7 1340.54   25.97
   3   1  -6 2004.33   38.40
   3   1  -6 1876.11   36.01
  -3  -1   6 1898.77   36.40
  -3  -1   6 1924.68   36.91
  -3   1   6 1957.71   37.63
  -3   1   6 1911.73   36.78
   3  -1  -6 1943.46   37.37
   3  -1  -6 1956.41   37.63
   3   1  -5 1034.87   19.95
   3   1  -5 1026.45   19.75
  -3  -1   5 1016.74   19.56
  -3  -1   5 1038.76   20.01
  -3   1   5 1036.81   20.08
  -3   1   5 1030.34   19.95
   3  -1  -5 1052.36   20.40
   3  -1  -5 1027.10   19.88
   3   1  -4  127.32    2.72
   3   1  -4  130.75    2.78
  -3  -1   4  128.10    2.72
  -3  -1   4  126.67    2.66
  -3   1   4  128.74    2.85
  -3   1   4  127.38    2.78
   3  -1  -4  131.85    2.91
   3  -1  -4  127.84    2.85
  -3   1   3 2457.66   46.95
   3  -1  -3 2418.80   46.24
   3   1  -2  599.10   11.53
  -3  -1   2  610.17   11.72
  -3   1   2  588.41   11.40
  -3   1   2  592.36   11.46
   3  -1  -2  626.95   12.11
   3  -1  -2  606.93   11.72
  -3   1   1 1789.98   34.19
   3  -1  -1 1826.89   34.91
  -3   1   0 1563.32   29.85
  -3   1   0 1558.78   29.79
   3  -1   0 1572.38   30.05
   3   1   1  907.94   17.49
   3   1   1  883.98   16.97
  -3  -1  -1  907.29   17.42
  -3   1  -1  851.60   16.32
  -3   1  -1  888.51   17.03
   3  -1   1  871.03   16.71
   3   1   2  197.84    4.02
   3   1   2  206.00    4.21
  -3  -1  -2  210.60    4.27
  -3  -1  -2  195.77    3.95
  -3   1  -2  209.56    4.14
  -3   1  -2  197.71    3.89
   3  -1   2  210.67    4.14
   3  -1   2  209.24    4.08
   3   1   3 1116.47   21.50
   3   1   3 1125.54   21.69
  -3  -1  -3 1141.73   22.02
  -3  -1  -3 1093.80   21.05
  -3   1  -3 1129.42   21.63
  -3   1  -3 1135.90   21.76
   3  -1   3 1138.49   21.82
   3  -1   3 1141.08   21.89
   3   1   4   41.45    1.36
   3   1   4   46.17    1.36
  -3  -1  -4   44.43    1.36
  -3  -1  -4   42.94    1.36
  -3   1  -4   44.04    1.10
  -3   1  -4   42.42    1.17
   3  -1   4   43.32    1.17
   3  -1   4   44.62    1.17
   3   1   5 1658.51   31.86
   3   1   5 1681.83   32.38
  -3  -1  -5 1674.70   32.19
  -3  -1  -5 1710.97   32.96
  -3   1  -5 1674.70   32.12
  -3   1  -5 1650.09   31.67
   3  -1   5 1704.49   32.64
   3  -1   5 1693.48   32.44
   3   1   6   18.20    1.04
   3   1   6   19.75    1.04
  -3  -1  -6   18.85    1.04
  -3   1  -6   18.78    0.84
  -3   1  -6   22.21    0.91
   3  -1   6   19.36    0.91
   3  -1   6   20.85    0.84
   3   1   7   41.19    1.42
   3   1   7   38.08    1.42
  -3  -1  -7   42.68    1.42
  -3  -1  -7   37.17    1.36
  -3   1  -7   41.38    1.30
  -3   1  -7   36.52    1.23
   3  -1   7   38.79    1.17
   3  -1   7   38.79    1.23
   3   1   8  784.25   15.41
   3   1   8  763.52   15.02
  -3  -1  -8  782.95   15.48
  -3  -1  -8  767.41   15.15
  -3   1  -8  778.42   15.22
  -3   1  -8  786.84   15.41
   3  -1   8  788.13   15.41
   3  -1   8  780.36   15.28
   3   1   9   69.03    2.01
  -3  -1  -9   71.43    2.14
  -3  -1  -9   63.79    2.01
  -3   1  -9   67.61    1.88
  -3   1  -9   65.60    1.88
   3  -1   9   65.02    1.81
   3  -1   9   64.44    1.75
   3   1  10   52.91    1.81
   3   1  10   49.61    1.68
  -3  -1 -10   50.77    1.75
  -3  -1 -10   47.79    1.75
  -3   1 -10   46.04    1.55
  -3   1 -10   52.26    1.68
   3  -1  10   48.89    1.55
   3  -1  10   45.98    1.55
   3   1  11  240.65    5.25
   3   1  11  235.73    5.18
  -3  -1 -11  238.25    5.31
  -3  -1 -11  233.91    5.12
   3  -1  11  234.56    5.18
   3   1  12  776.48   15.48
   3   1  12  782.95   15.61
  -3  -1 -12  765.47   15.28
  -3  -1 -12  796.55   15.93
  -3   1 -12  812.74   16.06
  -3   1 -12  804.32   15.93
   3  -1  12  801.09   15.87
   3  -1  12  808.86   16.00
   3   1  13  151.99    3.69
   3   1  13  152.51    3.69
  -3  -1 -13  154.32    3.82
  -3  -1 -13  152.96    3.69
  -3   1 -13  155.55    3.69
  -3   1 -13  154.97    3.69
   3  -1  13  156.98    3.76
   3  -1  13  155.49    3.69
   3   1  14    3.43    0.97
   3   1  14    2.98    0.97
  -3  -1 -14    2.40    0.97
  -3  -1 -14    3.37    0.91
  -3   1 -14    2.59    0.84
  -3   1 -14    2.46    0.91
   3   1  15  328.40    7.19
   3   1  15  322.51    7.12
  -3  -1 -15  318.56    6.99
  -3  -1 -15  322.44    7.12
  -3   1 -15  317.78    6.93
  -3   1 -15  330.67    7.12
   3  -1  15  327.23    7.06
   3  -1  15  326.65    7.06
   3   1  16   23.18    1.62
   3   1  16   19.88    1.42
  -3  -1 -16   17.29    1.49
  -3  -1 -16   20.14    1.42
  -3   1 -16   16.00    1.36
  -3   1 -16   17.42    1.36
   3  -1  16   19.62    1.36
   3  -1  16   18.26    1.36
  -3   1 -17    8.81    1.36
  -3   1 -17    9.65    1.30
   3  -1  17    9.46    1.30
   3  -1  17    9.91    1.23
   3   1  18    8.10    1.30
   3   1  18    6.67    1.42
  -3  -1 -18    6.61    1.42
  -3  -1 -18    7.38    1.23
  -3   1 -18    6.54    1.23
  -3   1 -18    6.41    1.36
   3  -1  18    5.31    1.30
   3  -1  18    6.93    1.23
   3   1  19   43.45    2.14
   3   1  19   41.19    2.27
  -3  -1 -19   45.20    2.07
  -3  -1 -19   40.80    2.33
  -3   1 -19   39.76    2.20
  -3   1 -19   43.58    2.07
   3  -1  19   43.00    2.01
   3  -1  19   41.12    2.20
   3   1  20   10.17    1.62
   3   1  20    9.52    1.36
  -3  -1 -20    9.84    1.36
  -3  -1 -20    8.81    1.68
  -3   1 -20    9.26    1.62
  -3   1 -20    8.74    1.42
   3   1  21    4.14    1.49
   3   1  21    3.37    1.23
  -3  -1 -21    1.23    1.17
  -3  -1 -21    2.27    1.55
  -3   1 -21    4.40    1.55
  -3   1 -21    2.20    1.17
   3  -1  21    5.31    1.62
   3  -1  21    1.55    1.23
   3   1  22   14.83    2.01
   3   1  22   18.46    1.62
  -3  -1 -22   20.72    1.62
  -3  -1 -22   16.32    2.14
  -3   1 -22   16.06    2.14
  -3   1 -22   18.59    1.55
   3  -1  22   19.23    1.68
   3  -1  22   15.22    2.01
  -3   1 -23   25.77    1.75
  -3   1 -23   21.95    2.40
  -3  -1 -24    0.65    1.62
  -3   3  24    0.52    1.17
  -3   3  24   -1.55    1.62
   3  -3 -24   -0.97    1.49
  -3   3  23    1.36    1.17
  -3   3  23    3.04    1.81
   3  -3 -23    2.85    1.68
  -3   3  22   55.69    2.33
  -3   3  22   50.45    2.91
   3  -3 -22   54.40    2.85
   3  -3 -22   53.75    2.33
   3   3 -21    1.62    1.36
  -3  -3  21    2.98    1.10
  -3  -3  21    2.27    1.42
   3   3 -20    1.17    1.30
   3   3 -20    0.91    1.04
  -3  -3  20   -0.45    0.97
  -3  -3  20    0.58    1.36
  -3   3  20    2.14    1.36
  -3   3  20    0.32    1.10
   3  -3 -20    1.42    1.36
   3  -3 -20    0.84    1.10
   3   3 -19    3.04    1.04
   3   3 -19    1.75    1.23
  -3  -3  19    2.98    1.30
  -3  -3  19    2.27    1.04
  -3   3  19    1.49    1.36
  -3   3  19    2.40    1.17
   3   3 -18  127.19    3.43
   3   3 -18  131.72    3.63
  -3  -3  18  126.67    3.30
  -3  -3  18  133.41    3.63
  -3   3  18  132.56    3.69
   3  -3 -18  131.92    3.82
   3  -3 -18  138.39    3.76
   3   3 -17    3.82    1.04
   3   3 -17    4.34    1.10
  -3  -3  17    4.27    1.17
  -3  -3  17    4.66    0.97
  -3   3  17    3.17    1.23
  -3   3  17    3.76    1.17
   3  -3 -17    2.59    1.04
   3  -3 -17    5.05    1.30
   3   3 -16   13.79    1.17
   3   3 -16   12.43    1.17
  -3  -3  16   12.95    1.10
  -3  -3  16   14.83    1.30
  -3   3  16   13.86    1.42
  -3   3  16   14.83    1.36
   3  -3 -16   12.76    1.42
   3  -3 -16   14.89    1.30
   3   3 -15    5.25    0.91
   3   3 -15    5.12    0.91
  -3  -3  15    3.89    0.97
  -3  -3  15    6.09    0.91
  -3   3  15    5.25    1.17
   3  -3 -15    4.53    1.17
  -3   3  14  234.50    5.38
  -3   3  14  237.93    5.50
   3  -3 -14  241.30    5.57
   3  -3 -14  233.85    5.38
   3   3 -13  355.73    7.38
   3   3 -13  368.81    7.58
  -3  -3  13  376.39    7.77
  -3  -3  13  373.93    7.71
  -3   3  13  371.59    7.97
  -3   3  13  364.21    7.77
   3  -3 -13  366.87    7.90
   3  -3 -13  363.89    7.77
   3   3 -12  323.74    6.67
   3   3 -12  326.07    6.74
  -3  -3  12  330.80    6.80
  -3  -3  12  318.56    6.54
  -3   3  12  327.23    7.06
  -3   3  12  333.26    7.19
   3  -3 -12  324.71    6.99
   3  -3 -12  335.78    7.25
   3   3 -11    5.05    0.71
   3   3 -11    3.69    0.65
  -3  -3  11    3.63    0.78
  -3  -3  11    4.73    0.71
  -3   3  11    5.18    0.91
  -3   3  11    5.05    0.97
   3  -3 -11    3.89    0.84
   3  -3 -11    4.53    0.97
   3   3 -10  420.23    8.42
   3   3 -10  409.54    8.22
  -3  -3  10  403.00    8.03
  -3  -3  10  412.65    8.29
  -3   3  10  436.87    9.07
  -3   3  10  408.83    8.48
   3  -3 -10  422.89    8.87
   3  -3 -10  428.33    8.87
   3   3  -9  415.24    8.29
   3   3  -9  410.77    8.16
  -3  -3   9  403.78    8.03
  -3  -3   9  412.39    8.16
  -3   3   9  411.81    8.55
  -3   3   9  407.80    8.48
   3  -3  -9  419.97    8.68
   3  -3  -9  404.36    8.42
   3   3  -8  115.14    2.53
   3   3  -8  119.09    2.59
  -3  -3   8  113.85    2.53
  -3  -3   8  114.37    2.53
  -3   3   8  113.59    2.85
  -3   3   8  118.06    2.98
   3  -3  -8  116.44    2.91
   3  -3  -8  110.09    2.85
   3   3  -7   62.04    1.49
   3   3  -7   63.08    1.49
  -3  -3   7   61.39    1.49
  -3  -3   7   64.63    1.55
  -3   3   7   67.16    2.01
  -3   3   7   63.98    1.94
   3  -3  -7   63.53    1.94
   3  -3  -7   66.25    2.01
   3   3  -6   16.32    0.71
   3   3  -6   16.25    0.71
  -3  -3   6   16.38    0.65
  -3  -3   6   16.32    0.71
   3   3  -5  632.06   12.24
   3   3  -5  622.28   12.05
  -3  -3   5  653.43   12.63
  -3  -3   5  634.33   12.24
  -3   3   5  634.39   12.56
  -3   3   5  645.98   12.76
   3   3  -4   35.62    0.97
   3   3  -4   33.29    0.97
  -3  -3   4   32.38    0.91
  -3  -3   4   36.40    0.97
  -3   3   4   34.00    1.30
  -3   3   4   33.16    1.30
   3  -3  -4   37.04    1.36
   3  -3  -4   34.06    1.30
   3   3  -3 8095.04  154.39
   3  -3  -3 7939.62  151.47
   3   3  -2   19.56    0.78
   3   3  -2   20.40    0.78
  -3  -3   2   20.21    0.78
  -3  -3   2   20.33    0.78
  -3   3   2   18.72    0.97
  -3   3   2   16.32    0.97
   3  -3  -2   20.21    1.04
   3  -3  -2   21.18    1.04
   3   3  -1  742.80   14.38
   3   3  -1  749.92   14.51
  -3  -3   1  738.27   14.31
  -3  -3   1  745.39   14.38
  -3   3   1  735.68   14.25
  -3   3   1  758.34   14.70
   3  -3  -1  716.90   13.92
   3  -3  -1  726.61   14.12
   3   3   0   79.59    1.88
   3   3   0   79.14    1.94
  -3  -3   0   80.37    1.88
  -3  -3   0   79.33    1.94
  -3   3   0   78.62    1.81
  -3   3   0   78.62    1.88
   3  -3   0   80.24    1.88
   3  -3   0   76.74    1.81
   3   3   1 1187.06   22.86
   3   3   1 1203.90   23.25
  -3  -3  -1 1218.79   23.44
  -3  -3  -1 1142.37   22.02
  -3   3  -1 1172.81   22.54
  -3   3  -1 1192.24   22.86
   3  -3   1 1183.17   22.73
   3  -3   1 1177.99   22.60
   3   3   2  950.68   18.46
   3   3   2  968.17   18.78
  -3  -3  -2  968.17   18.78
  -3  -3  -2  966.22   18.72
  -3   3  -2  949.39   18.26
  -3   3  -2  962.99   18.46
   3  -3   2  953.92   18.33
   3  -3   2  966.87   18.59
   3   3   3    6.35    0.91
   3   3   3    7.97    0.91
  -3  -3  -3    7.58    0.84
  -3  -3  -3    7.45    0.91
  -3   3  -3    6.86    0.45
  -3   3  -3    6.80    0.45
   3  -3   3    7.45    0.39
   3  -3   3    6.93    0.39
   3   3   4 2157.82   41.51
   3   3   4 2195.38   42.16
  -3  -3  -4 2197.97   42.22
  -3  -3  -4 2217.39   42.61
  -3   3  -4 2166.88   41.90
   3  -3   4 2140.33   41.58
   3  -3   4 2155.22   41.84
   3   3   5  579.22   11.53
   3   3   5  583.10   11.59
  -3  -3  -5  580.38   11.53
  -3  -3  -5  610.75   12.17
  -3   3  -5  613.09   11.92
  -3   3  -5  598.45   11.59
   3  -3   5  593.20   11.53
   3  -3   5  601.88   11.72
  -3   3  -6  319.46    6.22
  -3   3  -6  322.25    6.28
   3  -3   6  317.46    6.22
   3  -3   6  325.29    6.35
   3   3   7   61.78    1.88
  -3  -3  -7   62.62    1.94
  -3  -3  -7   60.49    1.88
  -3   3  -7   59.64    1.36
  -3   3  -7   63.27    1.49
   3  -3   7   60.49    1.42
   3  -3   7   65.86    1.49
   3   3   8 2056.14   39.70
   3   3   8 2051.61   39.63
  -3  -3  -8 2072.33   40.09
  -3  -3  -8 2106.65   40.67
  -3   3  -8 2039.30   39.18
  -3   3  -8 2139.68   41.06
   3  -3   8 2083.34   39.96
   3  -3   8 2133.21   40.93
   3   3   9   19.17    1.30
   3   3   9   19.23    1.30
  -3  -3  -9   20.79    1.36
  -3   3  -9   23.05    0.91
  -3   3  -9   19.30    0.91
   3  -3   9   21.05    0.91
   3  -3   9   19.43    0.91
   3   3  10  721.43   14.44
   3   3  10  749.28   15.02
  -3  -3 -10  764.17   15.35
  -3  -3 -10  733.09   14.70
  -3   3 -10  712.36   13.92
  -3   3 -10  718.19   14.05
   3  -3  10  741.51   14.44
   3  -3  10  743.45   14.51
   3   3  11   22.86    1.30
   3   3  11   24.67    1.42
  -3  -3 -11   26.88    1.49
  -3  -3 -11   25.19    1.30
  -3   3 -11   22.73    1.04
  -3   3 -11   24.87    1.10
   3  -3  11   23.96    1.04
   3  -3  11   23.64    1.10
   3   3  12   31.41    1.55
   3   3  12   33.74    1.55
  -3  -3 -12   33.29    1.62
  -3  -3 -12   30.18    1.49
  -3   3 -12   30.05    1.23
  -3   3 -12   31.28    1.23
   3   3  13   23.38    1.49
   3   3  13   23.70    1.42
  -3  -3 -13   22.73    1.36
  -3  -3 -13   24.48    1.49
  -3   3 -13   20.40    1.10
  -3   3 -13   21.11    1.17
   3  -3  13   21.11    1.23
   3  -3  13   22.93    1.17
   3   3  14  246.80    5.70
   3   3  14  252.05    5.76
  -3  -3 -14  244.60    5.57
  -3  -3 -14  252.05    5.83
  -3   3 -14  244.08    5.38
   3  -3  14  243.11    5.31
   3  -3  14  249.97    5.38
   3   3  15  104.85    3.11
   3   3  15  112.55    3.24
  -3  -3 -15  106.73    3.04
  -3  -3 -15  104.20    3.17
  -3   3 -15  105.30    2.85
  -3   3 -15  101.48    2.72
   3  -3  15  100.70    2.66
   3   3  16   16.58    1.42
   3   3  16   14.25    1.49
  -3  -3 -16   12.30    1.42
  -3  -3 -16   15.15    1.30
  -3   3 -16   16.64    1.30
  -3   3 -16   11.33    1.17
   3  -3  16   12.50    1.17
   3  -3  16   14.38    1.23
   3   3  17    1.49    1.23
   3   3  17    0.26    1.10
  -3  -3 -17    0.39    1.04
  -3  -3 -17    0.19    1.23
  -3   3 -17    2.27    1.10
  -3   3 -17    3.11    1.04
   3  -3  17    0.71    1.04
   3  -3  17    1.42    0.97
   3   3  18   54.66    2.40
   3   3  18   53.17    2.27
  -3  -3 -18   51.29    2.33
  -3  -3 -18   52.00    2.14
  -3   3 -18   48.57    2.20
  -3   3 -18   48.96    2.01
   3  -3  18   48.31    1.94
   3  -3  18   47.86    2.14
   3   3  19    2.01    1.17
   3   3  19    0.45    1.30
  -3  -3 -19   -0.39    1.04
  -3  -3 -19    0.78    1.36
  -3   3 -19    1.68    1.04
  -3   3 -19   -0.65    1.23
   3  -3  19   -0.26    1.30
   3  -3  19    1.30    1.10
   3   3  20   -1.42    1.36
   3   3  20    1.75    1.23
  -3  -3 -20   -0.13    1.36
  -3  -3 -20   -0.58    1.10
  -3   3 -20    0.71    1.36
  -3   3 -20   -0.26    1.10
   3  -3  20   -2.59    1.30
   3  -3  20    0.52    1.10
   3   3  21   20.92    2.20
  -3  -3 -21   24.41    1.94
  -3  -3 -21   27.07    2.27
   3   3  22   55.95    3.17
   3   3  22   55.56    2.53
  -3  -3 -22   60.03    3.17
  -3  -3 -22   56.41    2.46
   3   3  23   10.94    2.01
   3   3  23   11.66    1.55
  -3  -3 -23    8.35    1.94
   3   3  24    1.10    1.68
   3   3  24    5.50    1.42
  -3  -3 -24    3.17    1.62
  -3   5  23    4.21    1.30
  -3   5  23    1.36    1.68
   3  -5 -23    0.65    1.75
  -3   5  22    6.28    1.81
  -3   5  22    3.95    1.23
   3  -5 -22    4.60    1.68
   3  -5 -22    5.89    1.23
  -3   5  21   33.93    1.94
  -3   5  21   32.83    2.33
   3  -5 -21   34.58    2.01
   3  -5 -21   33.16    2.14
  -3   5  20    1.23    1.42
  -3   5  20   -0.13    1.17
   3  -5 -20    0.45    1.17
   3  -5 -20   -0.06    1.30
  -3   5  19   38.79    2.27
   3  -5 -19   39.37    2.14
   3  -5 -19   40.60    2.27
  -3  -5  18    2.46    1.10
  -3  -5  18    0.58    0.91
  -3   5  18    0.97    1.17
  -3   5  18    2.07    1.42
   3  -5 -18    1.94    1.10
   3  -5 -18    2.78    1.36
   3   5 -17   23.51    1.30
   3   5 -17   28.56    1.62
  -3  -5  17   27.01    1.30
  -3  -5  17   28.04    1.49
  -3   5  17   30.05    1.75
  -3   5  17   25.06    1.75
   3  -5 -17   25.97    1.81
   3  -5 -17   24.03    1.62
   3   5 -16    2.14    0.97
   3   5 -16    1.81    0.91
  -3  -5  16    0.71    0.84
  -3  -5  16    0.78    0.97
  -3   5  16    0.06    1.17
  -3   5  16    2.33    1.10
   3  -5 -16    0.97    1.04
   3  -5 -16    2.40    1.23
   3   5 -15  159.57    3.63
   3   5 -15  158.92    3.69
  -3  -5  15  155.49    3.56
  -3  -5  15  149.66    3.37
  -3   5  15  149.53    3.95
  -3   5  15  154.58    4.08
   3  -5 -15  150.37    4.02
   3  -5 -15  146.10    3.82
   3   5 -14   80.17    2.07
   3   5 -14   83.15    2.20
  -3  -5  14   82.89    2.14
  -3  -5  14   79.98    2.01
  -3   5  14   79.85    2.59
  -3   5  14   81.79    2.66
   3  -5 -14   82.96    2.72
   3  -5 -14   82.12    2.66
   3   5 -13   53.69    1.55
   3   5 -13   53.95    1.55
  -3  -5  13   54.79    1.55
  -3  -5  13   54.40    1.49
  -3   5  13   56.99    2.14
  -3   5  13   56.08    2.07
   3  -5 -13   57.25    2.20
   3  -5 -13   57.12    2.14
  -3  -5  12    0.65    0.52
  -3  -5  12    0.58    0.58
  -3   5  12    1.04    0.91
  -3   5  12    0.91    1.17
   3  -5 -12   -0.26    0.91
   3  -5 -12    1.10    1.17
   3   5 -11   98.95    2.20
   3   5 -11   99.02    2.27
  -3  -5  11   99.47    2.20
  -3  -5  11   99.21    2.20
  -3   5  11  103.16    2.91
  -3   5  11   99.08    2.78
   3  -5 -11   96.04    2.72
   3  -5 -11  102.71    2.91
   3   5 -10  209.37    4.27
   3   5 -10  212.67    4.34
  -3  -5  10  205.42    4.14
  -3  -5  10  213.71    4.34
  -3   5  10  207.30    4.79
  -3   5  10  210.47    4.86
   3  -5 -10  210.47    4.86
   3  -5 -10  216.88    5.05
   3   5  -9    4.86    0.45
   3   5  -9    4.47    0.52
  -3  -5   9    4.92    0.39
  -3  -5   9    4.99    0.45
  -3   5   9    5.18    1.04
  -3   5   9    6.80    1.04
   3  -5  -9    6.86    1.04
   3  -5  -9    6.99    1.10
   3   5  -8  220.51    4.40
   3   5  -8  213.90    4.27
  -3  -5   8  223.10    4.47
  -3  -5   8  225.63    4.47
  -3   5   8  230.03    5.18
  -3   5   8  232.88    5.18
   3  -5  -8  233.85    5.18
   3  -5  -8  231.91    5.18
   3   5  -7  946.80   18.33
   3   5  -7  932.55   18.07
  -3  -5   7  938.38   18.20
  -3  -5   7  903.41   17.55
  -3   5   7  929.96   18.39
  -3   5   7  916.36   18.13
   3  -5  -7  936.43   18.52
   3  -5  -7  935.14   18.52
   3   5  -6   25.45    0.84
   3   5  -6   27.59    0.78
  -3  -5   6   26.68    0.78
  -3  -5   6   27.91    0.78
  -3   5   6   26.23    1.36
  -3   5   6   27.33    1.36
   3  -5  -6   29.40    1.42
   3  -5  -6   28.24    1.36
   3   5  -5  944.21   18.26
   3   5  -5  929.96   17.94
  -3  -5   5  929.31   17.94
  -3  -5   5  934.49   18.00
  -3   5   5  926.72   18.26
  -3   5   5  942.91   18.52
   3  -5  -5  947.44   18.59
   3  -5  -5  943.56   18.52
   3   5  -4   75.90    1.75
   3   5  -4   78.10    1.75
  -3  -5   4   79.91    1.81
  -3  -5   4   77.32    1.75
  -3   5   4   79.46    2.20
   3  -5  -4   76.61    2.14
   3   5  -3    3.04    0.65
   3   5  -3    3.82    0.58
  -3  -5   3    4.21    0.58
  -3  -5   3    4.92    0.65
  -3   5   3    3.63    0.84
  -3   5   3    3.24    0.84
   3  -5  -3    4.53    0.84
   3  -5  -3    4.79    0.84
   3   5  -2   43.13    1.30
   3   5  -2   42.09    1.23
  -3  -5   2   43.71    1.30
  -3  -5   2   40.54    1.17
  -3   5   2   45.59    1.55
  -3   5   2   42.61    1.42
   3  -5  -2   44.68    1.49
   3   5  -1  166.56    3.63
   3   5  -1  164.69    3.56
  -3  -5   1  165.66    3.56
  -3  -5   1  161.71    3.43
  -3   5   1  164.94    3.63
  -3   5   1  167.86    3.69
   3  -5  -1  165.92    3.63
   3  -5  -1  171.23    3.69
   3   5   0  286.05    5.89
   3   5   0  276.98    5.70
  -3  -5   0  274.58    5.63
  -3  -5   0  277.76    5.70
  -3   5   0  271.22    5.57
  -3   5   0  271.93    5.57
   3  -5   0  274.00    5.63
   3  -5   0  272.38    5.57
   3   5   1  529.22   10.56
   3   5   1  518.28   10.30
  -3  -5  -1  533.82   10.62
  -3  -5  -1  532.78   10.56
  -3   5  -1  532.07   10.49
  -3   5  -1  520.16   10.23
   3  -5   1  526.50   10.30
   3  -5   1  517.76   10.17
   3   5   2   22.60    1.23
   3   5   2   21.82    1.17
  -3  -5  -2   24.16    1.10
  -3  -5  -2   21.50    1.10
  -3   5  -2   21.18    0.91
  -3   5  -2   19.82    0.84
   3  -5   2   20.85    0.78
   3  -5   2   21.82    0.84
  -3   5  -3 1763.42   33.80
  -3   5  -3 1771.84   34.00
   3  -5   3 1771.84   34.00
   3  -5   3 1753.71   33.61
   3   5   4   48.89    1.75
   3   5   4   48.51    1.68
  -3  -5  -4   47.66    1.62
  -3  -5  -4   49.61    1.68
  -3   5  -4   49.09    1.17
  -3   5  -4   45.98    1.10
   3  -5   4   46.43    1.10
   3  -5   4   48.18    1.10
   3   5   5  153.74    3.63
   3   5   5  144.35    3.50
  -3  -5  -5  141.50    3.43
  -3  -5  -5  154.65    3.63
   3   5   6   54.33    1.88
   3   5   6   56.73    1.94
  -3  -5  -6   58.35    1.94
  -3  -5  -6   52.13    1.81
   3   5   7 1315.93   25.77
   3   5   7 1333.42   26.10
  -3  -5  -7 1348.96   26.36
  -3  -5  -7 1341.83   26.29
   3   5   8   85.87    2.46
   3   5   8   81.86    2.40
  -3  -5  -8   88.72    2.53
  -3  -5  -8   89.18    2.53
   3   5   9  263.90    5.83
   3   5   9  255.67    5.70
  -3  -5  -9  261.96    5.76
  -3  -5  -9  255.03    5.70
   3   5  10  588.09   12.05
   3   5  10  603.18   12.37
  -3  -5 -10  605.90   12.43
  -3  -5 -10  590.87   12.05
   3   5  11  350.42    7.58
   3   5  11  335.33    7.25
  -3  -5 -11  346.73    7.45
  -3  -5 -11  350.68    7.58
  -3   5 -11  360.46    7.19
  -3   5 -11  356.44    7.12
  -3   5 -12   49.28    1.30
  -3   5 -12   51.23    1.30
   3  -5  12   51.16    1.23
   3  -5  12   51.42    1.23
   3   5  13    5.18    1.10
   3   5  13    3.89    1.10
  -3  -5 -13    3.56    1.17
  -3  -5 -13    4.02    1.04
  -3   5 -13    4.47    0.65
  -3   5 -13    4.53    0.65
   3  -5  13    4.34    0.58
   3  -5  13    3.76    0.52
   3   5  14   11.59    1.30
   3   5  14    9.00    1.30
  -3  -5 -14   10.62    1.36
  -3  -5 -14   10.94    1.23
  -3   5 -14   10.56    0.78
  -3   5 -14   11.53    0.78
   3  -5  14   12.05    0.78
   3  -5  14   11.07    0.78
   3   5  15  127.32    3.56
   3   5  15  126.41    3.50
  -3  -5 -15  129.65    3.56
  -3  -5 -15  130.75    3.69
  -3   5 -15  122.92    2.91
  -3   5 -15  127.32    2.98
   3  -5  15  126.35    2.91
   3  -5  15  129.00    2.91
   3   5  16   14.96    1.42
   3   5  16   15.93    1.55
  -3  -5 -16   13.66    1.36
  -3  -5 -16   13.73    1.55
  -3   5 -16   12.50    1.04
   3  -5  16   13.86    0.97
   3  -5  16   12.11    0.97
   3   5  17    9.84    1.42
   3   5  17   12.43    1.42
  -3  -5 -17   10.94    1.30
  -3  -5 -17   13.53    1.55
   3  -5  17   10.43    0.97
   3  -5  17   10.17    1.04
   3   5  18    8.10    1.49
   3   5  18   11.46    1.49
  -3  -5 -18    9.97    1.36
  -3  -5 -18    9.13    1.55
   3  -5  18    7.90    1.10
   3   5  19  129.46    3.82
   3   5  19  137.10    4.21
  -3  -5 -19  125.05    3.69
  -3  -5 -19  131.66    3.95
   3   5  20   13.99    1.55
   3   5  20   13.28    1.75
  -3  -5 -20   11.85    1.49
  -3  -5 -20    9.20    1.68
   3   5  21    0.39    1.49
   3   5  21    1.17    1.23
  -3  -5 -21    2.72    1.10
  -3  -5 -21    2.59    1.55
   3   5  22    8.48    1.88
   3   5  22    6.09    1.42
  -3  -5 -22    8.87    1.94
  -3   7  21   12.63    2.20
  -3   7  21   18.52    1.75
   3  -7 -21   10.56    2.14
   3  -7 -21   15.87    1.55
  -3   7  20    4.02    1.30
  -3   7  20    4.47    1.55
   3  -7 -20    5.96    1.42
   3  -7 -20    4.86    1.30
  -3   7  19   96.23    3.50
  -3   7  19   93.97    3.11
   3  -7 -19   89.89    3.17
   3  -7 -19   92.48    3.11
  -3   7  18   31.86    1.94
  -3   7  18   31.28    2.14
   3  -7 -18   33.22    1.94
   3  -7 -18   33.48    2.07
  -3   7  17    7.12    1.55
  -3   7  17    4.73    1.30
   3  -7 -17    5.05    1.23
   3  -7 -17    5.31    1.36
  -3   7  16    1.42    1.42
  -3   7  16    2.78    1.23
   3  -7 -16    3.43    1.23
   3  -7 -16    1.94    1.30
  -3   7  15   66.70    2.59
  -3   7  15   65.54    2.46
   3  -7 -15   65.02    2.46
   3  -7 -15   70.39    2.59
  -3   7  14  131.27    3.63
  -3   7  14  129.20    3.69
   3  -7 -14  125.64    3.56
   3  -7 -14  131.27    3.63
  -3   7  13   77.58    2.59
  -3   7  13   80.11    2.66
   3  -7 -13   82.05    2.72
   3  -7 -13   79.14    2.59
  -3   7  12   75.19    2.46
  -3   7  12   77.65    2.53
   3  -7 -12   77.71    2.59
   3  -7 -12   81.92    2.66
  -3   7  11  118.25    3.30
  -3   7  11  114.37    3.24
   3  -7 -11  110.48    3.17
   3  -7 -11  119.87    3.30
  -3   7   9  175.76    4.34
  -3   7   9  174.72    4.27
   3  -7  -9  174.72    4.27
   3  -7  -9  175.05    4.27
   3   7  -8 1313.34   27.13
   3  -7  -8 1263.47   24.87
   3  -7  -8 1262.83   24.87
   3   7  -7  707.83   13.79
   3   7  -7  744.74   14.51
  -3  -7   7  683.22   13.34
  -3  -7   7  743.45   14.51
  -3   7   7  724.02   14.64
  -3   7   7  714.31   14.44
   3  -7  -7  733.09   14.70
   3  -7  -7  710.42   14.31
   3   7  -6   46.89    1.23
   3   7  -6   45.53    1.30
  -3  -7   6   46.76    1.17
  -3  -7   6   44.94    1.23
  -3   7   6   43.20    1.75
  -3   7   6   49.80    1.88
   3  -7  -6   48.89    1.81
   3  -7  -6   47.02    1.75
   3   7  -5  168.70    3.56
   3   7  -5  175.05    3.69
  -3  -7   5  178.67    3.76
  -3  -7   5  166.05    3.43
  -3   7   5  172.26    4.14
  -3   7   5  170.45    4.08
   3  -7  -5  172.78    4.08
   3  -7  -5  176.67    4.14
   3   7  -4  582.71   11.53
   3   7  -4  547.35   10.81
  -3  -7   4  567.56   11.14
  -3  -7   4  549.56   10.81
  -3   7   4  559.08   11.40
  -3   7   4  579.73   11.79
   3  -7  -4  567.17   11.46
   3  -7  -4  572.03   11.59
   3   7  -3   78.75    2.14
   3   7  -3   82.05    2.07
  -3  -7   3   80.04    2.01
  -3  -7   3   75.38    1.94
  -3   7   3   83.80    2.40
  -3   7   3   79.98    2.33
   3  -7  -3   83.80    2.33
   3  -7  -3   78.81    2.20
   3   7  -2   30.37    1.23
   3   7  -2   31.99    1.36
  -3  -7   2   31.47    1.23
  -3  -7   2   32.64    1.23
  -3   7   2   33.68    1.49
  -3   7   2   32.90    1.42
   3  -7  -2   34.84    1.42
   3  -7  -2   34.32    1.42
   3   7  -1   12.17    0.97
   3   7  -1   13.41    1.10
  -3  -7   1   11.14    0.97
  -3  -7   1   11.72    0.97
   3   7   0   52.46    1.75
  -3  -7   0   56.92    1.75
  -3   7   0   55.89    1.75
  -3   7   0   57.77    1.81
   3  -7   0   57.96    1.68
   3  -7   0   55.11    1.68
   3   7   1  887.86   17.55
   3   7   1  839.29   16.58
  -3  -7  -1  863.26   17.03
  -3  -7  -1  831.52   16.38
  -3   7  -1  864.55   16.97
  -3   7  -1  849.01   16.64
   3  -7   1  845.12   16.51
   3  -7   1  859.37   16.84
   3   7   2   45.01    1.68
  -3  -7  -2   40.54    1.55
  -3  -7  -2   44.88    1.62
  -3   7  -2   41.71    1.42
  -3   7  -2   39.24    1.36
   3  -7   2   40.09    1.30
   3  -7   2   40.67    1.36
   3   7   3    3.63    0.97
   3   7   3    4.79    1.04
  -3  -7  -3    3.76    0.97
  -3  -7  -3    4.92    1.04
  -3   7  -3    3.76    0.78
  -3   7  -3    4.21    0.71
   3  -7   3    4.66    0.65
   3  -7   3    3.82    0.71
   3   7   4   42.68    1.75
   3   7   4   43.97    1.75
  -3  -7  -4   43.65    1.68
  -3  -7  -4   41.32    1.68
  -3   7  -4   42.81    1.30
  -3   7  -4   39.12    1.23
   3  -7   4   41.71    1.17
   3  -7   4   44.49    1.23
   3   7   5  134.12    3.43
   3   7   5  124.86    3.24
  -3  -7  -5  131.20    3.30
  -3  -7  -5  134.64    3.37
  -3   7  -5  128.36    2.72
  -3   7  -5  132.56    2.78
   3  -7   5  132.63    2.72
   3  -7   5  131.33    2.72
   3   7   6    1.62    0.97
   3   7   6    1.23    0.91
  -3  -7  -6    2.07    0.91
  -3  -7  -6    3.11    0.91
  -3   7  -6    1.81    0.32
   3   7   7  100.57    2.85
   3   7   7   96.04    2.72
  -3  -7  -7   97.85    2.72
  -3  -7  -7   97.66    2.72
   3   7   8   37.50    1.68
   3   7   8   42.29    1.81
  -3  -7  -8   44.04    1.75
  -3  -7  -8   41.64    1.75
   3   7   9   54.07    2.01
   3   7   9   52.26    2.01
   3   7  10  169.09    4.21
   3   7  10  162.61    4.14
  -3  -7 -10  172.97    4.34
  -3  -7 -10  157.17    4.02
   3   7  11  124.21    3.43
   3   7  11  117.54    3.24
  -3  -7 -11  116.24    3.30
  -3  -7 -11  119.35    3.24
   3   7  12  241.49    5.70
   3   7  12  243.37    5.70
  -3  -7 -12  247.45    5.83
  -3  -7 -12  240.84    5.63
   3   7  13   35.68    1.88
   3   7  13   36.72    1.81
  -3  -7 -13   37.24    1.75
  -3  -7 -13   36.14    1.81
   3   7  14   13.86    1.49
   3   7  14   15.48    1.49
  -3  -7 -14   16.25    1.49
  -3  -7 -14   17.42    1.42
   3   7  15  135.61    3.76
   3   7  15  131.33    3.76
  -3  -7 -15  137.29    3.82
  -3  -7 -15  130.23    3.76
   3   7  16   40.28    2.27
   3   7  16   44.30    2.20
  -3  -7 -16   45.01    2.14
  -3  -7 -16   37.76    2.20
   3   7  17    2.53    1.30
   3   7  17    0.71    1.23
  -3  -7 -17    1.42    1.17
  -3  -7 -17    0.97    1.30
   3   7  18    6.61    1.36
   3   7  18    8.55    1.62
  -3  -7 -18    8.10    1.42
  -3  -7 -18    8.68    1.36
   3   7  19   80.11    3.17
   3   7  19   76.55    2.85
  -3  -7 -19   80.56    2.98
  -3  -7 -19   73.63    2.72
   3   7  20   34.97    2.53
   3   7  20   30.63    2.27
  -3  -7 -20   40.99    2.46
  -3  -7 -20   38.66    2.07
  -3   9  18   55.69    2.66
  -3   9  18   57.96    2.59
   3  -9 -18   61.26    2.59
   3  -9 -18   58.80    2.59
  -3   9  17    2.53    1.36
  -3   9  17    0.71    1.23
   3  -9 -17    0.97    1.23
   3  -9 -17    0.13    1.17
  -3   9  16    4.14    1.42
  -3   9  16    5.25    1.36
   3  -9 -16    4.40    1.30
   3  -9 -16    4.79    1.30
  -3   9  15   -0.78    1.23
  -3   9  15    1.17    1.36
   3  -9 -15    0.71    1.23
   3  -9 -15    0.91    1.17
  -3   9  14  140.08    4.21
   3  -9 -14  135.80    4.08
  -3   9  13    0.78    1.23
  -3   9  13    2.07    1.17
   3  -9 -13    3.50    1.17
   3  -9 -13    2.53    1.17
  -3   9  12   54.98    2.27
  -3   9  12   56.28    2.33
  -3   9  11  168.44    4.34
  -3   9  11  160.22    4.21
   3  -9 -11  161.58    4.14
   3  -9 -11  157.89    4.08
  -3   9  10   47.79    2.07
  -3   9  10   50.58    2.14
   3  -9 -10   51.48    2.01
   3  -9 -10   49.02    2.01
  -3   9   9  114.95    3.37
  -3   9   9  118.71    3.37
   3  -9  -9  110.61    3.17
   3  -9  -9  116.83    3.24
   3   9  -8   26.03    0.78
   3   9  -8   25.77    0.91
  -3  -9   8   27.26    0.71
  -3  -9   8   26.68    0.71
  -3   9   8   26.55    1.62
  -3   9   8   28.82    1.68
   3  -9  -8   30.31    1.55
   3  -9  -8   28.95    1.55
   3   9  -7  508.30   10.17
   3   9  -7  522.10   10.30
  -3  -9   7  515.23   10.10
  -3  -9   7  554.28   10.94
  -3   9   7  525.53   11.07
   3  -9  -7  538.55   11.27
   3   9  -6   39.89    1.23
   3   9  -6   40.41    1.36
  -3  -9   6   41.12    1.36
  -3  -9   6   41.19    1.23
  -3   9   6   44.17    1.88
  -3   9   6   43.20    1.88
   3  -9  -6   40.67    1.75
   3   9  -5   44.88    1.55
   3   9  -5   44.17    1.42
  -3  -9   5   45.07    1.36
  -3  -9   5   43.07    1.42
  -3   9   5   44.68    1.88
  -3   9   5   41.71    1.81
   3  -9  -5   47.79    1.88
   3  -9  -5   48.05    1.81
   3   9  -4  119.42    2.85
   3   9  -4  120.97    2.98
  -3  -9   4  123.24    2.91
  -3   9   4  125.05    3.30
  -3   9   4  125.89    3.37
   3  -9  -4  124.15    3.24
   3  -9  -4  131.07    3.37
   3   9  -3    2.59    0.78
   3   9  -3    4.47    0.78
  -3  -9   3    3.82    0.71
  -3  -9   3    3.56    0.71
  -3   9   3    4.27    0.97
  -3   9   3    4.99    1.04
   3  -9  -3    5.76    0.97
   3  -9  -3    3.30    0.91
   3   9  -2   11.20    1.04
  -3   9   2   12.37    1.17
  -3   9   2   14.31    1.17
   3  -9  -2   13.28    1.10
   3  -9  -2   12.89    1.10
   3   9  -1  125.64    3.11
   3   9  -1  129.13    3.24
  -3  -9   1  123.37    2.98
  -3  -9   1  122.92    3.04
  -3   9   1  124.02    3.17
  -3   9   1  129.84    3.30
   3  -9  -1  125.76    3.11
   3  -9  -1  125.25    3.17
   3   9   0   70.20    2.14
   3   9   0   72.47    2.20
  -3  -9   0   71.17    2.07
  -3  -9   0   69.10    2.07
  -3   9   0   72.14    2.20
  -3   9   0   69.94    2.14
   3  -9   0   69.49    2.07
   3  -9   0   70.72    2.07
   3   9   1   77.06    2.33
   3   9   1   78.68    2.27
  -3  -9  -1   73.83    2.20
  -3  -9  -1   76.22    2.20
  -3   9  -1   76.48    2.20
  -3   9  -1   76.03    2.27
   3  -9   1   77.84    2.14
   3  -9   1   73.63    2.07
   3   9   2   11.85    1.10
   3   9   2   10.62    1.17
  -3  -9  -2   12.05    1.04
  -3  -9  -2   11.46    1.04
  -3   9  -2   10.36    0.97
  -3   9  -2   11.72    1.04
   3  -9   2   10.81    0.91
   3  -9   2   11.66    0.91
   3   9   3   55.18    1.94
   3   9   3   61.33    2.14
  -3  -9  -3   58.41    1.94
  -3  -9  -3   61.85    2.01
  -3   9  -3   56.28    1.81
   3  -9   3   57.96    1.68
   3   9   4  279.25    6.22
   3   9   4  287.41    6.41
  -3  -9  -4  289.61    6.35
  -3  -9  -4  283.33    6.22
  -3   9  -4  291.68    6.09
  -3   9  -4  290.90    6.09
   3  -9   4  288.83    6.02
   3  -9   4  287.02    5.89
   3   9   5    8.10    1.10
   3   9   5    8.61    1.10
  -3  -9  -5    9.58    1.10
  -3  -9  -5    9.39    1.10
  -3   9  -5    8.87    0.91
  -3   9  -5    8.74    0.78
   3   9   6   16.45    1.36
   3   9   6   15.02    1.30
  -3  -9  -6   15.67    1.23
  -3  -9  -6   16.90    1.30
  -3   9  -6   15.48    0.84
  -3   9  -6   15.02    0.84
   3  -9   6   15.35    0.71
   3  -9   6   14.83    0.71
   3   9   8  142.21    3.82
   3   9   8  142.02    3.82
  -3  -9  -8  135.87    3.56
  -3  -9  -8  136.84    3.63
   3   9   9    2.98    1.10
   3   9   9    4.60    1.17
  -3  -9  -9    3.30    0.97
  -3  -9  -9    3.69    1.04
   3   9  10   23.18    1.62
   3   9  10   24.09    1.62
  -3  -9 -10   25.06    1.55
  -3  -9 -10   26.36    1.55
   3   9  11  117.48    3.37
   3   9  11  114.50    3.37
  -3  -9 -11  116.89    3.37
  -3  -9 -11  119.55    3.43
   3   9  12   31.08    1.81
   3   9  12   27.72    1.75
  -3  -9 -12   29.85    1.75
  -3  -9 -12   26.42    1.68
   3   9  13    0.19    1.17
   3   9  13    0.45    1.23
  -3  -9 -13   -0.91    1.10
  -3  -9 -13    0.78    1.17
   3   9  15   52.26    2.40
   3   9  15   49.15    2.40
  -3  -9 -15   51.94    2.27
  -3  -9 -15   50.38    2.33
   3   9  16   11.33    1.62
   3   9  16   12.43    1.55
  -3  -9 -16   14.77    1.55
  -3  -9 -16   12.17    1.55
   3   9  17   12.43    1.55
   3   9  17   11.40    1.68
  -3  -9 -17   13.34    1.55
  -3  -9 -17   12.37    1.49
   3   9  18   58.74    2.85
   3   9  18   58.28    2.66
  -3  -9 -18   59.71    2.66
  -3  -9 -18   56.92    2.53
  -3  11  16    1.23    1.23
  -3  11  16    0.91    1.36
   3 -11 -16    0.71    1.23
   3 -11 -16    3.50    1.36
  -3  11  15  102.39    3.50
  -3  11  15   96.75    3.37
   3 -11 -15   97.33    3.24
   3 -11 -15  100.51    3.43
  -3  11  14    1.04    1.23
  -3  11  14    0.84    1.36
   3 -11 -14    0.06    1.23
   3 -11 -14    0.84    1.23
  -3  11  13    0.19    1.36
  -3  11  13    0.13    1.30
   3 -11 -13    1.36    1.23
   3 -11 -13    2.66    1.30
  -3  11  12    1.88    1.30
  -3  11  12    0.91    1.30
   3 -11 -12    1.42    1.17
   3 -11 -12    0.78    1.23
  -3  11  11   13.92    1.62
  -3  11  11   11.98    1.55
   3 -11 -11   14.31    1.42
   3 -11 -11   12.63    1.42
  -3  11  10    4.27    1.30
  -3  11  10    6.09    1.36
   3 -11 -10    6.02    1.23
   3 -11 -10    4.99    1.17
  -3  11   9    0.00    1.10
  -3  11   9   -0.19    1.17
   3 -11  -9   -1.10    0.97
   3 -11  -9   -0.06    1.04
   3  11  -8    0.32    0.84
  -3 -11   8   -0.06    0.52
  -3 -11   8    1.55    0.65
  -3  11   8    1.36    1.10
  -3  11   8    0.45    1.10
   3 -11  -8    0.97    0.97
   3 -11  -8    1.68    1.04
   3  11  -7  179.32    4.14
   3  11  -7  181.26    4.02
  -3 -11   7  181.98    3.89
  -3 -11   7  173.43    3.89
  -3  11   7  175.63    4.53
  -3  11   7  178.48    4.60
   3 -11  -7  170.45    4.40
   3 -11  -7  182.49    4.53
   3  11  -6    0.52    0.78
   3  11  -6   -1.17    0.97
  -3 -11   6    0.65    0.84
  -3 -11   6    0.06    0.65
  -3  11   6    0.13    1.10
  -3  11   6    0.52    1.04
   3 -11  -6    2.33    1.04
   3 -11  -6    0.65    0.97
   3  11  -5   62.95    2.14
  -3 -11   5   64.89    1.88
  -3 -11   5   68.00    2.07
  -3  11   5   67.29    2.46
  -3  11   5   68.78    2.53
   3 -11  -5   68.71    2.33
   3 -11  -5   64.57    2.40
   3  11  -4   39.37    1.62
   3  11  -4   38.01    1.68
  -3 -11   4   36.40    1.55
  -3 -11   4   39.96    1.49
  -3  11   4   38.27    1.88
  -3  11   4   36.91    1.88
   3 -11  -4   37.95    1.81
   3 -11  -4   37.30    1.75
   3  11  -3  242.59    5.38
   3  11  -3  229.77    5.25
  -3 -11   3  239.35    5.31
  -3 -11   3  242.14    5.31
  -3  11   3  249.85    5.83
  -3  11   3  238.77    5.57
   3 -11  -3  240.39    5.50
   3 -11  -3  237.41    5.50
   3  11  -2    0.06    0.91
   3  11  -2   -0.06    0.84
  -3 -11   2   -0.45    0.78
  -3 -11   2    0.97    0.84
  -3  11   2   -1.23    0.97
  -3  11   2    0.58    1.04
   3 -11  -2   -0.78    0.91
   3 -11  -2   -0.52    0.84
   3  11  -1  123.95    3.24
   3  11  -1  116.50    3.17
  -3 -11   1  121.23    3.17
  -3 -11   1  121.04    3.11
  -3  11   1  117.80    3.24
  -3  11   1  124.47    3.37
   3 -11  -1  118.32    3.17
   3 -11  -1  121.68    3.17
   3  11   0    0.58    0.91
   3  11   0    0.13    0.91
  -3 -11   0    1.23    0.84
  -3 -11   0    0.71    0.84
  -3  11   0    2.78    0.97
  -3  11   0    0.39    0.97
   3 -11   0    1.75    0.84
   3 -11   0    0.32    0.84
   3  11   1    1.30    0.97
   3  11   1    2.98    1.04
  -3 -11  -1    2.07    0.91
  -3 -11  -1    0.52    0.91
  -3  11  -1    1.49    0.97
  -3  11  -1    1.94    0.97
   3 -11   1    0.91    0.84
   3 -11   1    0.19    0.84
   3  11   2    6.93    1.10
   3  11   2    5.12    1.17
  -3 -11  -2    6.86    1.04
  -3 -11  -2    4.40    0.97
  -3  11  -2    5.89    1.04
  -3  11  -2    4.73    0.97
   3  11   3   78.36    2.53
   3  11   3   77.06    2.66
  -3 -11  -3   78.68    2.46
  -3 -11  -3   77.39    2.53
  -3  11  -3   74.09    2.40
  -3  11  -3   79.53    2.40
   3 -11   3   75.38    2.27
   3 -11   3   82.12    2.27
  -3  11  -4   -0.13    0.91
   3 -11   4    0.26    0.78
   3 -11   4   -0.19    0.78
   3  11   5   45.85    2.07
   3  11   5   43.71    2.01
  -3 -11  -5   48.31    2.07
  -3 -11  -5   45.92    1.88
  -3  11  -5   46.95    1.68
  -3  11  -5   45.20    1.81
   3 -11   5   44.75    1.62
   3 -11   5   46.50    1.49
   3  11   6    8.22    1.23
   3  11   6    8.87    1.30
  -3 -11  -6    7.06    1.17
  -3 -11  -6    9.71    1.10
  -3  11  -6    6.54    1.04
  -3  11  -6    8.94    0.97
   3 -11   6    7.51    0.84
   3 -11   6    8.10    0.78
   3  11   7   89.63    2.98
   3  11   7   88.79    2.91
  -3 -11  -7   89.18    2.78
  -3 -11  -7   83.86    2.72
  -3  11  -7   86.65    2.20
   3 -11   7   79.72    1.88
   3  11   8    1.55    1.10
   3  11   8    1.10    1.04
  -3 -11  -8    0.06    0.97
  -3 -11  -8   -0.19    1.04
   3  11   9   45.01    2.14
   3  11   9   47.47    2.20
  -3 -11  -9   44.75    1.94
  -3 -11  -9   46.95    2.14
   3  11  10   20.66    1.68
   3  11  10   15.93    1.55
  -3 -11 -10   18.91    1.49
  -3 -11 -10   21.05    1.55
   3  11  11  119.94    3.82
  -3 -11 -11  130.36    3.82
  -3 -11 -11  119.74    3.63
   3  11  12    1.23    1.42
   3  11  12    0.00    1.36
  -3 -11 -12    0.32    1.10
  -3 -11 -12    3.50    1.23
   3  11  13   22.21    1.81
   3  11  13   28.17    2.01
  -3 -11 -13   26.16    1.88
   3  11  14    1.10    1.30
   3  11  14    2.78    1.30
  -3 -11 -14    1.04    1.23
  -3 -11 -14    1.23    1.23
   3  11  15   54.46    2.66
   3  11  15   52.20    2.46
  -3 -11 -15   59.32    2.59
  -3 -11 -15   58.67    2.59
   3  11  16    4.14    1.36
   3  11  16    1.49    1.49
  -3 -11 -16    3.82    1.36
  -3 -11 -16    3.04    1.30
  -3  13  14   21.89    2.27
  -3  13  14   25.00    2.01
   3 -13 -14   23.57    2.14
   3 -13 -14   25.39    2.01
  -3  13  13    0.13    1.36
  -3  13  13    1.23    1.30
   3 -13 -13    1.36    1.23
   3 -13 -13   -0.71    1.17
  -3  13  12   36.01    2.14
  -3  13  12   37.50    2.20
   3 -13 -12   37.04    2.07
   3 -13 -12   35.94    2.14
  -3  13  11    9.07    1.55
  -3  13  11    6.48    1.42
   3 -13 -11   10.36    1.49
   3 -13 -11    8.03    1.30
  -3  13  10   26.62    1.88
  -3  13  10   25.97    1.94
   3 -13 -10   22.60    1.81
   3 -13 -10   28.30    1.75
  -3 -13   8   52.00    1.49
  -3  13   8   51.35    2.40
   3 -13  -8   56.67    2.33
   3 -13  -8   52.13    2.40
   3  13  -7    2.59    1.23
   3  13  -7    2.33    0.97
  -3 -13   7    3.56    0.84
  -3 -13   7    4.79    1.10
  -3  13   7    4.40    1.30
  -3  13   7    4.14    1.36
   3 -13  -7    5.63    1.30
   3 -13  -7    5.63    1.23
   3  13  -6   30.83    1.88
   3  13  -6   36.65    1.68
  -3  13   6   37.63    2.14
  -3  13   6   35.55    2.14
   3 -13  -6   31.67    1.94
   3 -13  -6   38.40    1.94
   3  13  -5   15.93    1.30
   3  13  -5   15.28    1.49
  -3 -13   5   13.28    1.30
  -3 -13   5   16.32    1.17
  -3  13   5   14.77    1.62
  -3  13   5   13.92    1.55
   3 -13  -5   13.66    1.49
   3 -13  -5   14.89    1.36
   3  13  -4   14.96    1.49
   3  13  -4   17.49    1.36
  -3 -13   4   15.15    1.30
  -3 -13   4   18.78    1.23
  -3  13   4   17.68    1.62
  -3  13   4   19.75    1.62
   3 -13  -4   14.89    1.49
   3 -13  -4   17.94    1.42
   3  13  -3    8.48    1.30
   3  13  -3   10.04    1.30
  -3 -13   3    9.58    1.17
  -3 -13   3    9.39    1.04
  -3  13   3   11.20    1.49
  -3  13   3    8.35    1.36
   3 -13  -3    9.33    1.30
   3 -13  -3   10.17    1.23
   3  13  -2   26.03    1.68
   3  13  -2   23.38    1.68
  -3 -13   2   26.03    1.62
  -3 -13   2   25.26    1.42
  -3  13   2   24.54    1.75
  -3  13   2   20.79    1.88
   3 -13  -2   25.84    1.62
  -3 -13   1   20.01    1.49
  -3 -13   1   22.93    1.42
  -3  13   1   22.86    1.68
  -3  13   1   20.33    1.62
   3 -13  -1   18.39    1.49
   3 -13  -1   20.72    1.42
   3  13   0   90.15    2.98
   3  13   0   89.89    2.91
  -3 -13   0   91.44    2.72
  -3 -13   0   83.35    2.78
  -3  13   0   88.66    3.04
  -3  13   0   87.75    2.91
   3 -13   0   84.64    2.78
   3 -13   0   89.24    2.72
  -3  13  -1    0.45    1.17
  -3  13  -1    0.65    1.17
   3 -13   1    2.07    1.04
   3 -13   1    0.26    0.97
   3  13   2    8.29    1.30
   3  13   2   10.17    1.42
  -3 -13  -2   11.01    1.23
  -3 -13  -2    8.35    1.30
  -3  13  -2    9.65    1.36
  -3  13  -2    7.58    1.36
   3 -13   2    8.61    1.10
   3 -13   2   10.49    1.23
   3  13   3   37.30    2.01
   3  13   3   34.78    1.94
  -3 -13  -3   37.30    1.81
  -3 -13  -3   35.81    1.88
  -3  13  -3   35.94    1.88
  -3  13  -3   30.83    1.88
   3 -13   3   36.46    1.62
   3 -13   3   33.68    1.75
   3  13   4  106.47    3.43
   3  13   4  104.13    3.37
  -3 -13  -4  107.18    3.17
  -3 -13  -4  105.88    3.30
  -3  13  -4   99.28    3.17
  -3  13  -4  107.63    3.11
   3 -13   4   98.50    2.98
   3 -13   4  104.98    2.85
   3  13   5    0.91    1.23
   3  13   5    2.07    1.30
  -3 -13  -5   -0.39    1.04
  -3 -13  -5    0.78    1.04
  -3  13  -5    0.45    1.10
  -3  13  -5    1.81    1.30
   3 -13   5    0.84    0.84
   3  13   6   12.56    1.55
   3  13   6   10.04    1.49
  -3 -13  -6    9.20    1.30
  -3 -13  -6    9.52    1.36
  -3  13  -6   11.07    1.42
  -3  13  -6   12.30    1.30
   3 -13   6   10.10    1.04
   3 -13   6    9.33    1.17
   3  13   7    3.11    1.30
   3  13   7    4.40    1.30
  -3 -13  -7    5.18    1.23
  -3 -13  -7    1.49    1.23
   3 -13   7    4.02    0.78
   3  13   8   38.66    2.27
   3  13   8   40.60    2.27
  -3 -13  -8   38.86    2.01
  -3 -13  -8   38.53    2.14
   3  13   9   12.11    1.62
   3  13   9   12.95    1.55
  -3 -13  -9   10.17    1.42
  -3 -13  -9   13.92    1.42
   3  13  10    6.99    1.42
   3  13  10    6.48    1.49
  -3 -13 -10    8.29    1.30
  -3 -13 -10    9.39    1.49
   3  13  11    6.28    1.42
   3  13  11    8.48    1.49
  -3 -13 -11    9.58    1.49
  -3 -13 -11    7.58    1.36
   3  13  12    7.84    1.49
   3  13  12    5.44    1.42
  -3 -13 -12    6.48    1.30
  -3 -13 -12    7.58    1.42
   3  13  13   -1.23    1.30
   3  13  13    1.23    1.36
  -3 -13 -13    1.17    1.23
  -3 -13 -13   -1.04    1.17
  -3  15  11   29.34    2.20
   3 -15 -11   32.57    2.07
   3 -15 -11   28.30    2.07
  -3  15  10   23.70    2.01
   3 -15 -10   24.54    1.88
   3 -15 -10   22.73    1.88
  -3  15   9    1.17    1.23
  -3  15   9    0.84    1.36
   3 -15  -9    0.26    1.17
   3 -15  -9    1.94    1.30
  -3  15   8    9.97    1.62
  -3  15   8    9.65    1.68
   3 -15  -8   11.53    1.49
   3 -15  -8   10.04    1.55
   3  15  -7   -0.84    1.17
  -3  15   7   -2.01    1.42
  -3  15   7    0.19    1.23
   3 -15  -7   -0.19    1.23
   3 -15  -7   -0.71    1.17
   3  15  -6    2.98    1.23
   3  15  -6    3.37    1.36
  -3 -15   6    3.37    1.10
  -3 -15   6    2.91    1.23
   3  15  -5    0.39    1.30
   3  15  -5    1.42    1.23
  -3 -15   5    2.07    1.17
  -3 -15   5    0.78    1.10
  -3  15   5    0.00    1.49
  -3  15   5    1.23    1.30
   3 -15  -5   -1.23    1.30
   3 -15  -5    0.71    1.36
   3  15  -4    0.58    1.23
   3  15  -4   -1.75    1.36
  -3 -15   4    1.30    1.04
  -3 -15   4    0.00    1.10
  -3  15   4    2.78    1.30
  -3  15   4   -1.88    1.42
   3 -15  -4   -0.65    1.17
   3 -15  -4    0.52    1.17
   3  15  -3   23.31    1.81
   3  15  -3   19.04    1.81
  -3 -15   3   25.00    1.62
  -3 -15   3   18.91    1.62
  -3  15   3   18.26    1.81
  -3  15   3   22.99    2.07
  -3 -15   2   11.27    1.49
  -3 -15   2   12.37    1.42
  -3  15   2   14.64    1.75
  -3  15   2   11.27    1.62
   3 -15  -2   13.34    1.42
   3 -15  -2    9.46    1.49
   3  15  -1   23.83    1.81
   3  15  -1   21.44    1.81
  -3 -15   1   18.97    1.75
  -3 -15   1   25.39    1.62
  -3  15   1   22.21    1.88
   3 -15  -1   20.40    1.75
   3  15   0   49.74    2.53
  -3 -15   0   51.81    2.20
  -3  15   0   46.76    2.46
   3 -15   0   50.12    2.27
   3  15   1    7.12    1.55
   3  15   1    4.60    1.30
  -3 -15  -1    2.98    1.30
  -3 -15  -1    6.86    1.30
   3  15   2    9.58    1.49
   3  15   2   13.66    1.68
  -3 -15  -2   13.53    1.36
  -3 -15  -2   12.24    1.49
  -3  15  -2   13.53    1.75
  -3  15  -2    9.07    1.55
   3 -15   2   10.62    1.49
   3 -15   2   13.28    1.49
   3  15   3   27.59    2.07
   3  15   3   23.05    1.88
  -3 -15  -3   27.91    1.75
  -3 -15  -3   22.21    1.75
  -3  15  -3   28.88    2.01
   3 -15   3   22.34    1.75
   3 -15   3   28.30    1.75
   3  15   4   75.19    2.98
  -3 -15  -4   66.77    2.78
  -3 -15  -4   72.40    2.72
  -3  15  -4   74.73    2.85
   3 -15   4   75.32    2.66
   3  15   5    1.49    1.36
   3  15   5    2.01    1.49
  -3 -15  -5    1.94    1.30
  -3 -15  -5    0.45    1.17
  -3  15  -5    1.68    1.23
  -3  15  -5    1.36    1.42
   3 -15   5    2.78    1.10
   3 -15   5    0.19    1.23
   3  15   6   -0.26    1.36
   3  15   6    0.52    1.17
  -3 -15  -6    0.00    1.17
  -3 -15  -6    1.23    1.23
  -3  15  -6   -0.32    1.30
   3 -15   6    0.06    1.10
   3 -15   6    0.19    1.04
   3  15   7    7.84    1.62
   3  15   7    7.38    1.49
  -3 -15  -7    7.38    1.42
  -3 -15  -7    7.84    1.36
   3  15   8    4.40    1.49
   3  15   8    2.91    1.30
  -3 -15  -8    3.89    1.36
  -3 -15  -8    4.27    1.30
   3  15   9    5.05    1.36
   3  15   9    5.50    1.49
  -3 -15  -9    5.83    1.36
  -3 -15  -9    3.89    1.36
   3  15  10    6.80    1.49
   3  15  10   11.79    1.75
  -3 -15 -10    5.89    1.49
  -3 -15 -10    7.19    1.55
  -3  17   8   -2.07    1.94
  -3  17   8   -0.78    1.36
   3 -17  -8   -1.23    1.23
   3 -17  -8    0.52    1.62
  -3  17   7   10.88    2.07
  -3  17   7    5.18    1.55
   3 -17  -7    4.47    1.42
   3 -17  -7    5.44    1.55
  -3  17   6    1.10    1.68
  -3  17   6   -2.40    1.23
   3 -17  -6   -0.84    1.17
   3 -17  -6    0.00    1.36
  -3  17   5   15.02    1.94
  -3  17   5    9.46    1.62
   3 -17  -5   12.05    1.68
  -3 -17   4   -0.65    1.17
  -3  17   4    0.84    1.62
  -3  17   4    1.49    1.30
   3 -17  -4    0.84    1.42
   3 -17  -4    0.84    1.30
   3  17  -3    5.18    1.36
   3  17  -3    9.46    1.75
  -3 -17   3    9.00    1.49
  -3 -17   3    3.89    1.42
  -3  17   3    6.54    1.94
  -3  17   3    3.69    1.49
   3 -17  -3    7.32    1.62
   3  17  -2    1.62    1.23
   3  17  -2    0.71    1.55
  -3 -17   2    2.59    1.17
  -3 -17   2    2.14    1.30
  -3  17   2    0.65    1.36
  -3  17   2   -0.06    1.75
   3 -17  -2    3.56    1.42
   3 -17  -2    1.17    1.30
   3  17  -1   11.66    1.88
   3  17  -1    8.03    1.42
  -3 -17   1    6.54    1.36
  -3 -17   1   11.14    1.55
  -3  17   1    7.51    1.55
  -3  17   1   10.62    1.94
   3 -17  -1   12.95    1.62
   3  17   0    5.12    1.68
   3  17   0    4.73    1.36
  -3 -17   0    5.12    1.36
  -3 -17   0    2.14    1.36
  -3  17   0    4.66    1.88
  -3  17   0    3.37    1.30
   3 -17   0    2.27    1.23
   3 -17   0    8.87    1.55
   3  17   1    7.12    1.49
   3  17   1   12.24    1.94
  -3 -17  -1   11.20    1.55
  -3 -17  -1    7.58    1.49
  -3  17  -1   10.04    1.49
  -3  17  -1   11.59    2.07
   3 -17   1    8.29    1.42
   3 -17   1   12.95    1.68
  -3  17  -2    1.62    1.75
  -3  17  -2    0.00    1.23
   3 -17   2    1.23    1.36
   3 -17   2    0.13    1.23
   3  17   3    3.63    1.62
   3  17   3    2.14    1.17
  -3 -17  -3    1.42    1.42
  -3 -17  -3    2.20    1.30
   3  17   4   -0.32    1.17
   3  17   4    0.06    1.49
  -3 -17  -4    0.32    1.30
  -3 -17  -4    0.65    1.23
  -3  17  -4    0.26    1.62
   3  17   5    1.10    1.55
   3  17   5    0.00    1.17
  -3 -17  -5   -0.06    1.10
  -3 -17  -5    1.17    1.30
   3  17   6    1.17    1.30
   3  17   6    1.10    1.62
  -3 -17  -6   -0.71    1.42
  -3 -17  -6   -0.26    1.17
  -3 -17  -7    1.30    1.23
  -3 -17  -7    1.17    1.42
  -3  19   4    3.04    1.94
   3 -19  -4    1.81    1.49
   3 -19  -4    1.94    1.68
  -3  19   3    0.97    1.75
   3 -19  -3    0.91    1.36
   3 -19  -3    1.62    1.62
  -3  19   2   -1.75    1.68
   3 -19  -2    0.71    1.30
   3 -19  -2   -0.13    1.62
  -3  19   1    0.06    1.75
   3 -19  -1    1.49    1.62
   3 -19  -1   -0.26    1.36
   3  19   0    4.02    1.36
   3  19   0    4.92    1.81
  -3  19   0    3.89    1.94
  -3  19   0    2.66    1.49
   3  19   1    0.97    1.62
  -3 -19  -1    2.46    1.36
  -3 -19  -1    0.13    1.55
   3  19   2    0.97    1.62
  -3 -19  -2    0.00    1.49
  -3 -19  -2    1.62    1.42
   3  19   3   -0.39    1.62
  -3 -19  -3   -1.23    1.36
  -3 -19  -3    4.02    1.55
   3  19   4    1.04    1.75
  -3 -19  -4    0.84    1.55
  -3 -19  -4    3.56    1.62
  -4   0  23    0.00    1.17
  -4   0  23   -0.32    1.62
   4   0 -23   -0.71    1.04
   4   0 -23    0.19    1.55
  -4   0  22   35.49    1.88
  -4   0  22   30.24    2.27
   4   0 -22   35.16    1.88
   4   0 -22   31.99    2.40
  -4   0  21    0.06    1.42
  -4   0  21   -0.71    1.04
   4   0 -21   -1.49    1.42
   4   0 -21    0.13    1.04
  -4   0  20  238.12    6.02
  -4   0  20  232.49    5.50
   4   0 -20  234.63    6.02
   4   0 -20  233.66    5.63
  -4   0  19   -0.26    1.10
  -4   0  19   -0.91    1.23
   4   0 -19    0.39    1.10
   4   0 -19    0.06    1.17
  -4   0  17   -0.97    1.10
  -4   0  17    0.26    1.04
   4   0 -17   -0.45    1.04
   4   0 -17   -0.91    1.10
  -4   0  16  290.45    6.41
  -4   0  16  292.52    6.54
   4   0 -16  281.58    6.28
   4   0 -16  284.75    6.41
  -4   0  15   -0.26    0.84
  -4   0  15    0.52    0.97
   4   0 -15   -1.36    0.91
   4   0 -15   -0.45    0.84
  -4   0  14  177.31    4.21
  -4   0  14  176.08    4.08
   4   0 -14  173.69    4.08
   4   0 -14  179.13    4.21
  -4   0  13    1.55    0.91
  -4   0  13    0.91    0.78
   4   0 -13    1.17    0.78
   4   0 -13    1.17    0.84
  -4   0  12 1084.09   21.24
  -4   0  12 1076.96   21.18
   4   0 -12 1104.16   21.69
   4   0 -12 1072.43   21.05
  -4   0  11    0.52    0.84
  -4   0  11    0.19    0.71
   4   0 -11    0.91    0.71
   4   0 -11   -0.13    0.78
  -4   0  10   13.21    1.04
   4   0 -10   10.94    1.10
  -4   0   9    0.13    0.84
  -4   0   9    0.65    0.78
   4   0  -9    0.00    0.84
   4   0  -9    0.65    0.78
  -4   0   8 1400.12   27.07
  -4   0   8 1409.19   27.26
   4   0  -8 1405.95   27.20
   4   0  -8 1423.43   27.52
  -4   0   7    0.65    0.71
  -4   0   7    0.19    0.71
   4   0  -7    0.19    0.78
   4   0  -7   -1.17    0.71
  -4   0   6 8036.76  153.22
  -4   0   6 8023.81  153.09
   4   0  -6 7848.96  149.73
  -4   0   5   -1.23    0.71
  -4   0   5   -0.45    0.71
   4   0  -5    0.84    0.71
   4   0  -5   -0.78    0.71
  -4   0   4  341.55    6.80
  -4   0   4  341.42    6.80
   4   0  -4  343.04    6.80
   4   0  -4  338.24    6.74
  -4   0   3   -0.26    0.65
  -4   0   3    0.52    0.58
   4   0  -3   -0.58    0.65
   4   0  -3    1.23    0.65
  -4   0   1   -0.13    0.32
  -4   0   1   -0.19    0.32
   4   0  -1    0.32    0.32
   4   0  -1    0.06    0.32
  -4   0   0  139.30    2.78
  -4   0   0  134.90    2.72
   4   0   0  141.63    2.85
   4   0   0  137.68    2.78
  -4   0  -1    0.19    0.32
  -4   0  -1   -0.19    0.32
   4   0   1    0.32    0.32
   4   0   1    0.39    0.32
  -4   0  -2 1563.96   29.92
  -4   0  -2 1648.80   31.60
   4   0   2 1545.83   29.60
   4   0   2 1558.13   29.85
  -4   0  -3   -0.45    0.65
  -4   0  -3   -0.78    0.65
   4   0   3   -0.58    0.65
   4   0   3    0.58    0.58
  -4   0  -4  103.10    2.33
   4   0   4  104.33    2.33
  -4   0  -5    0.00    0.65
  -4   0  -5   -0.52    0.71
   4   0   5    0.32    0.65
   4   0   5    0.32    0.65
  -4   0  -6  532.91   10.56
  -4   0  -6  560.63   11.07
   4   0   6  545.54   10.75
   4   0   6  566.78   11.14
  -4   0  -7   -0.52    0.71
  -4   0  -7    0.26    0.71
   4   0   7   -0.06    0.71
   4   0   7    0.65    0.78
  -4   0  -8  465.24    9.33
  -4   0  -8  455.52    9.20
   4   0   8  449.89    9.07
   4   0   8  451.64    9.07
  -4   0  -9   -0.32    0.78
  -4   0  -9   -0.26    0.84
   4   0   9    0.78    0.84
   4   0   9   -0.39    0.84
  -4   0 -10  751.22   15.02
  -4   0 -11    0.65    0.71
  -4   0 -11    0.97    0.84
   4   0  11   -0.06    0.84
   4   0  11    0.65    0.78
  -4   0 -12  242.27    5.31
  -4   0 -12  256.26    5.63
   4   0  12  243.37    5.31
   4   0  12  245.44    5.38
  -4   0 -13   -0.13    0.78
  -4   0 -13   -0.13    0.84
   4   0  13    0.45    0.84
   4   0  13   -0.19    0.84
  -4   0 -14  479.94    9.97
  -4   0 -14  478.26    9.84
   4   0  14  482.34    9.97
   4   0  14  474.69    9.84
  -4   0 -15    0.39    0.97
  -4   0 -15   -0.97    0.84
   4   0  15   -0.32    0.97
   4   0  15    0.06    1.04
   4   0  16   35.49    1.75
   4   0  16   32.06    1.75
  -4   0 -17    1.49    1.17
  -4   0 -17    0.32    1.10
   4   0  17   -0.26    1.17
   4   0  17   -1.42    1.10
   4   0  18    4.08    1.30
  -4   0 -19    0.45    1.30
  -4   0 -19   -1.23    1.17
   4   0  19   -0.84    1.30
   4   0  19    0.78    1.23
  -4   0 -20    2.59    1.17
  -4   0 -20    4.60    1.55
   4   0  20    5.83    1.55
   4   0  20    4.21    1.30
  -4   0 -21    0.00    1.49
  -4   0 -21   -0.97    1.10
   4   0  21   -0.45    1.17
   4   0  21   -1.94    1.49
  -4   0 -22   31.60    1.88
  -4   0 -22   28.75    2.53
   4   0  22   27.01    2.40
   4   0  22   30.63    1.81
  -4   0 -23    0.97    1.23
  -4   0 -23   -0.58    1.68
   4  -2 -25    1.75    1.49
  -4   2  24    2.40    1.68
  -4   2  24    2.72    1.23
   4  -2 -24    3.04    1.55
   4   2 -23   50.97    2.20
   4   2 -23   53.04    3.17
  -4   2  23   54.46    2.33
  -4   2  23   57.38    3.37
   4  -2 -23   53.88    2.33
   4  -2 -23   55.50    3.04
   4   2 -22    5.57    1.10
  -4  -2  22    6.48    1.81
  -4  -2  22    7.12    1.23
  -4   2  21    3.69    1.17
  -4   2  21    1.36    1.49
   4  -2 -21    0.91    1.17
   4  -2 -21    0.52    1.42
   4   2 -20   34.58    2.07
   4   2 -20   34.84    1.81
  -4  -2  20   35.75    1.75
  -4  -2  20   31.73    2.14
  -4   2  20   32.44    2.14
  -4   2  20   38.73    1.94
   4  -2 -20   33.42    2.20
   4  -2 -20   37.76    1.94
   4   2 -19   86.00    2.78
   4   2 -19   82.76    2.85
  -4  -2  19   85.61    2.66
  -4  -2  19   80.04    2.85
  -4   2  19   82.89    2.91
  -4   2  19   92.54    2.91
   4  -2 -19   91.31    2.98
   4  -2 -19   83.22    3.04
   4   2 -18   13.92    1.42
   4   2 -18   15.35    1.36
  -4  -2  18   13.60    1.49
  -4  -2  18   15.48    1.30
  -4   2  18   15.80    1.42
  -4   2  18   13.73    1.55
   4  -2 -18   17.36    1.42
   4  -2 -18   13.73    1.55
   4   2 -17    2.91    1.10
   4   2 -17    4.79    1.04
  -4  -2  17    4.53    0.97
  -4  -2  17    6.15    1.17
  -4   2  17    7.19    1.30
  -4   2  17    6.86    1.17
   4  -2 -17    5.50    1.10
   4  -2 -17    5.50    1.23
   4   2 -16   26.03    1.42
   4   2 -16   23.38    1.42
  -4  -2  16   23.83    1.49
  -4  -2  16   25.13    1.36
   4  -2 -16   20.33    1.68
  -4  -2  15  210.67    4.73
  -4  -2  15  207.17    4.73
  -4   2  15  207.62    4.86
  -4   2  15  204.84    4.86
   4  -2 -15  208.98    4.99
   4  -2 -15  204.97    4.86
   4   2 -14  305.86    6.48
   4   2 -14  312.53    6.67
  -4  -2  14  317.65    6.74
  -4  -2  14  324.64    6.93
  -4   2  14  309.94    6.80
  -4   2  14  313.57    6.80
   4  -2 -14  314.41    6.93
   4  -2 -14  303.99    6.67
   4   2 -13  581.87   11.72
   4   2 -13  577.34   11.66
  -4  -2  13  578.50   11.66
  -4  -2  13  585.76   11.79
  -4   2  13  573.84   11.72
  -4   2  13  584.46   11.98
   4  -2 -13  576.89   11.85
   4  -2 -13  559.01   11.46
  -4  -2  12  265.26    5.76
  -4   2  12  248.10    5.50
  -4   2  12  253.73    5.57
   4  -2 -12  253.47    5.50
   4  -2 -12  259.75    5.70
   4   2 -11  125.96    2.98
   4   2 -11  118.45    2.85
  -4  -2  11  122.46    2.91
  -4  -2  11  122.27    2.85
  -4   2  11  128.16    3.17
  -4   2  11  127.32    3.17
   4  -2 -11  120.58    3.04
   4  -2 -11  133.54    3.37
   4   2 -10  102.06    2.53
   4   2 -10   98.76    2.46
  -4  -2  10  102.06    2.46
  -4  -2  10  100.83    2.40
  -4   2  10  104.98    2.78
  -4   2  10  102.39    2.66
   4  -2 -10   97.53    2.66
   4  -2 -10  102.39    2.72
   4   2  -9  145.32    3.24
   4   2  -9  133.02    3.04
  -4  -2   9  140.01    3.11
  -4  -2   9  143.64    3.24
  -4   2   9  141.83    3.43
  -4   2   9  138.65    3.30
   4  -2  -9  137.68    3.37
   4  -2  -9  147.59    3.50
   4   2  -8  389.60    7.77
   4   2  -8  375.22    7.51
  -4  -2   8  389.73    7.77
  -4  -2   8  382.28    7.64
  -4   2   8  380.86    7.84
  -4   2   8  399.70    8.22
   4  -2  -8  382.80    7.90
   4  -2  -8  396.20    8.10
   4   2  -7  388.43    7.71
   4   2  -7  381.44    7.58
  -4  -2   7  391.67    7.77
  -4  -2   7  386.68    7.64
   4   2  -6 1546.48   29.73
   4   2  -6 1503.09   28.88
  -4  -2   6 1518.63   29.14
  -4  -2   6 1451.28   27.85
  -4   2   6 1495.96   28.95
  -4   2   6 1470.71   28.43
   4  -2  -6 1526.40   29.53
   4  -2  -6 1511.51   29.21
   4   2  -5 5185.36   98.95
  -4   2   5 5103.12   97.46
   4  -2  -5 4974.89   95.07
   4   2  -4  779.71   15.02
   4   2  -4  781.66   15.09
  -4  -2   4  777.77   15.02
  -4  -2   4  791.37   15.28
  -4   2   4  807.56   15.74
  -4   2   4  763.52   14.89
   4  -2  -4  737.62   14.44
   4  -2  -4  765.47   14.96
   4   2  -3  541.59   10.49
   4   2  -3  539.52   10.49
  -4  -2   3  553.57   10.75
  -4  -2   3  561.34   10.88
  -4   2   3  552.15   10.81
  -4   2   3  566.01   11.14
   4  -2  -3  561.80   11.01
   4  -2  -3  538.03   10.56
   4   2  -2 2906.44   55.50
   4  -2  -2 3006.18   57.44
   4   2  -1 1325.64   25.45
   4   2  -1 1311.40   25.13
  -4  -2   1 1322.41   25.32
  -4  -2   1 1281.61   24.61
  -4   2   1 1248.58   23.96
  -4   2   1 1250.52   24.03
   4  -2  -1 1228.50   23.57
   4  -2  -1 1237.57   23.77
   4   2   0 1038.11   20.01
   4   2   0 1091.86   20.98
  -4  -2   0 1045.88   20.14
  -4  -2   0 1098.98   21.11
  -4   2   0 1078.26   20.72
  -4   2   0 1012.20   19.43
   4  -2   0 1034.22   19.88
   4  -2   0 1060.13   20.33
  -4  -2  -1   32.12    1.10
  -4  -2  -1   32.96    1.04
  -4   2  -1   34.06    0.97
  -4   2  -1   32.96    0.97
   4  -2   1   32.32    0.91
   4  -2   1   33.09    0.91
   4   2   2  413.69    8.22
   4   2   2  404.36    8.03
  -4  -2  -2  415.96    8.29
  -4  -2  -2  401.32    7.97
  -4   2  -2  398.60    7.77
  -4   2  -2  421.14    8.16
   4  -2   2  408.57    7.90
   4  -2   2  412.52    8.03
   4   2   3 4814.29   91.89
   4   2   3 4474.94   85.48
  -4   2  -3 4582.44   87.49
   4  -2   3 4474.94   85.42
   4  -2   3 4541.64   86.71
   4   2   4   73.18    2.01
   4   2   4   79.07    2.01
  -4  -2  -4   74.09    2.01
  -4   2  -4   74.34    1.62
   4  -2   4   80.43    1.75
   4  -2   4   78.10    1.68
   4   2   5  671.56   13.21
   4   2   5  672.86   13.28
  -4  -2  -5  685.16   13.47
  -4  -2  -5  686.46   13.53
  -4   2  -5  694.88   13.41
  -4   2  -5  679.34   13.15
   4  -2   5  668.97   12.95
   4  -2   5  680.63   13.15
   4   2   6  186.38    4.08
   4   2   6  178.61    3.95
  -4  -2  -6  189.10    4.14
  -4  -2  -6  178.03    3.95
  -4   2  -6  176.28    3.63
  -4   2  -6  191.04    3.89
   4  -2   6  189.04    3.82
   4  -2   6  179.65    3.69
  -4   2  -7 2100.83   40.28
  -4   2  -7 2032.18   38.99
   4  -2   7 2067.80   39.63
   4  -2   7 2017.29   38.73
   4   2   8   50.32    1.68
   4   2   8   51.74    1.75
  -4  -2  -8   50.32    1.68
  -4  -2  -8   51.48    1.75
  -4   2  -8   49.41    1.42
  -4   2  -8   50.38    1.42
   4  -2   8   49.02    1.36
   4  -2   8   49.35    1.42
   4   2   9  959.10   18.85
   4   2   9  970.11   19.10
  -4  -2  -9  979.82   19.23
  -4  -2  -9  998.60   19.69
  -4   2  -9 1006.38   19.56
  -4   2  -9  993.42   19.30
   4  -2   9  989.54   19.23
   4  -2   9  976.59   18.97
   4   2  10    0.06    0.84
   4   2  10    1.04    0.91
  -4  -2 -10    0.52    0.78
  -4  -2 -10    0.65    0.97
  -4   2 -10    0.19    0.71
  -4   2 -10    1.88    0.78
   4  -2  10    0.71    0.71
   4  -2  10    0.45    0.78
   4   2  11  281.71    6.15
   4   2  11  293.56    6.35
  -4  -2 -11  284.17    6.22
  -4  -2 -11  286.37    6.15
  -4   2 -11  282.29    5.89
  -4   2 -11  307.29    6.35
   4  -2  11  286.69    5.96
   4  -2  11  290.64    6.09
   4   2  12  536.22   11.01
   4   2  12  535.63   10.94
  -4  -2 -12  534.66   11.01
  -4  -2 -12  520.67   10.69
  -4   2 -12  530.65   10.69
  -4   2 -12  526.11   10.62
   4  -2  12  527.80   10.62
   4  -2  12  536.22   10.81
   4   2  13  127.25    3.30
   4   2  13  128.55    3.37
  -4  -2 -13  128.55    3.43
  -4  -2 -13  126.61    3.30
  -4   2 -13  125.83    3.17
   4   2  14   22.47    1.49
   4   2  14   24.22    1.49
  -4  -2 -14   22.93    1.49
  -4  -2 -14   23.12    1.42
  -4   2 -14   24.22    1.30
  -4   2 -14   18.59    1.23
   4  -2  14   20.79    1.23
   4  -2  14   20.14    1.23
   4   2  15    4.08    1.10
   4   2  15    3.50    1.10
  -4  -2 -15    4.27    1.10
  -4  -2 -15    5.44    1.04
  -4   2 -15    2.27    0.97
  -4   2 -15    4.21    0.97
   4  -2  15    4.40    0.97
   4  -2  15    4.34    0.97
   4   2  16   13.21    1.42
  -4  -2 -16   12.05    1.42
  -4  -2 -16   11.53    1.30
  -4   2 -16   11.98    1.23
  -4   2 -16   14.51    1.30
   4  -2  16   13.47    1.23
   4  -2  16   12.05    1.23
   4   2  17   77.13    2.78
   4   2  17   82.12    2.72
  -4  -2 -17   84.51    2.91
  -4  -2 -17   77.26    2.59
  -4   2 -17   78.23    2.59
  -4   2 -17   80.76    2.59
   4  -2  17   78.68    2.53
   4  -2  17   75.06    2.59
   4   2  18   70.52    2.66
   4   2  18   70.91    2.59
  -4  -2 -18   70.33    2.53
  -4  -2 -18   70.98    2.78
  -4   2 -18   64.83    2.53
  -4   2 -18   70.14    2.46
   4  -2  18   67.29    2.33
   4  -2  18   69.03    2.59
   4   2  19    3.37    1.30
   4   2  19    2.91    1.36
  -4  -2 -19    1.55    1.36
  -4  -2 -19    2.98    1.23
  -4   2 -19    2.78    1.17
  -4   2 -19    2.40    1.36
   4  -2  19    2.78    1.30
   4  -2  19    1.10    1.17
   4   2  20   21.63    1.94
   4   2  20   24.03    1.81
  -4  -2 -20   20.21    1.94
  -4  -2 -20   23.38    1.68
  -4   2 -20   20.08    1.88
  -4   2 -20   21.89    1.62
   4  -2  20   18.91    1.81
   4  -2  20   19.49    1.55
   4   2  21   37.24    2.01
   4   2  21   32.70    2.33
  -4  -2 -21   31.60    2.27
  -4  -2 -21   35.55    2.01
   4  -2  21   32.83    2.27
   4  -2  21   34.65    1.94
  -4  -2 -22    3.30    1.42
  -4  -2 -22    2.20    1.75
  -4   2 -22    2.85    1.23
   4   2  23   -0.52    1.75
   4   2  23    0.65    1.23
  -4  -2 -23    0.65    1.62
  -4  -2 -23    0.06    1.23
  -4  -2 -24   -0.39    1.49
  -4   4  24   16.84    1.75
  -4   4  23   25.13    2.33
  -4   4  23   29.66    1.94
   4  -4 -23   23.51    2.27
  -4   4  22   17.87    1.55
  -4   4  22   13.53    2.01
   4  -4 -22   16.13    1.94
   4  -4 -22   17.03    1.49
  -4   4  21    2.40    1.17
  -4   4  21    1.23    1.49
   4  -4 -21    0.65    1.30
   4  -4 -21    0.97    1.10
   4   4 -20   43.78    1.94
   4   4 -20   45.33    2.14
  -4  -4  20   48.18    2.27
  -4  -4  20   47.28    2.01
  -4   4  20   37.50    2.46
   4  -4 -20   44.23    2.59
   4  -4 -20   40.73    2.46
   4   4 -19   56.41    2.27
  -4  -4  19   57.18    2.07
  -4  -4  19   61.33    2.46
  -4   4  19   61.00    2.46
  -4   4  19   63.66    2.66
   4  -4 -19   55.56    2.53
   4  -4 -19   59.06    2.40
   4   4 -18    8.35    1.17
   4   4 -18    9.39    1.23
  -4  -4  18   11.53    1.17
  -4  -4  18   10.81    1.36
  -4   4  18   11.20    1.42
  -4   4  18    9.39    1.49
   4  -4 -18    9.39    1.30
   4  -4 -18   10.49    1.49
   4   4 -17   93.71    2.72
   4   4 -17   94.23    2.66
  -4  -4  17  100.31    2.72
  -4  -4  17   97.08    2.78
  -4   4  17  106.98    3.17
  -4   4  17   95.07    2.98
   4  -4 -17   93.97    2.98
   4  -4 -17   96.82    2.91
   4   4 -16  185.93    4.34
   4   4 -16  190.27    4.40
  -4   4  16  177.25    4.40
  -4   4  16  192.92    4.86
   4  -4 -16  181.39    4.53
   4  -4 -16  175.50    4.60
   4   4 -15  251.66    5.50
  -4  -4  15  258.39    5.63
  -4  -4  15  261.57    5.57
  -4   4  15  249.26    5.83
  -4   4  15  243.11    5.63
   4  -4 -15  257.94    6.09
   4  -4 -15  245.05    5.70
   4   4 -14   57.25    1.81
   4   4 -14   55.89    1.81
  -4  -4  14   51.94    1.75
  -4  -4  14   58.09    1.75
  -4   4  14   57.31    2.07
  -4   4  14   55.11    2.14
   4  -4 -14   62.69    2.27
   4  -4 -14   55.76    2.01
  -4  -4  13  365.83    7.45
  -4  -4  13  391.02    7.97
  -4   4  13  359.42    7.71
  -4   4  13  377.36    8.10
   4  -4 -13  374.51    8.10
   4  -4 -13  363.82    7.84
   4   4 -12  119.09    2.78
   4   4 -12  115.99    2.72
  -4  -4  12  123.11    2.91
  -4  -4  12  118.58    2.72
  -4   4  12  114.63    3.04
  -4   4  12  117.93    3.17
   4  -4 -12  121.56    3.24
   4  -4 -12  120.00    3.17
   4   4 -11   16.25    0.91
   4   4 -11   16.38    0.91
  -4  -4  11   15.02    0.91
  -4  -4  11   16.51    0.84
  -4   4  11   17.03    1.17
  -4   4  11   18.52    1.30
   4  -4 -11   16.58    1.23
   4  -4 -11   18.00    1.30
   4   4 -10   24.61    0.97
   4   4 -10   23.90    0.97
  -4  -4  10   26.36    0.91
  -4  -4  10   25.52    0.97
  -4   4  10   24.80    1.42
  -4   4  10   24.09    1.30
   4  -4 -10   24.54    1.42
   4  -4 -10   25.77    1.36
   4   4  -9   76.22    1.81
   4   4  -9   77.78    1.88
  -4  -4   9   73.83    1.81
  -4  -4   9   73.24    1.75
  -4   4   9   72.92    2.20
  -4   4   9   72.27    2.20
   4  -4  -9   73.11    2.27
   4  -4  -9   70.65    2.20
   4   4  -8  253.54    5.12
   4   4  -8  253.67    5.12
  -4  -4   8  253.93    5.12
  -4  -4   8  258.33    5.18
  -4   4   8  262.93    5.76
  -4   4   8  258.20    5.63
   4  -4  -8  264.87    5.76
   4  -4  -8  261.31    5.76
   4   4  -7    9.39    0.65
   4   4  -7   10.94    0.71
  -4  -4   7   12.37    0.65
  -4  -4   7   11.66    0.65
  -4   4   7   13.08    1.10
  -4   4   7   10.56    1.10
   4  -4  -7   12.56    1.10
   4  -4  -7   11.01    1.10
   4   4  -6  466.47    9.13
   4   4  -6  467.18    9.13
  -4  -4   6  459.73    9.00
  -4  -4   6  459.28    8.94
  -4   4   6  483.82    9.84
  -4   4   6  464.33    9.46
   4  -4  -6  471.71    9.58
   4  -4  -6  470.16    9.58
   4   4  -5 1793.86   34.45
   4   4  -5 1775.73   34.06
  -4  -4   5 1811.35   34.71
  -4  -4   5 1782.21   34.19
   4   4  -4 4379.74   83.67
   4   4  -4 4533.23   86.58
  -4  -4   4 4421.19   84.45
  -4  -4   4 4445.15   84.90
  -4   4   4 4349.95   83.22
  -4   4   4 4460.05   85.29
   4  -4  -4 4561.07   87.23
   4  -4  -4 4467.17   85.48
   4   4  -3  509.66    9.97
   4   4  -3  496.26    9.71
  -4  -4   3  503.64    9.84
  -4  -4   3  499.76    9.71
  -4   4   3  497.23    9.97
  -4   4   3  495.93    9.91
   4  -4  -3  497.94    9.97
   4  -4  -3  512.64   10.23
   4   4  -2  760.93   14.77
   4   4  -2  772.59   15.02
  -4  -4   2  754.46   14.64
  -4  -4   2  774.53   15.02
  -4   4   2  747.33   14.64
  -4   4   2  763.52   14.96
   4  -4  -2  760.93   14.89
   4  -4  -2  771.94   15.09
   4   4  -1   47.53    1.36
   4   4  -1   45.40    1.36
  -4  -4   1   47.73    1.30
  -4  -4   1   44.94    1.30
  -4   4   1   50.51    1.49
  -4   4   1   46.56    1.42
   4  -4  -1   50.97    1.49
   4   4   0   37.37    1.30
   4   4   0   38.60    1.30
  -4  -4   0   38.47    1.30
  -4  -4   0   36.40    1.23
  -4   4   0   38.66    1.23
  -4   4   0   38.08    1.23
   4  -4   0   40.09    1.23
   4  -4   0   38.40    1.17
   4   4   1   81.47    2.07
   4   4   1   82.57    2.14
  -4  -4  -1   82.96    2.07
  -4  -4  -1   81.27    2.07
  -4   4  -1   87.88    2.01
  -4   4  -1   83.15    1.94
   4  -4   1   84.77    1.94
   4  -4   1   81.66    1.88
   4   4   2  709.77   13.99
   4   4   2  698.12   13.73
  -4  -4  -2  720.14   14.12
  -4  -4  -2  700.06   13.79
  -4   4  -2  719.49   13.92
  -4   4  -2  709.13   13.73
   4  -4   2  716.25   13.86
   4  -4   2  740.21   14.31
   4   4   3  491.40    9.84
   4   4   3  496.19    9.97
  -4  -4  -3  502.22   10.04
  -4  -4  -3  508.37   10.17
  -4   4  -3  495.09    9.65
  -4   4  -3  486.61    9.46
   4  -4   3  499.37    9.71
   4  -4   3  502.02    9.71
   4   4   4    1.42    0.91
  -4  -4  -4    2.85    0.84
  -4   4  -4    1.36    0.39
  -4   4  -4    1.75    0.39
   4  -4   4    1.68    0.39
   4  -4   4    2.20    0.39
   4   4   5  897.58   17.61
   4   4   5  955.22   18.78
  -4  -4  -5  940.97   18.46
  -4  -4  -5  937.08   18.39
  -4   4  -5  912.47   17.81
  -4   4  -5  906.65   17.68
   4  -4   5  918.95   18.13
   4  -4   5  884.63   17.49
   4   4   6  601.36   12.11
   4   4   6  594.63   11.92
  -4  -4  -6  616.13   12.37
  -4  -4  -6  605.77   12.11
  -4   4  -6  622.93   12.30
   4  -4   6  617.30   12.76
   4  -4   6  608.68   12.56
   4   4   7  949.39   18.72
   4   4   7  940.32   18.59
  -4  -4  -7  950.03   18.78
  -4  -4  -7  959.10   18.91
  -4   4  -7  937.08   18.26
  -4   4  -7  994.07   19.36
   4  -4   7  948.74   18.65
   4  -4   7  955.86   18.78
   4   4   8 1272.54   24.93
   4   4   8 1308.81   25.58
  -4  -4  -8 1274.48   25.00
  -4  -4  -8 1317.87   25.77
  -4   4  -8 1279.66   24.74
  -4   4  -8 1356.08   26.23
   4  -4   8 1289.38   25.00
   4  -4   8 1293.26   25.06
   4   4   9 1697.37   33.03
   4   4   9 1641.03   31.93
  -4  -4  -9 1655.27   32.19
  -4  -4  -9 1698.02   33.09
  -4   4  -9 1718.09   33.09
  -4   4  -9 1679.24   32.32
   4  -4   9 1692.19   32.64
   4  -4   9 1682.47   32.44
   4   4  10   30.24    1.49
   4   4  10   31.67    1.62
  -4  -4 -10   32.83    1.49
  -4  -4 -10   32.19    1.55
  -4   4 -10   34.19    1.10
  -4   4 -10   34.39    1.04
   4  -4  10   33.42    1.04
   4  -4  10   32.32    0.97
   4   4  11  145.45    3.69
   4   4  11  137.49    3.50
  -4  -4 -11  145.06    3.69
  -4  -4 -11  137.87    3.50
  -4   4 -11  145.84    3.17
  -4   4 -11  136.58    2.98
   4  -4  11  146.29    3.24
   4   4  12    0.78    0.91
   4   4  12   -0.32    0.97
  -4  -4 -12    0.78    0.91
  -4  -4 -12   -0.71    1.04
  -4   4 -12    0.13    0.65
  -4   4 -12   -0.13    0.71
   4  -4  12    0.84    0.65
   4  -4  12    0.65    0.65
   4   4  13  124.47    3.43
  -4  -4 -13  122.14    3.50
  -4   4 -13  129.78    3.04
  -4   4 -13  131.53    3.04
   4  -4  13  130.62    2.98
   4  -4  13  132.37    3.04
   4   4  14   76.09    2.53
   4   4  14   76.61    2.53
  -4  -4 -14   72.98    2.40
  -4  -4 -14   76.81    2.66
  -4   4 -14   71.62    2.07
  -4   4 -14   72.27    2.14
   4  -4  14   75.32    2.07
   4  -4  14   73.18    2.07
   4   4  15   47.34    2.01
   4   4  15   47.08    2.01
  -4  -4 -15   47.99    2.01
  -4  -4 -15   47.66    2.14
  -4   4 -15   44.75    1.75
  -4   4 -15   48.31    1.68
   4  -4  15   46.69    1.68
   4  -4  15   46.37    1.68
   4   4  16    0.97    1.10
   4   4  16   -1.55    1.17
  -4  -4 -16   -0.39    1.17
  -4  -4 -16   -1.17    1.04
  -4   4 -16   -0.06    0.91
   4  -4  16    0.91    1.04
   4  -4  16    0.13    0.97
   4   4  17   88.20    2.85
   4   4  17   80.69    2.85
  -4  -4 -17   82.70    2.91
  -4  -4 -17   83.15    2.72
  -4   4 -17   84.90    2.72
  -4  -4 -18   49.28    2.20
  -4  -4 -18   48.76    2.33
  -4   4 -18   46.11    1.81
  -4   4 -18   47.40    2.14
   4  -4  18   49.22    2.20
   4  -4  18   47.40    1.88
   4   4  19    7.25    1.55
   4   4  19    6.28    1.36
  -4  -4 -19    6.74    1.36
  -4  -4 -19    6.54    1.68
  -4   4 -19    6.93    1.17
  -4   4 -19    7.64    1.49
   4  -4  19    7.90    1.42
   4  -4  19    7.58    1.17
   4   4  20    0.39    1.23
   4   4  20    0.39    1.42
  -4  -4 -20   -1.23    1.36
  -4  -4 -20    0.65    1.17
   4   4  21   56.08    2.53
   4   4  21   58.09    2.98
  -4  -4 -21   54.33    2.46
  -4  -4 -21   54.14    2.78
   4   4  22    6.15    1.36
   4   4  22    6.74    1.81
  -4  -4 -22    8.35    1.36
  -4  -4 -22    5.12    1.88
   4   4  23    1.49    1.42
   4   4  23   -0.91    1.68
  -4  -4 -23   -1.17    1.55
  -4   6  22   16.77    1.62
  -4   6  22   13.66    2.27
   4  -6 -22   13.02    2.40
  -4   6  21    8.48    1.75
  -4   6  21    9.07    1.36
   4  -6 -21    8.35    1.42
   4  -6 -21    8.48    1.81
  -4   6  20  173.43    5.05
   4  -6 -20  171.81    4.73
   4  -6 -20  174.21    4.66
  -4   6  19    2.72    1.23
  -4   6  19    3.63    1.42
   4  -6 -19    1.17    1.10
   4  -6 -19    1.62    1.30
  -4   6  18   13.66    1.49
  -4   6  18    9.78    1.55
   4  -6 -18   12.82    1.42
   4  -6 -18   15.74    1.68
  -4  -6  17    6.61    0.84
  -4   6  17    6.35    1.30
  -4   6  17    8.74    1.49
   4  -6 -17    4.79    1.23
   4  -6 -17    5.12    1.42
  -4  -6  16  255.61    5.31
  -4   6  16  255.41    6.02
  -4   6  16  260.60    6.22
   4  -6 -16  247.06    5.96
   4  -6 -16  250.88    5.89
   4   6 -15   69.03    1.81
  -4  -6  15   67.67    1.75
  -4  -6  15   70.46    1.75
  -4   6  15   71.95    2.53
  -4   6  15   69.29    2.53
   4  -6 -15   70.14    2.46
   4  -6 -15   69.23    2.53
   4   6 -14    6.09    0.71
  -4  -6  14    5.12    0.65
  -4  -6  14    5.96    0.65
  -4   6  14    6.41    1.23
  -4   6  14    5.70    1.23
   4  -6 -14    7.32    1.17
   4  -6 -14    4.47    1.23
   4   6 -13    7.51    0.71
   4   6 -13    9.33    0.65
  -4  -6  13    7.84    0.58
  -4  -6  13    9.20    0.58
  -4   6  13   10.23    1.23
  -4   6  13   12.24    1.30
   4  -6 -13    8.87    1.17
   4  -6 -13   10.10    1.23
   4   6 -12  190.78    3.95
   4   6 -12  183.01    3.76
  -4  -6  12  183.27    3.76
  -4  -6  12  186.90    3.82
  -4   6  12  187.61    4.60
  -4   6  12  188.65    4.60
   4  -6 -12  188.97    4.60
   4  -6 -12  182.69    4.53
  -4  -6  11   10.75    0.45
  -4  -6  11   10.81    0.52
   4   6 -10  376.58    7.45
   4   6 -10  359.61    7.12
  -4  -6  10  353.20    7.06
  -4  -6  10  368.03    7.32
  -4   6  10  362.46    7.84
  -4   6  10  360.65    7.77
   4  -6 -10  356.44    7.64
   4  -6 -10  358.64    7.77
   4   6  -9   25.13    0.78
   4   6  -9   23.44    0.71
  -4  -6   9   25.90    0.71
  -4  -6   9   25.45    0.71
  -4   6   9   24.80    1.42
  -4   6   9   27.07    1.49
   4  -6  -9   22.28    1.36
   4  -6  -9   26.81    1.49
   4   6  -8  771.30   15.02
   4   6  -8  778.42   15.15
  -4  -6   8  756.40   14.77
  -4  -6   8  762.88   14.83
  -4   6   8  766.12   15.41
  -4   6   8  769.35   15.48
   4  -6  -8  762.88   15.35
   4  -6  -8  782.31   15.74
  -4  -6   7  108.02    2.33
  -4  -6   7  112.81    2.40
  -4   6   7  114.04    2.98
  -4   6   7  107.83    2.91
   4  -6  -7  117.60    3.04
   4  -6  -7  108.60    2.85
   4   6  -6  261.76    5.25
   4   6  -6  272.19    5.50
  -4  -6   6  266.68    5.31
  -4  -6   6  266.68    5.31
  -4   6   6  271.22    5.96
  -4   6   6  260.47    5.76
   4  -6  -6  271.15    5.96
   4  -6  -6  274.65    5.96
   4   6  -5 1014.15   19.62
   4   6  -5 1030.98   19.95
  -4  -6   5 1001.20   19.36
  -4  -6   5 1030.34   19.88
  -4   6   5 1028.39   20.27
  -4   6   5 1001.20   19.75
   4  -6  -5 1023.21   20.14
   4  -6  -5 1016.09   19.95
   4   6  -4  440.95    8.74
   4   6  -4  449.83    8.94
  -4  -6   4  428.71    8.48
  -4  -6   4  454.81    8.94
  -4   6   4  437.91    9.00
  -4   6   4  435.77    8.94
   4  -6  -4  451.06    9.20
   4  -6  -4  453.00    9.20
   4   6  -3  221.74    4.66
   4   6  -3  215.85    4.47
  -4  -6   3  221.67    4.60
  -4  -6   3  216.23    4.47
  -4   6   3  221.80    4.86
  -4   6   3  222.58    4.92
   4  -6  -3  216.36    4.73
   4  -6  -3  226.73    4.92
   4   6  -2  530.00   10.49
   4   6  -2  537.58   10.69
  -4  -6   2  535.63   10.56
  -4  -6   2  532.20   10.56
   4   6  -1  329.95    6.80
   4   6  -1  329.63    6.74
  -4  -6   1  334.49    6.80
  -4  -6   1  333.71    6.80
  -4   6   1  330.47    6.86
  -4   6   1  333.58    6.86
   4  -6  -1  335.59    6.86
   4  -6  -1  337.14    6.93
   4   6   0    2.01    0.78
   4   6   0    2.40    0.84
  -4  -6   0    1.23    0.78
  -4  -6   0    1.68    0.78
  -4   6   0    2.33    0.78
  -4   6   0    0.97    0.84
   4  -6   0    2.91    0.78
   4  -6   0    1.49    0.71
   4   6   1   92.02    2.40
   4   6   1   91.38    2.40
  -4  -6  -1   95.72    2.40
  -4  -6  -1   97.98    2.53
  -4   6  -1   96.30    2.40
  -4   6  -1   95.59    2.33
   4  -6   1   95.07    2.27
   4  -6   1   97.08    2.33
   4   6   2  356.70    7.38
  -4  -6  -2  358.58    7.45
  -4   6  -2  358.06    7.19
  -4   6  -2  364.99    7.32
   4  -6   2  361.82    7.25
   4  -6   2  364.21    7.25
   4   6   3  145.71    3.50
   4   6   3  155.30    3.69
  -4  -6  -3  153.29    3.56
  -4  -6  -3  148.50    3.50
  -4   6  -3  155.94    3.30
  -4   6  -3  152.25    3.24
   4  -6   3  158.21    3.30
   4  -6   3  145.65    3.11
   4   6   4  268.76    5.89
   4   6   4  263.77    5.76
  -4  -6  -4  264.74    5.76
  -4  -6  -4  269.60    5.83
  -4   6  -4  272.32    5.44
  -4   6  -4  261.76    5.25
   4  -6   4  266.49    5.31
   4  -6   4  260.34    5.18
   4   6   5   28.88    1.49
   4   6   5   32.83    1.62
  -4  -6  -5   36.52    1.55
  -4  -6  -5   33.42    1.49
  -4   6  -5   32.12    0.91
  -4   6  -5   32.90    0.91
   4  -6   5   34.19    0.84
   4  -6   5   33.16    0.84
  -4  -6  -6  918.30   18.20
  -4  -6  -6  885.27   17.61
   4   6   7   59.32    2.01
   4   6   7   63.27    2.07
  -4  -6  -7   63.66    2.14
  -4  -6  -7   62.56    2.01
   4   6   8    0.26    0.97
   4   6   8    0.84    0.97
  -4  -6  -8    1.49    0.91
  -4  -6  -8    0.39    0.84
   4   6   9   13.08    1.17
   4   6   9   15.28    1.30
  -4  -6  -9   14.38    1.23
  -4  -6  -9   12.17    1.17
   4   6  10  507.59   10.56
   4   6  10  493.21   10.30
  -4  -6 -10  491.14   10.23
  -4  -6 -10  515.10   10.75
   4   6  11  328.59    7.38
  -4  -6 -11  335.98    7.58
   4   6  12    1.42    1.04
   4   6  12    2.72    1.04
  -4  -6 -12    2.53    0.97
  -4  -6 -12    3.11    1.04
   4   6  13   10.17    1.23
   4   6  13    9.46    1.30
  -4  -6 -13    9.39    1.30
  -4  -6 -13   10.62    1.17
   4   6  14  216.88    5.25
   4   6  14  214.10    5.18
  -4  -6 -14  219.47    5.25
  -4  -6 -14  207.69    5.12
   4   6  15   39.12    2.07
   4   6  15   44.10    2.07
  -4  -6 -15   42.81    2.01
  -4  -6 -15   39.96    2.07
   4   6  16  106.01    3.37
   4   6  16   99.67    3.11
  -4  -6 -16   98.95    3.24
  -4  -6 -16  102.58    3.17
   4   6  17   13.02    1.49
   4   6  17   13.73    1.62
  -4  -6 -17   15.54    1.49
  -4  -6 -17   13.73    1.62
   4   6  18   50.71    2.53
   4   6  18   49.61    2.27
  -4  -6 -18   51.29    2.27
  -4  -6 -18   53.17    2.46
   4   6  19    9.46    1.68
   4   6  19    9.00    1.42
  -4  -6 -19    8.94    1.55
  -4  -6 -19    8.87    1.30
   4   6  20   19.62    1.75
   4   6  20   14.12    1.88
  -4  -6 -20   16.84    1.55
  -4  -6 -20   16.25    1.81
   4   6  21   14.64    2.01
   4   6  21   14.38    1.68
  -4  -6 -21   14.31    1.62
  -4  -6 -21   13.53    2.07
  -4   8  20    1.75    1.23
   4  -8 -20    2.40    1.23
  -4   8  19   75.12    2.85
  -4   8  19   67.55    2.98
   4  -8 -19   71.82    2.91
   4  -8 -19   73.05    2.85
  -4   8  18    3.11    1.49
  -4   8  18    3.04    1.30
   4  -8 -18    3.56    1.36
   4  -8 -18    3.82    1.23
  -4   8  17    2.85    1.42
  -4   8  17    2.07    1.23
   4  -8 -17    1.17    1.17
   4  -8 -17    1.55    1.30
  -4   8  16   13.02    1.49
  -4   8  16   11.27    1.55
   4  -8 -16   12.76    1.49
   4  -8 -16   12.56    1.49
  -4   8  15  184.57    4.79
  -4   8  15  183.27    4.92
   4  -8 -15  186.12    4.79
   4  -8 -15  179.90    4.73
  -4   8  14    7.71    1.30
  -4   8  14    6.93    1.36
   4  -8 -14    8.22    1.30
   4  -8 -14    6.61    1.30
  -4   8  13   11.40    1.30
  -4   8  13   11.85    1.42
   4  -8 -13   12.50    1.42
   4  -8 -13   13.02    1.36
  -4   8  12   22.08    1.55
  -4   8  12   23.70    1.62
   4  -8 -12   19.82    1.49
   4  -8 -12   21.24    1.49
  -4   8  11  102.00    3.04
  -4   8  11  102.13    3.04
  -4   8  10   13.99    1.36
  -4   8  10   13.47    1.36
   4  -8 -10   18.39    1.42
   4  -8 -10   15.28    1.30
  -4   8   9  409.42    8.81
  -4   8   9  411.16    8.94
   4  -8  -9  419.84    8.87
   4  -8  -9  414.14    8.87
   4   8  -8   95.00    2.07
   4   8  -8  100.18    2.27
  -4  -8   8   97.98    2.07
  -4  -8   8   90.79    1.94
  -4   8   8   99.99    2.91
  -4   8   8   98.05    2.85
   4  -8  -8   96.23    2.78
   4  -8  -8   97.79    2.78
   4   8  -7   29.47    1.17
   4   8  -7   29.73    0.97
  -4   8   7   28.30    1.55
  -4   8   7   30.63    1.62
   4  -8  -7   28.17    1.49
   4  -8  -7   27.72    1.42
   4   8  -6  419.78    8.42
   4   8  -6  401.51    8.03
  -4  -8   6  419.58    8.35
  -4  -8   6  389.21    7.71
  -4   8   6  423.86    9.00
  -4   8   6  405.98    8.61
   4  -8  -6  414.66    8.74
   4  -8  -6  404.69    8.55
   4   8  -5  916.36   17.87
   4   8  -5  873.62   17.03
  -4  -8   5  896.28   17.49
  -4  -8   5  854.84   16.64
  -4   8   5  878.15   17.49
  -4   8   5  926.07   18.46
   4  -8  -5  898.87   17.87
   4  -8  -5  904.05   18.00
   4   8  -4    8.03    0.78
   4   8  -4    8.87    0.91
  -4  -8   4    7.71    0.78
  -4  -8   4    9.91    0.78
  -4   8   4    8.61    1.10
  -4   8   4    8.94    1.17
   4  -8  -4    8.42    1.04
   4  -8  -4   10.56    1.04
   4   8  -3  170.32    3.82
   4   8  -3  174.33    3.95
  -4  -8   3  168.77    3.76
  -4  -8   3  168.70    3.69
  -4   8   3  167.99    4.08
  -4   8   3  163.97    3.95
   4  -8  -3  173.95    4.08
   4  -8  -3  177.18    4.14
   4   8  -2  185.15    4.14
   4   8  -2  174.08    4.02
  -4  -8   2  186.64    4.14
  -4  -8   2  181.01    4.02
  -4   8   2  175.05    4.14
  -4   8   2  177.83    4.14
   4  -8  -2  187.35    4.27
   4  -8  -2  188.13    4.27
  -4   8   1  610.17   12.30
  -4   8   1  605.38   12.17
   4  -8  -1  611.99   12.24
   4  -8  -1  606.09   12.11
   4   8   0  136.45    3.30
   4   8   0  132.24    3.37
  -4  -8   0  142.93    3.37
  -4  -8   0  140.66    3.37
  -4   8   0  137.42    3.30
   4  -8   0  134.83    3.24
   4   8   1   15.87    1.17
   4   8   1   16.51    1.30
  -4  -8  -1   20.53    1.17
  -4  -8  -1   19.36    1.17
  -4   8  -1   17.74    1.17
  -4   8  -1   16.25    1.10
   4  -8   1   17.55    1.04
   4  -8   1   17.61    1.10
   4   8   2  139.04    3.43
   4   8   2  138.78    3.56
  -4  -8  -2  147.07    3.56
  -4  -8  -2  147.33    3.56
  -4   8  -2  142.08    3.37
  -4   8  -2  141.05    3.30
   4  -8   2  146.75    3.30
   4  -8   2  145.65    3.30
   4   8   3  744.74   15.02
   4   8   3  720.14   14.51
  -4  -8  -3  747.33   14.96
  -4  -8  -3  729.20   14.57
  -4   8  -3  731.14   14.44
  -4   8  -3  770.65   15.15
   4  -8   3  746.04   14.64
   4  -8   3  747.33   14.64
   4   8   4   54.66    1.94
   4   8   4   52.39    1.88
  -4  -8  -4   57.90    1.94
  -4  -8  -4   54.46    1.88
  -4   8  -4   50.25    1.49
  -4   8  -4   53.36    1.62
   4  -8   4   51.55    1.49
   4  -8   4   53.49    1.42
   4   8   5  109.57    2.98
   4   8   5  113.40    3.11
  -4  -8  -5  111.39    2.98
  -4  -8  -5  112.62    2.98
  -4   8  -5  116.76    2.66
  -4   8  -5  113.98    2.53
   4  -8   5  117.09    2.53
   4  -8   5  113.27    2.53
   4   8   6   15.74    1.23
   4   8   6   14.64    1.30
  -4  -8  -6   15.80    1.17
  -4  -8  -6   13.99    1.17
  -4   8  -6   14.18    0.71
  -4   8  -6   14.70    0.71
   4  -8   6   12.05    0.58
   4   8   7   89.24    2.72
   4   8   7   90.86    2.72
  -4  -8  -7   86.58    2.59
  -4  -8  -7   90.79    2.66
   4   8   9  159.12    4.08
   4   8   9  160.54    4.14
  -4  -8  -9  157.76    4.02
  -4  -8  -9  158.66    4.02
   4   8  10   42.74    1.94
   4   8  10   44.94    1.94
   4   8  11   48.70    2.07
   4   8  11   49.61    2.07
  -4  -8 -11   46.95    2.01
  -4  -8 -11   51.68    2.07
   4   8  12    5.12    1.17
   4   8  12    5.05    1.17
  -4  -8 -12    5.05    1.17
  -4  -8 -12    4.08    1.10
   4   8  13  162.81    4.34
   4   8  13  174.53    4.53
  -4  -8 -13  169.74    4.47
  -4  -8 -13  163.13    4.27
   4   8  14  103.23    3.24
   4   8  14  100.90    3.24
  -4  -8 -14  100.51    3.11
  -4  -8 -14   98.18    3.11
   4   8  16    9.13    1.49
   4   8  16    7.38    1.49
  -4  -8 -16    8.61    1.36
  -4  -8 -16    9.07    1.42
   4   8  17   78.62    2.91
   4   8  17   77.13    3.11
  -4  -8 -17   83.28    2.98
  -4  -8 -17   88.01    3.11
   4   8  18    0.71    1.23
   4   8  18    0.78    1.42
  -4  -8 -18    2.01    1.17
  -4  -8 -18    0.00    1.30
   4   8  19   16.32    1.62
   4   8  19   17.55    1.94
  -4  -8 -19   16.58    1.62
  -4  -8 -19   14.38    1.81
  -4  10  17    1.81    1.36
  -4  10  17    0.06    1.23
   4 -10 -17    0.00    1.17
   4 -10 -17    0.32    1.30
  -4  10  16    0.97    1.30
  -4  10  16    0.52    1.36
   4 -10 -16    0.00    1.23
   4 -10 -16    1.36    1.23
  -4  10  15   32.44    2.01
  -4  10  15   32.70    2.07
   4 -10 -15   33.80    2.01
   4 -10 -15   32.12    1.94
  -4  10  14    5.76    1.42
  -4  10  14    5.76    1.36
   4 -10 -14    5.18    1.30
   4 -10 -14    4.79    1.30
  -4  10  12  329.50    7.51
  -4  10  12  327.82    7.58
   4 -10 -12  323.02    7.38
   4 -10 -12  310.85    7.06
  -4  10  11   14.38    1.49
  -4  10  11   13.21    1.49
   4 -10 -11   15.61    1.42
   4 -10 -11   12.76    1.36
  -4  10  10    3.11    1.23
  -4  10  10    1.42    1.17
   4 -10 -10    2.72    1.04
   4 -10 -10    2.66    1.04
   4  10  -9  104.98    2.33
  -4  10   9   98.89    3.04
  -4  10   9   95.13    3.04
   4 -10  -9   96.56    2.85
   4 -10  -9   97.33    2.98
   4  10  -8  447.43    9.00
   4  10  -8  417.25    8.35
  -4 -10   8  428.52    8.55
  -4 -10   8  423.66    8.35
  -4  10   8  427.48    9.26
  -4  10   8  418.48    9.13
   4 -10  -8  422.43    9.13
   4 -10  -8  419.91    9.00
   4  10  -7   23.64    1.04
   4  10  -7   20.85    1.17
  -4 -10   7   21.95    1.10
  -4 -10   7   23.70    0.91
  -4  10   7   25.84    1.62
  -4  10   7   24.03    1.62
   4 -10  -7   24.22    1.49
   4 -10  -7   24.80    1.55
   4  10  -6   26.03    1.23
  -4 -10   6   29.08    1.30
  -4 -10   6   26.29    1.04
   4  10  -5   13.99    0.97
   4  10  -5   13.60    1.10
  -4 -10   5   13.60    1.04
  -4 -10   5   15.48    0.97
  -4  10   5   14.96    1.36
  -4  10   5   16.19    1.36
   4 -10  -5   15.74    1.30
   4 -10  -5   16.19    1.30
  -4  10   4  146.81    3.82
  -4  10   4  142.80    3.76
   4 -10  -4  143.25    3.69
   4 -10  -4  140.21    3.56
   4  10  -3   19.43    1.23
   4  10  -3   20.21    1.17
  -4 -10   3   19.10    1.10
  -4 -10   3   16.19    1.10
  -4  10   3   19.95    1.36
  -4  10   3   20.59    1.42
   4 -10  -3   19.30    1.30
   4 -10  -3   17.42    1.23
   4  10  -2  254.96    5.63
   4  10  -2  263.90    5.76
  -4 -10   2  264.81    5.70
  -4 -10   2  252.76    5.50
  -4  10   2  270.37    6.02
  -4  10   2  271.99    6.09
   4 -10  -2  263.19    5.83
   4 -10  -2  265.13    5.89
   4  10  -1   61.98    2.07
   4  10  -1   60.55    2.01
  -4 -10   1   65.02    2.01
  -4 -10   1   63.34    2.01
  -4  10   1   59.00    2.07
  -4  10   1   62.30    2.14
   4 -10  -1   58.09    1.94
   4 -10  -1   61.98    2.01
   4  10   0   48.12    1.88
   4  10   0   45.14    1.75
  -4 -10   0   48.18    1.68
  -4 -10   0   45.46    1.68
  -4  10   0   46.69    1.81
  -4  10   0   44.62    1.75
   4 -10   0   41.90    1.62
   4 -10   0   44.36    1.62
   4  10   1  357.61    7.71
   4  10   1  365.25    7.77
  -4 -10  -1  366.87    7.77
  -4 -10  -1  356.57    7.58
  -4  10  -1  356.76    7.58
  -4  10  -1  359.29    7.58
   4 -10   1  354.24    7.38
   4 -10   1  349.12    7.38
   4  10   2    1.94    0.91
   4  10   2    2.33    1.04
  -4 -10  -2    1.62    0.84
  -4 -10  -2    0.26    0.84
  -4  10  -2    1.10    0.97
  -4  10  -2    2.14    0.91
   4 -10   2    1.17    0.78
   4 -10   2    1.81    0.78
   4  10   3    0.00    1.04
   4  10   3    2.46    0.97
  -4 -10  -3    2.66    0.91
  -4 -10  -3    3.37    0.91
  -4  10  -3    2.40    0.91
   4 -10   3    1.04    0.71
   4  10   4   39.05    1.88
   4  10   4   40.48    1.81
  -4 -10  -4   39.31    1.68
  -4 -10  -4   45.66    1.81
  -4  10  -4   39.05    1.49
  -4  10  -4   39.24    1.55
   4 -10   4   40.67    1.42
   4 -10   4   39.31    1.49
   4  10   5   23.96    1.62
  -4 -10  -5   26.03    1.55
   4 -10   5   27.65    1.10
   4 -10   5   24.22    1.17
   4  10   6   17.10    1.42
   4  10   6   15.61    1.36
  -4 -10  -6   15.48    1.30
  -4 -10  -6   14.77    1.30
  -4  10  -6   13.34    0.97
  -4  10  -6   14.38    0.97
   4 -10   6   14.64    0.84
   4 -10   6   14.31    0.78
   4  10   7    4.79    1.10
   4  10   7    5.83    1.10
  -4 -10  -7    5.76    1.04
  -4 -10  -7    5.89    1.10
  -4  10  -7    4.34    0.58
   4 -10   7    5.44    0.39
   4  10   8    4.92    1.17
   4  10   8    6.28    1.17
  -4 -10  -8    3.17    1.04
  -4 -10  -8    5.50    1.04
   4  10   9   25.52    1.62
   4  10   9   26.68    1.68
  -4 -10  -9   26.36    1.62
  -4 -10  -9   27.13    1.55
   4  10  10  203.15    5.12
   4  10  10  203.67    5.12
  -4 -10 -10  200.95    4.99
  -4 -10 -10  202.44    5.05
   4  10  11   19.36    1.62
   4  10  11   17.23    1.62
  -4 -10 -11   19.04    1.49
  -4 -10 -11   19.17    1.55
   4  10  12   10.75    1.49
   4  10  12   12.69    1.49
  -4 -10 -12   14.05    1.49
  -4 -10 -12   14.44    1.49
   4  10  13    2.91    1.30
   4  10  13    4.92    1.36
  -4 -10 -13    0.39    1.17
  -4 -10 -13    1.94    1.23
   4  10  14  140.53    4.08
   4  10  14  140.47    4.14
  -4 -10 -14  136.58    3.89
  -4 -10 -14  137.68    4.02
   4  10  15    1.10    1.36
   4  10  15    0.58    1.30
  -4 -10 -15    0.32    1.30
  -4 -10 -15   -0.71    1.17
   4  10  16    4.14    1.55
   4  10  16    4.92    1.36
  -4 -10 -16    4.14    1.36
  -4 -10 -16    5.96    1.30
   4  10  17   35.23    2.33
   4  10  17   36.40    2.14
  -4 -10 -17   37.95    2.14
  -4 -10 -17   37.95    2.20
  -4  12  15    9.91    1.68
  -4  12  15   11.40    1.62
   4 -12 -15    8.81    1.49
   4 -12 -15   10.62    1.62
  -4  12  14   -1.42    1.42
  -4  12  14    1.10    1.49
   4 -12 -14    0.19    1.23
   4 -12 -14    0.45    1.23
  -4  12  13    2.53    1.36
  -4  12  13    1.68    1.36
   4 -12 -13    0.78    1.23
   4 -12 -13    3.30    1.17
  -4  12  12    8.94    1.49
  -4  12  12    8.03    1.49
   4 -12 -12    8.61    1.42
   4 -12 -12    6.93    1.30
  -4  12  11   53.30    2.46
  -4  12  11   52.97    2.53
   4 -12 -11   54.79    2.33
   4 -12 -11   51.03    2.40
  -4  12  10    9.20    1.55
   4 -12 -10   11.92    1.55
  -4  12   9   16.71    1.68
  -4  12   9   15.48    1.62
   4 -12  -9   16.25    1.42
   4 -12  -9   15.48    1.55
  -4 -12   8   75.83    2.14
  -4  12   8   76.22    2.85
  -4  12   8   80.11    2.91
   4 -12  -8   84.45    2.72
   4 -12  -8   74.93    2.72
   4  12  -7    2.07    1.10
   4  12  -7    1.17    0.84
  -4 -12   7    1.17    0.71
  -4 -12   7    1.88    0.97
  -4  12   7   -0.84    1.17
  -4  12   7    1.36    1.17
   4 -12  -7    2.46    1.10
   4 -12  -7    1.62    1.04
  -4 -12   6   59.77    2.14
  -4  12   6   64.24    2.53
  -4  12   6   62.56    2.53
   4 -12  -6   62.88    2.46
   4 -12  -6   62.75    2.33
   4  12  -5   54.40    2.14
   4  12  -5   62.69    2.07
  -4 -12   5   56.67    2.01
  -4 -12   5   60.62    1.81
  -4  12   5   57.77    2.40
  -4  12   5   59.64    2.46
   4 -12  -5   62.04    2.27
   4 -12  -5   57.31    2.33
   4  12  -4  110.93    2.98
   4  12  -4  105.43    3.11
  -4 -12   4  108.86    2.98
  -4 -12   4  110.74    2.85
  -4  12   4  110.16    3.37
  -4  12   4  110.42    3.37
   4 -12  -4  118.19    3.24
   4 -12  -4  107.76    3.17
   4  12  -3    3.89    1.17
   4  12  -3    4.73    1.04
  -4 -12   3    6.15    0.91
  -4 -12   3    6.48    1.04
   4  12  -2   71.11    2.46
   4  12  -2   82.31    2.53
  -4 -12   2   75.06    2.40
  -4 -12   2   76.48    2.27
  -4  12   2   71.50    2.59
  -4  12   2   72.01    2.53
   4 -12  -2   73.83    2.46
   4 -12  -2   71.04    2.46
   4  12  -1    3.37    1.04
   4  12  -1    5.05    1.10
  -4  12   1    4.99    1.17
  -4  12   1    3.63    1.17
   4 -12  -1    3.37    0.97
   4 -12  -1    3.24    1.04
   4  12   0   12.76    1.30
   4  12   0   10.88    1.30
  -4 -12   0   10.94    1.17
  -4 -12   0   10.94    1.17
  -4  12   0   11.72    1.30
  -4  12   0   10.49    1.23
   4 -12   0    9.46    1.10
   4 -12   0    8.81    1.17
   4  12   1    7.19    1.23
   4  12   1    8.16    1.17
  -4 -12  -1    6.15    1.04
  -4 -12  -1    8.48    1.10
  -4  12  -1    6.80    1.17
  -4  12  -1    6.41    1.17
   4 -12   1    6.15    1.04
   4 -12   1    7.51    1.04
   4  12   2  188.19    4.79
  -4 -12  -2  195.32    4.79
   4 -12   2  182.11    4.40
   4 -12   2  190.20    4.40
   4  12   3   43.65    2.07
   4  12   3   43.26    2.01
  -4 -12  -3   39.18    1.88
  -4 -12  -3   41.96    1.81
  -4  12  -3   39.89    1.81
   4 -12   3   38.14    1.55
   4 -12   3   37.04    1.68
   4  12   4   15.93    1.55
   4  12   4   15.22    1.42
  -4 -12  -4   18.13    1.36
  -4 -12  -4   16.19    1.42
  -4  12  -4   16.58    1.30
  -4  12  -4   14.57    1.36
   4 -12   4   15.67    1.23
   4 -12   4   17.16    1.10
   4  12   5    9.00    1.36
   4  12   5   10.62    1.30
  -4 -12  -5    9.91    1.30
  -4 -12  -5    9.84    1.17
  -4  12  -5   10.49    1.17
  -4  12  -5   11.92    1.36
   4 -12   5   10.30    0.97
   4 -12   5   10.69    1.17
   4  12   6    6.35    1.30
   4  12   6    5.63    1.23
  -4 -12  -6    4.79    1.04
  -4 -12  -6    7.25    1.23
  -4  12  -6    7.64    1.17
  -4  12  -6    8.74    1.10
   4 -12   6    6.09    0.84
   4 -12   6    7.12    0.97
   4  12   7   76.48    2.78
   4  12   7   75.38    2.78
  -4 -12  -7   76.61    2.66
  -4 -12  -7   79.78    2.66
  -4  12  -7   74.60    2.14
   4 -12   7   72.01    1.88
   4  12   8   26.88    1.88
   4  12   8   27.91    1.88
  -4 -12  -8   27.52    1.68
  -4 -12  -8   26.55    1.75
   4  12   9   15.93    1.68
   4  12   9   14.96    1.62
  -4 -12  -9   16.38    1.49
  -4 -12  -9   15.35    1.55
   4  12  10   24.80    2.07
  -4 -12 -10   27.01    1.88
   4  12  11    0.65    1.30
   4  12  11    1.42    1.23
  -4 -12 -11    1.42    1.10
  -4 -12 -11    0.06    1.23
   4  12  12    4.34    1.42
   4  12  12    1.42    1.30
  -4 -12 -12    4.21    1.23
  -4 -12 -12    5.96    1.36
   4  12  13    2.33    1.42
   4  12  13    5.05    1.42
  -4 -12 -13    5.57    1.30
  -4 -12 -13    5.83    1.36
   4  12  14   15.15    1.68
   4  12  14   17.36    1.88
  -4 -12 -14   17.23    1.68
  -4 -12 -14   16.45    1.68
  -4  14  12    2.53    1.42
  -4  14  12    1.49    1.36
   4 -14 -12    1.30    1.36
   4 -14 -12   -0.26    1.23
  -4  14  11   11.72    1.68
  -4  14  11   10.23    1.55
   4 -14 -11   10.17    1.42
   4 -14 -11   12.89    1.62
  -4  14  10    0.52    1.36
  -4  14  10    1.81    1.30
   4 -14 -10    0.13    1.23
   4 -14 -10   -1.49    1.17
  -4  14   9   54.98    2.66
  -4  14   9   56.73    2.66
   4 -14  -9   56.60    2.46
   4 -14  -9   52.39    2.53
  -4 -14   8    0.52    0.84
  -4  14   8   -0.32    1.36
  -4  14   8   -0.52    1.30
   4 -14  -8    0.00    1.23
   4 -14  -8    1.42    1.17
   4  14  -7    0.06    1.04
  -4  14   7   -0.52    1.49
  -4  14   7   -0.91    1.30
   4 -14  -7   -1.42    1.23
   4 -14  -7   -0.52    1.23
   4  14  -6    2.40    1.23
   4  14  -6    4.53    1.17
  -4 -14   6    1.55    1.23
  -4 -14   6    5.25    1.04
  -4  14   6    3.37    1.36
  -4  14   6    3.69    1.49
   4 -14  -6    2.72    1.23
   4 -14  -6    3.82    1.17
   4  14  -5   12.69    1.36
   4  14  -5   11.79    1.49
  -4 -14   5   13.66    1.23
  -4 -14   5   12.30    1.36
  -4  14   5   12.89    1.68
  -4  14   5   12.89    1.62
   4 -14  -5   13.60    1.42
   4 -14  -5   13.66    1.55
   4  14  -4    1.23    1.17
   4  14  -4   -0.32    1.23
  -4 -14   4   -2.01    1.04
  -4 -14   4    0.13    0.91
  -4  14   4    0.00    1.23
  -4  14   4    1.88    1.36
   4 -14  -4   -0.52    1.17
   4 -14  -4    1.62    1.10
   4  14  -3   -0.52    1.17
   4  14  -3    0.52    1.17
  -4 -14   3    0.32    0.97
  -4 -14   3   -0.58    1.04
  -4  14   3   -0.32    1.36
  -4  14   3    0.58    1.23
   4 -14  -3   -0.19    1.17
   4 -14  -3   -0.19    1.10
   4  14  -2    0.58    1.23
   4  14  -2   -0.26    1.23
  -4 -14   2   -0.84    0.97
  -4 -14   2    1.17    1.10
  -4  14   2    0.39    1.23
  -4  14   2    1.30    1.30
   4 -14  -2    1.04    1.17
   4 -14  -2    0.13    1.04
   4  14  -1   72.47    2.85
  -4 -14   1   70.07    2.46
  -4 -14   1   62.11    2.53
  -4  14   1   64.63    2.78
  -4  14   1   68.45    2.78
   4 -14  -1   72.79    2.59
   4  14   0    6.02    1.36
   4  14   0    2.98    1.30
  -4 -14   0    3.04    1.10
  -4 -14   0    3.69    1.23
  -4  14   0    1.42    1.36
   4 -14   0    2.66    1.23
   4 -14   0    4.40    1.36
   4  14   1    3.04    1.23
   4  14   1    2.01    1.30
  -4 -14  -1    0.52    1.04
  -4 -14  -1    0.71    1.10
  -4  14  -1    1.30    1.36
  -4  14  -1    1.88    1.30
   4 -14   1    1.88    1.17
   4 -14   1    1.49    1.10
   4  14   2    2.40    1.30
   4  14   2    1.62    1.17
  -4 -14  -2    0.84    1.17
  -4 -14  -2    0.78    1.10
  -4  14  -2    1.42    1.30
  -4  14  -2    0.71    1.30
   4 -14   2    0.78    1.10
   4 -14   2    2.01    1.17
   4  14   3   92.41    3.17
   4  14   3   94.61    3.24
  -4 -14  -3   91.51    3.04
  -4  14  -3   86.78    3.11
  -4  14  -3  101.41    3.24
   4 -14   3   87.43    2.91
   4  14   4    0.52    1.30
   4  14   4    1.04    1.17
  -4 -14  -4   -2.27    1.04
  -4 -14  -4    1.23    1.10
  -4  14  -4    0.58    1.17
  -4  14  -4   -1.10    1.30
   4 -14   4    1.62    1.04
   4 -14   4   -1.10    1.04
   4  14   5   26.81    1.88
   4  14   5   31.02    2.01
  -4 -14  -5   28.62    1.88
  -4 -14  -5   33.29    1.88
  -4  14  -5   28.30    2.01
  -4  14  -5   33.16    1.88
   4 -14   5   29.34    1.75
   4 -14   5   31.02    1.55
   4  14   6    0.06    1.23
   4  14   6    0.39    1.36
  -4 -14  -6    0.84    1.17
  -4 -14  -6    2.27    1.23
   4 -14   6    0.97    0.97
   4 -14   6    1.81    1.04
   4  14   7   38.34    2.46
  -4 -14  -7   35.75    2.14
   4 -14   7   37.30    1.42
   4  14   8    8.61    1.49
   4  14   8    8.68    1.55
  -4 -14  -8   10.04    1.36
  -4 -14  -8    7.77    1.42
   4  14   9   35.88    2.14
   4  14   9   38.14    2.27
  -4 -14  -9   41.06    2.14
  -4 -14  -9   32.64    2.14
   4  14  10    1.10    1.30
   4  14  10   -0.06    1.30
  -4 -14 -10    0.71    1.23
  -4 -14 -10   -0.65    1.17
   4  14  11    9.26    1.62
   4  14  11   10.30    1.55
  -4 -14 -11    9.58    1.49
  -4 -14 -11   10.75    1.49
   4  14  12    2.78    1.49
   4  14  12    2.78    1.36
  -4 -14 -12    3.43    1.36
  -4 -14 -12    5.12    1.36
  -4  16   9    1.10    1.30
  -4  16   9    1.23    1.55
   4 -16  -9    0.00    1.23
   4 -16  -9   -1.36    1.36
  -4  16   8   22.21    2.01
  -4  16   8   28.11    2.20
   4 -16  -8   26.29    1.94
   4 -16  -8   20.72    1.94
  -4  16   7   10.69    1.62
  -4  16   7   10.81    1.75
   4 -16  -7   11.46    1.55
   4 -16  -7    9.13    1.62
  -4  16   6   17.49    1.88
  -4  16   6   15.54    1.75
   4 -16  -6   11.46    1.62
   4 -16  -6   17.23    1.68
   4  16  -5    4.99    1.49
  -4 -16   5    2.98    1.23
  -4 -16   5    2.78    1.23
  -4  16   5    0.52    1.30
  -4  16   5    3.63    1.55
   4 -16  -5    3.17    1.30
   4 -16  -5    2.07    1.30
   4  16  -4   10.62    1.62
  -4 -16   4   14.51    1.55
  -4 -16   4   16.38    1.55
  -4  16   4    9.97    1.75
   4 -16  -4   12.82    1.68
  -4  16   3    0.13    1.30
  -4  16   3   -2.27    1.55
   4 -16  -3   -1.23    1.23
   4 -16  -3    1.04    1.30
   4  16  -2   40.15    2.46
  -4 -16   2   38.08    2.07
  -4  16   2   40.35    2.59
   4 -16  -2   38.92    2.27
   4  16  -1    3.76    1.62
   4  16  -1    3.56    1.30
  -4 -16   1    4.47    1.23
  -4 -16   1    3.63    1.30
  -4  16   1    3.95    1.36
  -4  16   1    8.42    1.81
   4 -16  -1    4.53    1.30
   4 -16  -1    5.76    1.42
   4  16   0    9.46    1.75
   4  16   0    7.32    1.49
  -4 -16   0    4.27    1.30
  -4 -16   0    8.74    1.36
  -4  16   0    5.76    1.49
  -4  16   0   10.17    1.88
   4 -16   0    5.63    1.42
   4 -16   0   10.10    1.55
   4  16   1    2.53    1.49
   4  16   1    1.88    1.30
  -4 -16  -1    1.62    1.23
  -4 -16  -1    2.53    1.23
  -4  16  -1    2.01    1.30
  -4  16  -1    0.13    1.68
   4 -16   1    0.00    1.36
   4 -16   1    1.23    1.30
   4  16   2   34.52    2.27
  -4 -16  -2   37.17    2.20
   4  16   3    0.32    1.42
   4  16   3    1.68    1.23
  -4 -16  -3   -0.84    1.17
  -4 -16  -3    1.30    1.23
  -4  16  -3   -0.13    1.55
  -4  16  -3    0.91    1.23
   4 -16   3    1.10    1.17
   4 -16   3    1.42    1.23
   4  16   4    0.39    1.55
   4  16   4   -1.17    1.23
  -4 -16  -4   -0.19    1.23
  -4 -16  -4    0.65    1.23
  -4  16  -4   -1.49    1.23
  -4  16  -4   -1.42    1.62
   4 -16   4    0.00    1.10
   4 -16   4   -0.13    1.23
   4  16   5    5.76    1.62
   4  16   5    4.14    1.36
  -4 -16  -5    2.98    1.30
  -4 -16  -5    3.04    1.30
  -4  16  -5    4.79    1.55
   4 -16   5    1.49    1.36
   4 -16   5    5.12    1.36
   4  16   6    0.84    1.49
   4  16   6    0.06    1.23
  -4 -16  -6    0.58    1.23
  -4 -16  -6    1.04    1.30
   4  16   7    0.13    1.23
   4  16   7   -1.04    1.49
  -4 -16  -7   -0.39    1.23
  -4 -16  -7    1.49    1.30
   4  16   8    2.01    1.23
   4  16   8    1.49    1.55
  -4 -16  -8    2.46    1.30
  -4 -16  -8   -1.04    1.23
   4  16   9   12.89    2.01
   4  16   9   12.56    1.62
  -4 -16  -9    9.58    1.55
  -4 -16  -9   12.56    1.81
  -4  18   6   -0.84    1.81
   4 -18  -6    1.10    1.62
   4 -18  -6   -1.17    1.30
  -4  18   5    7.19    2.07
   4 -18  -5    4.27    1.81
   4 -18  -5    4.21    1.36
  -4  18   4    2.20    1.30
  -4  18   4    3.24    1.94
   4 -18  -4    3.04    1.36
   4 -18  -4    7.45    1.81
   4  18  -3   -1.62    1.10
   4  18  -3   -1.17    1.81
  -4  18   3    1.36    1.88
  -4  18   3   -1.17    1.23
   4 -18  -3    0.06    1.23
   4 -18  -3   -0.19    1.68
   4  18  -2    6.67    1.81
   4  18  -2    2.59    1.30
  -4 -18   2    7.38    1.75
  -4 -18   2    1.88    1.36
  -4  18   2    2.07    1.94
  -4  18   2    3.04    1.30
   4 -18  -2    2.27    1.30
   4 -18  -2    8.03    2.01
   4  18  -1    9.58    1.68
  -4 -18   1   12.05    1.62
   4 -18  -1    8.94    1.62
   4  18   0    1.49    1.23
   4  18   0   -1.81    1.68
  -4 -18   0   -1.23    1.55
  -4 -18   0    0.13    1.23
  -4  18   0   -0.58    1.23
  -4  18   0   -0.78    1.88
   4 -18   0   -1.68    1.55
   4 -18   0   -0.45    1.17
   4  18   1    1.17    1.23
   4  18   1    1.42    1.68
  -4 -18  -1   -0.39    1.62
  -4 -18  -1    0.52    1.23
  -4  18  -1    0.78    1.23
  -4  18  -1    6.02    1.94
   4 -18   1    1.75    1.62
   4 -18   1    0.84    1.30
   4  18   2    4.86    1.75
   4  18   2    3.56    1.30
  -4 -18  -2    1.68    1.36
  -4 -18  -2    7.12    1.81
  -4  18  -2    2.85    2.01
  -4  18  -2    0.84    1.23
   4  18   3   -0.58    1.62
   4  18   3    0.84    1.17
  -4 -18  -3    2.07    1.62
  -4 -18  -3    1.62    1.23
  -4  18  -3    0.00    1.17
   4  18   4    1.68    1.62
  -4 -18  -4    0.71    1.23
  -4 -18  -4    0.91    1.62
   4  18   5    3.37    1.68
  -4 -18  -5    7.12    1.75
  -4 -18  -5    1.94    1.36
   4  20   2    1.81    1.62
  -5   1  24   11.66    2.01
  -5   1  24   18.13    1.62
   5  -1 -24   14.57    1.55
   5   1 -23   12.56    1.94
   5   1 -23   10.04    1.30
   5   1 -22   -1.17    1.49
   5   1 -22    0.39    0.97
  -5  -1  22   -3.04    1.49
  -5  -1  22   -1.23    1.04
  -5   1  22    0.52    1.10
  -5   1  22   -0.65    1.55
   5  -1 -22    0.06    1.42
   5  -1 -22   -0.71    1.10
   5   1 -21   93.13    2.98
   5   1 -21   89.50    3.37
  -5  -1  21   94.10    3.43
  -5  -1  21   92.93    2.91
  -5   1  21   92.61    3.37
  -5   1  21   95.46    2.98
   5  -1 -21   90.86    3.37
   5  -1 -21   97.79    3.11
   5   1 -20   20.59    1.49
   5   1 -20   19.49    1.81
  -5  -1  20   18.72    1.81
  -5  -1  20   20.66    1.49
  -5   1  20   17.55    1.81
  -5   1  20   20.40    1.55
   5  -1 -20   18.85    1.81
   5  -1 -20   22.73    1.55
   5   1 -19    3.95    1.23
  -5  -1  19    2.91    1.36
  -5  -1  19    5.12    1.17
  -5   1  19    4.92    1.17
  -5   1  19    4.21    1.36
   5  -1 -19    5.12    1.42
   5  -1 -19    5.12    1.17
   5   1 -18    1.62    1.04
   5   1 -18    1.23    1.17
  -5  -1  18    3.11    1.04
  -5  -1  18    1.42    1.23
  -5   1  18    3.56    1.30
  -5   1  18    2.59    1.10
   5  -1 -18    3.17    1.10
   5  -1 -18    4.27    1.30
   5   1 -17  332.41    7.38
   5   1 -17  316.87    7.06
  -5  -1  17  328.40    7.32
  -5  -1  17  329.24    7.12
  -5  -1  16   96.10    2.85
  -5  -1  16   96.30    2.66
  -5   1  16   97.33    2.78
  -5   1  16   97.85    2.91
   5  -1 -16   97.14    2.78
   5  -1 -16   93.64    2.85
   5   1 -15   -0.26    0.91
   5   1 -15    0.65    0.78
  -5  -1  15    1.49    0.97
  -5  -1  15   -0.06    0.78
  -5   1  15    0.84    0.91
  -5   1  15    1.36    1.04
   5  -1 -15    1.10    0.84
   5  -1 -15    2.07    0.97
   5   1 -14   15.93    1.10
   5   1 -14   14.38    1.17
  -5  -1  14   14.89    1.10
  -5  -1  14   16.13    1.23
  -5   1  14   14.57    1.10
  -5   1  14   16.64    1.23
   5  -1 -14   14.57    1.23
   5  -1 -14   16.19    1.17
   5   1 -13  410.00    8.48
   5   1 -13  418.35    8.68
  -5  -1  13  418.22    8.61
  -5  -1  13  415.96    8.61
  -5   1  13  412.39    8.61
  -5   1  13  417.25    8.68
   5  -1 -13  414.53    8.68
   5  -1 -13  403.98    8.42
   5   1 -12   81.21    2.20
   5   1 -12   81.92    2.27
  -5  -1  12   80.24    2.20
  -5  -1  12   81.92    2.27
  -5   1  12   80.89    2.33
  -5   1  12   83.02    2.33
   5  -1 -12   79.66    2.27
   5  -1 -12   80.11    2.33
   5   1 -11   -0.58    0.78
  -5  -1  11    0.65    0.84
  -5   1  11    0.65    0.84
  -5   1  11    1.04    0.78
   5  -1 -11    0.39    0.78
   5  -1 -11    0.65    0.84
   5   1 -10  386.81    7.90
   5   1 -10  371.14    7.64
  -5  -1  10  374.70    7.64
  -5  -1  10  381.05    7.77
  -5   1  10  386.36    7.97
  -5   1  10  387.20    7.97
   5  -1 -10  395.88    8.16
   5  -1 -10  394.39    8.16
   5   1  -9  123.89    2.91
   5   1  -9  122.92    2.91
  -5  -1   9  127.32    2.98
  -5  -1   9  126.74    2.98
  -5   1   9  124.34    3.04
  -5   1   9  124.86    3.04
   5  -1  -9  129.72    3.17
   5  -1  -9  122.40    3.04
   5   1  -8  143.77    3.24
   5   1  -8  139.82    3.17
  -5  -1   8  141.83    3.17
  -5  -1   8  142.60    3.17
   5   1  -7   63.92    1.75
   5   1  -7   67.48    1.81
  -5  -1   7   65.41    1.75
  -5  -1   7   66.31    1.75
  -5   1   7   63.14    1.81
  -5   1   7   66.83    1.88
   5  -1  -7   64.76    1.81
   5  -1  -7   63.34    1.81
   5   1  -6 5966.37  113.85
  -5   1   6 5720.93  109.25
  -5   1   6 5594.00  106.85
   5  -1  -6 6043.44  115.40
   5  -1  -6 5726.76  109.38
   5   1  -5 1319.17   25.39
   5   1  -5 1318.52   25.39
  -5  -1   5 1354.79   26.03
  -5  -1   5 1304.92   25.13
  -5   1   5 1314.64   25.39
  -5   1   5 1323.05   25.58
   5  -1  -5 1297.80   25.06
   5  -1  -5 1339.89   25.90
   5   1  -4 1108.70   21.37
   5   1  -4 1150.79   22.15
  -5  -1   4 1135.25   21.89
  -5  -1   4 1143.02   22.02
  -5   1   4 1139.13   22.02
  -5   1   4 1177.34   22.73
   5  -1  -4 1141.73   22.08
   5  -1  -4 1154.68   22.28
   5   1  -3  758.99   14.70
   5   1  -3  779.71   15.09
  -5  -1   3  771.30   14.89
  -5  -1   3  771.30   14.89
  -5   1   3  753.81   14.64
  -5   1   3  787.49   15.28
   5  -1  -3  749.92   14.57
   5  -1  -3  738.27   14.38
   5   1  -2 2721.23   52.00
  -5  -1   2 2611.79   49.93
  -5  -1   2 2738.72   52.33
  -5   1   2 2653.23   50.71
   5   1  -1  989.54   19.04
   5   1  -1  997.31   19.17
  -5  -1   1 1039.40   19.95
  -5  -1   1  985.01   18.97
  -5   1   1  995.37   19.17
  -5   1   1  977.88   18.85
   5  -1  -1  979.82   18.85
   5  -1  -1  999.25   19.23
   5   1   0  151.34    3.11
   5   1   0  147.20    3.04
  -5  -1   0  153.61    3.17
  -5  -1   0  148.69    3.04
  -5   1   0  141.76    2.91
   5  -1   0  149.27    3.04
   5  -1   0  145.32    2.98
   5   1   1  562.25   10.88
   5   1   1  572.87   11.14
  -5  -1  -1  587.64   11.40
  -5  -1  -1  608.81   11.85
  -5   1  -1  565.23   10.94
  -5   1  -1  578.05   11.20
   5  -1   1  576.82   11.20
   5  -1   1  584.92   11.33
  -5  -1  -2 2909.04   55.63
  -5  -1  -2 2804.77   53.62
  -5   1  -2 2755.55   52.65
   5  -1   2 2910.33   55.56
   5  -1   2 2762.03   52.71
   5   1   3  382.73    7.58
   5   1   3  362.98    7.25
  -5  -1  -3  370.36    7.38
  -5  -1  -3  362.27    7.25
  -5   1  -3  375.03    7.38
  -5   1  -3  376.65    7.38
   5  -1   3  369.52    7.25
   5  -1   3  382.15    7.45
   5   1   4  315.32    6.41
   5   1   4  317.91    6.41
  -5  -1  -4  317.84    6.41
  -5  -1  -4  324.32    6.61
  -5   1  -4  320.82    6.35
  -5   1  -4  320.56    6.35
   5  -1   4  314.02    6.22
   5  -1   4  321.54    6.35
   5   1   5 4948.34   94.55
   5   1   5 5015.69   95.78
  -5  -1  -5 5007.92   95.65
  -5  -1  -5 5018.28   95.85
  -5   1  -5 5079.15   96.95
  -5   1  -5 5163.34   98.57
   5  -1   5 5039.00   96.17
   5  -1   5 5061.02   96.56
   5   1   6 1766.02   34.00
   5   1   6 1773.79   34.19
  -5  -1  -6 1815.23   34.97
  -5  -1  -6 1773.14   34.13
  -5   1  -6 1788.03   34.39
  -5   1  -6 1758.24   33.74
   5  -1   6 1778.32   34.13
   5  -1   6 1765.37   33.93
   5   1   7  161.90    3.69
   5   1   7  161.58    3.63
  -5  -1  -7  157.24    3.56
  -5  -1  -7  163.97    3.69
  -5   1  -7  162.16    3.50
  -5   1  -7  169.22    3.69
   5  -1   7  168.57    3.63
   5  -1   7  165.33    3.56
  -5   1  -8  823.75   16.06
  -5   1  -8  832.82   16.25
   5  -1   8  817.92   16.00
   5  -1   8  831.52   16.25
   5   1   9  423.99    8.68
   5   1   9  413.24    8.48
  -5  -1  -9  418.55    8.61
  -5  -1  -9  434.80    8.87
  -5   1  -9  406.95    8.29
  -5   1  -9  416.34    8.42
   5  -1   9  411.62    8.29
   5  -1   9  415.89    8.42
   5   1  10    0.65    0.84
   5   1  10    1.49    0.91
  -5  -1 -10    0.06    0.78
  -5  -1 -10    0.32    0.91
  -5   1 -10   -0.39    0.84
  -5   1 -10    0.45    0.78
   5  -1  10   -0.58    0.78
   5  -1  10    0.39    0.84
   5   1  11    0.71    0.91
   5   1  11   -0.78    0.84
  -5  -1 -11    1.36    0.91
  -5  -1 -11   -0.19    0.78
   5   1  12   65.34    2.07
   5   1  12   63.14    2.07
  -5  -1 -12   60.10    1.94
  -5  -1 -12   67.29    2.20
  -5   1 -12   65.47    2.01
  -5   1 -12   67.35    2.01
   5  -1  12   67.35    2.07
   5  -1  12   60.36    1.88
   5   1  13  642.75   13.02
   5   1  13  652.78   13.21
  -5  -1 -13  629.73   12.76
  -5  -1 -13  642.62   13.08
  -5   1 -13  648.25   13.02
  -5   1 -13  621.18   12.56
   5  -1  13  641.45   12.95
   5  -1  13  637.24   12.82
   5   1  14   77.45    2.46
   5   1  14   76.55    2.46
  -5  -1 -14   79.07    2.40
  -5  -1 -14   72.53    2.40
  -5   1 -14   81.02    2.40
   5  -1  14   73.63    2.27
   5  -1  14   76.35    2.33
   5   1  15  103.29    3.04
   5   1  15  114.11    3.17
  -5  -1 -15  106.08    2.98
  -5  -1 -15  105.95    3.11
  -5   1 -15  100.05    3.17
   5  -1  15  105.17    2.91
   5  -1  15  106.85    2.98
   5   1  16   50.90    2.14
   5   1  16   47.66    2.07
  -5  -1 -16   51.10    2.07
  -5  -1 -16   47.73    2.07
  -5   1 -16   50.25    2.01
  -5   1 -16   44.43    2.01
   5  -1  16   47.53    2.01
   5  -1  16   52.00    2.01
  -5  -1 -17   51.55    2.53
  -5   1 -17   54.85    2.27
  -5   1 -17   61.20    2.27
   5  -1  17   54.40    2.27
   5  -1  17   56.21    2.20
   5   1  18    7.90    1.36
   5   1  18    6.48    1.42
  -5  -1 -18    7.32    1.49
  -5  -1 -18    5.57    1.30
  -5   1 -18    6.93    1.36
  -5   1 -18    7.12    1.23
   5  -1  18    5.38    1.36
   5  -1  18    4.86    1.23
   5   1  19   40.28    2.20
   5   1  19   44.56    2.14
  -5  -1 -19   44.36    2.07
  -5  -1 -19   42.09    2.33
  -5   1 -19   42.94    2.07
  -5   1 -19   40.60    2.27
   5  -1  19   41.45    2.01
   5  -1  19   37.76    2.14
   5   1  20   19.56    1.62
   5   1  20   16.25    1.81
  -5  -1 -20   13.53    1.81
  -5  -1 -20   15.22    1.49
  -5   1 -20   17.10    1.94
  -5   1 -20   16.84    1.49
   5  -1  20   12.82    1.75
   5   1  21    5.57    1.62
   5   1  21    5.38    1.30
  -5  -1 -21    4.66    1.23
  -5  -1 -21    2.78    1.49
  -5   1 -21    4.21    1.23
  -5   1 -21    2.53    1.55
   5  -1  21    2.27    1.23
   5  -1  21    2.91    1.55
   5   1  22    0.52    1.62
   5   1  22    0.19    1.17
  -5  -1 -22   -0.32    1.62
  -5  -1 -22   -0.19    1.17
  -5   1 -22   -0.06    1.68
  -5   1 -22    0.39    1.10
   5  -1  22   -0.78    1.55
   5  -1  22   -0.97    1.23
  -5  -1 -24    6.93    1.94
  -5   3  24   23.70    2.40
   5  -3 -24   29.01    2.33
  -5   3  23    1.04    1.10
  -5   3  23    3.30    1.75
   5  -3 -23    2.01    1.55
   5   3 -22    2.85    1.42
  -5   3  22    2.66    1.75
  -5   3  22    3.95    1.10
   5  -3 -22    4.66    1.17
   5  -3 -22    2.98    1.55
   5   3 -21    3.17    1.42
  -5  -3  21    1.55    1.49
  -5  -3  21    1.68    1.04
  -5   3  21   -0.65    1.55
   5  -3 -21    1.88    1.49
   5  -3 -21    2.14    1.23
   5   3 -20   76.81    2.66
   5   3 -20   79.66    2.91
  -5  -3  20   78.04    2.91
  -5  -3  20   76.48    2.53
  -5   3  20   83.22    3.11
  -5   3  20   83.99    2.85
   5  -3 -20   76.09    3.04
   5  -3 -20   82.63    2.85
   5   3 -19   15.35    1.36
   5   3 -19   13.53    1.49
  -5  -3  19   12.95    1.23
  -5  -3  19   11.01    1.49
  -5   3  19   12.95    1.62
  -5   3  19   15.74    1.49
   5  -3 -19   14.96    1.49
   5  -3 -19   11.59    1.62
   5   3 -18   56.67    2.20
   5   3 -18   62.11    2.20
  -5  -3  18   59.00    2.27
  -5  -3  18   59.51    2.07
   5  -3 -18   64.76    2.33
   5  -3 -18   60.75    2.53
   5   3 -17    7.77    1.17
   5   3 -17    8.48    1.10
  -5  -3  17    7.71    1.04
  -5  -3  17    7.12    1.23
  -5   3  17    8.22    1.36
  -5   3  17    8.22    1.23
   5  -3 -17    9.39    1.36
   5  -3 -17    7.58    1.17
   5   3 -16  149.34    3.69
   5   3 -16  152.25    3.76
  -5  -3  16  158.08    3.76
  -5  -3  16  152.64    3.82
  -5   3  16  152.51    3.95
  -5   3  16  147.52    3.95
   5  -3 -16  145.91    3.82
   5  -3 -16  150.63    4.02
   5   3 -15   30.24    1.36
   5   3 -15   31.54    1.49
  -5  -3  15   32.77    1.36
  -5  -3  15   30.18    1.49
  -5   3  15   32.57    1.62
  -5   3  15   31.47    1.68
   5  -3 -15   29.66    1.68
   5  -3 -15   29.34    1.55
   5   3 -14  784.25   15.61
   5   3 -14  795.90   15.80
  -5  -3  14  809.50   16.06
  -5   3  14  749.92   15.15
  -5   3  14  768.06   15.54
   5  -3 -14  759.64   15.41
   5  -3 -14  747.33   15.09
   5   3 -13   13.79    1.10
  -5  -3  13   15.41    0.97
  -5   3  13   17.10    1.30
  -5   3  13   16.32    1.17
   5  -3 -13   17.36    1.36
   5  -3 -13   18.39    1.23
   5   3 -12  164.36    3.69
   5   3 -12  158.66    3.56
  -5  -3  12  166.63    3.76
  -5  -3  12  159.57    3.56
  -5   3  12  161.90    3.89
  -5   3  12  160.28    3.89
   5  -3 -12  167.92    4.08
   5  -3 -12  163.00    3.95
   5   3 -11   98.31    2.40
   5   3 -11   93.90    2.33
  -5  -3  11   95.00    2.33
  -5  -3  11   93.25    2.33
  -5   3  11   94.68    2.66
  -5   3  11   94.81    2.59
   5  -3 -11   96.30    2.66
   5  -3 -11   98.24    2.78
   5   3 -10 1321.11   25.58
   5   3 -10 1337.30   25.90
  -5  -3  10 1309.45   25.32
  -5  -3  10 1339.24   25.90
  -5   3  10 1288.08   25.19
  -5   3  10 1310.10   25.65
   5  -3 -10 1325.00   25.97
   5  -3 -10 1359.32   26.55
   5   3  -9   60.81    1.68
   5   3  -9   62.17    1.68
  -5  -3   9   62.17    1.62
  -5  -3   9   62.88    1.68
  -5   3   9   61.59    2.01
  -5   3   9   67.29    2.07
   5  -3  -9   68.78    2.14
   5  -3  -9   65.60    2.14
   5   3  -8  317.46    6.41
   5   3  -8  332.35    6.67
  -5  -3   8  328.40    6.61
  -5  -3   8  328.01    6.54
  -5   3   8  337.60    7.06
  -5   3   8  327.95    6.86
   5  -3  -8  331.31    6.99
   5  -3  -8  331.12    6.93
   5   3  -7  142.86    3.04
   5   3  -7  142.73    3.04
  -5  -3   7  141.24    2.98
  -5  -3   7  138.26    2.98
  -5   3   7  138.72    3.30
  -5   3   7  143.77    3.37
   5  -3  -7  147.20    3.50
   5  -3  -7  148.04    3.50
   5   3  -6  291.42    5.83
   5   3  -6  289.54    5.83
  -5  -3   6  286.69    5.70
  -5  -3   6  290.84    5.83
   5   3  -5  525.01   10.23
   5   3  -5  509.99    9.97
  -5  -3   5  493.09    9.65
  -5  -3   5  511.87    9.97
  -5   3   5  502.41   10.10
  -5   3   5  512.84   10.23
   5   3  -4 2936.88   56.15
   5   3  -4 2873.42   54.92
  -5  -3   4 2960.20   56.60
  -5  -3   4 2978.33   56.92
  -5   3   4 2997.11   57.44
  -5   3   4 2921.99   56.02
   5  -3  -4 2926.52   56.08
   5  -3  -4 2986.10   57.25
   5   3  -3  530.06   10.30
   5   3  -3  539.13   10.49
  -5  -3   3  562.12   10.94
  -5  -3   3  551.63   10.75
  -5   3   3  547.10   10.88
  -5   3   3  541.20   10.69
   5  -3  -3  563.03   11.14
   5  -3  -3  536.86   10.62
   5   3  -2 5407.49  103.16
   5   3  -2 5292.86  100.96
  -5  -3   2 5107.65   97.46
   5   3  -1   10.62    0.84
   5   3  -1   12.37    0.78
  -5  -3   1   12.56    0.78
  -5  -3   1   12.95    0.78
  -5   3   1   12.37    0.91
  -5   3   1   10.81    0.84
   5  -3  -1   12.76    0.84
   5  -3  -1   12.82    0.84
   5   3   0   18.85    0.91
   5   3   0   19.56    0.97
  -5  -3   0   20.46    0.91
  -5  -3   0   18.46    0.97
  -5   3   0   18.26    0.91
  -5   3   0   20.08    0.91
   5  -3   0   21.18    0.91
   5  -3   0   20.08    0.84
   5   3   1  123.69    2.78
   5   3   1  131.72    2.98
  -5  -3  -1  134.12    3.04
  -5  -3  -1  127.90    2.85
  -5   3  -1  130.30    2.78
  -5   3  -1  131.14    2.78
   5  -3   1  130.56    2.78
   5  -3   1  135.74    2.85
  -5  -3  -2 4213.96   80.56
  -5   3  -2 4079.90   77.84
  -5   3  -2 4075.37   77.78
   5  -3   2 4092.85   78.10
   5  -3   2 4017.09   76.68
   5   3   3  137.03    3.17
   5   3   3  142.21    3.24
  -5  -3  -3  142.28    3.24
  -5  -3  -3  142.08    3.17
  -5   3  -3  140.21    2.91
  -5   3  -3  137.49    2.85
   5  -3   3  134.96    2.78
   5  -3   3  143.51    2.91
   5   3   4    8.48    0.97
   5   3   4    9.07    0.91
  -5   3  -4   10.23    0.58
  -5   3  -4    9.07    0.58
   5  -3   4    9.91    0.52
   5  -3   4    9.58    0.58
   5   3   5  503.06   10.17
   5   3   5  516.92   10.56
  -5  -3  -5  500.86   10.04
  -5   3  -5  523.98   10.17
  -5   3  -5  512.97    9.97
   5  -3   5  514.07    9.97
   5  -3   5  527.15   10.23
   5   3   6 3090.36   59.32
   5   3   6 3105.91   59.64
  -5  -3  -6 3122.74   59.97
  -5  -3  -6 3173.26   60.94
  -5   3  -6 3162.25   60.55
  -5   3  -6 3160.31   60.49
   5  -3   6 3151.89   60.36
   5  -3   6 3132.46   59.97
   5   3   7   25.45    1.30
   5   3   7   26.29    1.36
  -5  -3  -7   27.59    1.42
  -5  -3  -7   27.59    1.30
  -5   3  -7   23.51    0.84
  -5   3  -7   25.84    0.84
   5  -3   7   27.65    0.91
   5  -3   7   24.35    0.84
   5   3   8 3716.60   71.37
   5   3   8 3699.76   71.04
  -5  -3  -8 3688.75   70.78
  -5  -3  -8 3726.96   71.56
  -5   3  -8 3866.84   73.96
  -5   3  -8 3753.51   71.82
   5  -3   8 3840.94   73.50
   5  -3   8 3742.50   71.62
   5   3   9    0.97    0.97
   5   3   9    0.84    0.97
  -5  -3  -9    2.27    0.97
  -5  -3  -9    2.01    1.04
  -5   3  -9    1.36    0.65
  -5   3  -9    1.62    0.65
   5  -3   9    2.14    0.65
   5  -3   9    2.27    0.65
   5   3  10  186.90    4.34
   5   3  10  207.88    4.73
  -5  -3 -10  199.07    4.53
  -5  -3 -10  197.07    4.60
  -5   3 -10  201.86    4.27
   5  -3  10  196.35    4.14
   5  -3  10  190.98    4.08
   5   3  11   47.28    1.81
   5   3  11   47.21    1.75
  -5  -3 -11   45.40    1.81
  -5  -3 -11   46.04    1.68
  -5   3 -11   42.81    1.36
   5  -3  11   42.35    1.42
   5  -3  11   42.35    1.36
   5   3  12  392.25    8.35
   5   3  12  385.39    8.22
  -5  -3 -12  387.33    8.22
  -5  -3 -12  402.29    8.61
  -5   3 -12  411.88    8.35
  -5   3 -12  387.98    7.97
   5  -3  12  401.26    8.16
   5  -3  12  414.66    8.42
   5   3  13   42.55    1.81
   5   3  13   43.91    1.94
  -5  -3 -13   44.56    1.94
  -5  -3 -13   43.45    1.81
  -5   3 -13   41.38    1.49
   5  -3  13   43.20    1.55
   5  -3  13   38.40    1.49
   5   3  14   45.72    1.94
  -5  -3 -14   43.45    1.88
   5  -3  14   38.66    1.62
   5   3  15   15.41    1.42
   5   3  15   16.25    1.42
  -5  -3 -15   13.15    1.42
  -5  -3 -15   15.54    1.30
  -5   3 -15   15.28    1.23
  -5   3 -15   14.51    1.23
   5  -3  15   13.21    1.10
   5  -3  15   14.57    1.17
   5   3  16  208.85    5.12
   5   3  16  205.55    4.99
  -5  -3 -16  210.79    5.25
  -5  -3 -16  205.48    4.92
  -5   3 -16  207.17    4.86
  -5   3 -16  215.39    4.92
   5  -3  16  211.90    4.92
   5  -3  16  221.29    5.05
   5   3  17    8.55    1.42
   5   3  17    4.02    1.36
  -5  -3 -17    8.68    1.42
  -5  -3 -17    9.20    1.23
  -5   3 -17    7.45    1.23
  -5   3 -17    8.55    1.17
   5  -3  17    7.58    1.17
   5  -3  17    8.74    1.17
   5   3  18   81.27    2.78
   5   3  18   78.42    2.85
  -5  -3 -18   84.97    2.85
  -5  -3 -18   78.17    2.91
  -5   3 -18   74.47    2.46
  -5   3 -18   72.40    2.72
   5  -3  18   75.32    2.46
   5  -3  18   75.38    2.66
   5   3  19    1.88    1.36
   5   3  19    2.20    1.30
  -5  -3 -19    0.00    1.36
  -5  -3 -19    2.40    1.23
  -5   3 -19    2.40    1.10
  -5   3 -19    1.62    1.36
   5  -3  19    1.30    1.10
   5  -3  19    0.32    1.30
   5   3  20  140.72    4.34
   5   3  20  145.13    4.14
  -5  -3 -20  139.82    4.02
  -5  -3 -20  139.82    4.34
  -5   3 -20  134.70    4.14
   5  -3  20  127.90    3.56
   5   3  21   10.81    1.49
   5   3  21    7.64    1.75
  -5  -3 -21   10.30    1.49
  -5  -3 -21    9.65    1.75
   5   3  22   -1.36    1.75
   5   3  22    0.26    1.23
  -5  -3 -22    1.04    1.17
  -5  -3 -22   -0.91    1.68
   5   3  23    4.21    1.81
   5   3  23    4.99    1.42
  -5  -3 -23    2.40    1.75
   5   3  24   46.24    3.04
  -5  -3 -24   57.18    3.04
  -5   5  23    9.71    1.55
  -5   5  22    5.44    1.30
  -5   5  22    4.47    1.75
   5  -5 -22    5.50    1.75
   5  -5 -22    8.16    1.30
  -5   5  21   86.91    3.37
  -5   5  21   91.83    3.11
   5  -5 -21   88.20    3.24
   5  -5 -21   93.58    3.17
  -5   5  20    5.96    1.30
  -5   5  20    4.08    1.55
   5  -5 -20    6.99    1.30
   5  -5 -20    3.56    1.36
   5   5 -19   15.41    1.55
  -5  -5  19   19.17    1.49
  -5   5  19   14.57    1.75
  -5   5  19   18.13    1.68
   5  -5 -19   17.55    1.55
   5  -5 -19   19.49    1.81
   5   5 -18   28.24    1.75
  -5   5  18   31.15    2.01
  -5   5  18   30.70    1.81
   5  -5 -18   31.08    1.94
   5  -5 -18   32.57    1.81
   5   5 -17  179.77    4.47
  -5  -5  17  185.80    4.21
  -5  -5  17  191.56    4.47
  -5   5  17  182.56    4.73
  -5   5  17  189.10    4.73
   5  -5 -17  187.35    4.86
   5  -5 -17  185.73    4.73
   5   5 -16   12.43    1.10
   5   5 -16   10.81    1.23
  -5  -5  16   13.28    1.04
  -5  -5  16   12.69    1.17
  -5   5  16   12.37    1.42
  -5   5  16   13.73    1.36
   5  -5 -16   14.18    1.49
   5  -5 -16   13.66    1.30
   5   5 -15    0.32    0.97
   5   5 -15    1.10    0.84
  -5  -5  15    0.84    0.78
  -5  -5  15    0.52    0.91
  -5   5  15    1.75    0.97
  -5   5  15    0.58    1.10
   5  -5 -15    2.01    1.17
   5  -5 -15    1.17    1.04
   5   5 -14   73.37    2.14
   5   5 -14   75.38    2.07
  -5  -5  14   72.86    1.94
  -5  -5  14   75.64    2.07
  -5   5  14   78.62    2.59
  -5   5  14   73.37    2.40
   5  -5 -14   75.45    2.53
   5  -5 -14   74.67    2.59
   5   5 -13  328.92    6.74
   5   5 -13  342.97    7.06
  -5  -5  13  343.10    6.99
  -5  -5  13  319.14    6.48
  -5   5  13  323.09    7.12
  -5   5  13  338.31    7.45
   5  -5 -13  339.60    7.45
   5  -5 -13  335.46    7.45
  -5  -5  12   63.27    1.68
  -5  -5  12   62.95    1.62
  -5   5  12   56.92    2.20
   5  -5 -12   60.36    2.33
   5   5 -11   40.28    1.23
   5   5 -11   39.37    1.23
  -5  -5  11   39.63    1.23
  -5  -5  11   38.14    1.10
  -5   5  11   41.58    1.81
  -5   5  11   39.05    1.68
   5  -5 -11   43.13    1.75
   5  -5 -11   38.08    1.75
   5   5 -10  106.21    2.40
   5   5 -10  109.70    2.46
  -5  -5  10  105.95    2.40
  -5  -5  10  106.53    2.33
  -5   5  10  106.66    2.98
  -5   5  10  104.46    2.85
   5  -5 -10  105.11    2.91
   5  -5 -10  108.34    2.98
   5   5  -9  496.32    9.78
   5   5  -9  499.11    9.84
  -5  -5   9  491.34    9.65
  -5  -5   9  494.70    9.71
  -5   5   9  498.91   10.36
  -5   5   9  496.39   10.23
   5  -5  -9  503.58   10.43
   5  -5  -9  497.62   10.30
   5   5  -8  101.61    2.27
   5   5  -8  102.77    2.27
  -5  -5   8  103.42    2.27
  -5  -5   8   98.63    2.20
  -5   5   8  100.44    2.72
  -5   5   8  101.80    2.78
   5  -5  -8  103.94    2.78
   5  -5  -8  102.32    2.78
   5   5  -7  904.70   17.49
   5   5  -7  888.51   17.23
  -5  -5   7  900.17   17.42
  -5  -5   7  874.26   16.90
  -5   5   7  877.50   17.42
  -5   5   7  862.61   17.16
   5  -5  -7  879.45   17.42
   5  -5  -7  895.64   17.74
   5   5  -6  325.16    6.54
   5   5  -6  323.22    6.41
  -5  -5   6  336.49    6.67
  -5  -5   6  332.87    6.61
  -5   5   6  333.90    7.06
  -5   5   6  327.43    6.93
   5  -5  -6  324.77    6.86
   5  -5  -6  323.22    6.86
   5   5  -5 1913.67   36.78
   5   5  -5 1902.66   36.52
  -5  -5   5 1878.05   36.07
  -5  -5   5 1887.12   36.20
  -5   5   5 1902.66   36.78
  -5   5   5 1837.25   35.55
   5  -5  -5 1885.82   36.46
   5  -5  -5 1879.35   36.33
   5   5  -4    5.12    0.71
   5   5  -4    4.53    0.58
  -5  -5   4    3.95    0.65
  -5  -5   4    5.12    0.65
  -5   5   4    5.38    0.97
  -5   5   4    4.53    0.91
   5  -5  -4    4.86    0.91
   5  -5  -4    4.79    0.91
   5   5  -3  560.95   11.01
   5   5  -3  574.17   11.27
  -5  -5   3  561.28   11.01
  -5  -5   3  586.66   11.46
  -5   5   3  569.70   11.40
   5  -5  -3  569.05   11.33
   5   5  -2 2190.20   42.03
   5   5  -2 2306.76   44.30
  -5  -5   2 2289.28   43.91
  -5  -5   2 2297.05   44.04
  -5   5   2 2245.89   43.20
  -5   5   2 2268.56   43.65
   5  -5  -2 2300.29   44.23
   5  -5  -2 2253.01   43.32
   5   5  -1  152.51    3.43
   5   5  -1  154.97    3.43
  -5  -5   1  156.33    3.43
  -5  -5   1  159.12    3.43
  -5   5   1  155.75    3.50
  -5   5   1  159.31    3.50
   5  -5  -1  159.44    3.50
   5  -5  -1  162.29    3.56
   5   5   0  413.17    8.29
   5   5   0  411.10    8.29
  -5  -5   0  418.74    8.42
  -5  -5   0  414.79    8.35
  -5   5   0  426.84    8.55
  -5   5   0  423.60    8.48
   5  -5   0  427.22    8.48
   5  -5   0  434.15    8.68
   5   5   1  170.13    3.76
   5   5   1  166.11    3.76
  -5  -5  -1  167.99    3.69
  -5  -5  -1  163.52    3.63
  -5   5  -1  162.94    3.50
  -5   5  -1  169.67    3.63
   5  -5   1  170.90    3.63
   5  -5   1  170.25    3.63
   5   5   2  124.53    2.98
   5   5   2  121.43    2.98
  -5  -5  -2  123.69    2.98
  -5  -5  -2  127.00    2.98
  -5   5  -2  131.53    2.85
  -5   5  -2  124.34    2.72
   5  -5   2  129.20    2.78
   5  -5   2  121.10    2.59
   5   5   3  439.33    9.07
  -5  -5  -3  437.52    8.94
  -5   5  -3  456.04    8.94
  -5   5  -3  442.90    8.68
   5  -5   3  441.73    8.68
   5  -5   3  444.71    8.68
   5   5   4  314.02    6.61
   5   5   4  324.90    6.86
  -5  -5  -4  345.63    7.25
  -5  -5  -4  329.76    6.86
  -5   5  -4  328.92    6.48
  -5   5  -4  333.13    6.61
   5  -5   4  321.79    6.35
   5  -5   4  336.69    6.61
   5   5   5  360.78    7.58
   5   5   5  351.00    7.38
  -5  -5  -5  351.78    7.38
  -5  -5  -5  344.78    7.25
  -5   5  -5  363.44    7.12
  -5   5  -5  349.38    6.86
   5  -5   5  344.72    6.74
   5  -5   5  339.21    6.67
   5   5   6   27.78    1.42
   5   5   6   29.73    1.49
  -5  -5  -6   29.47    1.42
  -5  -5  -6   26.36    1.42
  -5   5  -6   25.58    0.65
   5   5   7  782.31   15.67
   5   5   7  776.48   15.54
  -5  -5  -7  770.65   15.41
  -5  -5  -7  791.37   15.80
   5   5   8    3.11    0.97
   5   5   8    1.49    0.97
  -5  -5  -8    1.81    0.97
  -5  -5  -8    3.04    0.91
   5   5   9  238.58    5.38
   5   5   9  229.77    5.25
  -5  -5  -9  236.25    5.31
  -5  -5  -9  241.36    5.50
  -5   5  -9  239.87    5.12
   5   5  10    4.53    0.97
   5   5  10    6.09    1.04
  -5  -5 -10    4.47    0.97
  -5  -5 -10    6.86    1.04
  -5   5 -10    6.22    0.45
  -5   5 -10    4.40    0.39
   5   5  11  266.42    6.02
   5   5  11  276.85    6.22
  -5  -5 -11  272.25    6.09
  -5  -5 -11  269.47    6.09
  -5   5 -11  272.64    5.44
  -5   5 -11  273.22    5.50
   5  -5  11  275.56    5.50
   5  -5  11  279.51    5.63
  -5   5 -12  241.75    4.92
  -5   5 -12  255.61    5.18
   5  -5  12  245.96    4.99
   5  -5  12  246.15    4.99
   5   5  13  436.61    9.33
   5   5  13  448.47    9.58
  -5  -5 -13  422.56    9.13
  -5  -5 -13  440.24    9.39
  -5   5 -13  443.09    8.81
  -5   5 -13  435.38    8.68
   5  -5  13  458.70    9.07
   5  -5  13  446.72    8.87
   5   5  14   15.93    1.42
   5   5  14   16.71    1.42
  -5  -5 -14   13.86    1.30
  -5  -5 -14   16.77    1.49
  -5   5 -14   16.45    0.91
  -5   5 -14   15.09    0.91
   5  -5  14   15.35    0.84
   5  -5  14   16.64    0.91
   5   5  15  132.50    3.69
   5   5  15  133.02    3.69
  -5  -5 -15  140.98    3.95
  -5  -5 -15  131.27    3.63
  -5   5 -15  143.70    3.37
  -5   5 -15  136.13    3.17
   5  -5  15  142.54    3.24
   5  -5  15  139.30    3.11
   5   5  16    2.14    1.23
   5   5  16    1.10    1.17
  -5  -5 -16    2.14    1.10
  -5  -5 -16    3.82    1.30
   5  -5  16    1.81    0.84
   5  -5  16    0.13    0.84
   5   5  17   42.35    2.07
   5   5  17   42.61    2.20
  -5  -5 -17   42.16    2.20
  -5  -5 -17   46.50    2.07
   5  -5  17   42.94    1.62
   5   5  18   12.82    1.55
   5   5  18   11.27    1.62
  -5  -5 -18   10.94    1.36
  -5  -5 -18   12.95    1.62
   5  -5  18   13.53    1.23
   5   5  19   74.15    2.85
   5   5  19   65.34    2.91
  -5  -5 -19   68.19    2.66
  -5  -5 -19   70.14    2.78
   5   5  20    9.97    1.75
   5   5  20   11.46    1.55
  -5  -5 -20   11.53    1.49
  -5  -5 -20    9.91    1.62
   5   5  21   40.28    2.59
   5   5  21   38.53    2.14
  -5  -5 -21   41.32    2.14
  -5  -5 -21   36.33    2.59
   5   5  22    1.10    1.68
   5   5  22    2.27    1.36
  -5  -5 -22   -0.91    1.75
  -5   7  21   15.41    1.75
   5  -7 -21   15.22    1.68
  -5   7  20   28.56    1.88
  -5   7  20   28.88    2.20
   5  -7 -20   29.21    1.94
   5  -7 -20   25.71    1.94
  -5   7  19    5.18    1.42
  -5   7  19    7.45    1.36
   5  -7 -19    5.05    1.49
   5  -7 -19    7.51    1.30
  -5   7  18   -1.36    1.36
  -5   7  18    1.68    1.23
   5  -7 -18    1.04    1.17
   5  -7 -18    0.00    1.42
  -5   7  17   22.60    1.75
  -5   7  17   18.97    1.88
   5  -7 -17   22.02    1.88
   5  -7 -17   21.24    1.68
  -5   7  16  151.22    4.14
  -5   7  16  149.27    4.27
   5  -7 -16  151.28    4.21
   5  -7 -16  157.69    4.27
  -5   7  15   -1.75    1.23
  -5   7  15    0.45    1.10
   5  -7 -15   -0.71    1.10
   5  -7 -15    1.30    1.23
  -5   7  14    2.20    1.17
  -5   7  14    3.11    1.17
   5  -7 -14    2.59    1.10
   5  -7 -14    3.30    1.10
  -5   7  13   31.41    1.75
  -5   7  13   32.32    1.75
   5  -7 -13   31.80    1.68
   5  -7 -13   31.28    1.75
   5   7 -12   38.99    0.97
  -5   7  12   41.84    1.81
  -5   7  12   40.09    1.88
   5  -7 -12   42.29    1.94
   5  -7 -12   41.19    1.88
   5   7 -11  165.46    3.43
  -5   7  11  173.23    4.34
  -5   7  11  174.46    4.34
   5  -7 -11  168.83    4.27
   5  -7 -11  174.40    4.34
   5   7 -10  154.19    3.17
   5   7 -10  159.05    3.30
  -5  -7  10  153.29    3.24
  -5  -7  10  154.26    3.24
   5   7  -9  288.38    5.76
   5   7  -9  272.19    5.44
  -5  -7   9  282.03    5.63
  -5  -7   9  273.03    5.44
  -5   7   9  286.31    6.41
  -5   7   9  277.50    6.22
   5  -7  -9  268.11    6.02
   5  -7  -9  275.68    6.15
   5   7  -8  162.94    3.37
   5   7  -8  170.38    3.63
  -5  -7   8  165.72    3.43
  -5  -7   8  171.94    3.56
   5  -7  -8  169.28    4.08
   5  -7  -8  167.66    4.08
   5   7  -7   10.43    0.65
   5   7  -7   12.24    0.84
  -5  -7   7   11.66    0.65
  -5  -7   7   11.33    0.71
  -5   7   7   11.20    1.17
   5  -7  -7   15.09    1.23
   5  -7  -7   13.08    1.17
   5   7  -6 1743.35   33.55
   5   7  -6 1811.99   34.91
  -5  -7   6 1764.07   33.93
  -5  -7   6 1859.27   35.75
  -5   7   6 1798.40   34.97
  -5   7   6 1794.51   34.97
   5  -7  -6 1814.59   35.23
   5  -7  -6 1744.64   33.93
   5   7  -5  124.28    2.85
   5   7  -5  124.02    2.78
  -5  -7   5  126.02    2.85
  -5  -7   5  123.04    2.78
  -5   7   5  122.14    3.17
  -5   7   5  127.12    3.30
   5  -7  -5  122.72    3.17
   5  -7  -5  128.81    3.24
   5   7  -4   66.38    1.81
   5   7  -4   66.19    1.88
  -5  -7   4   68.26    1.81
  -5  -7   4   67.93    1.81
  -5   7   4   69.42    2.20
  -5   7   4   65.41    2.14
   5  -7  -4   65.86    2.07
   5  -7  -4   69.94    2.14
   5   7  -3    2.40    0.91
   5   7  -3    3.69    0.78
  -5  -7   3    3.69    0.78
  -5  -7   3    4.14    0.78
  -5   7   3    2.72    0.97
  -5   7   3    3.95    1.04
   5  -7  -3    3.82    0.97
   5  -7  -3    4.14    0.91
   5   7  -2  815.33   16.00
   5   7  -2  860.02   16.97
  -5  -7   2  790.72   15.54
  -5  -7   2  810.80   15.93
  -5   7   2  832.82   16.51
  -5   7   2  816.63   16.19
   5  -7  -2  819.87   16.19
   5  -7  -2  816.63   16.13
   5   7  -1   63.53    1.88
   5   7  -1   62.69    1.94
  -5  -7   1   65.15    1.88
  -5  -7   1   62.30    1.81
  -5   7   0  239.10    5.18
  -5   7   0  241.04    5.18
   5  -7   0  236.18    5.05
   5  -7   0  245.25    5.25
   5   7   1   67.80    2.07
   5   7   1   67.16    2.14
  -5  -7  -1   66.44    2.01
  -5  -7  -1   69.68    2.07
  -5   7  -1   64.63    1.88
  -5   7  -1   68.45    1.94
   5  -7   1   64.89    1.81
   5  -7   1   65.80    1.81
   5   7   2  173.30    4.02
   5   7   2  165.46    3.95
  -5  -7  -2  169.22    3.95
  -5  -7  -2  172.91    4.02
  -5   7  -2  180.62    4.02
  -5   7  -2  179.39    3.95
   5  -7   2  174.14    3.76
   5  -7   2  174.53    3.82
   5   7   3   26.88    1.42
   5   7   3   27.01    1.49
  -5  -7  -3   25.19    1.36
  -5  -7  -3   26.29    1.36
  -5   7  -3   23.44    1.04
  -5   7  -3   24.48    1.10
   5  -7   3   24.74    0.97
   5  -7   3   25.19    1.04
   5   7   4  576.43   11.79
   5   7   4  549.10   11.20
  -5  -7  -4  562.57   11.40
  -5  -7  -4  576.04   11.66
  -5   7  -4  591.00   11.59
  -5   7  -4  585.56   11.53
   5  -7   4  577.40   11.27
   5  -7   4  566.98   11.14
   5   7   5  221.22    5.05
   5   7   5  229.06    5.18
  -5  -7  -5  224.39    5.05
  -5  -7  -5  222.00    4.99
  -5   7  -5  223.81    4.53
  -5   7  -5  212.80    4.34
   5  -7   5  226.27    4.60
   5  -7   5  228.02    4.60
   5   7   6    2.72    0.97
   5   7   6    0.13    0.97
  -5  -7  -6    1.23    0.91
  -5  -7  -6   -0.78    0.91
  -5   7  -6    0.45    0.45
  -5   7  -6    1.10    0.39
   5  -7   6    1.17    0.32
   5  -7   6    0.71    0.32
  -5  -7  -7   82.18    2.46
  -5  -7  -7   81.02    2.40
   5   7   8   57.57    2.07
   5   7   8   58.09    2.14
  -5  -7  -8   56.99    2.01
  -5  -7  -8   57.12    2.01
   5   7   9  166.05    4.14
  -5  -7  -9  155.55    3.95
   5   7  10   38.86    1.81
   5   7  10   40.41    1.81
  -5  -7 -10   42.42    1.81
  -5  -7 -10   41.38    1.88
   5   7  11   59.00    2.20
   5   7  11   62.04    2.27
  -5  -7 -11   62.75    2.33
  -5  -7 -11   59.51    2.14
   5   7  12   43.07    1.94
   5   7  12   41.25    1.94
  -5  -7 -12   42.55    1.88
  -5  -7 -12   44.04    2.01
   5   7  13  238.12    5.63
   5   7  13  236.83    5.63
  -5  -7 -13  241.75    5.63
  -5  -7 -13  243.76    5.76
   5   7  14   98.50    3.11
   5   7  14   99.60    3.11
  -5  -7 -14   95.20    3.04
  -5  -7 -14  101.03    3.04
   5   7  15   19.95    1.75
   5   7  15   25.13    1.68
  -5  -7 -15   18.91    1.68
  -5  -7 -15   22.86    1.62
   5   7  17   27.20    1.94
   5   7  17   25.84    1.88
  -5  -7 -17   29.60    1.88
  -5  -7 -17   27.13    1.88
   5   7  18    0.84    1.42
   5   7  18    1.49    1.23
  -5  -7 -18    0.97    1.17
  -5  -7 -18   -1.10    1.30
   5   7  19    9.46    1.68
   5   7  19   12.11    1.62
  -5  -7 -19    9.65    1.62
  -5  -7 -19   10.81    1.49
   5   7  20   37.17    2.72
   5   7  20   39.18    2.40
  -5  -7 -20   42.09    2.66
  -5  -7 -20   42.22    2.27
  -5   9  18    1.10    1.30
  -5   9  18    1.62    1.55
   5  -9 -18    1.81    1.23
   5  -9 -18    2.59    1.36
  -5   9  17   -1.36    1.42
  -5   9  17    0.00    1.23
   5  -9 -17    2.01    1.23
   5  -9 -17    0.65    1.30
  -5   9  16   49.93    2.33
  -5   9  16   48.76    2.46
   5  -9 -16   49.09    2.27
   5  -9 -16   49.74    2.33
  -5   9  15    0.45    1.36
  -5   9  15    1.23    1.23
   5  -9 -15    2.66    1.23
   5  -9 -15    0.39    1.23
  -5   9  13   -0.32    1.10
  -5   9  13    0.91    1.23
   5  -9 -13    0.71    1.17
   5  -9 -13    0.26    1.10
  -5   9  12    3.24    1.17
  -5   9  12    1.17    1.23
   5  -9 -12    3.24    1.17
   5  -9 -12    2.78    1.17
  -5   9  11    2.20    1.10
  -5   9  11    4.53    1.23
   5  -9 -11    3.63    1.04
   5  -9 -11    2.72    1.17
  -5   9  10  212.48    5.18
  -5   9  10  214.49    5.18
   5  -9 -10  214.42    5.18
   5  -9 -10  209.31    4.99
   5   9  -9   13.66    0.65
   5   9  -9   14.25    0.78
  -5  -9   9   14.44    0.52
  -5  -9   9   14.38    0.45
  -5   9   9   16.13    1.36
  -5   9   9   11.40    1.36
   5  -9  -9   14.96    1.30
   5  -9  -9   15.80    1.36
   5   9  -8   11.33    0.71
   5   9  -8   11.59    0.91
  -5  -9   8   12.24    0.78
  -5  -9   8   13.34    0.65
  -5   9   8   15.74    1.42
  -5   9   8   12.37    1.30
   5  -9  -8   12.63    1.23
   5  -9  -8   15.02    1.23
   5   9  -7    1.42    0.84
   5   9  -7    2.33    0.65
  -5  -9   7    1.94    0.71
  -5  -9   7    2.14    0.58
   5   9  -6  366.67    7.58
   5   9  -6  352.04    7.19
  -5  -9   6  357.15    7.25
  -5  -9   6  359.55    7.38
  -5   9   6  372.11    8.03
  -5   9   6  350.87    7.64
   5  -9  -6  360.00    7.77
   5  -9  -6  365.57    7.90
   5   9  -5   69.49    1.94
   5   9  -5   69.94    2.01
  -5  -9   5   71.50    1.88
  -5   9   5   71.04    2.33
  -5   9   5   67.35    2.27
   5  -9  -5   73.44    2.33
   5  -9  -5   74.80    2.33
   5   9  -4  100.83    2.53
   5   9  -4  102.58    2.66
  -5  -9   4  103.23    2.53
  -5  -9   4  101.09    2.53
  -5   9   4  104.20    2.91
  -5   9   4  111.26    3.11
   5  -9  -4  108.93    2.91
   5  -9  -4  102.39    2.78
  -5   9   3  201.28    4.73
  -5   9   3  205.42    4.79
   5  -9  -3  193.57    4.47
   5  -9  -3  201.99    4.66
   5   9  -2  627.85   12.63
   5   9  -2  651.49   13.15
  -5  -9   2  641.39   12.82
  -5  -9   2  637.05   12.76
  -5   9   2  626.88   12.69
  -5   9   2  648.90   13.15
   5  -9  -2  630.83   12.76
   5  -9  -2  623.97   12.56
   5   9  -1   90.86    2.46
   5   9  -1   91.96    2.59
  -5  -9   1   94.29    2.53
  -5  -9   1   92.22    2.46
  -5   9   1   88.53    2.53
  -5   9   1   95.65    2.66
   5  -9  -1   93.25    2.53
   5  -9  -1   93.90    2.59
   5   9   0  192.14    4.47
   5   9   0  191.43    4.40
  -5  -9   0  192.60    4.40
  -5  -9   0  193.96    4.40
  -5   9   0  198.75    4.53
  -5   9   0  187.35    4.34
   5  -9   0  188.06    4.21
   5  -9   0  193.18    4.34
   5   9   1   -0.19    0.84
   5   9   1    0.78    0.91
  -5  -9  -1    1.49    0.84
  -5  -9  -1    0.71    0.78
  -5   9  -1    0.84    0.91
  -5   9  -1    1.04    0.91
   5  -9   1    0.58    0.78
   5  -9   1    0.65    0.78
   5   9   2  878.15   17.49
   5   9   2  895.64   17.87
  -5  -9  -2  876.21   17.42
  -5  -9  -2  859.37   17.10
  -5   9  -2  852.89   16.90
   5  -9   2  855.48   16.84
   5  -9   2  838.65   16.58
   5   9   3   57.83    2.01
   5   9   3   60.81    2.14
  -5  -9  -3   57.77    1.94
  -5  -9  -3   59.45    1.94
  -5   9  -3   53.17    1.75
  -5   9  -3   54.46    1.75
   5  -9   3   56.60    1.68
   5  -9   3   57.18    1.68
   5   9   4  348.09    7.51
   5   9   4  372.44    8.03
  -5  -9  -4  363.24    7.77
  -5  -9  -4  370.36    7.90
  -5   9  -4  378.27    7.77
  -5   9  -4  371.59    7.64
   5  -9   4  368.75    7.51
   5  -9   4  373.08    7.51
   5   9   5   31.34    1.55
   5   9   5   33.03    1.68
  -5  -9  -5   33.48    1.55
  -5  -9  -5   33.80    1.55
  -5   9  -5   32.90    1.30
  -5   9  -5   31.21    1.23
   5  -9   5   32.77    1.17
   5  -9   5   32.70    1.10
   5   9   6  102.58    2.98
   5   9   6  107.50    3.11
  -5  -9  -6  107.96    2.98
  -5  -9  -6   99.86    2.85
  -5   9  -6  106.47    2.46
  -5   9  -6  104.07    2.46
   5  -9   6  102.13    2.27
   5  -9   6  104.85    2.33
   5   9   7   -1.23    1.04
   5   9   7   -2.33    0.97
  -5  -9  -7   -0.32    0.91
  -5  -9  -7   -0.58    0.91
  -5   9  -7    0.19    0.32
   5   9   8   97.46    2.98
   5   9   8   91.77    2.85
  -5  -9  -8   96.56    2.85
  -5  -9  -8   98.63    2.91
   5   9   9    2.14    1.10
   5   9   9    1.10    1.04
  -5  -9  -9    1.62    1.04
  -5  -9  -9    1.94    0.97
   5   9  10   18.91    1.55
   5   9  10   21.50    1.55
  -5  -9 -10   21.24    1.49
  -5  -9 -10   20.27    1.49
   5   9  11    1.36    1.10
   5   9  11    3.04    1.17
  -5  -9 -11    2.59    1.10
  -5  -9 -11    2.27    1.10
   5   9  12   57.70    2.40
   5   9  12   58.93    2.40
  -5  -9 -12   54.59    2.20
  -5  -9 -12   56.60    2.33
   5   9  13   50.19    2.27
   5   9  13   48.12    2.20
  -5  -9 -13   48.38    2.20
  -5  -9 -13   48.44    2.20
   5   9  14   -1.10    1.30
   5   9  14   -1.10    1.23
  -5  -9 -14    0.13    1.23
  -5  -9 -14    0.19    1.23
   5   9  15    8.61    1.49
   5   9  15    6.09    1.42
  -5  -9 -15    9.26    1.36
  -5  -9 -15    7.71    1.36
   5   9  16   78.88    2.85
   5   9  16   71.82    2.91
  -5  -9 -16   79.46    2.98
  -5  -9 -16   72.21    2.78
   5   9  17   54.59    2.59
   5   9  17   48.70    2.40
  -5  -9 -17   50.77    2.40
  -5  -9 -17   53.04    2.53
   5   9  18   -0.52    1.30
   5   9  18    4.27    1.55
  -5  -9 -18    0.91    1.23
  -5  -9 -18    0.13    1.36
  -5  11  16    1.04    1.30
  -5  11  16    1.36    1.49
   5 -11 -16    2.33    1.30
   5 -11 -16    1.55    1.30
  -5  11  15    3.50    1.42
  -5  11  15    2.46    1.30
   5 -11 -15    0.26    1.30
   5 -11 -15    0.97    1.30
  -5  11  14    8.55    1.55
  -5  11  14   10.75    1.55
   5 -11 -14    9.26    1.49
   5 -11 -14    9.00    1.36
   5 -11 -13  146.42    4.21
   5 -11 -13  144.03    4.02
  -5  11  12    4.02    1.36
  -5  11  12    1.81    1.30
   5 -11 -12    1.42    1.17
   5 -11 -12    1.04    1.23
  -5  11  11    0.91    1.30
  -5  11  11    1.30    1.23
   5 -11 -11    2.27    1.17
   5 -11 -11    1.30    1.17
  -5  11  10   16.06    1.62
  -5  11  10   17.61    1.55
   5 -11 -10   17.49    1.49
   5 -11 -10   18.59    1.49
   5  11  -9  219.86    4.73
  -5 -11   9  222.06    4.60
  -5 -11   9  222.91    4.53
  -5  11   9  214.16    5.31
  -5  11   9  209.37    5.25
   5 -11  -9  214.03    5.31
   5 -11  -9  216.69    5.25
   5  11  -8    4.60    1.10
   5  11  -8    5.57    0.78
  -5 -11   8    5.83    0.65
  -5 -11   8    4.21    0.84
  -5  11   8    5.76    1.23
  -5  11   8    4.60    1.17
   5 -11  -8    6.48    1.17
   5 -11  -8    5.89    1.17
   5  11  -7   94.94    2.72
   5  11  -7   98.37    2.53
  -5 -11   7   99.15    2.66
  -5 -11   7   95.52    2.33
  -5  11   7   94.81    3.04
  -5  11   7   98.76    3.11
   5 -11  -7   92.80    2.78
   5 -11  -7  101.61    3.04
   5  11  -6    7.38    1.17
   5  11  -6    7.38    0.91
  -5 -11   6    6.80    0.78
  -5 -11   6    7.06    1.10
  -5  11   6    9.39    1.30
  -5  11   6    8.22    1.30
   5 -11  -6    8.42    1.17
   5 -11  -6    7.64    1.23
   5  11  -5  206.46    4.73
  -5  11   5  209.24    5.12
  -5  11   5  218.76    5.38
   5 -11  -5  199.85    4.79
   5 -11  -5  200.76    4.92
   5  11  -4   29.34    1.42
   5  11  -4   27.46    1.49
  -5 -11   4   27.39    1.30
  -5 -11   4   27.01    1.36
  -5  11   4   30.63    1.81
  -5  11   4   28.62    1.75
   5 -11  -4   27.72    1.55
   5 -11  -4   29.73    1.62
   5  11  -3  213.26    4.86
   5  11  -3  198.81    4.73
  -5 -11   3  206.39    4.66
  -5 -11   3  205.81    4.73
  -5  11   3  215.59    5.18
  -5  11   3  209.95    5.12
   5 -11  -3  213.84    4.99
   5 -11  -3  203.48    4.86
   5  11  -2    1.49    0.91
   5  11  -2   -0.39    0.91
  -5 -11   2    0.52    0.84
  -5 -11   2   -0.65    0.78
  -5  11   2    0.26    0.97
  -5  11   2    0.32    1.04
   5 -11  -2    0.26    0.91
   5 -11  -2    1.17    0.91
   5  11  -1   63.53    2.20
   5  11  -1   70.01    2.27
  -5 -11   1   66.06    2.14
  -5 -11   1   69.10    2.14
  -5  11   1   62.23    2.20
  -5  11   1   61.72    2.27
   5 -11  -1   64.24    2.14
   5 -11  -1   67.03    2.20
   5  11   0   11.92    1.23
   5  11   0   14.89    1.23
  -5 -11   0   15.28    1.17
  -5 -11   0   12.30    1.17
  -5  11   0   10.04    1.17
  -5  11   0   12.95    1.23
   5 -11   0   14.77    1.17
   5 -11   0   13.34    1.10
   5  11   1   21.50    1.49
   5  11   1   22.54    1.42
  -5 -11  -1   24.87    1.42
  -5 -11  -1   20.08    1.36
  -5  11  -1   20.85    1.42
  -5  11  -1   22.15    1.42
   5 -11   1   22.73    1.30
   5 -11   1   22.28    1.30
   5  11   2   56.15    2.20
   5  11   2   52.71    2.07
  -5 -11  -2   57.51    2.07
  -5 -11  -2   58.61    2.07
  -5  11  -2   52.13    1.94
  -5  11  -2   53.10    2.01
   5 -11   2   58.87    1.94
   5 -11   2   52.00    1.88
   5  11   3    2.85    1.04
   5  11   3   -0.45    0.97
  -5 -11  -3   -0.06    0.91
  -5 -11  -3    1.94    0.97
  -5  11  -3    0.58    0.97
  -5  11  -3    1.42    0.97
   5 -11   3    0.06    0.84
   5 -11   3    0.52    0.84
   5  11   4    8.35    1.17
  -5 -11  -4    5.63    1.04
   5 -11   4    5.44    1.04
   5 -11   4    5.57    0.91
   5  11   5   27.78    1.68
   5  11   5   25.90    1.62
  -5 -11  -5   28.17    1.55
  -5 -11  -5   32.51    1.75
  -5  11  -5   28.49    1.55
  -5  11  -5   27.33    1.42
   5 -11   5   28.49    1.36
   5 -11   5   30.31    1.30
   5  11   6    5.57    1.23
   5  11   6    7.71    1.23
  -5 -11  -6    7.58    1.17
  -5 -11  -6    4.53    1.04
  -5  11  -6    4.99    1.04
  -5  11  -6    6.99    0.97
   5 -11   6    5.50    0.84
   5 -11   6    6.54    0.78
   5  11   7   14.18    1.49
   5  11   7   14.12    1.42
  -5 -11  -7   15.54    1.42
  -5 -11  -7   11.53    1.23
  -5  11  -7   14.31    0.97
   5 -11   7   15.93    0.78
   5 -11   7   13.79    0.71
   5  11   8   21.44    1.55
   5  11   8   20.98    1.62
  -5 -11  -8   21.57    1.49
  -5 -11  -8   20.14    1.49
   5  11   9  132.63    3.76
   5  11   9  134.64    3.89
  -5 -11  -9  131.20    3.63
  -5 -11  -9  133.34    3.76
   5  11  10   11.33    1.49
   5  11  10   11.92    1.49
  -5 -11 -10   11.14    1.36
  -5 -11 -10   11.79    1.36
  -5 -11 -12    0.91    1.23
  -5 -11 -12    4.47    1.23
   5  11  13   73.11    2.91
   5  11  13   70.20    2.78
  -5 -11 -13   71.04    2.66
  -5 -11 -13   75.58    2.85
   5  11  14    1.62    1.36
   5  11  14   -0.58    1.23
  -5 -11 -14    0.26    1.23
  -5 -11 -14    0.91    1.23
   5  11  15   10.94    1.68
   5  11  15    7.64    1.42
  -5 -11 -15    9.39    1.55
  -5 -11 -15   10.69    1.49
   5  11  16    1.94    1.49
   5  11  16   -0.06    1.30
  -5 -11 -16   -1.04    1.17
  -5 -11 -16   -1.68    1.30
  -5  13  14   39.83    2.40
  -5  13  14   34.26    2.72
   5 -13 -14   32.25    2.46
   5 -13 -14   38.60    2.33
  -5  13  13    8.42    1.62
  -5  13  13    7.64    1.49
   5 -13 -13    8.94    1.49
   5 -13 -13    9.65    1.42
  -5  13  12   12.95    1.62
  -5  13  12   15.22    1.68
   5 -13 -12   13.60    1.55
   5 -13 -12   14.05    1.55
  -5  13  11   29.40    2.07
  -5  13  11   29.98    2.07
   5 -13 -11   31.15    2.01
   5 -13 -11   31.60    1.94
  -5  13  10   63.14    2.78
  -5  13  10   66.90    2.78
   5 -13 -10   64.18    2.72
   5 -13 -10   68.97    2.59
   5  13  -8    1.62    0.84
  -5 -13   8    2.91    1.04
  -5 -13   8    2.01    0.78
  -5  13   8    4.53    1.36
  -5  13   8    3.04    1.30
   5 -13  -8    2.14    1.23
   5 -13  -8    3.30    1.23
  -5 -13   7   19.56    1.49
  -5 -13   7   23.51    1.23
  -5  13   7   26.29    1.94
  -5  13   7   23.57    1.81
   5 -13  -7   24.67    1.68
   5 -13  -7   24.54    1.75
   5  13  -6  144.87    3.69
   5  13  -6  128.16    3.56
  -5 -13   6  142.93    3.43
  -5  13   6  134.77    4.08
  -5  13   6  135.80    4.08
   5 -13  -6  142.41    3.89
   5 -13  -6  135.61    3.89
   5  13  -5   25.90    1.49
   5  13  -5   22.99    1.68
  -5 -13   5   25.52    1.30
  -5 -13   5   25.97    1.62
  -5  13   5   25.58    1.88
  -5  13   5   26.88    1.88
   5 -13  -5   25.00    1.62
   5 -13  -5   23.57    1.68
   5  13  -4    2.72    1.10
   5  13  -4    2.78    1.23
  -5 -13   4    3.63    1.10
  -5 -13   4    3.82    0.91
  -5  13   4    3.89    1.30
  -5  13   4    3.63    1.23
   5 -13  -4    2.33    1.10
   5 -13  -4    2.59    1.10
   5  13  -3   37.63    1.81
   5  13  -3   33.55    1.94
  -5 -13   3   37.37    1.62
  -5 -13   3   36.14    1.75
  -5  13   3   35.42    2.01
  -5  13   3   37.17    2.07
   5 -13  -3   35.62    1.81
   5 -13  -3   34.26    1.88
   5  13  -2    2.33    1.10
   5  13  -2    1.49    1.10
  -5 -13   2    2.33    0.91
  -5 -13   2    0.32    1.04
  -5  13   2    0.26    1.23
  -5  13   2   -1.23    1.23
   5 -13  -2    1.49    1.04
   5  13  -1    9.26    1.42
   5  13  -1    9.20    1.30
  -5 -13   1    8.81    1.30
  -5 -13   1    9.00    1.10
  -5  13   1   10.17    1.42
  -5  13   1    8.55    1.36
   5 -13  -1    8.74    1.23
   5 -13  -1    8.68    1.23
   5  13   0    0.58    1.04
   5  13   0    0.45    1.10
  -5 -13   0    0.78    1.04
  -5 -13   0   -0.32    0.91
  -5  13   0    1.81    1.30
  -5  13   0   -0.91    1.30
   5 -13   0    0.39    1.04
   5 -13   0    0.06    1.04
   5  13   1  120.52    3.56
  -5 -13  -1  120.26    3.30
  -5  13  -1  122.98    3.63
  -5  13  -1  110.16    3.43
   5 -13   1  117.28    3.37
   5 -13   1  120.91    3.30
   5  13   2   67.42    2.59
   5  13   2   61.20    2.53
  -5 -13  -2   66.57    2.33
  -5 -13  -2   64.63    2.46
  -5  13  -2   63.27    2.46
   5 -13   2   62.69    2.14
   5 -13   2   62.11    2.27
   5  13   3   27.20    1.75
   5  13   3   22.67    1.68
  -5 -13  -3   23.51    1.55
  -5 -13  -3   23.38    1.62
  -5  13  -3   23.77    1.75
  -5  13  -3   25.26    1.68
   5 -13   3   21.82    1.49
   5 -13   3   25.77    1.49
   5  13   4  103.75    3.30
   5  13   4  104.52    3.37
  -5 -13  -4  108.02    3.17
  -5 -13  -4  101.48    3.17
  -5  13  -4   97.21    3.17
  -5  13  -4   99.21    2.98
   5 -13   4   96.56    2.98
   5 -13   4   98.89    2.72
   5  13   5    0.32    1.23
   5  13   5   -1.42    1.10
  -5 -13  -5    1.68    1.10
  -5 -13  -5    0.39    1.04
  -5  13  -5    1.55    1.17
  -5  13  -5   -0.32    1.30
   5 -13   5   -0.19    0.91
   5  13   6  123.50    3.76
   5  13   6  128.55    3.82
  -5 -13  -6  125.18    3.56
  -5 -13  -6  120.39    3.56
  -5  13  -6  113.52    3.30
  -5  13  -6  125.38    3.43
   5 -13   6  121.17    3.04
   5 -13   6  115.47    3.11
   5  13   7   22.08    1.75
   5  13   7   20.08    1.75
  -5 -13  -7   21.82    1.68
  -5 -13  -7   22.21    1.62
   5 -13   7   19.30    1.10
   5  13   9   -0.97    1.30
   5  13   9   -0.13    1.17
  -5 -13  -9   -0.32    1.10
  -5 -13  -9   -1.30    1.17
   5  13  10    0.91    1.36
   5  13  10    1.10    1.23
  -5 -13 -10    2.01    1.10
  -5 -13 -10    0.32    1.23
   5  13  11    3.17    1.36
   5  13  11    3.76    1.30
  -5 -13 -11    3.95    1.36
  -5 -13 -11    3.50    1.23
   5  13  12    3.11    1.42
   5  13  12    2.78    1.42
  -5 -13 -12    3.11    1.30
  -5 -13 -12    1.55    1.23
   5  13  13    5.63    1.55
   5  13  13    6.41    1.42
  -5 -13 -13    7.32    1.42
  -5 -13 -13    2.85    1.30
  -5  15  11   -1.42    1.23
  -5  15  11    2.46    1.49
   5 -15 -11    0.71    1.30
   5 -15 -11    1.75    1.36
  -5  15  10   10.10    1.68
  -5  15  10    9.52    1.55
   5 -15 -10    9.52    1.49
   5 -15 -10    6.41    1.49
  -5  15   9   25.06    1.94
  -5  15   9   29.73    2.14
   5 -15  -9   25.32    1.94
   5 -15  -9   30.96    1.94
  -5  15   8   -0.19    1.30
  -5  15   8    0.06    1.42
   5 -15  -8   -1.55    1.23
   5 -15  -8   -1.42    1.17
   5  15  -7    2.98    1.17
   5  15  -7    0.45    1.36
  -5 -15   7    2.91    0.97
  -5 -15   7    0.71    1.30
  -5  15   7    1.62    1.30
  -5  15   7    0.71    1.49
   5 -15  -7    0.84    1.23
   5 -15  -7    1.17    1.23
   5  15  -6    0.06    1.17
   5  15  -6    0.52    1.23
  -5 -15   6   -0.65    1.23
  -5 -15   6    1.68    1.04
   5  15  -5    3.63    1.30
   5  15  -5    3.04    1.30
  -5 -15   5    1.68    1.23
  -5 -15   5    4.73    1.10
  -5  15   5    3.63    1.55
  -5  15   5    2.53    1.36
   5 -15  -5    3.24    1.36
   5  15  -4    9.13    1.42
   5  15  -4    6.74    1.49
  -5 -15   4    7.19    1.36
  -5 -15   4    9.20    1.23
  -5  15   4    5.50    1.42
  -5  15   4    6.35    1.62
   5 -15  -4    8.42    1.49
   5 -15  -4    8.61    1.42
   5  15  -3   38.79    2.33
  -5 -15   3   35.94    2.01
  -5  15   3   38.14    2.27
   5 -15  -3   35.68    2.14
  -5  15   2   55.05    2.85
  -5  15   2   48.64    2.46
   5 -15  -2   45.27    2.33
   5  15  -1    2.72    1.30
   5  15  -1    1.30    1.30
  -5 -15   1    1.68    1.10
  -5 -15   1    0.65    1.23
  -5  15   1    1.55    1.62
  -5  15   1    2.20    1.30
   5 -15  -1    2.27    1.30
   5 -15  -1    2.46    1.23
   5  15   0   -0.06    1.30
   5  15   0    1.55    1.42
  -5 -15   0    1.75    1.10
  -5 -15   0    1.10    1.23
  -5  15   0    0.19    1.36
  -5  15   0    1.04    1.49
   5 -15   0    0.65    1.23
   5 -15   0    1.62    1.30
   5  15   1   30.76    2.07
  -5 -15  -1   24.41    1.81
  -5 -15  -1   29.53    1.75
   5  15   2   14.25    1.75
   5  15   2    9.33    1.55
  -5 -15  -2   10.94    1.49
  -5 -15  -2   11.20    1.36
  -5  15  -2    8.74    1.55
  -5  15  -2   13.79    1.75
   5 -15   2   12.24    1.42
   5 -15   2   10.43    1.49
   5  15   3    0.84    1.36
   5  15   3    0.13    1.23
  -5 -15  -3    2.72    1.23
  -5 -15  -3    0.52    1.10
  -5  15  -3    3.11    1.30
  -5  15  -3   -1.49    1.42
   5 -15   3    0.26    1.17
   5 -15   3   -1.30    1.17
   5  15   4    0.06    1.36
   5  15   4    0.19    1.17
  -5 -15  -4   -0.45    1.23
  -5 -15  -4   -0.13    1.17
  -5  15  -4   -1.62    1.42
  -5  15  -4    0.32    1.23
   5 -15   4    1.04    1.17
   5 -15   4   -0.45    1.10
  -5  15  -5   -0.58    1.42
  -5  15  -5    1.30    1.42
   5 -15   5    0.26    1.10
   5 -15   5   -0.58    1.23
   5  15   6   21.18    1.81
   5  15   6   21.37    1.94
  -5 -15  -6   27.39    1.88
  -5  15  -6   27.46    1.94
   5 -15   6   22.34    1.62
   5  15   7    0.00    1.23
   5  15   7    0.06    1.42
  -5 -15  -7    1.55    1.23
  -5 -15  -7   -0.78    1.23
   5  15   8   16.51    1.81
   5  15   8   16.77    1.68
  -5 -15  -8   15.15    1.55
  -5 -15  -8   18.52    1.62
   5  15   9   10.10    1.62
   5  15   9    9.39    1.49
  -5 -15  -9    8.42    1.49
  -5 -15  -9   10.36    1.49
   5  15  10    3.30    1.42
   5  15  10    6.09    1.55
  -5 -15 -10    4.79    1.36
  -5 -15 -10    3.95    1.42
   5 -17  -8    0.19    1.23
   5 -17  -8   -0.84    1.75
  -5  17   7   -0.32    1.30
  -5  17   7   -0.58    1.88
   5 -17  -7    0.84    1.30
   5 -17  -7    0.06    1.55
  -5  17   6    2.40    1.88
  -5  17   6   -0.39    1.23
   5 -17  -6    0.00    1.49
   5 -17  -6    3.17    1.23
  -5  17   5   17.55    1.88
  -5  17   5   25.39    2.33
   5 -17  -5   17.68    1.81
   5  17  -4    0.00    1.17
  -5 -17   4    0.65    1.42
  -5  17   4   -0.13    1.30
  -5  17   4   -0.91    1.75
   5 -17  -4    0.84    1.49
   5 -17  -4    1.75    1.30
   5  17  -3    7.64    1.42
   5  17  -3   11.98    1.88
  -5 -17   3    7.77    1.49
  -5  17   3    6.67    1.62
  -5  17   3   12.24    2.14
   5 -17  -3    7.64    1.68
   5  17  -2    6.99    1.49
   5  17  -2   12.50    1.88
  -5 -17   2    7.19    1.42
  -5  17   2    7.38    1.62
  -5  17   2   13.41    2.14
   5 -17  -2   11.07    1.62
   5 -17  -2    6.35    1.49
   5  17  -1   22.28    2.20
  -5 -17   1   19.10    1.75
  -5  17   1   20.85    2.27
  -5  17   1   14.51    1.75
   5 -17  -1   20.85    1.81
   5  17   0    0.45    1.23
   5  17   0   -0.06    1.49
  -5 -17   0   -0.19    1.23
  -5 -17   0   -0.58    1.23
  -5  17   0   -0.84    1.81
  -5  17   0   -0.97    1.23
   5 -17   0   -0.26    1.42
   5 -17   0    0.32    1.17
   5  17   1   61.65    3.11
  -5 -17  -1   59.71    2.66
  -5  17  -1   59.84    3.24
   5 -17   1   60.36    2.78
   5  17   2   -0.71    1.62
  -5 -17  -2   -0.39    1.42
  -5  17  -2   -0.26    1.23
  -5  17  -2   -0.45    1.75
   5 -17   2   -0.32    1.42
   5 -17   2    0.65    1.23
   5  17   3    0.91    1.55
   5  17   3   -1.81    1.10
  -5 -17  -3   -0.78    1.23
  -5 -17  -3   -2.20    1.30
   5  17   4    1.68    1.49
   5  17   4   -1.17    1.17
  -5 -17  -4    1.49    1.36
  -5 -17  -4   -1.10    1.23
  -5  17  -4    1.17    1.62
   5  17   5    7.19    1.75
   5  17   5    4.14    1.23
  -5 -17  -5    6.99    1.49
  -5 -17  -5    3.24    1.30
   5  17   6    3.04    1.30
   5  17   6    2.59    1.75
  -5 -17  -6    1.88    1.36
  -5 -17  -6    1.88    1.30
   5  17   7    0.78    1.23
   5  17   7   -0.84    1.68
  -5 -17  -7   -1.04    1.23
  -5 -17  -7    0.84    1.49
  -5  19   4    2.20    1.81
   5 -19  -4    3.69    1.75
   5 -19  -4    0.84    1.49
  -5  19   3    4.99    1.88
   5 -19  -3    1.49    1.49
   5 -19  -3    3.82    1.68
  -5  19   2   22.99    2.33
   5 -19  -2   24.29    2.40
   5  19  -1    2.07    1.81
   5  19  -1    0.65    1.36
  -5  19   1    1.10    1.81
   5  19   0    4.14    1.75
  -5  19   0    3.56    2.01
   5  19   1   -0.13    1.62
  -5 -19  -1    1.10    1.42
  -5 -19  -1    1.81    1.55
   5  19   2   14.83    2.07
  -5 -19  -2   18.91    2.01
   5  19   3   -1.10    1.62
  -5 -19  -3    1.55    1.55
  -5 -19  -3   -0.71    1.42
  -6   0  23   -0.52    1.68
  -6   0  23   -0.13    1.10
   6   0 -23   -1.17    1.04
   6   0 -23   -1.94    1.55
  -6   0  22   71.62    3.24
  -6   0  22   70.59    2.53
   6   0 -22   68.26    2.59
   6   0 -22   68.06    3.17
  -6   0  21    0.13    1.42
  -6   0  21    0.97    1.04
   6   0 -21    1.17    1.04
   6   0 -21   -0.19    1.42
  -6   0  20    7.19    1.55
  -6   0  20    7.06    1.23
   6   0 -20    5.63    1.49
   6   0 -20    5.38    1.17
  -6   0  19    1.10    1.30
  -6   0  19   -0.71    1.10
   6   0 -19    0.26    1.17
   6   0 -19   -1.55    1.10
  -6   0  17    0.91    0.97
  -6   0  17    0.32    1.17
  -6   0  16   28.24    1.42
  -6   0  16   28.24    1.62
   6   0 -16   29.27    1.62
   6   0 -16   25.65    1.42
  -6   0  15   -0.26    0.84
  -6   0  15    0.00    0.97
   6   0 -15    1.04    0.84
   6   0 -15   -0.45    0.91
  -6   0  14  287.34    6.28
  -6   0  14  279.76    6.09
   6   0 -14  285.72    6.22
   6   0 -14  292.78    6.35
  -6   0  13    0.06    0.78
  -6   0  13    0.84    0.84
   6   0 -13    0.19    0.84
   6   0 -13    0.58    0.78
  -6   0  12  156.53    3.69
  -6   0  12  149.99    3.56
   6   0 -12  159.63    3.76
   6   0 -12  148.43    3.56
  -6   0  11    0.32    0.71
  -6   0  11    2.72    0.84
   6   0 -11    1.55    0.84
   6   0 -11   -1.36    0.71
  -6   0  10 1432.50   27.78
  -6   0  10 1429.91   27.78
   6   0 -10 1463.58   28.43
   6   0 -10 1464.88   28.43
  -6   0   8    1.30    0.84
  -6   0   8    3.43    0.78
   6   0  -8    1.49    0.78
   6   0  -8    1.62    0.84
  -6   0   7    0.71    0.78
  -6   0   7    0.39    0.71
   6   0  -7    0.32    0.78
   6   0  -7   -0.71    0.78
  -6   0   6 8852.74  168.90
   6   0  -6 8969.31  171.16
   6   0  -6 8982.26  171.36
  -6   0   5    0.91    0.71
  -6   0   5    0.19    0.78
   6   0  -5    0.00    0.78
   6   0  -5    0.97    0.78
  -6   0   4  170.58    3.63
  -6   0   4  165.46    3.50
   6   0  -4  164.69    3.56
   6   0  -4  166.50    3.56
  -6   0   3   -0.06    0.78
  -6   0   3    0.65    0.84
   6   0  -3   -0.06    0.84
   6   0  -3    0.39    0.78
  -6   0   2  197.00    4.08
  -6   0   2  201.15    4.14
   6   0  -2  195.06    4.02
   6   0  -2  203.09    4.14
  -6   0   1    0.71    0.58
  -6   0   1    0.00    0.58
   6   0  -1    0.19    0.52
   6   0  -1    0.13    0.65
  -6   0   0 2412.97   46.11
   6   0   0 2536.66   48.44
  -6   0  -1    0.13    0.58
  -6   0  -1   -0.26    0.58
   6   0   1   -0.39    0.58
   6   0   1    0.71    0.52
  -6   0  -2  415.83    8.16
  -6   0  -2  407.93    8.03
   6   0   2  400.15    7.84
   6   0   2  399.96    7.90
  -6   0  -3    0.00    0.71
  -6   0  -3    0.32    0.65
   6   0   3    0.13    0.65
   6   0   3   -0.71    0.71
  -6   0  -4 9591.01  182.88
   6   0   4 9999.00  190.52
   6   0   4 9493.87  180.94
  -6   0  -5   -0.78    0.71
  -6   0  -5    1.10    0.65
   6   0   5    0.39    0.71
   6   0   5    0.65    0.71
  -6   0  -6   -0.52    0.71
  -6   0  -6    0.65    0.78
   6   0   6   -1.30    0.71
   6   0   6    0.32    0.71
  -6   0  -7    1.55    0.71
  -6   0  -7    0.45    0.78
   6   0   7   -0.52    0.78
   6   0   7   -0.13    0.71
  -6   0  -8  472.43    9.52
  -6   0  -8  498.33   10.04
   6   0   8  463.36    9.39
   6   0   8  470.29    9.46
  -6   0 -10   17.94    1.17
  -6   0 -10   20.33    1.23
   6   0  10   17.87    1.17
   6   0  10   19.17    1.23
  -6   0 -11   -0.78    0.84
  -6   0 -11   -0.84    0.78
   6   0  11   -0.71    0.78
   6   0  11   -0.45    0.84
  -6   0 -12 3515.84   67.61
  -6   0 -12 3442.01   66.19
   6   0  12 3512.60   67.55
   6   0  12 3507.42   67.42
  -6   0 -13    0.78    0.91
  -6   0 -13    0.97    0.97
   6   0  13   -0.84    0.91
   6   0  13   -0.26    0.91
  -6   0 -14  566.26   11.53
  -6   0 -14  581.68   11.92
   6   0  14  583.94   11.92
   6   0  14  555.71   11.40
  -6   0 -15    0.58    0.97
  -6   0 -15   -0.39    0.97
   6   0  15    0.52    1.04
   6   0  15   -0.06    1.04
  -6   0 -16  331.44    7.32
  -6   0 -16  316.81    7.12
   6   0  16  326.07    7.19
   6   0  16  316.42    7.06
  -6   0 -17   -0.13    1.10
  -6   0 -17   -1.94    1.17
   6   0  17   -0.65    1.17
   6   0  17   -0.39    1.10
  -6   0 -19   -0.32    1.36
  -6   0 -19   -1.17    1.10
   6   0  19    0.19    1.36
   6   0  19    0.45    1.23
  -6   0 -20   30.50    2.20
  -6   0 -20   34.32    1.88
   6   0  20   35.68    2.01
   6   0  20   34.78    2.27
  -6   0 -21   -0.84    1.10
  -6   0 -21    1.10    1.55
   6   0  21    0.58    1.17
   6   0  21    1.62    1.49
  -6   0 -22   38.53    2.07
  -6   0 -22   38.14    2.85
   6   0  22   34.65    2.59
   6   0  22   43.07    2.20
  -6   0 -23    1.36    1.68
  -6   0 -23   -0.91    1.23
   6  -2 -25   11.20    1.81
  -6   2  24   -0.71    1.62
  -6   2  24    1.17    1.17
   6  -2 -24   -0.45    1.49
   6   2 -23    0.45    0.97
   6   2 -23   -0.45    1.68
  -6   2  23    4.08    1.94
  -6   2  23    1.81    1.10
   6  -2 -23    3.50    1.62
   6  -2 -23    2.20    1.10
   6   2 -22   10.17    1.23
  -6  -2  22   10.30    1.30
  -6  -2  22    9.65    1.81
  -6   2  22    6.48    1.88
   6  -2 -22    9.13    1.81
   6  -2 -22   10.49    1.49
   6   2 -21   99.15    3.56
   6   2 -21   99.15    3.04
  -6  -2  21   88.92    3.63
  -6   2  21  103.55    3.24
  -6   2  21   97.40    3.50
   6  -2 -21  103.03    3.63
   6  -2 -21  104.78    3.24
   6   2 -20    0.06    1.04
   6   2 -20   -0.91    1.30
  -6  -2  20    1.23    1.04
  -6  -2  20    1.23    1.42
  -6   2  20    0.00    1.36
  -6   2  20    0.78    1.10
   6  -2 -20    0.78    1.30
   6  -2 -20    0.00    1.04
   6   2 -19   48.83    2.27
   6   2 -19   51.55    2.14
  -6  -2  19   56.34    2.40
  -6  -2  19   54.20    2.07
  -6   2  19   55.76    2.27
  -6   2  19   48.89    2.33
   6  -2 -19   54.59    2.46
   6   2 -18   11.98    1.30
   6   2 -18   11.20    1.36
  -6  -2  18   13.21    1.23
  -6  -2  18   11.20    1.49
  -6   2  18   11.98    1.36
  -6   2  18   13.86    1.55
   6  -2 -18   15.35    1.36
   6  -2 -18   12.17    1.49
   6   2 -17   79.72    2.59
   6   2 -17   79.33    2.46
  -6  -2  17   84.06    2.46
  -6  -2  17   83.74    2.66
  -6   2  17   84.06    2.66
  -6   2  17   82.76    2.78
   6  -2 -17   82.18    2.85
   6  -2 -17   83.28    2.66
   6   2 -16   23.18    1.49
   6   2 -16   21.69    1.30
  -6  -2  16   22.41    1.49
  -6  -2  16   20.98    1.23
  -6   2  16   19.88    1.42
  -6   2  16   24.09    1.62
   6  -2 -16   23.12    1.55
   6  -2 -16   23.77    1.42
   6   2 -15  465.69    9.65
   6   2 -15  438.95    9.20
  -6  -2  15  448.40    9.33
  -6  -2  15  443.16    9.13
  -6   2  15  448.47    9.52
  -6   2  15  441.41    9.33
   6  -2 -15  460.25    9.78
   6  -2 -15  441.21    9.33
   6   2 -14    2.78    0.91
   6   2 -14    2.40    0.78
  -6  -2  14    2.91    0.78
  -6  -2  14    2.40    0.97
  -6   2  14    1.94    0.91
  -6   2  14    1.30    1.04
   6  -2 -14    4.27    1.04
   6  -2 -14    2.98    0.91
   6   2 -13  147.65    3.50
   6   2 -13  151.15    3.56
  -6  -2  13  152.19    3.63
  -6  -2  13  152.25    3.56
  -6   2  13  147.65    3.69
  -6   2  13  152.45    3.76
   6  -2 -13  146.62    3.69
   6  -2 -13  148.17    3.69
   6   2 -12   57.96    1.81
  -6  -2  12   55.43    1.81
  -6   2  12   53.43    1.81
  -6   2  12   52.07    1.88
   6  -2 -12   54.14    1.88
   6   2 -11  761.58   15.02
   6   2 -11  763.52   15.09
  -6  -2  11  777.12   15.35
  -6  -2  11  773.24   15.22
  -6   2  11  782.31   15.54
  -6   2  11  787.49   15.67
   6  -2 -11  785.54   15.74
   6  -2 -11  786.19   15.67
   6   2 -10  268.82    5.70
   6   2 -10  268.43    5.63
  -6  -2  10  271.22    5.63
  -6  -2  10  278.15    5.83
  -6   2  10  269.86    5.83
  -6   2  10  259.88    5.63
   6  -2 -10  261.31    5.76
   6  -2 -10  276.01    5.96
   6   2  -9  369.33    7.51
   6   2  -9  375.67    7.64
  -6  -2   9  369.20    7.51
  -6  -2   9  364.41    7.38
  -6   2   9  375.74    7.84
  -6   2   9  369.52    7.71
   6  -2  -9  367.32    7.71
   6  -2  -9  370.88    7.71
   6   2  -8   10.81    0.91
   6   2  -8   12.95    0.91
  -6  -2   8   12.43    0.97
  -6  -2   8   11.92    0.84
  -6   2   8   13.34    1.04
  -6   2   8   14.89    1.10
   6  -2  -8   13.21    1.10
   6  -2  -8   14.96    1.10
   6   2  -7   31.41    1.17
   6   2  -7   32.32    1.17
  -6  -2   7   32.38    1.17
  -6  -2   7   32.06    1.17
   6   2  -6   64.24    1.68
   6   2  -6   70.01    1.75
  -6  -2   6   66.38    1.68
  -6  -2   6   68.19    1.68
  -6   2   6   69.10    1.94
  -6   2   6   65.93    1.88
   6  -2  -6   67.22    1.94
   6  -2  -6   72.98    2.01
   6   2  -5    2.46    0.71
   6   2  -5    3.17    0.71
  -6  -2   5    1.42    0.65
  -6  -2   5    2.98    0.71
  -6   2   5    2.98    0.84
  -6   2   5    1.94    0.84
   6  -2  -5    4.66    0.84
   6  -2  -5    2.59    0.84
   6   2  -4  339.09    6.74
   6   2  -4  331.57    6.61
  -6  -2   4  334.88    6.67
  -6  -2   4  345.95    6.86
  -6   2   4  331.05    6.74
  -6   2   4  338.76    6.86
   6   2  -3 1584.69   30.44
   6   2  -3 1609.29   30.89
  -6  -2   3 1604.76   30.76
  -6  -2   3 1587.92   30.44
  -6   2   3 1585.33   30.50
  -6   2   3 1552.31   29.92
   6  -2  -3 1596.99   30.76
   6  -2  -3 1574.97   30.31
   6   2  -2   51.74    1.42
   6   2  -2   53.10    1.49
  -6  -2   2   55.11    1.49
  -6  -2   2   49.41    1.36
   6  -2  -2   54.40    1.55
   6  -2  -2   55.82    1.55
   6   2  -1   86.52    2.01
   6   2  -1   89.69    2.14
  -6  -2   1   88.14    2.07
  -6  -2   1   86.00    2.01
  -6   2   1   87.04    2.07
  -6   2   1   85.81    2.07
   6  -2  -1   87.62    2.07
   6  -2  -1   85.48    2.07
   6   2   0  342.84    6.86
   6   2   0  337.66    6.74
  -6  -2   0  341.03    6.80
  -6  -2   0  349.45    6.93
  -6   2   0  344.27    6.86
  -6   2   0  333.90    6.67
   6  -2   0  343.23    6.80
   6  -2   0  324.58    6.48
   6   2   1 5096.64   97.27
   6   2   1 5399.72  103.10
  -6  -2  -1 5149.10   98.24
   6   2   2 4517.04   86.33
  -6  -2  -2 4974.24   95.00
  -6   2  -2 4796.80   91.51
  -6   2  -2 4806.51   91.70
   6  -2   2 4715.20   89.95
   6  -2   2 4643.32   88.59
   6   2   3 3673.86   70.26
   6   2   3 3658.96   70.01
  -6  -2  -3 3614.92   69.16
  -6  -2  -3 3686.81   70.52
  -6   2  -3 3539.15   67.61
  -6   2  -3 3598.73   68.71
   6  -2   3 3624.64   69.16
   6  -2   3 3635.65   69.42
   6   2   4    2.27    0.78
   6   2   4    1.42    0.84
  -6  -2  -4    0.84    0.78
  -6  -2  -4    1.23    0.84
  -6   2  -4    1.42    0.58
  -6   2  -4    2.33    0.58
   6  -2   4    1.55    0.52
   6  -2   4    1.23    0.58
   6   2   5  814.04   15.93
   6   2   5  821.81   16.13
  -6  -2  -5  810.80   15.87
  -6  -2  -5  828.93   16.25
  -6   2  -5  812.09   15.67
  -6   2  -5  841.24   16.25
   6  -2   5  810.15   15.67
   6  -2   5  834.76   16.13
   6   2   6   11.46    1.04
   6   2   6    7.84    0.97
  -6  -2  -6    9.20    1.04
  -6  -2  -6   12.82    0.97
  -6   2  -6    9.65    0.71
  -6   2  -6   10.04    0.65
   6  -2   6    9.46    0.71
   6  -2   6   10.04    0.71
   6   2   7 1047.18   20.46
  -6  -2  -7 1068.55   20.92
  -6  -2  -7 1091.86   21.37
  -6   2  -7 1084.09   20.92
  -6   2  -7 1081.50   20.92
   6  -2   7 1058.18   20.46
   6  -2   7 1080.20   20.85
   6   2   8  335.01    7.06
   6   2   8  320.24    6.74
  -6  -2  -8  327.49    6.86
  -6  -2  -8  323.80    6.86
  -6   2  -8  322.12    6.54
  -6   2  -8  326.78    6.61
   6  -2   8  337.47    6.86
   6  -2   8  323.93    6.54
   6   2   9  604.21   12.17
   6   2   9  596.12   12.05
  -6  -2  -9  609.07   12.24
  -6  -2  -9  576.04   11.72
  -6   2  -9  623.71   12.30
  -6   2  -9  576.69   11.46
   6  -2   9  613.09   12.05
   6  -2   9  609.72   12.05
   6   2  10   19.23    1.23
   6   2  10   21.57    1.30
  -6  -2 -10   21.37    1.36
  -6  -2 -10   20.01    1.17
  -6   2 -10   20.40    1.04
  -6   2 -10   18.78    1.10
   6  -2  10   19.04    1.04
   6  -2  10   19.56    1.10
   6   2  11  466.27    9.65
   6   2  11  482.27    9.91
  -6  -2 -11  474.89    9.78
  -6  -2 -11  463.62    9.52
  -6   2 -11  485.90    9.78
  -6   2 -11  473.07    9.58
   6  -2  11  487.19    9.78
   6  -2  11  485.57    9.78
   6   2  12    1.75    0.97
   6   2  12    0.58    0.91
  -6  -2 -12   -0.58    0.97
  -6  -2 -12    1.30    0.84
   6   2  13   24.35    1.49
   6   2  13   25.45    1.49
  -6  -2 -13   25.97    1.55
  -6  -2 -13   24.80    1.36
  -6   2 -13   22.08    1.30
  -6   2 -13   26.88    1.36
   6  -2  13   25.19    1.30
   6  -2  13   24.48    1.30
   6   2  14   86.84    2.72
   6   2  14   84.77    2.66
  -6  -2 -14   82.05    2.66
  -6  -2 -14   81.40    2.53
   6  -2  14   81.08    2.33
   6  -2  14   81.34    2.40
   6   2  15  202.44    4.92
   6   2  15  220.19    5.25
  -6  -2 -15  219.47    5.18
  -6   2 -15  213.77    4.92
  -6   2 -15  203.02    4.79
   6  -2  15  212.61    4.86
   6  -2  15  216.69    4.92
   6   2  16    1.23    1.23
   6   2  16    1.17    1.17
  -6  -2 -16    1.49    1.17
  -6  -2 -16    2.14    1.10
  -6   2 -16    0.13    1.04
  -6   2 -16    1.88    1.04
   6  -2  16    2.27    1.04
   6  -2  16    1.75    1.04
   6   2  17   23.83    1.68
   6   2  17   19.69    1.68
  -6  -2 -17   20.40    1.68
  -6  -2 -17   20.98    1.55
  -6   2 -17   18.91    1.55
  -6   2 -17   20.92    1.49
   6  -2  17   19.36    1.55
   6  -2  17   20.92    1.49
   6   2  18   27.33    1.81
   6   2  18   28.95    1.88
  -6  -2 -18   27.98    1.94
  -6  -2 -18   31.02    1.81
  -6   2 -18   28.69    1.68
  -6   2 -18   27.26    1.88
   6  -2  18   26.68    1.81
   6  -2  18   27.72    1.62
   6   2  19   74.02    2.85
   6   2  19   71.82    2.72
  -6  -2 -19   73.96    2.66
  -6  -2 -19   65.60    2.78
  -6   2 -19   66.19    2.46
  -6   2 -19   70.78    2.78
   6  -2  19   63.40    2.46
   6   2  20   -0.26    1.23
   6   2  20   -1.04    1.42
  -6  -2 -20   -0.26    1.17
  -6  -2 -20    1.10    1.42
  -6   2 -20    2.07    1.36
  -6   2 -20    1.68    1.10
   6  -2  20    1.62    1.17
   6  -2  20    0.58    1.36
   6   2  21    2.40    1.55
   6   2  21    1.17    1.30
  -6  -2 -21    2.14    1.49
  -6  -2 -21    1.55    1.23
   6  -2  21    0.97    1.23
   6   2  22    3.50    1.36
   6   2  22    2.85    1.81
  -6  -2 -22    3.43    1.75
  -6  -2 -22    3.17    1.30
  -6   2 -22    3.89    1.23
   6   2  23   63.47    3.50
   6   2  23   73.44    2.98
  -6  -2 -23   68.06    3.37
  -6  -2 -24    3.76    1.62
  -6   4  23    4.08    1.75
  -6   4  23    3.69    1.23
   6  -4 -23    5.63    1.75
  -6   4  22    4.53    1.68
  -6   4  22    6.93    1.23
   6  -4 -22    6.22    1.23
   6  -4 -22    4.47    1.62
  -6   4  21    5.70    1.62
  -6   4  21    8.03    1.36
   6  -4 -21    6.99    1.30
   6  -4 -21    5.44    1.49
   6   4 -20   24.48    1.55
   6   4 -20   22.93    1.75
  -6  -4  20   24.54    1.81
  -6  -4  20   28.56    1.62
  -6   4  20   21.50    1.68
  -6   4  20   24.22    2.01
   6   4 -19   45.20    2.07
   6   4 -19   46.50    1.94
  -6  -4  19   48.57    2.27
  -6  -4  19   47.47    1.94
  -6   4  19   52.07    2.33
  -6   4  19   43.84    2.40
   6  -4 -19   48.96    2.20
   6  -4 -19   43.20    2.33
   6   4 -18   13.47    1.23
   6   4 -18   12.76    1.36
  -6  -4  18   13.53    1.49
  -6  -4  18   15.54    1.30
  -6   4  18   15.41    1.49
  -6   4  18   13.53    1.55
   6  -4 -18   16.13    1.49
   6  -4 -18   12.05    1.49
   6   4 -17  177.38    4.27
   6   4 -17  170.13    4.08
  -6  -4  17  181.72    4.40
  -6  -4  17  177.96    4.14
  -6   4  17  173.62    4.40
  -6   4  17  170.45    4.47
   6  -4 -17  168.12    4.40
   6  -4 -17  169.02    4.34
   6   4 -16    2.07    0.84
   6   4 -16    2.40    0.97
  -6  -4  16    0.91    1.10
  -6  -4  16    1.94    0.91
  -6   4  16    1.55    1.10
  -6   4  16    1.23    0.97
   6  -4 -16    0.39    1.10
   6  -4 -16    2.20    0.97
   6   4 -15  239.94    5.38
  -6   4  15  239.29    5.63
  -6   4  15  236.38    5.50
   6  -4 -15  232.04    5.44
   6  -4 -15  236.18    5.63
   6   4 -14  332.74    7.06
   6   4 -14  337.92    7.06
  -6  -4  14  349.77    7.32
  -6  -4  14  330.54    6.86
  -6   4  14  334.42    7.38
  -6   4  14  332.29    7.25
   6  -4 -14  347.37    7.71
   6  -4 -14  330.86    7.25
   6   4 -13   72.01    2.01
   6   4 -13   73.37    2.07
  -6  -4  13   72.60    2.07
  -6  -4  13   74.47    2.01
  -6   4  13   73.05    2.27
   6  -4 -13   70.33    2.33
   6   4 -12   65.47    1.88
   6   4 -12   63.53    1.81
  -6  -4  12   61.85    1.75
  -6  -4  12   61.78    1.88
  -6   4  12   68.58    2.27
  -6   4  12   65.08    2.14
   6  -4 -12   64.05    2.20
   6  -4 -12   70.20    2.27
   6   4 -11  198.81    4.27
   6   4 -11  201.79    4.34
  -6  -4  11  203.93    4.40
  -6  -4  11  195.77    4.14
  -6   4  11  193.44    4.60
  -6   4  11  187.48    4.40
   6  -4 -11  192.47    4.53
   6  -4 -11  198.68    4.60
   6   4 -10  600.78   11.85
   6   4 -10  599.62   11.85
  -6  -4  10  609.46   11.98
  -6  -4  10  602.92   11.92
  -6   4  10  608.04   12.37
  -6   4  10  605.12   12.30
   6  -4 -10  609.20   12.37
   6  -4 -10  625.33   12.76
   6   4  -9   68.78    1.81
   6   4  -9   69.94    1.81
  -6  -4   9   69.29    1.81
  -6  -4   9   69.88    1.75
  -6   4   9   71.88    2.20
  -6   4   9   72.53    2.20
   6  -4  -9   71.82    2.20
   6  -4  -9   72.73    2.20
   6   4  -8   81.60    2.01
   6   4  -8   85.16    2.07
  -6  -4   8   82.12    2.01
  -6  -4   8   83.15    1.94
  -6   4   8   83.41    2.46
  -6   4   8   83.28    2.46
   6  -4  -8   79.53    2.40
   6  -4  -8   83.74    2.40
   6   4  -7  331.57    6.61
   6   4  -7  328.72    6.61
  -6  -4   7  325.87    6.54
  -6  -4   7  321.15    6.41
  -6   4   7  317.58    6.74
  -6   4   7  321.02    6.80
   6  -4  -7  326.98    6.93
   6  -4  -7  315.84    6.74
   6   4  -6  173.82    3.63
   6   4  -6  172.20    3.56
  -6  -4   6  180.16    3.76
  -6  -4   6  176.47    3.69
  -6   4   6  175.50    4.02
  -6   4   6  179.65    4.08
   6  -4  -6  186.19    4.21
   6  -4  -6  184.57    4.14
   6   4  -5  426.77    8.42
   6   4  -5  449.11    8.87
  -6  -4   5  434.09    8.55
  -6  -4   5  444.52    8.74
  -6   4   5  453.97    9.20
  -6   4   5  463.10    9.39
   6  -4  -5  452.74    9.20
   6  -4  -5  447.43    9.07
   6   4  -4 1334.71   25.71
   6   4  -4 1307.51   25.13
  -6  -4   4 1263.47   24.35
  -6  -4   4 1298.45   25.00
  -6   4   4 1226.56   23.83
   6  -4  -4 1256.35   24.41
   6   4  -3 1821.06   34.97
   6   4  -3 1793.21   34.39
  -6  -4   3 1733.63   33.29
  -6  -4   3 1844.38   35.36
  -6   4   3 1789.33   34.52
  -6   4   3 1806.17   34.84
   6  -4  -3 1766.02   34.06
   6  -4  -3 1806.17   34.78
   6   4  -2 2221.93   42.61
   6   4  -2 2253.01   43.20
  -6  -4   2 2209.62   42.35
  -6  -4   2 2245.89   43.00
  -6   4   2 2245.24   43.13
  -6   4   2 2224.52   42.74
   6  -4  -2 2204.44   42.35
   6  -4  -2 2248.48   43.13
   6   4  -1  790.72   15.41
   6   4  -1  790.72   15.41
  -6  -4   1  790.08   15.41
  -6  -4   1  796.55   15.48
  -6   4   1  803.68   15.67
  -6   4   1  786.84   15.35
   6  -4  -1  792.02   15.48
   6  -4  -1  794.61   15.48
   6   4   0  187.87    4.02
   6   4   0  181.33    3.95
  -6  -4   0  185.21    3.95
  -6  -4   0  188.78    4.08
  -6   4   0  190.52    4.02
  -6   4   0  187.03    3.95
   6  -4   0  190.40    4.02
   6  -4   0  184.24    3.89
   6   4   1  658.61   12.95
   6   4   1  664.44   13.15
  -6  -4  -1  664.44   13.08
  -6  -4  -1  642.36   12.69
  -6   4  -1  647.34   12.63
  -6   4  -1  651.49   12.69
   6  -4   1  655.37   12.76
   6  -4   1  651.49   12.69
   6   4   2  241.10    5.18
   6   4   2  241.30    5.12
  -6  -4  -2  242.92    5.18
  -6  -4  -2  244.79    5.18
  -6   4  -2  251.33    5.12
  -6   4  -2  246.67    4.99
   6  -4   2  247.97    4.99
   6  -4   2  249.91    5.05
   6   4   3  141.50    3.30
   6   4   3  149.08    3.50
  -6  -4  -3  144.42    3.30
  -6  -4  -3  153.42    3.50
  -6   4  -3  153.48    3.17
  -6   4  -3  147.39    3.11
   6  -4   3  145.32    3.04
   6  -4   3  146.42    3.04
  -6   4  -4  665.09   12.89
  -6   4  -4  654.08   12.69
   6  -4   4  663.79   12.82
   6  -4   4  670.92   12.95
   6   4   5 1335.36   25.97
   6   4   5 1374.86   26.81
  -6   4  -5 1343.13   25.84
  -6   4  -5 1343.13   25.84
   6  -4   5 1316.58   25.32
   6  -4   5 1360.62   26.16
   6   4   6  201.08    4.53
   6   4   6  199.20    4.53
  -6  -4  -6  199.20    4.47
  -6  -4  -6  200.76    4.53
  -6   4  -6  191.76    3.89
  -6   4  -6  195.51    3.95
   6  -4   6  192.73    3.89
   6  -4   6  196.42    3.95
   6   4   7 2049.67   39.70
   6   4   7 2028.29   39.24
  -6  -4  -7 2073.63   40.15
  -6  -4  -7 2053.55   39.70
  -6   4  -7 2096.29   40.28
  -6   4  -7 2060.03   39.57
   6  -4   7 2076.86   39.89
   6  -4   7 2109.89   40.54
   6   4   8  258.78    5.70
   6   4   8  251.14    5.57
  -6  -4  -8  263.96    5.83
  -6  -4  -8  255.22    5.63
  -6   4  -8  256.90    5.18
  -6   4  -8  243.05    4.92
   6  -4   8  254.77    5.12
   6  -4   8  255.41    5.12
   6   4   9    4.40    0.97
   6   4   9    2.85    1.04
  -6  -4  -9    3.43    0.91
  -6  -4  -9    4.02    1.04
  -6   4  -9    3.24    0.58
  -6   4  -9    3.69    0.65
   6  -4   9    3.69    0.58
   6  -4   9    4.08    0.58
   6   4  10  232.68    5.31
   6   4  10  213.90    4.92
  -6  -4 -10  223.03    5.18
  -6  -4 -10  215.26    4.92
  -6   4 -10  225.88    4.66
  -6   4 -10  233.53    4.79
   6  -4  10  221.87    4.53
   6  -4  10  223.29    4.60
   6   4  11  173.36    4.21
   6   4  11  190.07    4.60
  -6  -4 -11  178.93    4.34
  -6  -4 -11  178.29    4.27
  -6   4 -11  176.80    3.82
  -6   4 -11  189.55    4.02
   6  -4  11  189.68    3.95
   6  -4  11  183.73    3.89
   6   4  12  352.49    7.64
   6   4  12  341.55    7.45
  -6  -4 -12  346.79    7.51
  -6  -4 -12  352.75    7.71
  -6   4 -12  332.35    6.93
   6  -4  12  363.69    7.38
   6  -4  12  356.70    7.25
  -6   4 -13    1.81    0.84
  -6   4 -13    1.17    0.78
   6  -4  13    2.07    0.78
   6  -4  13    1.55    0.78
   6   4  14   13.79    1.36
   6   4  14   14.38    1.49
  -6  -4 -14   13.86    1.30
  -6  -4 -14   15.41    1.55
  -6   4 -14   13.21    1.17
  -6   4 -14   13.79    1.04
   6  -4  14   12.30    1.04
   6  -4  14   14.70    1.04
   6   4  15   12.76    1.36
   6   4  15   12.63    1.36
  -6  -4 -15   11.53    1.42
  -6  -4 -15   13.28    1.30
  -6   4 -15   10.30    1.17
  -6   4 -15   12.82    1.10
   6  -4  15   10.81    1.10
   6  -4  15   11.14    1.04
   6   4  16   12.76    1.49
   6   4  16   14.64    1.49
  -6  -4 -16   10.81    1.42
  -6  -4 -16   13.15    1.30
   6  -4  16   11.92    1.17
   6  -4  16   10.49    1.23
   6   4  17   34.52    2.01
   6   4  17   33.87    1.94
  -6  -4 -17   33.55    1.88
  -6  -4 -17   32.06    2.01
  -6   4 -17   35.42    1.68
  -6   4 -17   34.78    1.88
   6   4  18    5.70    1.42
   6   4  18    5.38    1.42
  -6  -4 -18    4.79    1.30
  -6  -4 -18    4.60    1.36
  -6   4 -18    5.89    1.42
  -6   4 -18    6.02    1.10
   6  -4  18    4.08    1.04
   6  -4  18    4.21    1.36
   6   4  19   47.53    2.40
   6   4  19   45.46    2.46
  -6  -4 -19   37.82    2.53
  -6  -4 -19   43.07    2.40
  -6   4 -19   41.64    1.88
  -6   4 -19   46.04    2.27
   6  -4  19   43.52    2.14
   6  -4  19   41.84    1.81
   6   4  20    7.77    1.42
   6   4  20    6.74    1.62
  -6  -4 -20    8.35    1.42
  -6  -4 -20    6.35    1.55
   6   4  21   24.16    2.27
   6   4  21   27.13    1.94
  -6  -4 -21   23.83    2.14
  -6  -4 -21   24.16    1.75
   6   4  22   -0.19    1.23
   6   4  22    0.39    1.62
  -6  -4 -22    1.17    1.81
   6   4  23   15.09    1.75
   6   4  23   11.72    2.14
  -6  -4 -23   15.74    2.01
  -6   6  21    9.20    1.75
  -6   6  21    7.19    1.36
   6  -6 -21   11.40    1.81
   6  -6 -21    8.16    1.36
  -6   6  20   -1.62    1.42
  -6   6  20   -0.84    1.23
   6  -6 -20    1.17    1.17
   6  -6 -20    2.59    1.36
  -6   6  19    5.38    1.49
  -6   6  19    3.11    1.23
   6  -6 -19    4.08    1.17
   6  -6 -19    1.94    1.30
  -6  -6  18   61.59    2.07
  -6   6  18   61.52    2.66
  -6   6  18   62.75    2.46
   6  -6 -18   57.77    2.40
   6  -6 -18   60.87    2.59
  -6  -6  17   17.29    1.17
  -6   6  17   14.89    1.68
  -6   6  17   17.23    1.55
   6  -6 -17   16.97    1.55
   6  -6 -17   14.64    1.75
  -6  -6  16   10.94    1.04
  -6  -6  16   13.28    0.97
  -6   6  16   11.53    1.30
  -6   6  16   14.18    1.49
   6  -6 -16   12.76    1.55
   6  -6 -16   14.64    1.42
   6   6 -15    6.28    0.97
   6   6 -15    7.51    0.84
  -6  -6  15    8.35    0.78
  -6  -6  15    5.44    0.84
  -6   6  15    7.51    1.23
  -6   6  15    7.58    1.36
   6  -6 -15    6.28    1.42
   6  -6 -15    8.94    1.30
   6   6 -14  124.08    2.85
   6   6 -14  126.67    2.98
  -6  -6  14  124.08    2.78
  -6  -6  14  125.57    2.91
  -6   6  14  128.87    3.56
  -6   6  14  122.46    3.50
   6  -6 -14  125.64    3.56
   6  -6 -14  124.15    3.43
   6   6 -13    0.06    0.65
   6   6 -13    0.58    0.78
  -6  -6  13    0.45    0.52
  -6  -6  13    0.32    0.65
  -6   6  13    0.06    1.04
  -6   6  13   -0.32    1.04
   6  -6 -13   -0.26    1.04
   6  -6 -13    0.32    0.97
   6   6 -12   19.04    0.91
  -6  -6  12   21.31    0.84
  -6  -6  12   18.91    0.84
  -6   6  12   21.18    1.42
  -6   6  12   18.39    1.42
   6  -6 -12   19.43    1.36
   6  -6 -12   22.80    1.55
  -6  -6  11   13.41    0.65
  -6  -6  11   11.53    0.71
   6   6 -10  385.65    7.71
   6   6 -10  380.14    7.58
  -6  -6  10  386.43    7.64
  -6  -6  10  390.83    7.77
  -6   6  10  368.03    7.90
  -6   6  10  374.44    8.10
   6  -6 -10  378.98    8.16
   6  -6 -10  371.72    7.97
   6   6  -9  140.66    3.04
   6   6  -9  138.26    2.98
  -6  -6   9  146.62    3.11
  -6  -6   9  140.66    2.98
  -6   6   9  145.19    3.63
  -6   6   9  145.45    3.69
   6  -6  -9  149.08    3.76
   6  -6  -9  140.21    3.56
   6   6  -8  675.45   13.15
   6   6  -8  699.41   13.66
  -6  -6   8  672.21   13.15
  -6  -6   8  686.46   13.41
  -6   6   8  648.90   13.15
  -6   6   8  657.97   13.34
   6  -6  -8  662.50   13.41
[truncated: 2,179,950 more chars]
